# Supplementary material for: Pan-cancer gene expression analysis of tissue microarray using EdgeSeq oncology biomarker panel and a cross-comparison with HER2 and HER3 immunohistochemical analysis
Source: PLoS One. 2022 Sep 22;17(9):e0274140. doi: 10.1371/journal.pone.0274140 (PMC9498941; doi:10.1371/journal.pone.0274140)
Supplement: S1 File — (XLSX) [file pone.0274140.s001.xlsx]

## Sheet: EdgeSeq probes
HTG ID	NCBI gene ID	Ensembl_ID	HGNC symbol	Accession Number	Position	Target Sequence
A2M	2	ENSG00000175899	A2M	NM_000014	1499	GCCCATGTCTCATGAACTACCCTGTGGCCATACTCAGACAGTCCAGGCAC
ABCA2	20	ENSG00000107331	ABCA2	NM_001606	966	CTGCTGCGCGTGCCAGGCGCTTCTCTGGGCTGTCTGCTGAGCTCCGGAAC
ABCA3	21	ENSG00000167972	ABCA3	NM_001089	2606	CAGCTGAAGGGCCTGTCACGTCAGAAGTGCCCTGAAGAAGTCAAGCAGAT
ABCA4	24	ENSG00000198691	ABCA4	NM_000350	4174	CGCTGCTGGTCAAGAGATTCCAACACACCATCCGCAGCCACAAGGACTTC
ABCA5	23461	ENSG00000154265	ABCA5	NM_018672	387	GTCTGTCTGTTAGTTCAGTTTCTCAAGCCTTTGTCACACTAATAGGATTG
ABCA9	10350	ENSG00000154258	ABCA9	NM_080283	5208	CTAAGCCATACCATGCAGCCTTTGTGCCAGCAACCAAATCCCATGTTTCC
ABCB1	5243	ENSG00000085563	ABCB1	NM_000927	324	GCTTCGCTCTCTTTGCCACAGGAAGCCTGAGCTCATTCGAGTAGCGGCTC
ABCB11	8647	ENSG00000073734	ABCB11	NM_003742	869	TCAGCCCTCTCATTGGGATTGGAGCAGCCACCATTGGTCTGAGTGTGTCC
ABCB4	5244	ENSG00000005471	ABCB4	NM_000443	3011	GCAATTGTATTTGGTGCAGTGGCTCTAGGACATGCCAGTTCATTTGCTCC
ABCB5	340273	ENSG00000004846	ABCB5	NM_178559	2479	CGTTCCCAAATAGCAATCGTTCCTCAAGAGCCTGTGCTCTTCAACTGCAG
ABCB6	10058	ENSG00000115657	ABCB6	NM_005689	2339	CCTCTTTAATGACACCATCGCCGACAATATCCGTTACGGCCGTGTCACAG
ABCC1	4363	ENSG00000103222	ABCC1	NM_004996	5657	GGGTAAATATTAAGGAGATGGCCTCATGGGAATTTGACCTTGACTAGAAA
ABCC10	89845	ENSG00000124574	ABCC10	NM_033450	1368	GCCCTGAACCTACTAGGCACTGACTCTGAACGGCTGCTTAACTTTGCTGG
ABCC11	85320	ENSG00000121270	ABCC11	NM_032583	900	CCCTAGTACTGATCACCTGCGCATCGCTGGTCATCTGCAGCATTTCTTCC
ABCC12	94160	ENSG00000140798	ABCC12	NM_033226	4388	GCATTTGCGATGTTACTAGCAGCAGAAGTCAGATTGTAGAGGTCCTGGCG
ABCC2	1244	ENSG00000023839	ABCC2	NM_000392	3490	GAACAGGTTTGCCGGCGATATTTCCACAGTGGATGACACCCTGCCTCAGT
ABCC3	8714	ENSG00000108846	ABCC3	NM_003786	1718	GACCCTGATCACCCTCTGGGTGTACGTGTACGTGGACCCAAACAATGTGC
ABCC4	10257	ENSG00000125257	ABCC4	NM_005845	149	CAACCCGCTGCAGGACGCGAACCTCTGCTCACGCGTGTTCTTCTGGTGGC
ABCC5	10057	ENSG00000114770	ABCC5	NM_005688	838	CTCCTCCTGACGGAAATCGTGCGGTCTTGGTCGCTTGCACTGACTTGGGC
ABCC6	368	ENSG00000091262	ABCC6	NM_001171	3112	GTGGGATGTGGTGCGATCTCCCATCAGCTTCTTTGAGCGGACACCCATTG
ABCD1	215	ENSG00000101986	ABCD1	NM_000033	2226	GAAGCAGAGAATCGGCATGGCCCGCATGTTCTACCACAGGCCCAAGTACG
ABCD3	5825	ENSG00000117528	ABCD3	NM_002858	565	CGAGTAAGGCTCACTAAATACCTCTATGAGGAGTATCTTCAAGCTTTCAC
ABCD4	5826	ENSG00000119688	ABCD4	NM_005050	830	CATGCAGATTCGGGTGAATGCGGAGCCTGCTGCTTTCTACAGAGCTGGGC
ABCF1	23	ENSG00000204574	ABCF1	NM_001090	948	GACCTGTACATTGTAGCCGGCCGCCGCTACGGGCTGGTAGGACCCAATGG
ABCG2	9429	ENSG00000118777	ABCG2	NM_004827	1188	CTAAGCAGGGACGAACAATCATCTTCTCCATTCATCAGCCTCGATATTCC
ABCG8	64241	ENSG00000143921	ABCG8	NM_022437	1995	GGACTCGTACCCTCTCTACGCCATCTACCTCATCGTCATTGGCCTCAGCG
ABHD11	83451	ENSG00000106077	ABHD11	NM_148912	1019	GAGTTGCTGGCAAGAAGATGGCCGGGCGTGGTGGCTCATGCCTGTAATTC
ABHD2	11057	ENSG00000140526	ABHD2	NM_007011	2084	CCCTGACATGGATGGATAAGCTGGTGGTGGAGTACGCCAACGCCATTTGC
ACACA	31	ENSG00000278540	ACACA	NM_198834	9046	GCTGGTGTAGCATCCGGTTCCTTTAGTGCAGCTAACTGCATTTGTCACTG
ACACB	32	ENSG00000076555	ACACB	NM_001093	8525	AGGAATCCCTTACCACACCCACGGCCCAGCTTGCTCACGAGTGTCACCTC
ACADS	35	ENSG00000122971	ACADS	NM_000017	970	GACCGCCCTCGATTGTGCTGTGAACTACGCTGAGAATCGCATGGCCTTCG
ACHE	43	ENSG00000087085	ACHE	NM_000665	1951	GTTCCACCGCTGGAGCTCCTACATGGTGCACTGGAAGAACCAGTTCGACC
ACKR1	2532	ENSG00000213088	ACKR1	NM_002036	1586	CTGTCTTGCCATCTTTGTCTTGTTGCCATTGGGTTTGTTTGGAGCCAAGG
ACKR2	1238	ENSG00000144648	ACKR2	NM_001296	2262	CCCATCTCATCTGCACCTAGCAGCCAGAGTGATCCTGATACTCTCGGCCT
ACKR3	57007	ENSG00000144476	ACKR3	NM_020311	766	GACCGTCACGTCTGCGTCCAACAATGAGACCTACTGCCGGTCCTTCTACC
ACKR4	51554	ENSG00000129048	ACKR4	NM_016557	946	GCCATCCAAGTCACAGAAAGCATCGCACTCTTTCACAGCTGCCTCAACCC
ACLY	47	ENSG00000131473	ACLY	NM_001096	1685	GCCGTGCAAGGCATGCTGGACTTTGACTATGTCTGCTCCCGAGACGAGCC
ACSL3	2181	ENSG00000123983	ACSL3	NM_004457	1793	CTGTTGTGTGGTGGCGCTCCACTTTCTGCAACCACGCAGCGATTCATGAA
ACSL4	2182	ENSG00000068366	ACSL4	NM_004458	1569	GCTGCCCAATTGGCCAGGGTTATGGACTGACAGAATCATGTGGTGCTGGG
ACSL5	51703	ENSG00000197142	ACSL5	NM_016234	1140	AATGTGTGGAGCATGCTTATGAGCCCACTCCTGATGATGTGGCCATATCC
ACTA2	59	ENSG00000107796	ACTA2	NM_001613	49	CTGAACACCACCCAGTGTGGAGCAGCCCAGCCAAGCACTGTCAGGAATCC
ACTB	60	ENSG00000075624	ACTB	NM_001101	42	CTTTGCCGATCCGCCGCCCGTCCACACCCGCCGCCAGCTCACCATGGATG
ACTR1B	10120	ENSG00000115073	ACTR1B	NM_005735	551	CTCAACCCGAGTAAGAACCGGGAGAAGGCGGCAGAGGTGTTCTTTGAGAC
ACTR2	10097	ENSG00000138071	ACTR2	NM_005722	1109	CAAACACATTGTGCTTTCTGGAGGGTCTACTATGTATCCTGGCCTGCCAT
ACTR3B	57180	ENSG00000133627	ACTR3B	NM_020445	1069	GGCGCCCGCTGTATAAGAATGTCGTACTCTCAGGAGGCTCCACCATGTTC
ACVR1B	91	ENSG00000135503	ACVR1B	NM_004302	2840	GTCTGATCAGGGTGGAGGGAAGGTGAGAGGTTTGCATCCACTTCAGGAGC
ACVR1C	130399	ENSG00000123612	ACVR1C	NM_145259	616	CTGTCCATAGCTGCGATGCTGACAGTATGGGCATGCCAGGGTCGACAGTG
ACVR2A	92	ENSG00000121989	ACVR2A	NM_001616	1208	CAAGTCTGCAGGCGATACCCATGGACAGGTTGGTACCCGGAGGTACATGG
ADAM17	6868	ENSG00000151694	ADAM17	NM_003183	1801	GCTACTTGCAAAGGCGTGTCCTACTGCACAGGTAATAGCAGTGAGTGCCC
ADAM23	8745	ENSG00000114948	ADAM23	NM_003812	5003	CTGGCTTCATAGGACACAGGTAGCATCCCTCTAGTCATTGGCAATGGCTC
ADAMTS1	9510	ENSG00000154734	ADAMTS1	NM_006988	1254	GACCAGTCGATGGCAGAATTCCACGGCAGTGGTCTAAAGCATTACCTTCT
ADAR	103	ENSG00000160710	ADAR	NM_001111	259	GGTATTCCCTCAGCGGATACTACACCCATCCATTTCAAGGCTATGAGCAC
ADCK3	56997	ENSG00000163050	COQ8A	NM_020247	1804	GAAGTTCCTCACCGGCTACGAGGTCAAGGTCATGGAAGACGCCCACTTGG
ADIPOQ	9370	ENSG00000181092	ADIPOQ	NM_004797	406	GCCTATGTATACCGCTCAGCATTCAGTGTGGGATTGGAGACTTACGTTAC
ADIPOR1	51094	ENSG00000159346	ADIPOR1	NM_015999	1559	CCAACCAAGCTTCAGCCCACTTTCACACCCACTGGGCAATAAACTTTCCA
ADIPOR2	79602	ENSG00000006831	ADIPOR2	NM_024551	3352	CTTGCTCTTCGGTCATGCACTTTGGGATACAGCGTATAGGTGCAGCCCTG
ADM	133	ENSG00000148926	ADM	NM_001124	1297	CTCAGCGAGGTGTAAAGTTGTTCGCCGCGTGGAATGTGAGTGTGTTTGTG
ADM5	199800	ENSG00000224420	ADM5	NM_001101340	1779	TCTCCCTCACGGAAGTCCCACTGTCTACCTTGAATCCAACCCGCTGTGGC
ADORA2A	135	ENSG00000128271	ADORA2A	NM_000675	37	GGAAGCTCTGCCTGGGCCTCAGGGACTGTGACATGGAGCAGGAGCCGCCC
ADORA2B	136	ENSG00000170425	ADORA2B	NM_000676	801	CCCTGGGATGGAACCACGAATGAAAGCTGCTGCCTTGTGAAGTGTCTCTT
ADRA1A	148	ENSG00000120907	ADRA1A	NM_033303	592	CTGTCACCGACACCTGCACTCAGTCACGCACTACTACATCGTCAACCTGG
ADRA1B	147	ENSG00000170214	ADRA1B	NM_000679	1093	GGCTACCCTTCTTCATCGCTCTACCGCTTGGCTCCTTGTTCTCCACCCTG
ADRA1D	146	ENSG00000171873	ADRA1D	NM_000678	47	CGCGTTGAGATGACTTTCCGCGATCTCCTGAGCGTCAGTTTCGAGGGACC
ADRA2A	150	ENSG00000150594	ADRA2A	NM_000681	1587	CAGAAGTGGTACGTCATCTCGTCGTGCATCGGCTCCTTCTTCGCTCCCTG
ADRA2B	151	ENSG00000274286	ADRA2B	NM_000682	166	CTCTTTACCATCTTCGGCAACGCTCTGGTCATCCTGGCTGTGTTGACCAG
ADRA2C	152	ENSG00000184160	ADRA2C	NM_000683	1362	CAGGATTTCCGGCGATCCTTTAAGCACATCCTCTTCCGACGGAGGAGAAG
AFF1	4299	ENSG00000172493	AFF1	NM_005935	6813	GCCTTTGGCACTACAAGGTGTGTGTGTGTGTGTGTGTGTGTGTGTGTGTC
AGER	177	ENSG00000204305	AGER	NM_172197	594	GACACCCTGAGACAGGGCTCTTCACACTGCAGTCGGAGCTAATGGTGACC
AGFG1	3267	ENSG00000173744	AGFG1	NM_004504	441	GGGTGAAATCTATCTCCATGACAACATTCACACAACAGGAAATTGAATTC
AGGF1	55109	ENSG00000164252	AGGF1	NM_018046	3833	GTTGTCAGGTTCCTATGGGCTTAAGCTAGGACAATCAGGCCCTAAACTCC
AGT	183	ENSG00000135744	AGT	NM_000029	1876	GAACCGCCCATTCCTGTTTGCTGTGTATGATCAAAGCGCCACTGCCCTGC
AGTR1	185	ENSG00000144891	AGTR1	NM_000685	623	CTGACTTTGCCACTATGGGCTGTCTACACAGCTATGGAATACCGCTGGCC
AHNAK	79026	ENSG00000124942	AHNAK	NM_024060	591	CCAGACCTGGACCCGTGAAGTCTTCAGCTCCTGCAGCTCTGAAGTGGTTC
AHNAK2	113146	ENSG00000185567	AHNAK2	NM_138420	13573	TCGGTGGATGTGTCTGCGCCAAAGATGGAGGCCGACATGAGCATTCCCTC
AHR	196	ENSG00000106546	AHR	NM_001621	720	CCAAGCGGCATAGAGACCGACTTAATACAGAGTTGGACCGTTTGGCTAGC
AHRR	57491	ENSG00000063438	AHRR	NM_020731	4843	CCCAAAGATCGAATCAGAGACGTGGCTGCGTGTTTGCGATTGTAGCCAGG
AICDA	57379	ENSG00000111732	AICDA	NM_020661	245	CACGTGGAATTGCTCTTCCTCCGCTACATCTCGGACTGGGACCTAGACCC
AIFM1	9131	ENSG00000156709	AIFM1	NM_004208	602	CTCAAGACAAGGCGCCAAGTCATGTTCCTTTCCTGCTAATTGGTGGAGGC
AIMP2	7965	ENSG00000106305	AIMP2	NM_006303	947	CGTGGTGCTGTGGTCTGTACTCCAGCAGATCGGAGGCTGCAGTGTGACAG
AK1	203	ENSG00000106992	AK1	NM_000476	390	CATGGTGGCCAAAGTCAATACTTCCAAAGGCTTCCTGATTGATGGCTACC
AK2	204	ENSG00000004455	AK2	NM_001625	2440	CTGCCATCTGTGAGACTACCAGAGGTCTTATCTGCTGTCCACATGGCAAC
AK3	50808	ENSG00000147853	AK3	NM_001199852	2601	CAGTCCATAGGCTGGTTTCAGTTTATGCAATACTTCATCTCCTGCTATGG
AKAP1	8165	ENSG00000121057	AKAP1	NM_003488	2207	GCTCTCAACATCATGTAGACAAAGCGCTGAACTTGATTGGGAAGAAGTTC
AKAP13	11214	ENSG00000170776	AKAP13	NM_006738	1406	GCCTGATTGTGGAGTAAAGGGCACGGAAGGCCTTTCGTCCTGTGGAAACA
AKR1B1	231	ENSG00000085662	AKR1B1	NM_001628	338	GGTGAAAGGAGCCTGCCAGAAGACACTCAGCGACCTGAAGCTGGACTACC
AKR1C3	8644	ENSG00000196139	AKR1C3	NM_003739	48	CTAGTCAGACAAGTGACAGGGAATGGATTCCAAACACCAGTGTGTAAAGC
AKT1	207	ENSG00000142208	AKT1	NM_005163	31	GGTGCTCCTCACTGACGGACTTGTCTGAACCTCTCTTTGTCTCCAGCGCC
AKT1S1	84335	ENSG00000204673	AKT1S1	NM_032375	140	AGAGAAGAGGAGGTGAGAGGAGCTGTACACCACAAGAGGCACTGAGGGAC
AKT2	208	ENSG00000105221	AKT2	NM_001626	262	CTGTCCCGAGCTAGGTGACAGCGTACCACGCTGCCACCATGAATGAGGTG
AKT3	10000	ENSG00000117020	AKT3	NM_181690	841	CTCTGAGGACCGCACACGTTTCTATGGTGCAGAAATTGTCTCTGCCTTGG
ALAS1	211	ENSG00000023330	ALAS1	NM_000688	356	CCACAGGAGCCAGCATACTTCCTGAACATGGAGAGTGTTGTTCGCCGCTG
ALB	213	ENSG00000163631	ALB	NM_000477	871	CACGGAATGCTGCCATGGAGATCTGCTTGAATGTGCTGATGACAGGGCGG
ALCAM	214	ENSG00000170017	ALCAM	NM_001627	1330	GCTGACATACAAATGCCATTCACCTGCTCGGTGACATATTATGGACCATC
ALDH1A1	216	ENSG00000165092	ALDH1A1	NM_000689	297	GTTCCAGGAGCCGAATCAGAAATGTCATCCTCAGGCACGCCAGACTTACC
ALDH1A3	220	ENSG00000184254	ALDH1A3	NM_000693	2826	GAGGACCTCGGTCTTCATCCAAGTGGCCTGAGTATTTCACTGGCAGGTTG
ALDH2	217	ENSG00000111275	ALDH2	NM_000690	864	CAAAGTGGCATTCACAGGCTCCACTGAGATTGGCCGCGTAATCCAGGTTG
ALDH4A1	8659	ENSG00000159423	ALDH4A1	NM_003748	1364	AGATCAAAGGGCGGCTGCTGGAGGAGCACAGTCGGATCAAAGTGGGCGAC
ALDOC	230	ENSG00000109107	ALDOC	NM_005165	435	CCATCCAGGATAAGGGCATCGTCGTGGGCATCAAGGTTGACAAGGGTGTG
ALK	238	ENSG00000171094	ALK	NM_004304	2714	GAAGGCTTGAGCCTGTGGCAGTGGATGGTGTTGCCTCTCCTCGATGTGTC
ALKBH2	121642	ENSG00000189046	ALKBH2	NM_001001655	933	CAACACGCACTGGTACCACAGTCTTCCCGTGAGAAAGAAGGTTCTGGCTC
ALKBH3	221120	ENSG00000166199	ALKBH3	NM_139178	905	GCACCCTGTGCTGCGCACACTAAAGAACCGCATTGAAGAGAACACTGGCC
ALOX5	240	ENSG00000012779	ALOX5	NM_000698	1847	CTGCCAAGGGCGTGGTGACCATTGAGCAGATCGTGGACACGCTGCCCGAC
ALPL	249	ENSG00000162551	ALPL	NM_000478	267	CCATTCTTAGTACTGGCCATTGGCACCTGCCTTACTAACTCCTTAGTGCC
AMER1	139285	ENSG00000184675	AMER1	NM_152424	5591	GAATTTGCATGGCACTAACACCACCACTCAAGGGACCCAGACCAGCTCTT
AMFR	267	ENSG00000159461	AMFR	NM_001144	2960	GCAGTGCTAAAGCCTGTGGGTTTGGTCCTTGAACAAGATGTGGGCCTTGC
AMH	268	ENSG00000104899	AMH	NM_000479	216	CACGATGCGGGACCTGCCTCTCACCAGCCTGGCCCTAGTGCTGTCTGCCC
AMOT	154796	ENSG00000126016	AMOT	NM_133265	6139	CAGCTGTGGGCTAATTGCCACCAATTTCAGCCTGCCACGATTCTTGGAAA
ANAPC2	29882	ENSG00000176248	ANAPC2	NM_013366	733	GTGTGCAGGGTGCAGCAGTGACAAGCAACAGTGCTGGTGTCGCCAGGCTC
ANG	283	ENSG00000214274	ANG	NM_001145	16	GCAGCAGCGAATAAGTACGTGGCAGATGGTGCTGTCGACCAGTGTCAAGA
ANGPT1	284	ENSG00000154188	ANGPT1	NM_001146	3659	GGCAAGGTAGCAATACCAGTTTCAAACTTGGTGACTTGATCCACTATGCC
ANGPT2	285	ENSG00000091879	ANGPT2	NM_001147	1884	AAAGTCACGGCTGCGCACTGTGTCCTCTTCCACCACAGAGGGCGTGTGCT
ANGPTL1	9068	ENSG00000116194	ANGPTL1	NM_004673	1127	GGTGGTGCCACAACATATTCCTAACAGCCAACAGTATACTCCTGGTCTGC
ANGPTL4	51129	ENSG00000167772	ANGPTL4	NM_001039667	59	CTGTGATCCGATTCTTTCCAGCGGCTTCTGCAACCAAGCGGGTCTTACCC
ANKRD37	353322	ENSG00000186352	ANKRD37	NM_181726	628	CCCTGACAGGAATGATTGTGTTGCCGTGCTCAGACAGAAACGGAGTCTCG
ANLN	54443	ENSG00000011426	ANLN	NM_018685	987	GAAGCTACATTCTGTTCCCAAAGGGATGGCGATGCCTCTTTGAATAAAGC
ANPEP	290	ENSG00000166825	ANPEP	NM_001150	876	GCAGCGAGTACATGGAGGGCAATGTCAGAAAGGTGGTGGCCACTACACAG
ANXA1	301	ENSG00000135046	ANXA1	NM_000700	220	CTGCCTTGCATAAGGCCATAATGGTTAAAGGTGTGGATGAAGCAACCATC
ANXA2	302	ENSG00000182718	ANXA2	NM_004039	65	GTTCACGAAATCCTGTGCAAGCTCAGCTTGGAGGGTGATCACTCTACACC
ANXA3	306	ENSG00000138772	ANXA3	NM_005139	553	GCATCTCATGGTGGCCCTAGTGACTCCACCAGCAGTCTTTGATGCAAAGC
ANXA8	653145	ENSG00000265190	ANXA8	NM_001040084	547	GGCTTAGGAACCAAGGAGGGTGTCATCATTGAGATCCTGGCCTCTCGGAC
AP2B1	163	ENSG00000006125	AP2B1	NM_001282	2502	CATCCATACACCACTGATGCCAAACCAGAGCATTGATGTCTCCCTGCCTC
APAF1	317	ENSG00000120868	APAF1	NM_001160	1996	CAACTTTCTGGCCTATCACATGGCCAGTGCCAAGATGCACAAGGAACTTT
APBB1	322	ENSG00000166313	APBB1	NM_001164	1635	CTGCTCTAAGATCATGGCCGAACGGCGTAATGCCCGCTGCTTGGTAAATG
APC	324	ENSG00000134982	APC	NM_000038	356	ATGTCCCTCCGTTCTTATGGAAGCCGGGAAGGATCTGTATCAAGCCGTTC
APCS	325	ENSG00000132703	APCS	NM_001639	89	CCAGGAATATGAACAAGCCGCTGCTTTGGATCTCTGTCCTCACCAGCCTC
APEX1	328	ENSG00000100823	APEX1	NM_080649	716	GCGATGAGGAGCATGATCAGGAAGGCCGGGTGATTGTGGCTGAATTTGAC
APEX2	27301	ENSG00000169188	APEX2	NM_014481	818	GTAGGGCCCTTCATCGATAGCTACCGCTGCTTCCAACCAAAGCAGGAGGG
APH1B	83464	ENSG00000138613	APH1B	NM_001145646	1880	CTTTACAGGAATACCCAAGGTGTTCTTTCAGCTTCCAGACAGGTCCTTTG
APOC2	344	ENSG00000234906	APOC2	NM_000483	92	CTGGTCTCTGGACACTATGGGCACACGACTCCTCCCAGCTCTGTTTCTTG
APOC4	346	ENSG00000267467	APOC4	NM_001646	226	GAACAGGACCAGAGACGGGTGGCAATGGTTCTGGAGCCCGAGCACCTTCC
APOL3	80833	ENSG00000128284	APOL3	NM_145642	2167	CAGCGTCTGCTGTGACTGGGATCACCACCAGCATCGTGGAGCACTCATAC
APP	351	ENSG00000142192	APP	NM_000484	1925	CGTCTTGGCCAACATGATTAGTGAACCAAGGATCAGTTACGGAAACGATG
APPBP2	10513	ENSG00000062725	APPBP2	NM_006380	4873	GCTCCGTCAGCACTCGCATGTGTCGCTCAGGTGGCCACTCATGCCTGCAT
AQP1	358	ENSG00000240583	AQP1	NM_198098	682	TTAACCCTGCTCGGTCCTTTGGCTCCGCGGTGATCACACACAACTTCAGC
AQP2	359	ENSG00000167580	AQP2	NM_000486	3881	GCAGGGCAGCATGGAGACAGGTAGACAGACCTCCAGGTCCCTAAGCTGGG
AQP4	361	ENSG00000171885	AQP4	NM_001650	573	GGTGTTTACTATCTTTGCCAGCTGTGATTCCAAACGGACTGATGTCACTG
AQP7	364	ENSG00000165269	AQP7	NM_001170	959	CTGGGTGCCTATCTAGGTGGCATCATCTACCTGGTCTTCATTGGCTCCAC
AQP9	366	ENSG00000103569	AQP9	NM_020980	1232	GTGTCATCATGTAGTGGCATGCTCAGCTCTGGATTTGCAGTCAGTTTGGG
AR	367	ENSG00000169083	AR	NM_001011645	3287	GTGGCTCCAATACTTTGCCACCCATGAACTCAGGGTGTGCCCTGGGACAC
ARAF	369	ENSG00000078061	ARAF	NM_001654	1393	GCATGTGGCCGACACACGCTTCGACATGGTCCAGCTCATCGACGTGGCCC
AREG	374	ENSG00000109321	AREG	NM_001657	743	GGAAGCAGTAACATGCAAATGTCAGCAAGAATATTTCGGTGAACGGTGTG
ARHGAP44	9912	ENSG00000006740	ARHGAP44	NM_014859	2627	GGGAAAGCATGTCTACAGATCTTGTCCACTTTGATATTCCCTCGATCCAC
ARHGEF16	27237	ENSG00000130762	ARHGEF16	NM_014448	1415	GAAGCTGATAAGCAGCAACGCCGCCTTCCGAGAGGCCCTGAGAGAGATTG
ARID1A	8289	ENSG00000117713	ARID1A	NM_006015	4465	GCAACAGCAGAATTACAAGCGGCCAATGGATGGCACATATGGCCCTCCTG
ARID1B	57492	ENSG00000049618	ARID1B	NM_020732	1581	GTTGTATGGCATGGGCAGTAACCCTCATTCTCAGCCTCAGCAGAGCAGTC
ARID2	196528	ENSG00000189079	ARID2	NM_152641	324	GGATGATGATGAGGTACCACCAGGCAATCCAAAGCCACAGCTTCCTATTG
ARMC1	55156	ENSG00000104442	ARMC1	NM_018120	288	GCCTGACGCTCTATCGGTAGTTAACCAGTTACGGGATCTAGCAGCAGATC
ARMCX1	51309	ENSG00000126947	ARMCX1	NM_016608	891	CGAAGTAAGAGCACCAGGGCTCCAGCTACAACATGGCCTGTCCGGAGAGG
ARMCX6	54470	ENSG00000198960	ARMCX6	NM_019007	1450	GTTGTGCAGTCTGCAGGCAATGTTGGCATTGTAAATTCCTCCCTTGCAGC
ARNT	405	ENSG00000143437	ARNT	NM_001668	298	GGAGGAGCCATTGTCCAGAGGGCTATTAAGCGGCGACCAGGGCTGGATTT
ARNT2	9915	ENSG00000172379	ARNT2	NM_014862	187	CAACCCTCCGGAAATGGCTTCAGACATACCTGGATCTGTGACGTTGCCCG
ASB13	79754	ENSG00000196372	ASB13	NM_024701	962	GCAGCGTGATTGCTGTAGATAGAACAACGCTCCTTCGAGTCCCTTCCTGC
ASB16-AS1	339201	ENSG00000267080	ASB16-AS1	NR_049729	1709	CCAGGAGTGATTTGTGCAGCCAAGGACACACAGCAAGTTAGTGGCTGCAC
ASB9	140462	ENSG00000102048	ASB9	NM_024087	225	GGGAGCATGGAGTTTGGACTTTGCTGAGCAACTGAAGTGGAGCGCAGAGC
ASH1L	55870	ENSG00000116539	ASH1L	NM_018489	9201	CCCTGAGGAACGACGGCATAACCAACGGGAACGACTCAACCAGATCTTGC
ASNS	440	ENSG00000070669	ASNS	NM_001673	1454	TGTTCTCCGCGCAGATCGAACTACTGCTGCCCATGGTCTTGAACTGAGAG
ASPM	259266	ENSG00000066279	ASPM	NM_018136	9666	GCTAACAAGCAGGTTAATTCAGTCATCTGTATTCAGAGATGGTTTCGAGC
ASXL1	171023	ENSG00000171456	ASXL1	NM_001164603	845	CCTTTGGCTTTATGTTGCTTATCCTTCATAGTATCTTGTTCATTGGCCTT
ATAD2	29028	ENSG00000156802	ATAD2	NM_014109	27	GAGCGCGGAAGAGCCAGAGCTGCGAGCGCCTGGAGCTGGATCTCTCTCCG
ATAT1	79969	ENSG00000137343	ATAT1	NM_001031722	658	ATCCATGAGTCTGTGCAACGCCATGGCCATGGGCGAGAACTCTTCCAGTA
ATF1	466	ENSG00000123268	ATF1	NM_005171	647	CCCAAATGGAGCCTTACAGTTGGCAAGTCCAGGCACAGATGGAGTACAGG
ATF2	1386	ENSG00000115966	ATF2	NM_001880	1302	CAGACCCAAAGTACAAGTGGTCGTCGGAGAAGAGCAGCTAACGAAGATCC
ATF4	468	ENSG00000128272	ATF4	NM_001675	1604	GGGCTCTCCAAATAGGAGCCTCCCATCTCCAGGTGTTCTCTGTGGGTCTG
ATF6	22926	ENSG00000118217	ATF6	NM_007348	6179	CCCTCTTTCCACTGCATACTGATGGGCTGACTCAGCTTCCTTCAGCCGAC
ATF6B	1388	ENSG00000213676	ATF6B	NM_004381	333	CAGCTCCGAGTCATCGCGTCTCTCCACAGAGCCATCCAGCGAGGCTCTTG
ATG12	9140	ENSG00000145782	ATG12	NM_004707	99	TCGCGGAGAAACACATGTTGCGTTACTAACGTTCAGAGGTCTGCGACAGC
ATG13	9776	ENSG00000175224	ATG13	NM_014741	51	GGCCCAAACGGTCTCTCTCTCTCTCTCTCAAACACCGCCTTTCCGTCTTT
ATG16L1	55054	ENSG00000085978	ATG16L1	NM_017974	1455	GACAATGCGCGGATTGTCTCAGGAAGTCACGACCGGACTCTCAAACTCTG
ATG3	64422	ENSG00000144848	ATG3	NM_022488	1101	GCAACGGCAGCCTTTAACAGTTGAGCACATGTATGAAGACATCAGTCAGG
ATG5	9474	ENSG00000057663	ATG5	NM_004849	1247	TGCTTCAATCAGGTTTGGTGGAGGCAACCTGACCAGAAACACTTCGCTGC
ATG7	10533	ENSG00000197548	ATG7	NM_006395	4746	CCAAGAGAGTTCAAAGGGAGCAGTTTCTGCATGTAGGGAAGTTGGAAGAC
ATM	472	ENSG00000149311	ATM	NM_000051	289	GAGGAGTCGGGATCTGCGCTGCAGCCACCGCCGCGGTTGATACTACTTTG
ATP5A1	498	ENSG00000152234	ATP5F1A	NM_004046	1334	CCGCCCTGCAATTAACGTTGGTCTGTCTGTATCTCGTGTCGGATCCGCTG
ATP5F1	515	ENSG00000116459	ATP5PB	NM_001688	383	ACAGGGACGCTAAGATTGCTACCTGGACTTTCGTTGACCATGCTGTCCCG
ATP5G1	516	ENSG00000159199	ATP5MC1	NM_005175	291	GAGTTCCAGACCAGTGTTGTCTCCCGGGACATTGACACAGCAGCCAAGTT
ATP6V0C	527	ENSG00000185883	ATP6V0C	NM_001694	635	TTCTCATCTTCGCCGAGGTGCTCGGCCTCTACGGTCTCATCGTCGCCCTC
ATP6V1G2	534	ENSG00000213760	ATP6V1G2	NM_130463	946	CGATGTGGGTCCCTCTCTTGACCCTGTCACTTGCTGGCTGTGAAACCAGG
ATP7A	538	ENSG00000165240	ATP7A	NM_000052	109	CTGCGTACGTGGATTTATCGCTGCCACGGTCTGCGTAGCTCCAGAGGTTT
ATP7B	540	ENSG00000123191	ATP7B	NM_000053	4340	CTGACGGCATCCCAGGTCAGTGTGCACATAGGCATGGATGACAGGTGGCG
ATR	545	ENSG00000175054	ATR	NM_001184	5364	CAGCTGTCTACTGTTATCACTCAGGTGAATGGAGTGCATGCTAACAGGTC
ATRX	546	ENSG00000085224	ATRX	NM_000489	6636	GAATTAATCTGGTAGCTGCTAATCGAGTAATTATATTCGACGCTTCTTGG
ATXN1	6310	ENSG00000124788	ATXN1	NM_000332	2014	GCGGCAAGTCGGTTCCTCACCCGTACGAGTCCAGGCACGTGGTGGTCCAC
ATXN3	4287	ENSG00000066427	ATXN3	NM_004993	6446	CTGATGCATTTAGGAAGCTCTCAATTGTCTCTTGCATAGTTCAAGGAATG
AURKA	6790	ENSG00000087586	AURKA	NM_003600	1942	GTGCAATAACCTTCCTAGTACCTGAGTGAGTGTGTAACTTATTGGGTTGG
AURKB	9212	ENSG00000178999	AURKB	NM_004217	1142	TCAATCTGTCGCCTGATGGTCCCTGTCATTCACTCGGGTGCGTGTGTTTG
AURKC	6795	ENSG00000105146	AURKC	NM_003160	851	CCGGGACTTGATTTCCAGGCTTCTCAGATACCAGCCCTTGGAGAGACTGC
AXIN1	8312	ENSG00000103126	AXIN1	NM_181050	2971	GTGTTGGGTGTACCACCCATCCCTGTGGTCTACCCGTGTCTAGAGGCAGG
AXIN2	8313	ENSG00000168646	AXIN2	NM_004655	3638	GGGCCCTGAGGCCTGCTAGAATCACTGCCGCTGTGCTTTCGTGGAAATGA
AXL	558	ENSG00000167601	AXL	NM_001699	1940	ATTTGACCATCCCAACGTCATGAGGCTCATCGGTGTCTGTTTCCAGGGTT
B3GAT1	27087	ENSG00000109956	B3GAT1	NM_018644	1091	GTGTGAAGGGAGGCTACCAGGAAAGCAGCCTCCTTCGAGAACTTGTCACC
B3GNT8	374907	ENSG00000177191	B3GNT8	NM_198540	1087	CTGGGACTTCCTCGACGTCCCATTCAACCAGACGCTCAAAGACCTGCTGC
BAD	572	ENSG00000002330	BAD	NM_004322	884	CCTGGGCAGCCATCTTGAATATGGGCGGAAGTACTTCCCTCAGGCCTATG
BAG1	573	ENSG00000107262	BAG1	NM_004323	3016	GCGCAAGGTTGTAGAGTAAGCGGCAAAGCCAAGACACAAAGCTGGGTGGT
BAG2	9532	ENSG00000112208	BAG2	NM_004282	497	GGAGCTCAGGGTTGAAGCTTTGAGAGAAGCAGCAACTGCTGTTGAGCAAG
BAG3	9531	ENSG00000151929	BAG3	NM_004281	1268	CAGAAAGTAAGCCAGGCCCAGTTGGACCAGAACTCCCTCCTGGACACATC
BAG4	9530	ENSG00000156735	BAG4	NM_004874	1030	GGAATGGGTGGCCGTTATCCCTGGCCTTCATCAGCGCCCTCAGCACCACC
BAG5	9529	ENSG00000166170	BAG5	NM_004873	3230	GTCAGAGGGCAGTCGGTATTTAGGCCGTGAGCTTCCCATACTACTGCAGG
BAI1	575	ENSG00000181790	ADGRB1	NM_001702	3743	TCCGTAGAGAGGTCCAGGACGCTGTGAAATGCCGTGTGGTTGACCGGCAG
BAIAP3	8938	ENSG00000007516	BAIAP3	NM_003933	2740	CGCACCTGACCTCTAAGATGGTGGGCGACATCCGCAAGTATGTACAGCAC
BAK1	578	ENSG00000030110	BAK1	NM_001188	103	GGCTGCACAGGGACAAGTAAAGGCTACATCCAGATGCCGGGAATGCACTG
BAMBI	25805	ENSG00000095739	BAMBI	NM_012342	623	GCAAGCACGACAGACATCTGCCAAGCCAAACAGGCCCGAAACCACTCTGG
BAP1	8314	ENSG00000163930	BAP1	NM_004656	2834	CCCAGGTCCTTGTATCATGCCACGGTCCCAACTACAGGGTCCTAGCTGGG
BARD1	580	ENSG00000138376	BARD1	NM_000465	117	GGAGCCTTTCATCCGAAGGCGGGACGATGCCGGATAATCGGCAGCCGAGG
BATF	10538	ENSG00000156127	BATF	NM_006399	352	GTATTGCCGCCCAGAAGAGCCGACAGAGGCAGACACAGAAGGCCGACACC
BAX	581	ENSG00000087088	BAX	NM_138761	218	TGCCTCAGGATGCGTCCACCAAGAAGCTGAGCGAGTGTCTCAAGCGCATC
BBC3	27113	ENSG00000105327	BBC3	NM_014417	1075	CAAGAAGCCAGGAGAGGGACGGCTGATGGACTCAGCATCGGAAGGTGGCG
BBS4	585	ENSG00000140463	BBS4	NM_033028	902	AAATATGTGGCGGCCATCAGCTGCCTGAAACGAGCCAACTACTTGGCACC
BCAR1	9564	ENSG00000050820	BCAR1	NM_014567	1328	GCTTCCTCCTGAGGTGGCTGATGGTGGCGTGGTCGACAGTGGTGTGTATG
BCAT1	586	ENSG00000060982	BCAT1	NM_005504	686	CACGGATCATATGCTGACGGTGGAGTGGTCCTCAGAGTTTGGATGGGAGA
BCCIP	56647	ENSG00000107949	BCCIP	NM_016567	586	CTCCACAGATCGCTCTGCCCATGTACCAGCAGCTTCAGAAAGAACTGGCG
BCL10	8915	ENSG00000142867	BCL10	NM_003921	1786	GGAGGAACACTTGATGGAGTGTGAGCCACCTAAGATCTCGGTTTGCCAAA
BCL2	596	ENSG00000171791	BCL2	NM_000657	1064	GATAACGGAGGCTGGGTAGGTGCACTTGGTGATGTGAGTCTGGGCTGAGG
BCL2A1	597	ENSG00000140379	BCL2A1	NM_004049	144	GTGAGCCAGCTCAAGACTTTGCTCTCCACCAGGCAGAAGATGACAGACTG
BCL2L1	598	ENSG00000171552	BCL2L1	NM_138578	860	GGATCGCAGCTTGGATGGCCACTTACCTGAATGACCACCTAGAGCCTTGG
BCL2L10	10017	ENSG00000137875	BCL2L10	NM_020396	695	CCCAACTGTGACCAACTAAATGACAGATGTGTGAGAACAAGAACTGAGGG
BCL2L11	10018	ENSG00000153094	BCL2L11	NM_006538	4439	CCTGCTGATTTAGCCTGGTGCCTGTGTGTGTCCACTCACGTACACGTGGG
BCL2L2	599	ENSG00000129473	BCL2L2	NM_004050	1064	GGTGGGAGGGATCACGCCTATAGGTGTGGGCACATGAAACGACCTGGAAC
BCL3	602	ENSG00000069399	BCL3	NM_005178	1541	TCTTCGGGACCAGGATTTGCACAGAAGCACATGCACCTACCCATACACCC
BCL6	604	ENSG00000113916	BCL6	NM_001706	63	CCTCCAAATCCGAGACGCTCTGCTTATGAGGACCTCGAAATATGCCGGCC
BCOR	54880	ENSG00000183337	BCOR	NM_001123383	3273	GGGTTACGTGGGTGACCGATTCAAATGTGTCACTACCGAACTGTATGCAG
BCR	613	ENSG00000186716	BCR	NM_004327	3244	CCAACTCGTGTGTGAAACTCCAGACTGTCCACAGCATTCCGCTGACCATC
BDNF	627	ENSG00000176697	BDNF	NM_170732	715	CAGACTTGTACACGTCCAGGGTGATGCTCAGTAGTCAAGTGCCTTTGGAG
BECN1	8678	ENSG00000126581	BECN1	NM_003766	717	GGAGCTGGCACTAGAGGAGGAGAGGCTGATCCAGGAGCTGGAAGACGTGG
BFAR	51283	ENSG00000103429	BFAR	NM_016561	1991	CCCAACCTCAGTGACTGACAGAGGATCCGGATCTCAGAGCCTGAGACCAG
BHLHE40	8553	ENSG00000134107	BHLHE40	NM_003670	1383	CCGCAGCCCTCTCTAGCTTCATGAACCCAGACAAGATCTCGGCTCCCTTG
BID	637	ENSG00000015475	BID	NM_197966	1629	CCACATGGCACAGAGATTCTGAACTAAAGTGCTGCACTCAAATGATGGGA
BIK	638	ENSG00000100290	BIK	NM_001197	745	AAAGATGAATTCCTATGGCTCTGCAATTGTCACCGGTTAACTGTGGCCTG
BIRC2	329	ENSG00000110330	BIRC2	NM_001166	2588	GACCTGGAGAAAGTTCTTCAGAAGATGCTGTCATGATGAATACACCTGTG
BIRC3	330	ENSG00000023445	BIRC3	NM_182962	510	GCTGCAGATTCGTTCAGAGTCTAAATTCCGTTAACAACTTGGAAGCTACC
BIRC5	332	ENSG00000089685	BIRC5	NM_001168	1849	CCCAGACCTGTTTGTATCATCCGGGCTCCTTCCGGGCAGAAACAACTGAA
BIRC6	57448	ENSG00000115760	BIRC6	NM_016252	7809	GTTAGCGTTTCAGTCTCTCAGGCCCTGGATGCTCGCCTAGAAGTTGGACT
BIRC7	79444	ENSG00000101197	BIRC7	NM_022161	471	CTGAGGAGTTGCGTCTGGCCTCCTTCTATGACTGGCCGCTGACTGCTGAG
BLK	640	ENSG00000136573	BLK	NM_001715	489	GGAAGTTGCTCGTTGTCGCTAGGAGCCTGCTCCACTGTAAGGGTGTCAGG
BLM	641	ENSG00000197299	BLM	NM_000057	2855	CTCGCTGCTCTTGCTTACCATGCTGGCCTCAGTGATTCTGCCAGAGATGA
BLVRA	644	ENSG00000106605	BLVRA	NM_000712	151	GGATGAGGGACTTGCGGAATCCACACCCTTCCTCAGCGTTCCTGAACCTG
BMF	90427	ENSG00000104081	BMF	NM_033503	1023	CGAGAGTGGATTAGACTCCCAGTTCCACCAAACCTATGAGCCTTCCACTG
BMI1	648	ENSG00000168283	BMI1	NM_005180	351	GTTGCCCATTGACAGCGGCGTCTGCAGCTCGCTTCAAGATGGCCGCTTGG
BMP1	649	ENSG00000168487	BMP1	NM_006129	1841	CTGGCTCAAGTTCGTCTCTGACGGGTCCATTAACAAAGCGGGCTTTGCCG
BMP2	650	ENSG00000125845	BMP2	NM_001200	773	CTAAAGGTCGACCATGGTGGCCGGGACCCGCTGTCTTCTAGCGTTGCTGC
BMP4	652	ENSG00000125378	BMP4	NM_001202	1011	CGACTACTGGACACGAGACTGGTCCACCACAATGTGACACGGTGGGAAAC
BMP5	653	ENSG00000112175	BMP5	NM_021073	1620	CCTTCTTCAAGGCGAGTGAGGTACTTCTTCGATCCGTGAGAGCAGCCAAC
BMP6	654	ENSG00000153162	BMP6	NM_001718	1312	CCGGCGCCGACAACAGAGTCGTAATCGCTCTACCCAGTCCCAGGACGTGG
BMP7	655	ENSG00000101144	BMP7	NM_001719	1075	GGAACGCTTCGACAATGAGACGTTCCGGATCAGCGTTTATCAGGTGCTCC
BMP8A	353500	ENSG00000183682	BMP8A	NM_181809	4304	GGTGAGCGTGCAAAGTCCTGTTTCTTTGTCTTTACATAGGGACCGGGCGA
BMP8B	656	ENSG00000116985	BMP8B	NM_001720	1913	CCCTTACTGGCTCAGGTCGTGAGATAGATGTGGAATGACCTGAGAGGCAC
BMPR1B	658	ENSG00000138696	BMPR1B	NM_001203	1364	GTTGACATACCACCTAACACTCGAGTTGGCACCAAACGCTATATGCCTCC
BNIP2	663	ENSG00000140299	BNIP2	NM_004330	753	CTGGCGTATGTTCAGGATTGGAGAACAGGACCACAGGGTTGATATGAAGG
BNIP3	664	ENSG00000176171	BNIP3	NM_004052	270	GGACGCACAGCATGAGTCTGGACGGAGTAGCTCCAAGAGCTCTCACTGTG
BNIP3L	665	ENSG00000104765	BNIP3L	NM_004331	2804	GCTCTTTCCAAGTTCAGCAGCAGTTCTATCAGTGGTGCCACTGAAACTGG
BOC	91653	ENSG00000144857	BOC	NM_033254	2468	AGAGGCCCGTGGCAGGTCCTTATATCACCTTCACGGATGCGGTCAATGAG
BOD1	91272	ENSG00000145919	BOD1	NM_138369	1592	TCTGTGAAGGGCAACCTTTGTCTTCTGCCTCTGTGCACCACACATGATCT
BOK	666	ENSG00000176720	BOK	NM_032515	2147	CTACGGCCGAGAAGGAATGTTGCATGAGTCGGATCCCAGTCCATTGTCAG
BPNT1	10380	ENSG00000162813	BPNT1	NM_006085	697	GTTTAGGCGCCTTTGGGTTTCAGCTGAAAGAAGTCCCTGCTGGGAAACAC
BRAF	673	ENSG00000157764	BRAF	NM_004333	2701	CATGTCCACTAGGGACTCCAGAAGAAGACCCTACCTATGCCTGTGTTTGC
BRCA1	672	ENSG00000012048	BRCA1	NM_007305	2147	GGAGCTTTCATCATTCACCCTTGGCACAGGTGTCCACCCAATTGTGGTTG
BRCA2	675	ENSG00000139618	BRCA2	NM_000059	10110	CAGAAGGCATTTCAGCCACCAAGGAGTTGTGGCACCAAATACGAAACACC
BRIP1	83990	ENSG00000136492	BRIP1	NM_032043	5772	CCTCTGGTATTATTCTTAAACCACAGATAGGGATAGTAGGGTAGTGAAAC
BSG	682	ENSG00000172270	BSG	NM_001728	572	CAGGCAGTCGTGCTAGTCCTGGAACCCGGCACAGTCTTCACTACCGTAGA
BTC	685	ENSG00000174808	BTC	NM_001729	223	GTTTCGTTTCCTTCTGCCTCCGGGATTAGTTTCCAGGCACCCTCTCAGGC
BTG1	694	ENSG00000133639	BTG1	NM_001731	3582	GAGTTACCCTGGTTCATGCAGGATAATGCGGCTGTTATCTTTGTCATCTG
BTG2	7832	ENSG00000159388	BTG2	NM_006763	2380	CTGTGAATCACTGCAGGCTGTGTTCTTGCATCTTGTCTGCAAACAGGTCC
BTG3	10950	ENSG00000154640	BTG3	NM_006806	930	CGCCCAATTCCAGTGACATGGGTACCTCCTCCTGGAATGCATTGTGACCG
BTK	695	ENSG00000010671	BTK	NM_000061	97	GTCCCACCTTCCAAGTCCTGGCATCTCAATGCATCTGGGAAGCTACCTGC
BTLA	151888	ENSG00000186265	BTLA	NM_181780	619	CCTCAGAACGACCCTCCAAGGACGAAATGGCAAGCAGACCCTGGCTCCTG
BTRC	8945	ENSG00000166167	BTRC	NM_033637	3065	AAATCACTGGTAAGGCTCAGCCTACAGAAAGATTTGAAATGGCCAGAGCC
BUB1	699	ENSG00000169679	BUB1	NM_004336	1265	CCTGTTCCTTTGAAAGCCCAGACAGTAACAGACTCCATGTTTGCAGTGGC
BUB1B	701	ENSG00000156970	BUB1B	NM_001211	79	GTTTGTTAGGGAGTCGTGTACGTGCCTTGGTCGCTTCTGTAGCTCCGAGG
C17orf53	78995	ENSG00000125319	C17orf53	NM_024032	1243	CCTCGGATACCCTTACAACCGCAAGCTCCAGTGTCTTCCATTGGGTCTCC
C19orf40	91442	ENSG00000131944	FAAP24	NM_152266	1245	GTCCTGCCTTAGCGTCTGAGTTCAGCTTGTGAAGTTAGTGGGCCGCAGAG
C1orf106	55765	ENSG00000163362	INAVA	NM_018265	3524	GGAGAGGTAGGGAGAGCTGAGTTCTGACTTCACCTGTGCAGAACTCTCTG
C1orf159	54991	ENSG00000131591	C1orf159	NM_017891	12	AATGTAGTCCCTCCGTGTCAGGGACCCGAGACATGCGCTGGTTCTTCTAG
C1orf86	199990	ENSG00000162585	FAAP20	NM_001146310	2090	GTCAAAGTTGTCCAGACCGTAGTCGTCTGTGATCTGTGGCTGGAATGGAG
C1QA	712	ENSG00000173372	C1QA	NM_015991	481	CTTCGACACGGTCATCACCAACCAGGAAGAACCGTACCAGAACCACTCCG
C1S	716	ENSG00000182326	C1S	NM_001734	1123	TGGAAACTTCGCTATCATGGAGATCCAATGCCCTGCCCTAAGGAAGACAC
C3	718	ENSG00000125730	C3	NM_000064	3427	CGCCCGTGATACACCAAGAAATGATTGGTGGATTACGGAACAACAACGAG
C3AR1	719	ENSG00000171860	C3AR1	NM_004054	24	GACAGGACTCGTGGAGACATCCAGGTGCTGAAGCCTTCAGCTACTGTCTC
C5	727	ENSG00000106804	C5	NM_001735	1147	GTGCAGGTTAAAGATTCGCTTGACCAGTTGGTAGGAGGAGTCCCAGTAAC
C5AR1	728	ENSG00000197405	C5AR1	NM_001736	313	GCTGCCCATCTTGTTCACGTCCATTGTACAGCATCACCACTGGCCCTTTG
C5orf55	116349	ENSG00000221990	EXOC3-AS1	NM_138464	728	GGAGGAAGAAGCACGTGCTAAACCACGAGCGTTCAGGGTTTGTCTGTTTG
CA12	771	ENSG00000074410	CA12	NM_001218	1008	CATTGAAGAGCTGCTTCCGGAGAGGACCGCTGAATATTACCGCTACCGGG
CA9	768	ENSG00000107159	CA9	NM_001216	900	CAGTGCCTATGAGCAGTTGCTGTCTCGCTTGGAAGAAATCGCTGAGGAAG
CACNA1C	775	ENSG00000151067	CACNA1C	NM_199460	9275	CTGCGTGCTCCTTTCTCCATCCCTTCCTCACTCTGGAGCAGCCTTTCCTT
CACNA1D	776	ENSG00000157388	CACNA1D	NM_000720	178	CGCGAACGAGGCAAACTATGCAAGAGGCACCAGACTTCCTCTTTCTGGTG
CACNA1E	777	ENSG00000198216	CACNA1E	NM_000721	4238	GGAAGCGCCATGAATTCCACTACGACAACATTATCTGGGCCCTGCTGACC
CACNA1G	8913	ENSG00000006283	CACNA1G	NM_198397	3293	AACGGGAAGATGCGAGTGGACAGTTAAGCTGTATTCAGCTGCCTGTCGAC
CACNA1H	8912	ENSG00000196557	CACNA1H	NM_021098	3336	GACGAGGACAAGACGTCGGTCCACTTCGAGGAGGACTTCCACAAGCTCAG
CACNA2D1	781	ENSG00000153956	CACNA2D1	NM_000722	528	GCAACAGATCTAAAGCCCTGGTGCGCCTGGCATTGGAAGCGGAGAAAGTT
CACNA2D2	9254	ENSG00000007402	CACNA2D2	NM_001005505	2793	CTGCGAGGTTAACAATGAGGACTTACTCTGTGTCCTCATTGATGATGGAG
CACNA2D3	55799	ENSG00000157445	CACNA2D3	NM_018398	1197	CAATTGGCCAGATCGAAAGGTTCGCATCTTCACATACCTCATTGGACGAG
CACNA2D4	93589	ENSG00000151062	CACNA2D4	NM_001005737	2020	GAAGACCAGGCTGAATCTCTGAGAACAGCCATGATCAATAGGGAAACAGG
CACNB2	783	ENSG00000165995	CACNB2	NM_000724	2295	GCAGGACCACAACGAGTGCAACAAGCAGCGCAGCCGTCATAAATCCAAGG
CACNB3	784	ENSG00000167535	CACNB3	NM_000725	858	GAAGGCCAGGAGATCTGGGAACCCTTCCAGCCTGAGTGACATTGGCAACC
CACNB4	785	ENSG00000182389	CACNB4	NM_001005747	1411	GGCTCCACGGCACTCTCACCATATCCCACAGCAATTTCTGGGTTACAGAG
CACNG1	786	ENSG00000108878	CACNG1	NM_000727	518	GAAGAGGGACTATCTGCTGCGACCCGCGTCCATGTTCTATGCCTTTGCAG
CACNG4	27092	ENSG00000075461	CACNG4	NM_014405	2579	GTCCGTTCGGCCTAGTGATGATGTCATCGTCCATCCCATCTTCCTTTGCC
CACNG6	59285	ENSG00000130433	CACNG6	NM_145814	1384	GAGACTTCTCTAAGCAACCACCGAGCCCTTTGACCTTCTCCATTGTACCC
CACYBP	27101	ENSG00000116161	CACYBP	NM_014412	24	AGTTGTCAGGGCGGAGAGCAAGACATTACTCTTCTCGGATTGCCGGTTCG
CAD	790	ENSG00000084774	CAD	NM_004341	689	CTCGGATCCTTGCTTTGGACTGTGGCCTCAAGTATAATCAGATCCGATGC
CADM1	23705	ENSG00000182985	CADM1	NM_014333	295	GAGGGAGAGGTTGCGACCATCAGTTGCCAAGTCAATAAGAGTGACGACTC
CALD1	800	ENSG00000122786	CALD1	NM_004342	1962	CAGATGGAAACAAGTCACCTGCTCCCAAACCTTCTGACTTGAGACCAGGA
CALM1	801	ENSG00000198668	CALM1	NM_006888	1268	CATGGTGACGATGACACACCCTGGTGGCATGCCCGTGTATGTTGGTTTAG
CALML3	810	ENSG00000178363	CALML3	NM_005185	1235	GCCAACCCACCGTGATTCATCTTCTGAAGCTGGGAGTGAAACTGGGTCAG
CALML5	51806	ENSG00000178372	CALML5	NM_017422	258	GAACCTCTCGGAGGCCCAGCTAAGGAAACTCATCTCCGAGGTTGACAGCG
CALML6	163688	ENSG00000169885	CALML6	NM_138705	445	GCTGGCCAGGATGGGTCTTCAACAAGAAATCTCACTGCAGCCCTGGTGTC
CALR	811	ENSG00000179218	CALR	NM_004343	786	TGGGACAAGCCCGAGCATATCCCTGACCCTGATGCTAAGAAGCCCGAGGA
CAMK2B	816	ENSG00000058404	CAMK2B	NM_001220	2219	CGCCCTGGTTTCGCCGGACAGAGTTGGTGTTTGGAGCCCGACTGCCCTCG
CAMK2N1	55450	ENSG00000162545	CAMK2N1	NM_018584	1248	GATGAGGCGAGAGGAGGAGGAGGAGGAGGAGAAGGCTCTGGGCTCCTCTG
CAMKK1	84254	ENSG00000004660	CAMKK1	NM_032294	1162	CACTGGCGTCACGTTGTACTGCTTTGTCTATGGGAAGTGCCCATTCATCG
CAMKK2	10645	ENSG00000110931	CAMKK2	NM_006549	4461	CTTGCAGAGGTTAAAGCCAGCGGGTCCCTAGTCTTAGGCCCAGCCTGCTT
CAMP	820	ENSG00000164047	CAMP	NM_004345	43	CACACCCTGGCAGGCAGCCAGGGATGGGTGGATCAGGAAGGCTCCTGGTT
CAPN1	823	ENSG00000014216	CAPN1	NM_005186	2083	GCATGAGTGCCTACGAGATGCGGATGGCCATTGAGTCGGCAGGCTTCAAG
CAPN2	824	ENSG00000162909	CAPN2	NM_001748	2854	CTGGAGAGTCCAGGAGAGAAGACTCACCTCTGTCGCTTGGGTTAAACAAG
CAPN3	825	ENSG00000092529	CAPN3	NM_173090	495	GTCCGGCACCATCAACAGCTACGAGATGCGAAATGCAGTCAACGACGCAG
CAPN5	726	ENSG00000149260	CAPN5	NM_004055	760	GTGTTTCTGAGCCCATCGACCTGACCGAGGGTGACTTTGCCAACGATGAG
CAPN6	827	ENSG00000077274	CAPN6	NM_014289	1511	CATCCAGGAGCGTGCTGGGACTTCCACCTATATTGACACCCGCACAGTGT
CAPN7	23473	ENSG00000131375	CAPN7	NM_014296	2441	CTGGGCCGTTACTGATTGAGCTACGAGGACCAAGGCAATATAGCGTTGGA
CAPNS1	826	ENSG00000126247	CAPNS1	NM_001749	577	CATTGACACATGTCGCAGCATGGTGGCCGTGATGGATAGCGACACCACAG
CARD11	84433	ENSG00000198286	CARD11	NM_032415	2158	GCACAGTCGAAGAAGACAATGACAGCGGCGGGTTTGACGCCTTAGATCTG
CARM1	10498	ENSG00000142453	CARM1	NM_199141	1665	GATGCCGACCGCCTATGACTTGAGCAGTGTTATTGCCAGTGGCTCCAGCG
CASP1	834	ENSG00000137752	CASP1	NM_033292	694	CATTTGCACACCGCCCAGAGCACAAGACCTCTGACAGCACGTTCCTGGTG
CASP10	843	ENSG00000003400	CASP10	NM_032977	1543	GGAGATCATGTCTCACTTCACAGCCCTGCAGTGCCCTAGACTGGCTGAAA
CASP12	100506742	ENSG00000204403	CASP12	NM_001191016	705	TAAGGCAGTTTGCTGCTCACCCAGAGCACCAGTCCTCAGACAGCACATTC
CASP14	23581	ENSG00000105141	CASP14	NM_012114	676	GCCCACAAACCATCCCAACATACACAGATGCCTTGCACGTTTATTCCACG
CASP2	835	ENSG00000106144	CASP2	NM_032982	1303	GAAGATGAGACTGCCCACGCGCTCAGACATGATATGCGGCTATGCCTGCC
CASP3	836	ENSG00000164305	CASP3	NM_032991	595	GAACTGGACTGTGGCATTGAGACAGACAGTGGTGTTGATGATGACATGGC
CASP4	837	ENSG00000196954	CASP4	NM_001225	1122	TTGAAACTCCAAGGGCCAAAGCTCAAATGCCCACCATAGAACGACTGTCC
CASP5	838	ENSG00000137757	CASP5	NM_004347	367	CCCTGATCTTGGTAGACTCTTTGCGAAAGAATCGCGTGGCTCATCAAATG
CASP6	839	ENSG00000138794	CASP6	NM_032992	118	GTGTCAACTGTTAGCCACGCAGATGCCGATTGCTTTGTGTGTGTCTTCCT
CASP7	840	ENSG00000165806	CASP7	NM_001227	695	GAGGACCATACAAATGCCGCCTGCTTCGCCTGCATCCTCTTAAGCCATGG
CASP8	841	ENSG00000064012	CASP8	NM_001228	1298	TCTCCCATGGAGACAAGGGCATCATCTATGGCACTGATGGACAGGAGGCC
CASP8AP2	9994	ENSG00000118412	CASP8AP2	NM_012115	889	TGAGAAACACTGCACTAATGGTGTTTGGTCACGTTCTCATTATCAGGTTG
CASP9	842	ENSG00000132906	CASP9	NM_001229	2404	CCAGGAAGGCAACAAGGGTGAGAACCCTGTGCTCAGGGAGGTTAGGTCTC
CATSPERB	79820	ENSG00000133962	CATSPERB	NM_024764	1565	GGAAAGGTTTACTCGACAAAGGCAGGAATGGGAAGATACAGTGCAGTCGG
CAV1	857	ENSG00000105974	CAV1	NM_001753	401	GTACGACGCGCACACCAAGGAGATCGACCTGGTCAACCGCGACCCTAAAC
CAV2	858	ENSG00000105971	CAV2	NM_001233	536	GTAAAGACCTGCCTAATGGTTCTGCCTTCAGTGCAGACAATATGGAAGAG
CBL	867	ENSG00000110395	CBL	NM_005188	2077	CTCCATGAGTATGAATAGCAGCCCATTAGTAGGTCCAGAGTGTGACCACC
CBLC	23624	ENSG00000142273	CBLC	NM_012116	687	CTTCGAGTTCGACGTCTTCACCAGGCTCTTTCAGCCATGGCCAACACTCC
CBX3	11335	ENSG00000122565	CBX3	NM_007276	704	GATGCTGCTGACAAACCAAGAGGATTTGCCAGAGGTCTTGATCCTGAAAG
CBX5	23468	ENSG00000094916	CBX5	NM_012117	126	GACCTGGTGGCCTTAGTCTTTCAGGTGGAACGGTGTGCGACATGGGAAAG
CCBL2	56267	ENSG00000137944	KYAT3	NM_001008661	1312	CTTGTGCAACTCCTTTACAGGAAGCCTTGGCTCAAGCTTTCTGGATTGAC
CCDC103	388389	ENSG00000167131	CCDC103	NM_213607	1589	CCGGTTTCCTTTGACCCATTCTTGGGTGAGCGCCAGTGTTCTAGAAAGGG
CCDC25	55246	ENSG00000147419	CCDC25	NM_018246	105	CCCGGGATCATGGTGTTCTACTTCACCAGCAGCAGCGTTAATTCATCTGC
CCDC34	91057	ENSG00000109881	CCDC34	NM_030771	1096	CCACACAAGTCATCATCTCTGGTAATTCATAAAGCCAGGAGCAATCTTTG
CCL1	6346	ENSG00000108702	CCL1	NM_002981	474	CTGCTTGGTCTTGATAAGCTATGTTGTTGCACTTTAAACATTTAAATTAT
CCL11	6356	ENSG00000172156	CCL11	NM_002986	106	CCTCTCACGCCAAAGCTCACACCTTCAGCCTCCAACATGAAGGTCTCCGC
CCL13	6357	ENSG00000181374	CCL13	NM_005408	696	CCTGTGGGAGTCATGGACATGAAGGGATGCTGCAATGTAGGAAGGAGAGC
CCL14	6358	ENSG00000276409	CCL14	NM_032963	5	TCAACAATTCCTCACCGCAGGAGCCTCTGAAGCTCCCACCAGGCCAGCTC
CCL15	6359	ENSG00000275718	CCL15	NM_032965	963	AAATATATATATTGTTGTGTCTGGTAATGAAAGTAATGCATCTAATAAAG
CCL16	6360	ENSG00000275152	CCL16	NM_004590	248	CACCTGCCAGCAATCATCTTCGTCACCAAGAGGAACCGAGAAGTCTGCAC
CCL17	6361	ENSG00000102970	CCL17	NM_002987	358	AACAACAAGAGAGTGAAGAATGCAGTTAAATACCTGCAAAGCCTTGAGAG
CCL18	6362	ENSG00000275385	CCL18	NM_002988	31	CTCTGACCACTTCTCTGCCTGCCCAGCATCATGAAGGGCCTTGCAGCTGC
CCL19	6363	ENSG00000172724	CCL19	NM_006274	392	GACTGCAGAGGACCTCAGCCAAGATGAAGCGCCGCAGCAGTTAACCTATG
CCL2	6347	ENSG00000108691	CCL2	NM_002982	318	GGGTTCAGGATTCCATGGACCACCTGGACAAGCAAACCCAAACTCCGAAG
CCL20	6364	ENSG00000115009	CCL20	NM_004591	200	AAATTTATTGTGGGCTTCACACGGCAGCTGGCCAATGAAGGCTGTGACAT
CCL21	6366	ENSG00000137077	CCL21	NM_002989	61	CACCCTCAGCTCTGGCCTCTTACTCACCCTCTACCACAGACATGGCTCAG
CCL22	6367	ENSG00000102962	CCL22	NM_002990	668	CCCACTTCCCTTCATGAATGTTGGGTTCTAGCTCCCTGTTCTCCAAACCC
CCL23	6368	ENSG00000274736	CCL23	NM_005064	483	TGAACTTGTCAAGGTGAAGGGACACAAGTTGCCAGCCACCAACTTTCTTG
CCL24	6369	ENSG00000106178	CCL24	NM_002991	22	GTAACCAGCCTTCTGTTCCTTGGTGTCTGTGCCCACCACATCATCCCTAC
CCL25	6370	ENSG00000131142	CCL25	NM_005624	545	CAGCTAATTCAGGACTGTGAGCCGGCTCATTTCTGGGCTCCATCGGCACA
CCL26	10344	ENSG00000006606	CCL26	NM_006072	74	GGGAGAAACCTGAGAAGGGCCTGATTTGCAGCATCATGATGGGCCTCTCC
CCL27	10850	ENSG00000213927	CCL27	NM_006664	93	CTGCTGTCATTGCTCCTGAGCCCAGACCCTACAGCAGCATTCCTACTGCC
CCL28	56477	ENSG00000151882	CCL28	NM_148672	40	GTTGCTGTCAGTGCCAGTAGGGCAGGCAGGAATGCAGCAGAGAGGACTCG
CCL3	6348	ENSG00000277632	CCL3	NM_002983	5	GGTTTCAGACTTCAGAAGGACACGGGCAGCAGACAGTGGTCAGTCCTTTC
CCL4	6351	ENSG00000275302	CCL4	NM_002984	256	CCAGCCAGCTGTGGTATTCCAAACCAAAAGAAGCAAGCAAGTCTGTGCTG
CCL5	6352	ENSG00000271503	CCL5	NM_002985	196	CCCGTGCCCACATCAAGGAGTATTTCTACACCAGTGGCAAGTGCTCCAAC
CCL7	6354	ENSG00000108688	CCL7	NM_006273	40	ATTCTCATGTGGAAGCCCATGCCCTCACCCTCCAACATGAAAGCCTCTGC
CCL8	6355	ENSG00000108700	CCL8	NM_005623	165	AGGTCACTTTGCTGAGCACAATCCCATACCCTTCAGCCTCTGCTCCACAG
CCNA1	8900	ENSG00000133101	CCNA1	NM_003914	589	AGAGGACAGTGCTAGGGCTGCTAACTGCAAATGGGCAGTACAGGAGGACC
CCNA2	890	ENSG00000145386	CCNA2	NM_001237	825	GAAGTACCAGACTACCATGAGGATATTCACACATACCTTAGGGAAATGGA
CCNB1	891	ENSG00000134057	CCNB1	NM_031966	1466	GCCACATCGAAGCATGCTAAGATCAGCACTCTACCACAGCTGAATTCTGC
CCNB2	9133	ENSG00000157456	CCNB2	NM_004701	21	AGCGACGCGGTATTTGAATCCTGGAACAAGGCTACAGCGTCGAAGATCCC
CCNB3	85417	ENSG00000147082	CCNB3	NM_033671	62	CTGGCCTATCGCGAATACATCCCTGCCTTGGACAAGACGCAGCTGAATCT
CCNC	892	ENSG00000112237	CCNC	NM_005190	1688	TTATTCAGTAGTTTGAGGATCTTGCCATGGAAGATACTAGCCCAGCCTAG
CCND1	595	ENSG00000110092	CCND1	NM_053056	4047	GCAAGGGCACAAGTCCTGGATGTTGTGTGTATCGAGAGGCCAAAGGCTGG
CCND2	894	ENSG00000118971	CCND2	NM_001759	2242	CCCAGTCTGGGTTACTCTTCGCTTCTGGTATCTGGCGTTCTTTGGTACAC
CCND3	896	ENSG00000112576	CCND3	NM_001760	1270	CGGTGGCTAGTCAAGCTCCTCCTCCCTGCATCTGACCAGCAGCGCCTTTC
CCNE1	898	ENSG00000105173	CCNE1	NM_001238	1252	GCACACAACATACAGACCCACAGAGACAGCTTGGATTTGCTGGACAAAGC
CCNE2	9134	ENSG00000175305	CCNE2	NM_057735	1268	GAAAGTAGTGCTGTGATTGATTGCCCTAGCCAATTCACAAGTTACACTGC
CCNF	899	ENSG00000162063	CCNF	NM_001761	3068	GTCCCAGAGGCGTTCGTATGTGACCCACAGATGGCGTCAATGTGAACACC
CCNG1	900	ENSG00000113328	CCNG1	NM_004060	1025	AGTTGAAATGGATTGTTTCTGGGCGTACTGCACGGCAATTGAAGCATAGC
CCNG2	901	ENSG00000138764	CCNG2	NM_004354	2718	GTGAGCCTTCTAACTGGCTAGCAGAAGTTCTCTAGGTTTGGCATCTGTGC
CCNH	902	ENSG00000134480	CCNH	NM_001239	2	CTTACGTCTCAGTGGGCGCCCTAACGAACCCGGGATACGGTCTGTTCCTA
CCNO	10309	ENSG00000152669	CCNO	NM_021147	876	CTGGGTGCGCCCACCATTAGCTTCTTCCTGGAGCATTTCACGCACGCTCG
CCNT1	904	ENSG00000129315	CCNT1	NM_001240	1445	CCAGAAGCAGAATAGTAAGAGTGTGCCATCAGCTAAAGTGTCACTGAAAG
CCR1	1230	ENSG00000163823	CCR1	NM_001295	61	GAGAAGCCGGGATGGAAACTCCAAACACCACAGAGGACTATGACACGACC
CCR10	2826	ENSG00000184451	CCR10	NM_016602	56	GAAGAGGACGCATACTCGGCTGAGCCACTGCCGGAGCTTTGCTACAAGGC
CCR2	729230	ENSG00000121807	CCR2	NM_001123396	1286	CTTCCAGGAATTCTTCGGCCTGAGTAACTGTGAAAGCACCAGTCAACTGG
CCR3	1232	ENSG00000183625	CCR3	NM_001837	1076	CAAGCATCTGGACCTGGTCATGCTGGTGACAGAGGTGATCGCCTACTCCC
CCR4	1233	ENSG00000183813	CCR4	NM_005508	1569	CCTGAACTGATGGGTTTCTCCAGAGGGAATTGCAGAGTACTGGCTGATGG
CCR5	1234	ENSG00000160791	CCR5	NM_000579	2154	GAAGAACCTTGACGGCATTGCTCCGTCTAAGTCATGAGCTGAGCAGGGAG
CCR6	1235	ENSG00000112486	CCR6	NM_004367	682	CCATCAACTTTAACTGCGGGATGCTGCTCCTGACTTGCATTAGCATGGAC
CCR7	1236	ENSG00000126353	CCR7	NM_001838	275	TCATTTGTTTCGTGGGCCTACTGGGCAATGGGCTGGTCGTGTTGACCTAT
CCR8	1237	ENSG00000179934	CCR8	NM_005201	544	GTCCATGCCGTGTATGCCCTAAAGGTGAGGACGATCAGGATGGGCACAAC
CCR9	10803	ENSG00000173585	CCR9	NM_006641	1444	CTCTTGACTGTGATGCCCGCAATTCTCAAAGGAGGACTAAGGACCGGCAC
CCRL2	9034	ENSG00000121797	CCRL2	NM_003965	11	CAACTTCCCGGTTGCTTTCAGACGCTTCAGAGATCCTCTGGAGGCCTGGG
CCS	9973	ENSG00000173992	CCS	NM_005125	172	GGTGCACTTGGAGGACCAGATGGTCTTGGTACACACCACTCTACCCAGCC
CCT2	10576	ENSG00000166226	CCT2	NM_006431	1356	TGACACAGCTTGCCAATAGAACACCAGGCAAAGAAGCTGTTGCAATGGAG
CCT3	7203	ENSG00000163468	CCT3	NM_005998	905	CCCATCCACGTATGCGGCGCTATATCAAGAACCCTCGCATTGTGCTGCTG
CCT4	10575	ENSG00000115484	CCT4	NM_006430	226	AAGGCGCCTATCAGGACCGCGACAAGCCAGCCCAGATCCGCTTCAGCAAC
CCT5	22948	ENSG00000150753	CCT5	NM_012073	225	CATCAAGGATCAGGACCGCAAGTCCCGTCTTATGGGACTTGAGGCCCTCA
CCT6A	908	ENSG00000146731	CCT6A	NM_001762	1599	GTGGACCTGAACACAGGTGAGCCAATGGTGGCAGCAGAAGTAGGCGTATG
CCT6B	10693	ENSG00000132141	CCT6B	NM_006584	782	GAAGCGAGTAGAAGATGCATTTATCCTTATTTGCAACGTTTCACTGGAAT
CCT7	10574	ENSG00000135624	CCT7	NM_006429	1280	GCAGTTTATGGAGGAGACAGAGCGGTCCCTGCATGATGCCATCATGATCG
CD14	929	ENSG00000170458	CD14	NM_000591	1220	CTCAATCTGTCGTTCGCTGGGCTGGAACAGGTGCCTAAAGGACTGCCAGC
CD160	11126	ENSG00000117281	CD160	NM_007053	615	GGACCTACCAGTGTTGTGCCAGAAGCCAGAAGTCAGGTATCCGCCTTCAG
CD163	9332	ENSG00000177575	CD163	NM_203416	345	GGAACGGTGTGTAATAATGGCTGGAGCATGGAAGCGGTCTCTGTGATTTG
CD19	930	ENSG00000177455	CD19	NM_001770	1717	CCTGGAGCACCAGGTGATCCTCAGGTGGCCAGCCTGGATCTCCTCAAGTC
CD1A	909	ENSG00000158477	CD1A	NM_001763	794	CCGTATACGCACCATTCGGTCATTTGAGGGAATTCGTAGATACGCCCATG
CD2	914	ENSG00000116824	CD2	NM_001767	870	CATCCTCCTCCACCACCTGGTCATCGTTCCCAGGCACCTAGTCATCGTCC
CD200	4345	ENSG00000091972	CD200	NM_005944	344	GCTGTGCACAGCACAAGTGCAAGTGGTGACCCAGGATGAAAGAGAGCAGC
CD209	30835	ENSG00000090659	CD209	NM_021155	4034	GATGAACGAAGCGTGCAAATCCACGTGGAACCTAAGTGCTCAGACCGAGG
CD22	933	ENSG00000012124	CD22	NM_001771	387	CTGCACACTGAGTATCCACCCGGTGCACCTCAATGACAGTGGTCAGCTGG
CD24	100133941	ENSG00000272398	CD24	NM_013230	1584	AGATCAGTGTACCATTTGCCTCCCGGGCTCAAGCGATTCTCCTGCCTCAG
CD244	51744	ENSG00000122223	CD244	NM_016382	653	GAGGGAGATGCCAAGTGGCTCTGTCTTGCTTGGTCTCCAGGGATGGCAAT
CD27	939	ENSG00000139193	CD27	NM_001242	475	CTCTGGTCTTCTCGTTCGCAACTGCACCATCACTGCCAATGCTGAGTGTG
CD274	29126	ENSG00000120217	CD274	NM_014143	1290	CATCCTAGGAAGACGGGTTGAGAATCCCTAATTTGAGGGTCAGTTCCTGC
CD276	80381	ENSG00000103855	CD276	NM_025240	2161	CCCATCCAGCTGGGAGACAGACAACTAACTACACTGCACCCTGCGGTTTG
CD28	940	ENSG00000178562	CD28	NM_006139	4045	CACAATTTCTTATCAGACCAATGGCTGACCTCTTTGAGATGTCAGGCTAG
CD33	945	ENSG00000105383	CD33	NM_001772	1104	CCACCGAATACTCAGAGGTCAGGACCCAGTGAGGAACCCACAAGAGCATC
CD34	947	ENSG00000174059	CD34	NM_001773	306	CTGGACCGCGCTTTGCTTGCTGAGTTTGCTGCCTTCTGGGTTCATGAGTC
CD38	952	ENSG00000004468	CD38	NM_001775	157	GGCTCTCTAGGAGAGCCCAACTCTGTCTTGGCGTCAGTATCCTGGTCCTG
CD3D	915	ENSG00000167286	CD3D	NM_000732	606	GATGCTCAGTACAGCCACCTTGGAGGAAACTGGGCTCGGAACAAGTGAAC
CD3E	916	ENSG00000198851	CD3E	NM_000733	215	GCCTCCGCCATCTTAGTAAAGTAACAGTCCCATGAAACAAAGATGCAGTC
CD3G	917	ENSG00000160654	CD3G	NM_000073	155	CAAAGGAAACCACTTGGTTAAGGTGTATGACTATCAAGAAGATGGTTCGG
CD4	920	ENSG00000010610	CD4	NM_000616	2496	TTTGGGTTCACAGAAGCACAGCACCCATGGGAAGGGTCCATCTCAGAGAA
CD40	958	ENSG00000101017	CD40	NM_001250	218	GGTGAGTGACTGCACAGAGTTCACTGAAACGGAATGCCTTCCTTGCGGTG
CD40LG	959	ENSG00000102245	CD40LG	NM_000074	827	GCTTCACGTCCTTTGGCTTACTCAAACTCTGAACAGTGTCACCTTGCAGG
CD44	960	ENSG00000026508	CD44	NM_000610	2379	GAATGGCTGATCATCTTGGCATCCCTCTTGGCCTTGGCTTTGATTCTTGC
CD47	961	ENSG00000196776	CD47	NM_001777	2781	GACCAAGTAGTTTGCCCATGGCAAACCTAAATTTATGACCTGCTGAGGCC
CD5	921	ENSG00000110448	CD5	NM_014207	1450	GGATAACGAATACAGCCAACCTCCCAGGAACTCCCACCTGTCAGCTTATC
CD52	1043	ENSG00000169442	CD52	NM_001803	371	GTTGATGCCAGACATCACCAGGTTGTAGAAGTTGACAGGCAGTGCCATGG
CD55	1604	ENSG00000196352	CD55	NM_000574	1378	CACACGTGTTTCACGTTGACAGGTTTGCTTGGGACGCTAGTAACCATGGG
CD59	966	ENSG00000085063	CD59	NM_000611	5902	GCCTCTAGAGCTGGCCTGTCTATTTGAAATGCCGGCTCTGATGCTAATCG
CD63	967	ENSG00000135404	CD63	NM_001780	202	CGGTGGAAGGAGGAATGAAATGTGTGAAGTTCTTGCTCTACGTCCTCCTG
CD68	968	ENSG00000129226	CD68	NM_001251	279	GCTACTTTGCTGCCATCCTTCACGGTGACACCCACGGTTACAGAGAGCAC
CD7	924	ENSG00000173762	CD7	NM_006137	1070	CACCGGGAGGAAGCCTGACTGTCCTTTGGCTGCATCTCCCGACCATGGCC
CD70	970	ENSG00000125726	CD70	NM_001252	303	GTCACTTGGGTGGGACGTAGCTGAGCTGCAGCTGAATCACACAGGACCTC
CD74	972	ENSG00000019582	CD74	NM_004355	235	CATGGATGACCAGCGCGACCTTATCTCCAACAATGAGCAACTGCCCATGC
CD79A	973	ENSG00000105369	CD79A	NM_001783	141	CCCTGGGACTGCTGCAACTCAAACTAACCAACCCACTGGGAGAAGATGCC
CD79B	974	ENSG00000007312	CD79B	NM_000626	397	GAATCTCTCGCCACCCTCACCATCCAAGGCATCCGGTTTGAGGACAATGG
CD80	941	ENSG00000121594	CD80	NM_005191	1568	CCCGAATTATAAAGGCCAGCGCCAGAACCCAGATTTCCTAACTCTGGTGC
CD83	9308	ENSG00000112149	CD83	NM_004233	1674	CAAGTTCCTTCTGGTGTCTGCTTTCTCCATTGTAAACCACAAGGCTGTTG
CD86	942	ENSG00000114013	CD86	NM_006889	1313	GGAATAGCCTCCCTGTAACTCCAGCTCTGCTCCGTATGCCAAGAGGAGAC
CD8A	925	ENSG00000153563	CD8A	NM_001768	1948	GAGGCTAAAGCCCAGAGACAGCTTGATCAAAGGCACACAGCAAGTCAGGG
CDC14A	8556	ENSG00000079335	CDC14A	NM_033313	1243	GCAGCACACCCAGTGACAACATCGTGCGAAGGTTCCTGAACATCTGTGAG
CDC14B	8555	ENSG00000081377	CDC14B	NM_003671	3746	GCCACAGCTCTTGTGAGTACTGTCTCCCTCACGGTGAATGAGCCTCCTGG
CDC16	8881	ENSG00000130177	CDC16	NM_003903	1251	CCAAGCGATGGCTGCTTACTTCACAGCAGCACAGCTGATGAAAGGGTGTC
CDC20	991	ENSG00000117399	CDC20	NM_001255	584	CCGGAAGACCTGCCGTTACATTCCTTCCCTGCCAGACCGTATCCTGGATG
CDC25A	993	ENSG00000164045	CDC25A	NM_001789	3585	AAAGAGATTCTGTTGGTTGACTGCCTAAAGAGAAAGGTGGGATGGCCTTC
CDC25B	994	ENSG00000101224	CDC25B	NM_021873	2278	CCGCATGTGCCGTTTCATCAGGGAACGAGACCGTGCTGTCAACGACTACC
CDC25C	995	ENSG00000158402	CDC25C	NM_001790	420	GGAGAGAGACACTTCCTTTACCGTCTGTCCAGATGTCCCTAGAACTCCAG
CDC34	997	ENSG00000099804	CDC34	NM_004359	926	CTTGCCGAGTTTACCTCACTAGGGCCGGACCCGTGGCTCCTTAGACGACA
CDC42	998	ENSG00000070831	CDC42	NM_001791	698	GAGCCTCCAGAACCGAAGAAGAGCCGCAGGTGTGTGCTGCTATGAACATC
CDC42BPA	8476	ENSG00000143776	CDC42BPA	NM_003607	8767	CTGCAATGGCAAGTAATCTCATCAGTCATAATAGAGCAGTCCCGAATGCG
CDC6	990	ENSG00000094804	CDC6	NM_001254	67	GAGGCTGCGTGTGAGAGACGTGAGAAGGATCCTGCACTGAGGAGGTGGAA
CDC7	8317	ENSG00000097046	CDC7	NM_003503	2551	CATTCTCCTCGGAAATTACATGGTGCTGACCACAAAGTTTCTGGATGTTT
CDCA7	83879	ENSG00000144354	CDCA7	NM_031942	1299	GATGCTCTGCTGGATCCGAACTGGCATTGCCCGCCTTGTCGAGGAATCTG
CDCP1	64866	ENSG00000163814	CDCP1	NM_022842	4967	CTTGGCGTTGCCTATGGCACCTTTCCCTTCTGAAAGTCTGGTTCCTGCCC
CDH1	999	ENSG00000039068	CDH1	NM_004360	814	CTTCTCTCACGCTGTGTCATCCAACGGGAATGCAGTTGAGGATCCAATGG
CDH11	1009	ENSG00000140937	CDH11	NM_001797	875	CAGGGAACATTCATGCCACCAAGACGTTGGATCGAGAAGAGAGAGCCCAG
CDH13	1012	ENSG00000140945	CDH13	NM_001257	1289	CATCGAGGCTCAAGATATGGCTGGACTGGATGTTGGATTAACAGGCACGG
CDH15	1013	ENSG00000129910	CDH15	NM_004933	410	CCGCGAGAAGACTGATCGCTTCAGGCTAAGAGCGTTTGCCCTGGACCTGG
CDH2	1000	ENSG00000170558	CDH2	NM_001792	1765	GACCCAAACAGCAACGACGGGTTAGTCACCGTGGTCAAACCAATCGACTT
CDH5	1003	ENSG00000179776	CDH5	NM_001795	1910	CCTTCTGCGAGGATATGGCCGCCCAGGTGGGCGTGAGCATCCAGGCAGTG
CDK1	983	ENSG00000170312	CDK1	NM_001786	19	CTGCTCGCACTTGGCTTCAAAGCTGGCTCTTGGAAATTGAGCGGAGAGCG
CDK12	51755	ENSG00000167258	CDK12	NM_016507	588	CAAGAAGGACGGGAGTGGAGGAGCTTCTGGAACTTTGCAGCCGTCATCGG
CDK16	5127	ENSG00000102225	CDK16	NM_006201	1096	GCCAACATCGTTACGCTACATGACATTATCCACACGGAGAAGTCCCTCAC
CDK2	1017	ENSG00000123374	CDK2	NM_001798	278	GCACGTACGGAGTTGTGTACAAAGCCAGAAACAAGTTGACGGGAGAGGTG
CDK4	1019	ENSG00000135446	CDK4	NM_000075	295	GGCTACCTCTCGATATGAGCCAGTGGCTGAAATTGGTGTCGGTGCCTATG
CDK5	1020	ENSG00000164885	CDK5	NM_004935	799	CCCTCTATGACCAAGCTGCCAGACTATAAGCCCTATCCGATGTACCCGGC
CDK5R1	8851	ENSG00000176749	CDK5R1	NM_003885	1639	GGGACATCTTCAATCTAGGCGAGGCGAAGCTGAGCGGGTCTAGTGGAAAG
CDK5RAP1	51654	ENSG00000101391	CDK5RAP1	NM_016408	297	GAGGCAGGAGGATGGAGCTCGGAAGGATTTCAGCTCCAGGCTGGCTGCTG
CDK6	1021	ENSG00000105810	CDK6	NM_001259	2589	CACCTGTTTGCTTGCTTTCAATGAACCTTTCATAAATTCGCAGTCTCAGC
CDK7	1022	ENSG00000134058	CDK7	NM_001799	865	TTTGGGCACACCAACTGAGGAACAGTGGCCGGACATGTGTAGTCTTCCAG
CDK8	1024	ENSG00000132964	CDK8	NM_001260	1171	CTAATGGAACTGGCCACCCAGGGAATCAAGACAGCAGTCACACACAGGGA
CDK9	1025	ENSG00000136807	CDK9	NM_001261	2065	CTGGGCAAATCACTGGAGTGACAATTTGACCTGTCACCTGAGAAGGATGG
CDKL5	6792	ENSG00000008086	CDKL5	NM_003159	3340	CAAGTGACTTCTGCAAGCCTGCGGCTGGTCCCAATGCCCTGAATCACCTC
CDKN1A	1026	ENSG00000124762	CDKN1A	NM_000389	2016	GGTTCCCGTTTCTCCACCTAGACTGTAAACCTCTCGAGGGCAGGGACCAC
CDKN1B	1027	ENSG00000111276	CDKN1B	NM_004064	1003	GCGGAGCAATGCGCAGGAATAAGGAAGCGACCTGCAACCGACGATTCTTC
CDKN1C	1028	ENSG00000129757	CDKN1C	NM_000076	1628	CCACGCACTAGCTCGGTTATTGGTTATGCCAAAGGCACTCTCCATCTCCC
CDKN2A	1029	ENSG00000147889	CDKN2A	NM_000077	1167	GGTTACTGGCTTCTCTTGAGTCACACTGCTAGCAAATGGCAGAACCAAAG
CDKN2B	1030	ENSG00000147883	CDKN2B	NM_004936	1336	GTTTGAGCGCATGGCAAGTCACATGCGTAAACGACACTCTCTGGAAGCCC
CDKN2C	1031	ENSG00000123080	CDKN2C	NM_001262	477	GAACTGCGGCGACTCTCCCTACTCAGAACTTGGCCTACGTTTCCCAGGAC
CDKN2D	1032	ENSG00000129355	CDKN2D	NM_001800	443	GGTCATGATGTTTGGCAGCACCGCCATCGCCCTGGAGCTGCTGAAGCAAG
CDKN3	1033	ENSG00000100526	CDKN3	NM_005192	565	GCTGCTTGTCTCCTACTATACCTGTCTGACACAATATCACCAGAGCAAGC
CDON	50937	ENSG00000064309	CDON	NM_016952	6351	CTAAGCGTGAGTTGGCTCTGCCCTGCACAGGCACCCAAACAGTCCTACCT
CDX2	1045	ENSG00000165556	CDX2	NM_001265	1324	GCAGAGCAATTCCAGGCTGAGCCATGAGGAGCGTGGACTCTGCTAGACTC
CEACAM1	634	ENSG00000079385	CEACAM1	NM_001712	1514	CAAGCGACCAGCGTGATCTCACAGAGCACAAACCCTCAGTCTCCAACCAC
CEACAM3	1084	ENSG00000170956	CEACAM3	NM_001815	1014	GACCTCGACAGCCTGCCCTAGGCCCTGGGTGGGTCAGGACAAAGGCCTCT
CEACAM5	1048	ENSG00000105388	CEACAM5	NM_004363	2589	CTGACCTGTACTCTTGAATACAAGTTTCTGATACCACTGCACTGTCTGAG
CEACAM6	4680	ENSG00000086548	CEACAM6	NM_002483	1564	TTCAGAGGGTAACTTAACAGAGTGTCAGATCTATCTTGTCAATCCCAACG
CEACAM7	1087	ENSG00000007306	CEACAM7	NM_006890	214	CCAGACCAATATTGATGTCGTGCCGTTCAATGTCGCAGAAGGGAAGGAGG
CEBPA	1050	ENSG00000245848	CEBPA	NM_004364	2077	GCCTTCAGCATTGCCTAGGAACACGAAGCACGATCAGTCCATCCCAGAGG
CEBPB	1051	ENSG00000172216	CEBPB	NM_005194	1861	GACGCAACCCACGTGTAACTGTCAGCCGGGCCCTGAGTAATCGCTTAAAG
CEBPD	1052	ENSG00000221869	CEBPD	NM_005195	977	CATAGGAGCGCAAAGAAGCTACAGCCTGGACTTACCACCACTAAACTGCG
CEBPE	1053	ENSG00000092067	CEBPE	NM_001805	101	GGAGTGGAGAGGCATTCCCAGAAGCATCAGCTTCGGGCATCTCCAGAACC
CECR6	27439	ENSG00000183307	TMEM121B	NM_031890	1465	CCTGCGCTACCTGCTTATCGCCGTCTACTTCCTCACCCTCGCCTCGCCGG
CELSR2	1952	ENSG00000143126	CELSR2	NM_001408	2015	ACTCGAAACCGCTTCTCCATCACCAGCCAAAGTGGTGGTGGGCTGGTATC
CENPF	1063	ENSG00000117724	CENPF	NM_016343	7179	GGGTAGAGTGGAGAACCTTGAAAGAGAGCTAGAGATAGCCAGGACAAACC
CENPN	55839	ENSG00000166451	CENPN	NM_018455	218	CTGGACTCCCGAGACTCACCCGACTCGTGGCCACACCGGGAGAACTGAAG
CENPS	378708	ENSG00000175279	CENPS	NM_199294	882	AGAAATGCATATGGCTGCAAAGGAAACTTTGAAGGGTTAAATAGAGATTT
CEP55	55165	ENSG00000138180	CEP55	NM_018131	141	GGGAGGGCAGGTCAGTGGGCAGATCGCGTCCGCGGGATTCAATCTCTGCC
CEPT1	10390	ENSG00000134255	CEPT1	NM_006090	411	GAGCCCTTAATGCAAGGGTATTGGGAATGGCTCGTTAGAAGAGTTCCCTC
CES1	1066	ENSG00000198848	CES1	NM_001266	317	CTGCAGAACCATGGAGCTTTGTGAAGAATGCCACCTCGTACCCTCCTATG
CES2	8824	ENSG00000172831	CES2	NM_003869	2717	CCGCTGTTCGACCAGGAGGAGCAATACCTGCAGCTGAACCTACAGCCTGC
CFLAR	8837	ENSG00000003402	CFLAR	NM_003879	395	GCTGGCTTTCTGTTGACTGGCCCGGAGCTGTACTGCAAGACCCTTGTGAG
CFTR	1080	ENSG00000001626	CFTR	NM_000492	5476	GGGTGTGTAAGTAGATAGGCCATGGGCACTGTGGGTAGACACACATGAAG
CHAD	1101	ENSG00000136457	CHAD	NM_001267	856	CCACGCTGAAACACGTCCATTTGGAGAACAACCGCTTGAACCAGCTACCC
CHD1	1105	ENSG00000153922	CHD1	NM_001270	5052	CAGATCATCGGTTACATTCAGACCACCGGTCAAGTTCTGAATATACGCAC
CHD2	1106	ENSG00000173575	CHD2	NM_001271	616	CGCTACACAGCAATGCATCGAGTCACTCAGCCTCTGAAGAAGCTTCGGGT
CHD3	1107	ENSG00000170004	CHD3	NM_001005273	3665	GGATTGGCCAGGCCAACAAAGTGATGATTTACCGGTTTGTGACTCGCGCG
CHD4	1108	ENSG00000111642	CHD4	NM_001273	2310	CCTCCAGAAACGCCAACAGTTGATCCAACAGTGAAGTATGAGCGACAGCC
CHD7	55636	ENSG00000171316	CHD7	NM_017780	4592	GGGCAGGAGGTTTAGGCATTAACCTCACTGCTGCTGATACCTGCATCATC
CHDH	55349	ENSG00000016391	CHDH	NM_018397	2860	CTGGTTCTTATTAAACCAGGGCCAGGTGCAGGGCTCACACCTGTAATCCC
CHEK1	1111	ENSG00000149554	CHEK1	NM_001114121	243	CTGCGTGGCCAGTTCTTTCGAAGCCTCTCGCTCCCAACACGGAGTTCCTC
CHEK2	11200	ENSG00000183765	CHEK2	NM_007194	81	GGAGTCGGATGTTGAGGCTCAGCAGTCTCATGGCAGCAGTGCCTGTTCAC
CHGA	1113	ENSG00000100604	CHGA	NM_001275	1262	GGAGTGGGAGGACTCCAAACGCTGGAGCAAGATGGACCAGCTGGCCAAGG
CHI3L1	1116	ENSG00000133048	CHI3L1	NM_001276	356	GCAACGATCACATCGACACCTGGGAGTGGAATGATGTGACGCTCTACGGC
CHI3L2	1117	ENSG00000064886	CHI3L2	NM_001025197	60	CTGGCCAAGGATATGGGAGCAACCACCATGGACCAGAAGTCTCTCTGGGC
CHMP4B	128866	ENSG00000101421	CHMP4B	NM_176812	795	GGACGACGACATGAAGGAATTGGAGAACTGGGCTGGATCCATGTAATGGG
CHN1	1123	ENSG00000128656	CHN1	NM_001822	1148	CCTTACGACGCTCGTGAAAGCACATACCACTAAGCGGCCAATGGTGGTAG
CHPT1	56994	ENSG00000111666	CHPT1	NM_020244	442	CAACGTGGTCACCACGCTCGTGCTCATCTCCTACTGTCCCACGGCCACCG
CHRNA1	1134	ENSG00000138435	CHRNA1	NM_000079	103	CTCTTTAGCCTTTGCTCAGCTGGCCTCGTCCTGGGCTCCGAACATGAGAC
CHRNB1	1140	ENSG00000170175	CHRNB1	NM_000747	1334	GGAGCTACGGGAGGTCGTCTCCTCTATCAGCTACATCGCTCGACAGCTGC
CHSY1	22856	ENSG00000131873	CHSY1	NM_014918	719	GCGCGACAGGAACTTTCTCTTCGTGGGAGTCATGACCGCCCAGAAATACC
CHUK	1147	ENSG00000213341	CHUK	NM_001278	2107	CCCGACTTCAGCAGAACATGATCATTCTCTGTCATGTGTGGTAACTCCTC
CIC	23152	ENSG00000079432	CIC	NM_015125	1139	GAAGTAGACAGTCAGGCGCTACAGGAACTGACGCAGATGGTGTCTGGCCC
CIDEA	1149	ENSG00000176194	CIDEA	NM_001279	692	GTCACAAGCCAAGGGCAGGTTCACGTGTGGATAGGGATGCAGGCTGTCGC
CIDEB	27141	ENSG00000136305	CIDEB	NM_014430	875	CACAGCGCACCAGAAGCTAAAGTCTTGATGCCATCAAAGGACATCCCTGC
CIITA	4261	ENSG00000179583	CIITA	NM_001286402	3513	GGATCAGCCTGAGATGATCCCAGCTGTGCTCTGGACAGGCATGTTCTCTG
CIRBP	1153	ENSG00000099622	CIRBP	NM_001280	370	GACGGCAGATCCGAGTAGACCAGGCAGGCAAGTCGTCAGACAACCGATCC
CITED2	10370	ENSG00000164442	CITED2	NM_006079	1481	GTTGCATGAACTTCGAAGGGCAGATATTACTGCACAAACTGCCATCTCGC
CKB	1152	ENSG00000166165	CKB	NM_001823	987	GTGTGCATATCAAGCTGCCCAACCTGGGCAAGCATGAGAAGTTCTCGGAG
CKLF	51192	ENSG00000217555	CKLF	NM_181641	431	GGGCCCTTATTTACCGGAAGCTTCTGTTCAATCCCAGCGGTCCTTACCAG
CKMT1A	548596	ENSG00000223572	CKMT1A	NM_001015001	305	GGTCTATCCGGTTGCATCCTCCCTCCCTGTTCCGGATCTTATCTTGCGCC
CKMT2	1160	ENSG00000131730	CKMT2	NM_001825	266	GCTAACTGGCCGCAATGCTTCTCTGCTGTTTGCTACCATGGGCACCAGTG
CKS1B	1163	ENSG00000173207	CKS1B	NM_001826	528	CCAGCCAGATGAGTGCTCTGTGGACCCACAGCCTAAGCTGAGTGTGACCC
CKS2	1164	ENSG00000123975	CKS2	NM_001827	128	GTACTTCGACGAACACTACGAGTACCGGCATGTTATGTTACCCAGAGAAC
CLCA2	9635	ENSG00000137975	CLCA2	NM_006536	1708	GTGGATAATACTGTGGGCAACGACACTATGTTTCTAGTTACGTGGCAGGC
CLCF1	23529	ENSG00000175505	CLCF1	NM_013246	480	GAAGCCTCAATGACAAACTGCGGCTGACCCAGAACTACGAGGCCTACAGC
CLDN3	1365	ENSG00000165215	CLDN3	NM_001306	55	CGGCGAGAGCGTATGGAGCCGAGCCGTTAGCGCGCGCCGTCGGTGAGTCA
CLEC4A	50856	ENSG00000111729	CLEC4A	NM_016184	97	GAGGATATGTGCCTATCTGGTGCCTCTGCTCTCCACTAGTTGAGTGAAAG
CLEC5A	23601	ENSG00000258227	CLEC5A	NM_013252	363	CCAAGTCCCAACGGCTTCATTACCACAAGGAGCTATGGAACAGTCTGCCC
CLEC7A	64581	ENSG00000172243	CLEC7A	NM_197947	1569	AACAATGCCATTGAAGTGCACGGTGTGTTGCCACGATTTGACCCTCAACT
CLIC1	1192	ENSG00000213719	CLIC1	NM_001288	255	CGACGCAACCATGGCTGAAGAACAACCGCAGGTCGAATTGTTCGTGAAGG
CLIC3	9022	ENSG00000169583	CLIC3	NM_004669	218	CATCCTGCTCTATGACAGCGACGCCAAGACAGACACGCTGCAGATCGAGG
CLOCK	9575	ENSG00000134852	CLOCK	NM_001267843	2487	GGAGCCATGCAACATCTGAAAGACCAATTGGAACAACGGACACGCATGAT
CMC2	56942	ENSG00000103121	CMC2	NM_020188	35	GTGGAGGGCGTCACTGGGTTTCGGCGTCTGGCAAGCGGTTCAGCTGTCTG
CMKLR1	1240	ENSG00000174600	CMKLR1	NM_004072	2187	TTTGGCTTTCGGATCAGCTAGGAAGACAGAGAACTGGTCCTGAGAGGTCC
CMTM1	113540	ENSG00000089505	CMTM1	NM_181269	312	ATATGTGCTAACCCTTCACCACTTGCTGACCTATTTACATTGGCCCTTAC
CMTM2	146225	ENSG00000140932	CMTM2	NM_144673	33	GTTAGCTGAGCACGCCCTCTGAGCCGCTCGGTGGACACCAGGCACTCTAG
CMTM3	123920	ENSG00000140931	CMTM3	NM_144601	629	CCGCGGCCCTCATCTACTTTGCTATCTCCATCACGGCCATCGCCAAGTAC
CMTM4	146223	ENSG00000183723	CMTM4	NM_178818	3025	GACACAACTGTGGGCTTTCTGAGGCGATGCCCGTTGGGCAAACTTAGGTT
CNIH4	29097	ENSG00000143771	CNIH4	NM_014184	1405	CTATCCCTCTGCACTGACCACGTTGTGAACTGGGAGACCAAATGCAAGCC
CNOT3	4849	ENSG00000088038	CNOT3	NM_014516	773	CAGTGCAGACACGCAAGAAGAAGGGCGACAAGGATAAGCAGGACCGGATT
CNPY1	285888	ENSG00000146910	CNPY1	NM_001103176	13	GGGAGAGCAAAGCCGCTGAGAGTTTGTCCCGTTAGATCCAGGCGTGAAGG
CNPY2	10330	ENSG00000257727	CNPY2	NM_014255	1069	GCCCTGCACATATCGCATGATGAGCTATGAACCACTGGAGCAGCCCACAC
CNPY3	10695	ENSG00000137161	CNPY3	NM_006586	447	GCCATGGATTCAATGCCTGAGCCCGCGTCCCGCTGTCTTCTGCTTCTTCC
CNPY4	245812	ENSG00000166997	CNPY4	NM_152755	321	GGAAGAGACACGTGCCTTACAGCGTTTCAGAGACAAGGCTGGAAGAGGCC
CNTF	1270	ENSG00000242689	CNTF	NM_000614	60	CTGGGACAGTTGAGTTAAGGGATGGCTTTCACAGAGCATTCACCGCTGAC
CNTFR	1271	ENSG00000122756	CNTFR	NM_147164	832	TCCATAAGTGTCAGCAATGCCCTGGGCCACAATGCCACAGCTATCACCTT
COL11A1	1301	ENSG00000060718	COL11A1	NM_001854	1166	GTGTAACAGAGGGACCCACTGTAACTGAGGAGACAATAGCACAGACGGAG
COL11A2	1302	ENSG00000204248	COL11A2	NM_001163771	126	GTCTGAGGCTCATAGTCTGCTCCCTGTCTTCTGTCAGCCTCAGGGCATCC
COL17A1	1308	ENSG00000065618	COL17A1	NM_000494	3769	CCTCTCGTCTTACTTACATACTGCCGGCTTGTCATTCATCCCAGGCCCTC
COL18A1	80781	ENSG00000182871	COL18A1	NM_030582	4847	CCTGTGCAACCTCTTGGCCTGATCAGACCACGGCTCGATTTCTCCAGGAT
COL1A1	1277	ENSG00000108821	COL1A1	NM_000088	4098	CTGGTTCGGCGAGAGCATGACCGATGGATTCCAGTTCGAGTATGGCGGCC
COL1A2	1278	ENSG00000164692	COL1A2	NM_000089	3078	TCCTGGTATTCTGGGTCTCCCTGGCTCGAGAGGTGAACGTGGTCTACCAG
COL27A1	85301	ENSG00000196739	COL27A1	NM_032888	1487	GTTCTACCAGGAGTACTCGGCCACCAGCCACGATGGTACCTCCAACTTCG
COL2A1	1280	ENSG00000139219	COL2A1	NM_001844	4865	TTCCTGTAAGACCTTCGGGTCAAGGCAGAGGCAGGAAACTAACTGGTGTG
COL3A1	1281	ENSG00000168542	COL3A1	NM_000090	4061	GGTGGACAGATTCTAGTGCTGAGAAGAAACACGTTTGGTTTGGAGAGTCC
COL4A2	1284	ENSG00000134871	COL4A2	NM_001846	5290	CTACGCCAACAAGTACAGCTTCTGGCTGACCACCATTCCCGAGCAGAGCT
COL4A3	1285	ENSG00000169031	COL4A3	NM_000091	7343	AAGCAACAACTCCGCAGGCAGTTACCAAGTACGGCTGGCTACAACTGCTC
COL4A3BP	10087	ENSG00000113163	CERT1	NM_005713	2086	GTCAAACCTTGGTAAGCCCACCAGAGGGAAACCAGGAAATTAGCAGGGAC
COL4A4	1286	ENSG00000081052	COL4A4	NM_000092	8630	GTTCGAGGGTTCCCTCTAGGAGTATTTCCTGTCATGATGAACTGTGTGCA
COL4A5	1287	ENSG00000188153	COL4A5	NM_033381	4256	GAACCGGGACTTATTGGTCCTCCAGGTCCTCCTGGATTACCTGGTCCTTC
COL4A6	1288	ENSG00000197565	COL4A6	NM_001847	3046	CAAGGCTCAGCCGGATCCAATGGATTTCCTGGGCCAAGAGGTGACAAAGG
COL5A1	1289	ENSG00000130635	COL5A1	NM_000093	5949	CCATTCGTTCGTGAGTGTCCCGTGCACGTCCTGACCCTGGACAGTGAAGG
COL5A2	1290	ENSG00000204262	COL5A2	NM_000393	621	GGAGAACCAGGATTAGTGCCTGTTGTAACAGGCATACGTGGTCGTCCAGG
COL6A1	1291	ENSG00000142156	COL6A1	NM_001848	1970	CAGAGAGCATTGGCCTGCAGAACTTCGAGATTGCCAAGGACTTCGTCGTC
COL6A2	1292	ENSG00000142173	COL6A2	NM_058175	1705	CTTTGGCTTGAAAGGAGAACCTGGGAGGAAAGGAGAGAAAGGAGAGCCTG
COL6A3	1293	ENSG00000163359	COL6A3	NM_004369	9427	CTGCTCGCTGGGCAGACATACCATGTGGCTGTGGTCTGCTACCTGAGGTC
COL6A6	131873	ENSG00000206384	COL6A6	NM_001102608	3562	CACAGCGGGTGAAAGCAACTGTTTCGTGGATGTTGTGGTGGGATTTGATG
COL9A3	1299	ENSG00000092758	COL9A3	NM_001853	493	GTCCTCCCTGAAGGCGCTACTGACCTTCAGTGCCCAAGTATCTGCCCGCC
COMMD4	54939	ENSG00000140365	COMMD4	NM_017828	312	GTTTCATCCTCTCCAGTGCGGCCAAGCACAGTGTCGATGGCGAATCCTTG
COMP	1311	ENSG00000105664	COMP	NM_000095	1348	GGAGACGGACATCAGGACTCTCGGGACAACTGTCCCACGGTGCCTAACAG
COPS5	10987	ENSG00000121022	COPS5	NM_006837	272	CCTAGCGAGGTAAAGTTGCGTCTTGGTTGTAGAGACGACAACTTCTCCGC
COX5A	9377	ENSG00000178741	COX5A	NM_004255	234	GCCGTGGCTATCCAGTCAGTTCGCTGCTATTCCCATGGGTCACAGGAGAC
COX7B	1349	ENSG00000131174	COX7B	NM_001866	109	AGCGCACTAAATCGTCTCCAAGTTCGAAGCATTCAGCAAACAATGGCAAG
CP	1356	ENSG00000047457	CP	NM_000096	2175	CGGTCGTGTGGTACTTATTCAGCGCCGGAAATGAGGCCGATGTACATGGA
CPEB4	80315	ENSG00000113742	CPEB4	NM_030627	2074	CTCCTCAGATCGGGCCTCTCTCACAGCACCACCCACATCACCCTCATTTC
CPT1A	1374	ENSG00000110090	CPT1A	NM_001876	3639	GATGGAGACAGTATGCCGGCTCACCTTGGTGACCAGCCAAGATGTCTCAA
CPT1B	1375	ENSG00000205560	CPT1B	NM_004377	999	CATAGTGCCTATGTGCTCCTACCAGATGGAGAGGATGTTCAACACCACTC
CPT1C	126129	ENSG00000169169	CPT1C	NM_152359	1705	GGCTACAGAATGCTTTCAGCTGGGCTACTCAACAGACGGCCACTGCAAGG
CPT2	1376	ENSG00000157184	CPT2	NM_000098	1178	CAACTCAACTCGTTTACCCAAACCCAGTCGGGATGAACTCTTCACTGATG
CRADD	8738	ENSG00000169372	CRADD	NM_003805	512	GTCTCTGGGACTGTCCCAGACGGATATCTACCGCTGTAAGGCCAACCACC
CREB1	1385	ENSG00000118260	CREB1	NM_004379	4893	GCACAATACCAGTCAGGCAGCCTATCCCATCAGATGTCATCTGGCTGAAG
CREB3L1	90993	ENSG00000157613	CREB3L1	NM_052854	2201	CTTGGGCCGACCACTCTGTTCTCATTCTCCTTCCCACCAACATCCATCCG
CREB3L3	84699	ENSG00000060566	CREB3L3	NM_001271995	560	CAGTGATCCAAGTACCTGAAGCCTCTGTGACCATAGACCTGGAAATGTGG
CREB3L4	148327	ENSG00000143578	CREB3L4	NM_130898	776	GTGGAGCCCAGCATTTATGGTGCCTGATTCCTGCATGGTCAGTGAGCTGC
CREB5	9586	ENSG00000146592	CREB5	NM_182898	6749	CAGGTACATTTATGTGCGTCCATTGGTAGCACAGCTGAGACCTGTGTCTC
CREBBP	1387	ENSG00000005339	CREBBP	NM_004380	947	CGCAAATGACTGGTCACGCGGGACTGAACACCGCACAGGCAGGAGGCATG
CRK	1398	ENSG00000167193	CRK	NM_016823	708	CGTCGAGAAGTATAGACCTGCCTCCGCCTCAGTATCGGCTCTGATTGGAG
CRLF2	64109	ENSG00000205755	CRLF2	NM_001012288	1070	GTGATGAATGACCGCTCCTACGTGGCGTTGTGATGGACACACCACTGTCA
CRLS1	54675	ENSG00000088766	CRLS1	NM_019095	2153	GTCCAGTGGTGACTAGTTGCTGCTGCTTAACCTATGGCCTATTGCTGCCC
CRP	1401	ENSG00000132693	CRP	NM_000567	248	CAAAGCCTTCACTGTGTGCCTCCACTTCTACACGGAACTGTCCTCGACCC
CRTAC1	55118	ENSG00000095713	CRTAC1	NM_001206528	809	GTTCCGCAATAACCGGTGGGAAGACATCCTGAGCGATGAGGTCAACGTGG
CRTAP	10491	ENSG00000170275	CRTAP	NM_006371	4075	CGTCCTCACTCACCTGCACAAGAATCCCTGCATCAGGTTCTCCTTTGAGG
CRTC2	200186	ENSG00000160741	CRTC2	NM_181715	325	AAACTGCGACTGGCATACACAAGGAGCTCTCATTATGGTGGGTCTCTGCC
CRY1	1407	ENSG00000008405	CRY1	NM_004075	655	CTCCTAAAGGGCGTCACACCCGGACTCCGCCGACTAGGCAACCTCCATTC
CRYAA	1409	ENSG00000160202	CRYAA	NM_000394	349	CCGTGAAGGTGCAGGACGACTTTGTGGAGATCCACGGAAAGCACAACGAG
CRYAB	1410	ENSG00000109846	CRYAB	NM_001885	65	GCAAAGAGCAGGTATCAGCACTGCAAGCACCAAGTGTGTCTTGAGCTCAG
CRYBB1	1414	ENSG00000100122	CRYBB1	NM_001887	677	GGGTACCAGTACCTCCTAGAGCCTGGTGACTTCCGGCACTGGAATGAGTG
CSDE1	7812	ENSG00000009307	CSDE1	NM_007158	2280	GATTGTGGAGGAGGGCGATATGAAAGGTGAGGTCTATCCATTTGGCATCG
CSF1	1435	ENSG00000184371	CSF1	NM_000757	656	CCTTAAGAAGGCATTTCTCCTGGTACAAGACATAATGGAGGACACCATGC
CSF1R	1436	ENSG00000182578	CSF1R	NM_005211	3297	CTCTGCCTTCGGTCATTTCACTCAACAGCTCGGCCCAGCTCTGAAACTTG
CSF2	1437	ENSG00000164400	CSF2	NM_000758	235	AGCCGACCTGCCTACAGACCCGCCTGGAGCTGTACAAGCAGGGCCTGCGG
CSF3	1440	ENSG00000108342	CSF3	NM_000759	1457	CAGGAGGAATCATGTCAGGCCTGTGTGTGAAAGGAAGCTCCACTGTCACC
CSF3R	1441	ENSG00000119535	CSF3R	NM_156038	942	CATGGCAGCCAGGCCTGCACATAAATCAGAAGTGTGAGCTGCGCCACAAG
CSNK1A1	1452	ENSG00000113712	CSNK1A1	NM_001892	578	CGTCTCTCAGGATGGCGAGTAGCAGCGGCTCCAAGGCTGAATTCATTGTC
CSNK1E	1454	ENSG00000213923	CSNK1E	NM_001894	2	GTTGGGATCTGAGGGGTCCTCTCTGTGCCCATCACAGTTTGAGCTTCAGG
CSNK2A1	1457	ENSG00000101266	CSNK2A1	NM_001895	1440	CGCTCAGCAGTAACGGCCCTATCTGTCTCCTGATGCCTGAGCAGAGGTGG
CSNK2B	1460	ENSG00000204435	CSNK2B	NM_001320	810	CCTACTTCGGCACTGGTTTCCCTCACATGCTCTTCATGGTGCATCCCGAG
CST6	1474	ENSG00000175315	CST6	NM_001323	270	GCACATCATCAAGGCGCAGAGCCAGCTGGTGGCCGGCATCAAGTACTTCC
CSTB	1476	ENSG00000160213	CSTB	NM_000100	262	CTACTTCATCAAGGTGCACGTCGGCGACGAGGACTTCGTACACCTGCGAG
CTAG1B	1485	ENSG00000184033	CTAG1B	NM_001327	431	CACTGTGTCCGGCAACATACTGACTATCCGACTGACTGCTGCAGACCACC
CTAG2	30848	ENSG00000126890	CTAG2	NM_172377	331	GTTGCACATCACGATGCCTTTCTCGTCGCCCATGGAAGCGGAGCTGGTCC
CTGF	1490	ENSG00000118523	CCN2	NM_001901	508	CTCCCTGCATCTTCGGTGGTACGGTGTACCGCAGCGGAGAGTCCTTCCAG
CTLA4	1493	ENSG00000163599	CTLA4	NM_005214	528	GGACTCTACATCTGCAAGGTGGAGCTCATGTACCCACCGCCATACTACCT
CTNNA1	1495	ENSG00000044115	CTNNA1	NM_001903	3108	GTTAGTAATGCTCTGACCAAGCCGAGATGCCCATTCTCTTAGTGATGGCG
CTNNB1	1499	ENSG00000168036	CTNNB1	NM_001904	2278	CAAGAAACGGCTTTCAGTTGAGCTGACCAGCTCTCTCTTCAGAACAGAGC
CTNNBIP1	56998	ENSG00000178585	CTNNBIP1	NM_020248	1834	GGAGTTCTCTCATCGGAGGCCCATGCCCTCCACTCCACTGCCTTTGGAAG
CTNND2	1501	ENSG00000169862	CTNND2	NM_001332	3758	GGTCTCAAGTCCACCGGCAACTACGTTGACTTCTACTCAGCTGCCCGTCC
CTPS1	1503	ENSG00000171793	CTPS1	NM_001905	754	CCTGGGTAACTATGAGCGGTTCCTTGACATCCGCCTCACCAAGGACAATA
CTSA	5476	ENSG00000064601	CTSA	NM_000308	184	CTCAGCCATCCCGCCTACAACTTAGCCGTCCACAACAGGATCATCTGATC
CTSB	1508	ENSG00000164733	CTSB	NM_001908	3045	CCATGATGAGCATAACAGCCGGCCGTCGTGGCTCACGCCTGTAATCCCAG
CTSC	1075	ENSG00000109861	CTSC	NM_001814	454	GCAACGAGACAATGACTGGGTGGGTGCATGATGTGTTGGGCCGGAACTGG
CTSD	1509	ENSG00000117984	CTSD	NM_001909	194	CTCGTCAGGATCCCGCTGCACAAGTTCACGTCCATCCGCCGGACCATGTC
CTSH	1512	ENSG00000103811	CTSH	NM_004390	738	GCAAGTTCCAACCTGGAAAGGCCATCGGCTTTGTCAAGGATGTAGCCAAC
CTSL	1514	ENSG00000135047	CTSL	NM_001912	1269	GGCATGGGTGGCTACGTAAAGATGGCCAAAGACCGGAGAAACCATTGTGG
CTSS	1520	ENSG00000163131	CTSS	NM_004079	443	TTCACAACCTGGAGCATTCAATGGGAATGCACTCATACGATCTGGGCATG
CTSV	1515	ENSG00000136943	CTSV	NM_001333	325	GGATACAAAGTGGTACCAGTGGAAGGCAACACACAGAAGATTATATGGCG
CUL2	8453	ENSG00000108094	CUL2	NM_003591	1928	CTATTTGGGCAAACCATATGTAGCCATGGTTACAACATACCAAATGGCAG
CUL3	8452	ENSG00000036257	CUL3	NM_003590	2011	CAAACACAGTGGTCGACAGCTCACACTCCAGCATCATATGGGTTCTGCAG
CX3CL1	6376	ENSG00000006210	CX3CL1	NM_002996	1808	TTTCCTGGCACTGCTTCCAGTGAGGCTCTGCCCTTGGTTAGGCATTGTGG
CX3CR1	1524	ENSG00000168329	CX3CR1	NM_001337	2451	CAGTGAGCACTCCCAAGTCTACAGAGTGATAGCCTTCCGTAACCCAACTC
CXADR	1525	ENSG00000154639	CXADR	NM_001338	1192	GTGAAGACTTTGAACGCACTCCTCAGAGTCCGACTCTCCCACCTGCTAAG
CXCL1	2919	ENSG00000163739	CXCL1	NM_001511	743	TATGTTAATATTTCTGAGGAGCCTGCAACATGCCAGCCACTGTGATAGAG
CXCL10	3627	ENSG00000169245	CXCL10	NM_001565	532	GGTGACCAATGATGGTCACCAAATCAGCTGCTACTACTCCTGTAGGAAGG
CXCL11	6373	ENSG00000169248	CXCL11	NM_005409	18	CTCTTGGAAGCAGGAAAGGTGCATGACTCAAAGAGGGAAATTCCTGTGCC
CXCL12	6387	ENSG00000107562	CXCL12	NM_000609	393	GAACCCTTACAGTAGGAGCCCAGCTCTGAAACCAGTGTTAGGGAAGGGCC
CXCL13	10563	ENSG00000156234	CXCL13	NM_006419	102	GCTTCTCATGCTGCTGGTCAGCAGCCTCTCTCCAGTCCAAGGTGTTCTGG
CXCL14	9547	ENSG00000145824	CXCL14	NM_004887	1198	GCAGTGTTGCTCCATTCCTAGCTTGGGAAGCTTCCGCTTAGAGGTCCTGG
CXCL16	58191	ENSG00000161921	CXCL16	NM_022059	1040	CCCACCCTCCCAGTAGGATCACTGTCCTCGGACAAAGAGCTCACTCGTCC
CXCL2	2920	ENSG00000081041	CXCL2	NM_002089	844	CGTGATGACATATCACATGTCAGCCACTGTGATAGAGGCTGAGGAATCCA
CXCL3	2921	ENSG00000163734	CXCL3	NM_002090	588	CTAGGGACAGCTGGAAAGGACTTAATGTGTTTGACTATTTCTTACGAGGG
CXCL5	6374	ENSG00000163735	CXCL5	NM_002994	613	TTTCCAGTAGTTAGCTTTCTTCCTGGATTCCTCACTTTGAAGAGTGTGAG
CXCL6	6372	ENSG00000124875	CXCL6	NM_002993	324	GCTGACAGAGCTGCGTTGCACTTGTTTACGCGTTACGCTGAGAGTAAACC
CXCL8	3576	ENSG00000169429	CXCL8	NM_000584	61	GGCACAAACTTTCAGAGACAGCAGAGCACACAAGCTTCTAGGACAAGAGC
CXCL9	4283	ENSG00000138755	CXCL9	NM_002416	1072	GCTTCATTCAAGTCAGCTCTTCTCCATCCTACCACAATGCAGTGCCTTTC
CXCR1	3577	ENSG00000163464	CXCR1	NM_000634	2244	CTCCTCCAGGGAGTCTCAGCTTCACCCTGAGGTGAGCATCATCTTCTGGG
CXCR2	3579	ENSG00000180871	CXCR2	NM_001557	295	ACCTTGAGGCACAGTGAAGACATCGGTGGCCACTCCAATAACAGCAGGTC
CXCR3	2833	ENSG00000186810	CXCR3	NM_001504	65	AGCCATGGTCCTTGAGGTGAGTGACCACCAAGTGCTAAATGACGCCGAGG
CXCR4	7852	ENSG00000121966	CXCR4	NM_003467	845	CTGTTGGCTGCCTTACTACATTGGGATCAGCATCGACTCCTTCATCCTCC
CXCR5	643	ENSG00000160683	CXCR5	NM_001716	2644	GTGAGAGTGTCTTCACGGCAGGACAACGAGGAAGCCCTAAGACGTCCCTT
CXCR6	10663	ENSG00000172215	CXCR6	NM_006564	1422	GGCTGAAGGTTGAAGAGGTGAGCACGGCCAACAAAGCTGTTGATGGTAGG
CXXC4	80319	ENSG00000168772	CXXC4	NM_025212	50	GAGGAGAGACCACCGACAACAGACCCGCGCTCTCACACATACACTCACAC
CXXC5	51523	ENSG00000171604	CXXC5	NM_016463	1316	CAGCAAGGGATTCGGGCGAAGACAAACGGATGCACCCGTCTTTAGAACCA
CYBA	1535	ENSG00000051523	CYBA	NM_000101	302	GAAGCTGTTCGGGCCCTTTACCAGGAATTACTATGTTCGGGCCGTCCTGC
CYBB	1536	ENSG00000165168	CYBB	NM_000397	709	CATTGGCCTTGCCATCCATGGAGCTGAACGAATTGTACGTGGGCAGACCG
CYCS	54205	ENSG00000172115	CYCS	NM_018947	37	GCGCGGAGCGAGTTTGGTTGCACTTACACCGGTACTTAAGCGCGGACCGG
CYLD	1540	ENSG00000083799	CYLD	NM_015247	4388	GGATGTTGTAGACCAGGACCATAGATGATACATGTCAGTGCTGTGGAATG
CYP19A1	1588	ENSG00000137869	CYP19A1	NM_000103	3738	GAGGAGAAGTGTTGGTTTGAACGATCCAAGCAAACTCTCCCAGAATCAAA
CYP1A1	1543	ENSG00000140465	CYP1A1	NM_000499	1623	GCCTGCTGTGAGCACTTCCAAATGCAGCTGCGCTCTTAGGTGCTTGAGAG
CYP1A2	1544	ENSG00000140505	CYP1A2	NM_000761	1453	GGCCAAGTGGGAGATCTTCCTCTTCCTGGCCATCCTGCTACAGCAACTGG
CYP1B1	1545	ENSG00000138061	CYP1B1	NM_000104	1572	GCTTCTCCAGCTTTGTGCCTGTCACTATTCCTCATGCCACCACTGCCAAC
CYP2A6	1548	ENSG00000255974	CYP2A6	NM_000762	1176	CCCTAAGGGCACCGAAGTGTACCCTATGCTGGGCTCTGTGCTGAGAGACC
CYP2B6	1555	ENSG00000197408	CYP2B6	NM_000767	1308	GGATTTGTCTTGGTGAAGGCATCGCCCGTGCGGAATTGTTCCTCTTCTTC
CYP2C19	1557	ENSG00000165841	CYP2C19	NM_000769	1541	CTCTCTTTCCTCTGGTCCAAATTTCACTATCTGTGATGCTTCTTCTGACC
CYP2C8	1558	ENSG00000138115	CYP2C8	NM_000770	1565	CTGAAGAATGCTAGCCCATCTGGCTGCCGATCTGCTATCACCTGCAACTC
CYP2C9	1559	ENSG00000138109	CYP2C9	NM_000771	1647	CCATTACGGAGAGTTTCCTATGTTTCACTGTGCAAATATATCTGCTATTC
CYP2D6	1565	ENSG00000100197	CYP2D6	NM_000106	1257	CCCTAAGGGAACGACACTCATCACCAACCTGTCATCGGTGCTGAAGGATG
CYP2U1	113612	ENSG00000155016	CYP2U1	NM_183075	3387	CTCCCTCACAGTGCCTTGGTCTTAGTGGATGCCCAGTTGTCTTGTGAATG
CYP3A4	1576	ENSG00000160868	CYP3A4	NM_017460	2693	CCTACACCTCTTGCATTCCATCCTCAACACCCAACTGTCTCGATGCAATG
CYP3A5	1577	ENSG00000106258	CYP3A5	NM_000777	95	AGACTCACAGAACACAGTTGAAGAAGGAAAGTGGCGATGGACCTCATCCC
CYP4A22	284541	ENSG00000162365	CYP4A22	NM_001010969	237	CATCCAGGAGTTCCAACACGACCAGGAGCTACAACGGATTCAGGAACGGG
CYP4V2	285440	ENSG00000145476	CYP4V2	NM_207352	4512	AAGGTTTGTGTGCCCATTACCTTTCCTCTGCCTGAAAGACGTGTCTCAAG
CYP7A1	1581	ENSG00000167910	CYP7A1	NM_000780	370	GCTACTTCTGCGAAGGCATTTGGGCACAGAAGCATTGACCCGATGGATGG
CYR61	3491	ENSG00000142871	CCN1	NM_001554	221	CACAATGAGCTCCCGCATCGCCAGGGCGCTCGCCTTAGTCGTCACCCTTC
DAAM1	23002	ENSG00000100592	DAAM1	NM_014992	108	CAGAAATCACGTATCGGCTGCGAAATGATAGCAACTTTGCGCTTCAGACC
DAB2	1601	ENSG00000153071	DAB2	NM_001343	1807	GACTCCATAGCCATTATCCCACCTCCACAAAGTACCAAACCAGGAAGAGG
DAB2IP	153090	ENSG00000136848	DAB2IP	NM_138709	600	GTACCGGGAGACCGACAAGAAGAAGAAGAAGGAGCGCAACAGTTACCTGG
DACH1	1602	ENSG00000276644	DACH1	NM_004392	1131	GGAGATCACGCCGGTGGTGTGCAATGTGGAACAAGTTCGCATCCTGAGGG
DAPK1	1612	ENSG00000196730	DAPK1	NM_004938	2381	CTTGCGGCCAACAACGGAATCCTAGACGTGGTCCGGTATCTCTGTCTGAT
DAPL1	92196	ENSG00000163331	DAPL1	NM_001017920	37	CACTGGCACTGGCACACGCTATGGCAAATGAAGTGCAAGACCTGCTCTCC
DARS2	55157	ENSG00000117593	DARS2	NM_018122	902	CCTGTGGAATCTGTGGTGCAAGTGTCTGGTACAGTCATTTCCCGTCCTGC
DAXX	1616	ENSG00000204209	DAXX	NM_001350	1984	GAGGAGCCCTTCACCACTGTCTTAGAGAATGGAGCAGGCATGGTCTCTTC
DBI	1622	ENSG00000155368	DBI	NM_020548	351	GGCGACATAAATACAGAACGGCCCGGGATGTTGGACTTCACGGGCAAGGC
DCK	1633	ENSG00000156136	DCK	NM_000788	158	CGGTGAGCTCACTAGCTGACCCGGCAGGTCAGGATCTGGCTTAGCGGCGC
DCN	1634	ENSG00000011465	DCN	NM_001920	600	GCTTCTGGGATAGGCCCAGAAGTTCCTGATGACCGCGACTTCGAGCCCTC
DCTD	1635	ENSG00000129187	DCTD	NM_001012732	1017	GGATGCTGGTGGCTCTTCAGAGGAGCATCAGCTGTCTGTCATCTGCTGCG
DDB2	1643	ENSG00000134574	DDB2	NM_000107	31	CTGGTTTGAACAAGCCCTGGGCATGTTTGGCGGGAAGTTGGCTTAGCTCG
DDIT3	1649	ENSG00000175197	DDIT3	NM_004083	620	GCCTGACCAGGGAAGTAGAGGCGACTCGCCGAGCTCTGATTGACCGAATG
DDIT4	54541	ENSG00000168209	DDIT4	NM_019058	87	CCATTCAAGCGGCAGGACGCACTTGTCTTAGCAGTTCTCGCTGACCGCGC
DDR1	780	ENSG00000204580	DDR1	NM_001954	947	CTGAGGCCGTGTACCTCAACGACTCCACCTATGACGGACATACCGTGGGC
DDX10	1662	ENSG00000178105	DDX10	NM_004398	2661	GAAGGCCAGGTGGGACACTTTAGAGCCTTTGGATACCGGCCTGTCTTTAG
DDX17	10521	ENSG00000100201	DDX17	NM_006386	1871	GGAGTCAAGGATGGTGGCCGGAGAGACTCTGCAAGCTATCGGGATCGTAG
DDX39B	7919	ENSG00000198563	DDX39B	NM_004640	45	GGTTCCTAGTGCGTGCCCAGCAGTCCTCAGGTCACCTTCACTACCGGGCC
DDX5	1655	ENSG00000108654	DDX5	NM_004396	94	CCGGTCTCTAGTAGTGCAGCTTCGGCTGGTGTCATCGGTGTCCTTCCTCC
DDX58	23586	ENSG00000107201	DDX58	NM_014314	2979	GAGTGGAGAAGAAACAAACATAGTGGGTATAATCATGGATCGCTTGTACC
DDX59	83479	ENSG00000118197	DDX59	NM_001031725	364	CCCGTTGATGCTGTAGCTACAGAAGCAGCCACAATAGACAGGCACATCAG
DEFB1	1672	ENSG00000164825	DEFB1	NM_005218	227	CAGGCCTTGGCCACAGATCTGATCATTACAATTGCGTCAGCAGTGGAGGG
DEGS1	8560	ENSG00000143753	DEGS1	NM_003676	397	GAGATTGCCCACAATGCTGCCTTTGGCAACTGCAAAGCAATGTGGAATCG
DENND4A	10260	ENSG00000174485	DENND4A	NM_005848	1085	CAATGGGTGCAACCATTGAATGTTGGCCATCAAATAGCAAATACCCTCTG
DEPDC1	55635	ENSG00000024526	DEPDC1	NM_017779	3672	GCGAGGATTAAGCAGGATAATGCATGTAAAGTGTTAGCACAGTGTCTCAC
DES	1674	ENSG00000175084	DES	NM_001927	1086	GAGATTGACGCCCTGAAGGGCACTAACGATTCCCTGATGAGGCAGATGCG
DESI1	27351	ENSG00000100418	DESI1	NM_015704	226	CGCCGAATCTCTATCCGGTGAAGCTCTACGTGTACGACCTGTCCAAAGGC
DFFA	1676	ENSG00000160049	DFFA	NM_004401	583	GTCAGAGTTGTGCCACCGTCCAGCGGCTGCAGCACACACTCCAACAGGTG
DHCR24	1718	ENSG00000116133	DHCR24	NM_014762	2802	GAAAGTTCCATTTCCGTTCCAGAGGGAAGGGAACCTCCCTAGGTCCTTCC
DHH	50846	ENSG00000139549	DHH	NM_021044	640	CATTGCCGTGATGAACATGTGGCCCGGAGTGCGCCTACGAGTGACTGAGG
DHX58	79132	ENSG00000108771	DHX58	NM_024119	1558	GGACATCCCACATTGCAATGTGGTGGTGCGTTATGGGCTCTTGACCAATG
DIABLO	56616	ENSG00000184047	DIABLO	NM_019887	1694	CTCCTGTGGTCTCAGGCTTGCGCTGGACCTGGTTCTTAGCCCTTGGGCAC
DIAPH3	81624	ENSG00000139734	DIAPH3	NM_030932	2649	GATGTTCGGCAGAGTCTCAGTCCAATGTCTCAGAGGCCTGTTCTGAAAGT
DICER1	23405	ENSG00000100697	DICER1	NM_030621	2559	GTTTGAGGGATAGTTATCCCAGACCTGATCAGCCCTGTTACCTGTATGTG
DISP1	84976	ENSG00000154309	DISP1	NM_032890	233	GCAGTCAGTTGCCGCTGTTGCTACTGCAATCATTTGCACCAAACTGAGCC
DISP2	85455	ENSG00000140323	DISP2	NM_033510	4841	CTGCTCTCCTCATACTCACCGGTTTGACCAGAAATTCTCCAAATCCAGCC
DKC1	1736	ENSG00000130826	DKC1	NM_001363	545	CTGGATTCGACGGATACTTCGGGTGGAGAAGACAGGGCACAGTGGTACTC
DKK1	22943	ENSG00000107984	DKK1	NM_012242	243	GCGCCACCTTGAACTCGGTTCTCAATTCCAACGCTATCAAGAACCTGCCC
DKK2	27123	ENSG00000155011	DKK2	NM_014421	1153	CGAAACCACGGTCATTACTCAAACCATGACTTGGGATGGCAGAATCTAGG
DKK3	27122	ENSG00000050165	DKK3	NM_015881	1466	CTCCAGGCTTCACAGTCTGGTGCTTGGGAGAGTCAGGCAGGGTTAAACTG
DKK4	27121	ENSG00000104371	DKK4	NM_014420	159	GGGAGCTCTGGTCCTGGACTTCAACAACATCAGGAGCTCTGCTGACCTGC
DLC1	10395	ENSG00000164741	DLC1	NM_006094	1911	GGCAACTCCCTGAATGAACCGGAAGAGCCCTCCGAGATCCCGGAAAGAAG
DLGAP5	9787	ENSG00000126787	DLGAP5	NM_014750	855	CAAAGCAGGTTCCCAGAACAGTCTCATCTACCACAGCAAGAAAGCCAGTC
DLK1	8788	ENSG00000185559	DLK1	NM_003836	900	GTGTCTGTGCAAGCCCGAGTTCACAGGTCTCACCTGTGTCAAGAAGCGCG
DLL1	28514	ENSG00000198719	DLL1	NM_005618	1707	CCCTGTTCTAATGGTGCCAAGTGTGTGGACCTCGGTGATGCCTACCTGTG
DLL3	10683	ENSG00000090932	DLL3	NM_203486	1082	CCACCCGGTTTCCAAGGCTCCAACTGTGAGAAGAGGGTGGACCGGTGCAG
DLL4	54567	ENSG00000128917	DLL4	NM_019074	993	GCCTATCTGTCTTTCGGGCTGTCATGAACAGAATGGCTACTGCAGCAAGC
DMC1	11144	ENSG00000100206	DMC1	NM_007068	983	GTGACCAATCAAATGACTGCCGATCCAGGAGCAACTATGACCTTTCAGGC
DMD	1756	ENSG00000198947	DMD	NM_000109	8738	GTGGAAGCGTCTGCACCTTTCTCTGCAGGAACTTCTGGTGTGGCTACAGC
DNAJA1	3301	ENSG00000086061	DNAJA1	NM_001539	1333	GATGAACATCATCCCAGAGGTGGTGTTCAGTGTCAGACCTCTTAATGGGC
DNAJA2	10294	ENSG00000069345	DNAJA2	NM_005880	2194	CTTCAGTGATGCTCTGTAGAGGCCAGGGTGTCTTGAGTGCTGTAACTCCC
DNAJA3	9093	ENSG00000103423	DNAJA3	NM_005147	1946	CCGGGAGGTTCCAGAATGAGTTCTTCCTGACAGGTTGTCTTCACTGGGAG
DNAJA4	55466	ENSG00000140403	DNAJA4	NM_018602	2427	CTTCCAAAGGATCGTTCCTCTCATTGCACAGCCATATTACAAAGGGTTTC
DNAJB1	3337	ENSG00000132002	DNAJB1	NM_006145	2336	CAACATGAGACCAAAGTGTGTGACTAGTCAATGAAGTGCGACAGCATTAA
DNAJB11	51726	ENSG00000090520	DNAJB11	NM_016306	351	GGCCTATAGGAAACTAGCCCTGCAGCTTCATCCCGACCGGAACCCTGATG
DNAJB12	54788	ENSG00000148719	DNAJB12	NM_017626	2387	GCTTTGCCTTATAGGTGCCACAGGGCACAGCTCCATCATTGCCACTGGTT
DNAJB13	374407	ENSG00000187726	DNAJB13	NM_153614	944	GACAAGTTTGGAGAAGAGGGCCTGAAGGGTGGGATTCCTTTGGAGTTTGG
DNAJB14	79982	ENSG00000164031	DNAJB14	NM_001031723	208	CCCTGAACGCCGGCAACCGCGAGAAGGCCCAGCGCTTCCTGCAGAAGGCC
DNAJB2	3300	ENSG00000135924	DNAJB2	NM_006736	268	CCGCGAAGTGCGTCCGCTGATGACATCAAGAAGGCGTATCGGCGCAAGGC
DNAJB5	25822	ENSG00000137094	DNAJB5	NM_012266	762	GGAGGAGATCTACCATGGCTCCACCAAGCGCATGAAGATCACAAGGCGTC
DNAJB6	10049	ENSG00000105993	DNAJB6	NM_005494	686	CACGTCATTTGGTGGTAGTGGCATGGGCAACTTCAAATCGATATCAACTT
DNAJB7	150353	ENSG00000172404	DNAJB7	NM_145174	45	CCTCTATCACCACCACCAGCAGAGCCTGAGCTGAGGAAACCACGGTTCTC
DNAJB8	165721	ENSG00000179407	DNAJB8	NM_153330	610	CAGGATGCAAGGAGACCATGGAAGAGGAACAAGCCTGCAAGGGACAGCAG
DNAJB9	4189	ENSG00000128590	DNAJB9	NM_012328	203	GGAGGAGCGCTAGGTCGGTGTACGACCGAGATTAGGGTGCGTGCCAGCTC
DNAJC1	64215	ENSG00000136770	DNAJC1	NM_022365	1286	GGACCTCAGCCAACTGACAAGAAGTATGGTTAAGTTCCCAGGAGGGACTC
DNAJC10	54431	ENSG00000077232	DNAJC10	NM_018981	2098	AGCTTTACTACCAGAGTTACGAAGAGCATCAAATCTTCTTTATGGTCAGC
DNAJC11	55735	ENSG00000007923	DNAJC11	NM_018198	403	CCCTGCTGAAATTCGAGAGGAGTTTGAGCGGCTGCAGAGAGAGAGAGAAG
DNAJC12	56521	ENSG00000108176	DNAJC12	NM_201262	345	GCAGAAGGCAAAGGAGATTCTGACCAATGAAGAGAGTCGAGCCCGCTATG
DNAJC13	23317	ENSG00000138246	DNAJC13	NM_015268	190	CCTTAGAAGTAACAAATCAGTGGCCTTATGGAGACATTTGCAGCATCAGC
DNAJC14	85406	ENSG00000135392	DNAJC14	NM_032364	304	CCTTCATTCTCAGGACTCAGGGACTCAGCAGGGACTGCTCCTAATGGTAC
DNAJC15	29103	ENSG00000120675	DNAJC15	NM_013238	534	CTGGGTGTTGCAGCTCTTGCATTTGCAGGTCGCTACGCATTTCGGATCTG
DNAJC16	23341	ENSG00000116138	DNAJC16	NM_015291	1162	TAAACAGGCCTGCCGATGTTATCCAGGCCCGAGGTATGAAGAAGCAAATC
DNAJC17	55192	ENSG00000104129	DNAJC17	NM_018163	50	GCTCTTACAGATGGACCTGTACGCGCTGCTAGGCATTGAGGAGAAGGCAG
DNAJC18	202052	ENSG00000170464	DNAJC18	NM_152686	674	CACTTACTATTACCGTCGACGGCACCGACATGAGAGGACACAGACTCAGA
DNAJC21	134218	ENSG00000168724	DNAJC21	NM_194283	4732	CTGTGAATGAGTTAGTGGAGGTCAAGTCACATCAGAGTTCATGACCTAGT
DNAJC22	79962	ENSG00000178401	DNAJC22	NM_024902	1463	CAGAGCTGGGCAACTTGTCCCAAATCTAGCTTTGCCCACGAATGGCATCC
DNAJC3	5611	ENSG00000102580	DNAJC3	NM_006260	804	CACACTGTACTACCAACTAGGAGACCACGAACTGTCCCTCAGTGAAGTTC
DNAJC4	3338	ENSG00000110011	DNAJC4	NM_005528	791	CCACAGTCCATGACAAGTCTGCCCACCAAACACACAGCTCCTGGACACCC
DNAJC5	80331	ENSG00000101152	DNAJC5	NM_025219	2072	CAGGCCACGGAATCCACACGTGGACCATTGTGGGTCCCTTGGGAGGCCAG
DNAJC5B	85479	ENSG00000147570	DNAJC5B	NM_033105	40	GAGGGAGCTAGAAGGGATCAGCCAGCCATGCCTCCAGTTCAGGTACTTGG
DNAJC5G	285126	ENSG00000163793	DNAJC5G	NM_173650	565	GTATCACCTGGGTAGGAAACTGGCCTTGCGGTATCATCCCGACAAGAATC
DNAJC6	9829	ENSG00000116675	DNAJC6	NM_014787	819	GAATTGGACTTTCACCATCCCATAGGAGATACCTGGGCTATATGTGTGAC
DNAJC7	7266	ENSG00000168259	DNAJC7	NM_003315	301	GCGATGTGGTAATGGCGGCGACCGAGCCGGAGCTGCTCGACGACCAAGAG
DNAJC8	22826	ENSG00000126698	DNAJC8	NM_014280	1335	GTCTACTGACCAATCAGTGTGGCATGAGGCCCACGCCACCCAAACCTTTC
DNAJC9	23234	ENSG00000213551	DNAJC9	NM_015190	344	CTGTGCTCACCCAAGACCGAGACTGGGAGGCGTATTGGCGGCTACTCTTT
DNMT1	1786	ENSG00000130816	DNMT1	NM_001379	456	GGAGAACGGTGCTCATGCTTACAACCGGGAAGTGAATGGACGTCTAGAAA
DNMT3A	1788	ENSG00000119772	DNMT3A	NM_022552	1256	GGTTCGGAGACGGCAAATTCTCAGTGGTGTGTGTTGAGAAGCTGATGCCG
DNTT	1791	ENSG00000107447	DNTT	NM_004088	1519	CTGGCTCCCGGCAGTTTGAGAGAGACCTCCGGCGCTATGCCACACATGAG
DOT1L	84444	ENSG00000104885	DOT1L	NM_032482	6770	GGCAGAAGTCTCCTTGAGCCCACTGGGTCATATGCGTGTCACCACACGTG
DPP3	10072	ENSG00000254986	DPP3	NM_005700	2513	GCTTCTGGAATACGAGGCGTCAGCTGCTGGCCTCATCCGATCCTTCTCTG
DPP4	1803	ENSG00000197635	DPP4	NM_001935	2468	CCTCAATGGTCCTGGGATCGGGAAGTGGCGTGTTCAAGTGTGGAATAGCC
DPPA2	151871	ENSG00000163530	DPPA2	NM_138815	922	GGTCCATGGCAGACTTCTCTCGGCAGACACAAAGGGTTGGGTACGCCTGC
DPPA3	359787	ENSG00000187569	DPPA3	NM_199286	248	CGGAAGCTTTACTCCGTCGAGAGTCTGTAGGAGCAGCAGTCCTCAGGGAA
DPPA4	55211	ENSG00000121570	DPPA4	NM_018189	1042	GCTGACAGGTGAACTCTGGTCCTCTGCACCTGTTTATGGGCCATGCAGAC
DPPA5	340168	ENSG00000203909	DPPA5	NM_001025290	197	AGGTGAGCAAGGCCATGCTCGAGCTGAAGGCTCTGGAGTCTTCAGACCTC
DPYSL4	10570	ENSG00000151640	DPYSL4	NM_006426	334	CCACGGCCTGATGGTCCTTCCTGGTGGCGTTGACGTCCACACAAGGCTGC
DSC2	1824	ENSG00000134755	DSC2	NM_004949	77	GAGATGGGCCTTATAGGTGGCGTCCGCTGGTGAGAAACACCTTGCGCAGG
DSG3	1830	ENSG00000134757	DSG3	NM_001944	5043	GGTTCCATTGCTCTTCCTGCTGCTGTCCTTTGCTTCTCAACGGTGGCTCG
DSP	1832	ENSG00000096696	DSP	NM_004415	5462	GGCTGGAGTACGATGACCTGAGGAGAGGACGAAGCGAAGCGGACAGTGAT
DST	667	ENSG00000151914	DST	NM_001144770	3048	CCCATCTGTGTGCTTCACCGTTCCTCCACCAAACAAAGAAGCGGTGGACC
DTX1	1840	ENSG00000135144	DTX1	NM_004416	2582	GTGTCTCAGTTGCATCTGTACAGCCTTGTCTGCAAACTGGAGGATGCGGG
DTX3	196403	ENSG00000178498	DTX3	NM_178502	1389	GCGTTTGACCAGCGTCTCACCTTCACTATCGGCACGTCCATGACCACAGG
DTX4	23220	ENSG00000110042	DTX4	NM_015177	2647	GCCTTGGTGTAGAGCAAGGAAGCACTTCTTCCCAAGAGGGTCGGAGAAGG
DUSP1	1843	ENSG00000120129	DUSP1	NM_004417	1275	GTCTCCATCCCTGTCCACTCCACGAACAGTGCGCTGAGCTACCTTCAGAG
DUSP10	11221	ENSG00000143507	DUSP10	NM_144728	1218	CTTACACCAAAGCTGATGGGCGTGGAGACGGTTGTGTGACAATGGTCTGG
DUSP2	1844	ENSG00000158050	DUSP2	NM_004418	1175	CTCTAGGAATGCCGGCATGCTGGTCTTTCCGACCTGGTGCTCTTCTGCTG
DUSP4	1846	ENSG00000120875	DUSP4	NM_057158	456	GGTCCTGGTTAGGCCACCAGGGTGGGCGTCCGCGCCATTGTTTGAGCTTG
DUSP5	1847	ENSG00000138166	DUSP5	NM_004419	1523	CCCAGTGAGATAGTGAGTGGTCACCAGGCTTGCAAATGAACTTCAGACGG
DUSP6	1848	ENSG00000139318	DUSP6	NM_001946	2200	GTACCCATGTGTACAGCCTACCCATGCAGGGACTGGGATTCGAGGACTTC
DUSP8	1850	ENSG00000184545	DUSP8	NM_004420	943	CCTACAGGTTCGTGAAGGACAGGCGCCCGTCCATCTCGCCCAACTTCAAC
DUT	1854	ENSG00000128951	DUT	NM_001025248	2012	CCCTCTGTGGCTCACATTTCATTAGTGAGCCATGAAATCAACTCAGTGGG
DVL1	1855	ENSG00000107404	DVL1	NM_004421	1478	CAATCTCGCCACCCTGAACCTCAACAGTGGCTCCAGTGGGACTTCGGATC
DVL2	1856	ENSG00000004975	DVL2	NM_004422	678	GCCTCCATCCTTCCACCCTAATGTGTCCAGCAGCCATGAGAATCTGGAGC
DZIP3	9666	ENSG00000198919	DZIP3	NM_014648	225	GATTCCTCACTCAGCTGTGCGCTCTGATTTCGTGCGCTTCCTCGTCCTTC
E2F1	1869	ENSG00000101412	E2F1	NM_005225	1443	CTGGATTTCTGACAGGGCTTGGAGGGACCAGGGTTTCCAGAGATGCTCAC
E2F3	1871	ENSG00000112242	E2F3	NM_001949	3135	GTGTCTCCCGCTTTACTCTTCAGGAATGGTGTCCCAAGTTGGAGGCTTTG
E2F5	1875	ENSG00000133740	E2F5	NM_001951	770	CCACCTGATGACCTCACACAGCCTTCCTCCCAGTCCTTGACTCCAGTGAC
EAF2	55840	ENSG00000145088	EAF2	NM_018456	37	CAGGCTGAGGTGGCAGATAGTGAGCGCTGGTGGCGGAGTTAAAGTCAAAG
EBAG9	9166	ENSG00000147654	EBAG9	NM_004215	1063	CATGCCAGTAGGAGAAATCTCAGCTCCACAACCCAAGCAACATTTGTATG
EBF4	57593	ENSG00000088881	EBF4	NM_001110514	591	GCCTCCGGCTGGTGTATAACAATGGACTGCGGACAGAGCAAGACCTCTAC
EBI3	10148	ENSG00000105246	EBI3	NM_005755	758	CACCTGTTGGAGGGCGGATGGGATCTGCCTAGCCTGGGCTGGAGTCCTTG
ECI2	10455	ENSG00000198721	ECI2	NM_006117	778	GTCACCCTCCTTGGGCTATTCGATGCCGTGTATGCATCTGACAGGGCAAC
ECT2	1894	ENSG00000114346	ECT2	NM_018098	2656	CGAAGGGCTCTTATGACATCCCACGGCTCAGTGGAGGGAAGAAGTCCTTC
EDA2R	60401	ENSG00000131080	EDA2R	NM_021783	7	GTACCGGAGTCCCATTTGGGAGCAAGAGCCATCTACTCGTCCGTTACCGG
EDIL3	10085	ENSG00000164176	EDIL3	NM_005711	1407	GCACTTTGCGAATGGAACTTCTTGGCTGTGAACTGTCGGGTTGTTCTGAG
EDN1	1906	ENSG00000078401	EDN1	NM_001955	916	GCTGAAAGGCAAGCCCTCCAGAGAGCGTTATGTGACCCACAACCGAGCAC
EEF1G	1937	ENSG00000254772	EEF1G	NM_001404	1078	GGGAGCACTTTGATAAGGACGGCTGGTCCCTGTGGTACTCAGAGTATCGC
EEF2K	29904	ENSG00000103319	EEF2K	NM_013302	2191	GCCTGGGACTCATGTACTCGCAGTTGCCTCATCACATCCTAGCCGATGTC
EFNA1	1942	ENSG00000169242	EFNA1	NM_004428	1185	CATGCTTGGGCTGACCCAGCATCTCCCAGCAAGACCTCATCTGTGGAGCT
EFNA2	1943	ENSG00000099617	EFNA2	NM_001405	439	TTCCGGCCCGGCCACGAGTATTACTACATCTCTGCCACGCCTCCCAATGC
EFNA3	1944	ENSG00000143590	EFNA3	NM_004952	661	CTTTGAGGGAGAGAACCCTCAGGTGCCCAAGCTTGAGAAGAGCATCAGCG
EFNA5	1946	ENSG00000184349	EFNA5	NM_001962	285	GTTGCACGTGGAGATGTTGACGCTGGTGTTTCTGGTGCTCTGGATGTGTG
EFNB1	1947	ENSG00000090776	EFNB1	NM_004429	2065	CCCTTCTTGGAAGGCAGGGCTGGACACTGATGGACAGCAGGCAGGGAGAC
EFNB2	1948	ENSG00000125266	EFNB2	NM_004093	620	CGTCCAGAACTAGAAGCTGGTACAAATGGAAGAAGTTCGACAACAAGTCC
EGF	1950	ENSG00000138798	EGF	NM_001963	2548	TCTCAGATTGGGCTATGCCATCAGTAATGAGAGTAAACAAGAGGACTGGC
EGFR	1956	ENSG00000146648	EGFR	NM_201282	1181	GGGCCGACAGCTATGAGATGGAGGAAGACGGCGTCCGCAAGTGTAAGAAG
EGLN1	54583	ENSG00000135766	EGLN1	NM_022051	2736	CCGTGGTGTACGTGCAGAGCGCGCAGAGCGAGTGGCGCCCGTATGCCCTG
EGLN2	112398	ENSG00000269858	EGLN2	NM_053046	195	CTCGTCCTGTCTCCGGCCACCCTGAAGGGTCCCTTCCCAAGCCCTTAGGG
EGR1	1958	ENSG00000120738	EGR1	NM_001964	1488	CAGGAGCGATGAACGCAAGAGGCATACCAAGATCCACTTGCGGCAGAAGG
EGR3	1960	ENSG00000179388	EGR3	NM_004430	795	CCTACTCCAACTGCGGCGACCTCTACTCAGAGCCCGTGTCTTTCCACGAC
EHMT1	79813	ENSG00000181090	EHMT1	NM_024757	3373	GAGGAACTGCCGAAATCGCGTCGTACAGAATGGTCTCAGGGCAAGGCTGC
EHMT2	10919	ENSG00000204371	EHMT2	NM_001289413	3170	CAGAGTGGCATCAAGGTGCGGCTACAGCTCTACCGAACAGCCAAGATGGG
EI24	9538	ENSG00000149547	EI24	NM_004879	1221	GAGAAGTTCCCTTCACCGCATCCGTCGCCTGCCAAACTGAAGGCTACTGC
EIF2AK2	5610	ENSG00000055332	EIF2AK2	NM_002759	3596	CTGAGCACAGGGCTAGAAGTGACAGCCCAGTGGGCCTTCCAACTATATGC
EIF4A1	1973	ENSG00000161960	EIF4A1	NM_001416	861	CCCTGGAGGGTATCCGCCAGTTCTACATCAACGTGGAACGAGAGGAGTGG
EIF4B	1975	ENSG00000063046	EIF4B	NM_001417	385	CACTTGGCACAGTAACGATGACGATGTGTATAGGGCGCCTCCAATTGACC
EIF4E	1977	ENSG00000151247	EIF4E	NM_001968	1495	GAGCGGTTGTGCGATCAGATCGATCTAAGATGGCGACTGTCGAACCGGAA
EIF4EBP1	1978	ENSG00000187840	EIF4EBP1	NM_004095	486	GAGTCCCACCAGCCAGGCCTTATGAAAGTGATCATACTGGGCAGGCGTTG
EIF4G1	1981	ENSG00000114867	EIF4G1	NM_182917	4660	GTGCATTCGTCGCTGAACAGAAGGTGGAGTATACCCTGGGAGAGGAGTCG
EIF4G2	1982	ENSG00000110321	EIF4G2	NM_001418	1905	GATTCCTCCTAGTGCACAACCACCACGCACTCAAACACCACCTCTGGGAC
EIF5B	9669	ENSG00000158417	EIF5B	NM_015904	4503	GCAAGCTCTGTTAGGCTTCCATGTTAGTGTAGCTTCTCTCCCACAAGTTG
EIF6	3692	ENSG00000242372	EIF6	NM_002212	798	CAGCATGCGGGATTCCCTCATTGACAGCCTCACCTGAGTCACCTTCCAAG
ELAVL1	1994	ENSG00000066044	ELAVL1	NM_001419	436	CCATTAAGGTGTCGTATGCTCGCCCGAGCTCAGAGGTGATCAAAGACGCC
ELK1	2002	ENSG00000126767	ELK1	NM_005229	210	CCCAGCGATGGACCCATCTGTGACGCTGTGGCAGTTTCTGCTGCAGCTGC
ELL2	22936	ENSG00000118985	ELL2	NM_012081	2965	CCCACTTGATTAGAGCAATGGGAAGCATACTGTGGCCTACCAGCATCTGG
ELMO1	9844	ENSG00000155849	ELMO1	NM_001039459	212	TGAAGGAGCAGGTTATGAGAGCACTTACAACCAAGCCTAGCTCCCTGGAC
ELP3	55140	ENSG00000134014	ELP3	NM_018091	1076	TTTCGTCCCGATGGGCTGAAACTCTATCCTACCCTGGTGATTCGTGGGAC
EMB	133418	ENSG00000170571	EMB	NM_198449	3903	ACATGGAGATTCCGCTCAGAAAGTGCTCTTCACACTTCTACCTGCTTGAC
EML4	27436	ENSG00000143924	EML4	NM_001145076	4446	AGTATGCAGGCGTTTACGTGATTGTGCCATTCCAAAGTGCATCAGAACTG
EMP1	2012	ENSG00000134531	EMP1	NM_001423	239	AGAGCCAACATGTTGGTATTGCTGGCTGGTATCTTTGTGGTCCACATCGC
EMP3	2014	ENSG00000142227	EMP3	NM_001425	337	GGTGGACTCTCCCTGGGAAAGAGTCCCTGAATCTCTGGTACGACTGCACG
EN2	2020	ENSG00000164778	EN2	NM_001427	2090	CCAAGGGCCCAACCGTGTGCATACATCGTCTGCGTCTGTGGTCTGTGTCG
ENAH	55740	ENSG00000154380	ENAH	NM_001008493	12945	GTCACTGTGGTGGATCAGTGGACCTGCTGAAGTCACTGGACTCATGTGAC
ENDOD1	23052	ENSG00000149218	ENDOD1	NM_015036	1429	GGCCACTTTCCCTGTGTACACCATGGGCGCTATTCCAATTGTTTGCAAGG
ENDOG	2021	ENSG00000167136	ENDOG	NM_004435	898	CAGGTGGGCAAATTGAGCTCCGCACCTACGTGATGCCCAACGCACCTGTG
ENG	2022	ENSG00000106991	ENG	NM_000118	1678	GATCAGCAATGAGGCGGTGGTCAATATCCTGTCGAGCTCATCACCACAGC
ENO1	2023	ENSG00000074800	ENO1	NM_001428	428	CACGGAGATCTCGCCGGCTTTACGTTCACCTCGGTGTCTGCAGCACCCTC
ENO3	2027	ENSG00000108515	ENO3	NM_001976	880	GCATCTGAGTTCTATCGCAATGGGAAGTACGATCTTGACTTCAAGTCGCC
ENPP4	22875	ENSG00000001561	ENPP4	NM_014936	1451	GACCAGTGGTGCATTAATCTCCCAGAAGCCATCGCGATTGTTATCGGTTC
ENTPD1	953	ENSG00000138185	ENTPD1	NM_001776	8201	GACTACAAACCCTTCTGTTGCTGGCGAGCTGGTCCGCACCACTAGTTCTG
EOMES	8320	ENSG00000163508	EOMES	NM_005442	445	GGTGAGCTCAGTGAACCTGCCTGGCGCGCACTTCTACCCGCTGGAGAGTG
EP300	2033	ENSG00000100393	EP300	NM_001429	4334	GAATCACCCTGAGTCAGGAGAGGTCACTGTTAGAGTAGTTCATGCTTCTG
EP400	57634	ENSG00000183495	EP400	NM_015409	5959	CCACTCACAGCCGTACCACAGGTATAAACCTTGTAGAGGCGGACACCGTC
EPCAM	4072	ENSG00000119888	EPCAM	NM_002354	648	CTGACTGCGATGAGAGCGGGCTCTTTAAGGCCAAGCAGTGCAACGGCACC
EPGN	255324	ENSG00000182585	EPGN	NM_001013442	86	CAACGCAATGACAGCACTGACCGAAGAGGCAGCCGTGACTGTAACACCTC
EPHA2	1969	ENSG00000142627	EPHA2	NM_004431	360	GTGTGCAACGTGATGTCTGGCGACCAGGACAACTGGCTCCGCACCAACTG
EPHB4	2050	ENSG00000196411	EPHB4	NM_004444	4059	GTGTTGGAGGGAACCTGTTTCACTATGGCCTCCTTTGCCCAAGTTGAAAC
EPHX4	253152	ENSG00000172031	EPHX4	NM_173567	475	CACTGGATTTGAGAGGTTATGGAGAAACAGATGCTCCCATTCATCGACAG
EPN3	55040	ENSG00000049283	EPN3	NM_017957	331	TGCTAACACGGCAGCCCATCCTTCAAGACTGTGACCTCGCCACAGTGGCC
EPO	2056	ENSG00000130427	EPO	NM_000799	641	GCTGCTCCACTCCGAACAATCACTGCTGACACTTTCCGCAAACTCTTCCG
EPOR	2057	ENSG00000187266	EPOR	NM_000121	2235	CTCAATGGGCCATTTGAGGGATCTGGCCTGGAAATGGGCTTCCTCTCTTC
EPS8	2059	ENSG00000151491	EPS8	NM_004447	2437	GTATCGTGCGAGACAGCCAGAGACACAAACAACTTCCGGTGGACCGAAGG
ERBB2	2064	ENSG00000141736	ERBB2	NM_004448	560	GGATTGTGCGAGGCACCCAGCTCTTTGAGGACAACTATGCCCTGGCCGTG
ERBB3	2065	ENSG00000065361	ERBB3	NM_001982	1950	CATGGAGGGCACTGCCACATGCAATGGCTCGGGCTCTGATACTTGTGCTC
ERBB4	2066	ENSG00000178568	ERBB4	NM_005235	733	TGTGTGCAGAACAATGTGACGGCAGATGCTACGGACCTTACGTCAGTGAC
ERCC1	2067	ENSG00000012061	ERCC1	NM_001983	797	GAAACCAGCGGACCTCCTGATGGAGAAGCTAGAGCAGGACTTCGTCTCCC
ERCC2	2068	ENSG00000104884	ERCC2	NM_000400	417	CTGCGCTTTGGGAAGGACGTCGATGGGAAATGCCACAGCCTCACAGCCTC
ERCC3	2071	ENSG00000163161	ERCC3	NM_000122	2418	CCGCTCTTCAAGCGCTTTAGGAAATGATGCTTAGGCAGGGTACTTCGTTC
ERCC4	2072	ENSG00000175595	ERCC4	NM_005236	1759	GAGCTAACCTTTGTTCGGCAGCTTGAAATTTACAGGGCGAGTAGGCCTGG
ERCC5	2073	ENSG00000134899	ERCC5	NM_000123	163	GCCAACGGCCATTCTCTGGACCTGTCTTTCTTCCGGGAGGCGGTGACAGC
ERCC6	2074	ENSG00000225830	ERCC6	NM_000124	3807	CATTGCAGAGACGCCAAGTTTGAAGGAACTCGAATTCCACACCTGGTGAA
ERCC8	1161	ENSG00000049167	ERCC8	NM_000082	561	GAGGACCCAAAGTACAACTTTGTGACTTGAAGTCTGGATCCTGTTCTCAC
EREG	2069	ENSG00000124882	EREG	NM_001432	667	GCAAGTCTGAATGGCGCCATCAAACTTATGGGCAGGGATAACAGTGTGCC
ERG	2078	ENSG00000157554	ERG	NM_004449	335	GGACCAGTCGTTGTTTGAGTGTGCCTACGGAACGCCACACCTGGCTAAGA
ERO1L	30001	ENSG00000197930	ERO1A	NM_014584	641	GCAGTGGATGAATCTCTGAGTGAGGAAACACAGAAGGCTGTTCTTCAGTG
ERRFI1	54206	ENSG00000116285	ERRFI1	NM_018948	222	GTTTGGAGATGTCCCAGAATAAGGCACAATGTCAATAGCAGGAGTTGCTG
ESM1	11082	ENSG00000164283	ESM1	NM_007036	905	CTTACGTGGAGACAGGTCAACCAAAGAGGGAGCTAGGCAAAGCTGAAGAC
ESR1	2099	ENSG00000091831	ESR1	NM_000125	255	CAAAGCATCTGGGATGGCCCTACTGCATCAGATCCAAGGGAACGAGCTGG
ESR2	2100	ENSG00000140009	ESR2	NM_001437	110	CAAGCGCGGAGGCTGCGAGAAATAACTGCCTCTTGAAACTTGCAGGGCGA
ESRRB	2103	ENSG00000119715	ESRRB	NM_004452	71	CAGGTTAGGCTCACTGTCTAGGCCAGGCCCACCTTAGTCACTGTGGACTG
ETFA	2108	ENSG00000140374	ETFA	NM_000126	703	GATCGACCAGAGCTAACAGGTGCCAAAGTGGTGGTATCTGGTGGTCGAGG
ETNK1	55500	ENSG00000139163	ETNK1	NM_018638	98	GCTGTCCAGACCCGGATCGGCAACAGTGCCGCCTCCAGACGTTCTCCTGC
ETS1	2113	ENSG00000134954	ETS1	NM_005238	1123	CAGCCAGTCATCTTTCAACAGCCTGCAGCGTGTTCCCTCCTATGACAGCT
ETS2	2114	ENSG00000157557	ETS2	NM_005239	1175	CTGGAACAGCCAGTCGTCCTTGCTGGATGTGCAACGGGTTCCTTCCTTCG
ETV1	2115	ENSG00000006468	ETV1	NM_004956	1698	CAGGAATGTATCGGGAAGGACCCACATACCAACGGCGAGGATCACTTCAG
ETV2	2116	ENSG00000105672	ETV2	NM_014209	427	CAGAAGGCCTTCATCGCATCCATGGACCTGTGGAACTGGGATGAGGCATC
ETV4	2118	ENSG00000175832	ETV4	NM_001079675	2335	CTTTCTTCTGCCCTTTCCTAGGCCCAGGCCTGGGTTTGTACTTCCACCTC
ETV5	2119	ENSG00000244405	ETV5	NM_004454	1794	GGAGTGGCCAAACCCTAGAGCTAGCAGTTCCCATTCAGGCAAACAAGGGC
ETV7	51513	ENSG00000010030	ETV7	NM_016135	955	GCTGCTCCTTGATACCCGATATGAGCCCTACATCAAGTGGGAAGACAAGG
EVL	51466	ENSG00000196405	EVL	NM_016337	103	CAGAGTATCTGCCAAGCCCGGGCTTCCGTGATGGTCTACGATGACACCAG
EXO1	9156	ENSG00000174371	EXO1	NM_130398	2775	CACACCTCTAAGGAACAAGGTTCCTGGGCTATATAAGTCCAGTTCTGCAG
EXOC3	11336	ENSG00000180104	EXOC3	NM_007277	1373	CCAGGACGGGTACTACCAGACCACACTCCCTGCCATTGTCTTCCAGATGT
EXOSC8	11340	ENSG00000120699	EXOSC8	NM_181503	188	GCATCCGTGTCGAAAGTGCGGCGGCGGAACAGGCGCGCAGGAGAGGAGCG
EXT1	2131	ENSG00000182197	EXT1	NM_000127	2258	GCCAGTGTTGAAGCTTCTCGTGGCTGCAGCCAAGTCCCAGTACTGTGCCC
EYA1	2138	ENSG00000104313	EYA1	NM_172059	1368	CCTGACCGACTCCTGGTTGACACTGGCCCTGAAAGCACTCTCGCTCATTC
EZH1	2145	ENSG00000108799	EZH1	NM_001991	3934	GCGGGTATAGATTGGCCTGGGAGTGTTACAGTAGGGAGCAGGCTTCTCCC
EZH2	2146	ENSG00000106462	EZH2	NM_004456	926	AAAGAACTCACCGAACAGCAGCTCCCAGGCGCACTTCCTCCTGAATGTAC
EZR	7430	ENSG00000092820	EZR	NM_003379	1466	GGCTGCGGAGCTTGCAGAATACACTGCCAAGATTGCCCTCCTGGAAGAGG
F10	2159	ENSG00000126218	F10	NM_000504	987	GCACAACCGGTTCACAAAGGAGACCTATGACTTCGACATCGCCGTGCTCC
F11R	50848	ENSG00000158769	F11R	NM_016946	2676	CAGACCTCCCTACAGCTGTAGGAACTACTGTCCCAGAGCTGAGGCAAGGG
F2	2147	ENSG00000180210	F2	NM_000506	441	GGAGTCGCTACCCACATAAGCCTGAAATCAACTCCACTACCCATCCTGGG
F2R	2149	ENSG00000181104	F2R	NM_001992	1155	TTAGCTCTTCCGCAGTTGCCAACCGCAGCAAGAAGTCCCGGGCTTTGTTC
F3	2152	ENSG00000117525	F3	NM_001993	608	CCCAGAGTTCACACCTTACCTGGAGACAAACCTCGGACAGCCAACAATTC
F8	2157	ENSG00000185010	F8	NM_000132	5086	CCCGAAATAGAAGTCACCTGGGCAAAGCAAGGTAGGACTGAAAGGCTGTG
FA2H	79152	ENSG00000103089	FA2H	NM_024306	1041	CGCCGCACAAGGGCTCCTACCTGTACAGCCTGAAGGCCCACCACGTCAAG
FABP1	2168	ENSG00000163586	FABP1	NM_001443	414	TGTGACCGAACTCAACGGCGACATAATCACCAATACCATGACATTGGGTG
FABP4	2167	ENSG00000170323	FABP4	NM_001442	274	GCCAGGAATTTGACGAAGTCACTGCAGATGACAGGAAAGTCAAGAGCACC
FABP7	2173	ENSG00000164434	FABP7	NM_001446	89	CCCTTCTCCTCTCTCTGTGACAGCCTCTTGGAAAGAGGGACACTGGAGGG
FADD	8772	ENSG00000168040	FADD	NM_003824	643	GCTCGTCAGCTCAAAGTCTCAGACACCAAGATCGACAGCATCGAGGACAG
FADS1	3992	ENSG00000149485	FADS1	NM_013402	3951	GGTGTCACCAGCCTGTTTAGCCAAGTAGCTTTGGGCATAGGCTGCCCAAT
FAF1	11124	ENSG00000185104	FAF1	NM_007051	1994	CCTATCGCCTTTCACTTGAGGCTGACAGAGCAAAGAGGGAAGCTCACGAG
FAM105A	54491	ENSG00000145569	OTULINL	NM_019018	2311	GTTGCAGGCAGCCTGTAGAATTGAGACTGGAAAGGAAACAGAAACTTCCC
FAM117B	150864	ENSG00000138439	FAM117B	NM_173511	1618	GACAGTCACCACTGGCATGACAACCACTCTGCTGCAGCCTATTGCTGTGG
FAM133A	286499	ENSG00000179083	FAM133A	NM_173698	122	GAGAGTCGGTTATTGGCAGAGGAGGGAGGGACTAGACAGCAGGCGTATTG
FAM162A	26355	ENSG00000114023	FAM162A	NM_014367	55	GAAGTTCTGCGCTGGTCGGCGGAGTAGCAAGTGGCCATGGGGAGCCTCAG
FAM213A	84293	ENSG00000122378	PRXL2A	NM_032333	613	GGGATTTATCCGTCTGGGAGTGTGGTACAACTTCTTCCGAGCCTGGAACG
FAM50B	26240	ENSG00000145945	FAM50B	NM_012135	244	CGCATCGCCGAGGAGACCATCCTCAAGTCGCAGGTGGACAAGAGGTTCTC
FAM64A	54478	ENSG00000129195	PIMREG	NM_019013	1217	GGAGTCATCCGCAGAGTCACTCACCCACTGTGTTTCTGGTGCCAAGGCTC
FAM83B	222584	ENSG00000168143	FAM83B	NM_001010872	2305	CAAGTGGCACTACTACCAAATCAGTTTCCATTGCTGCTTTACTTGATGTG
FANCA	2175	ENSG00000187741	FANCA	NM_000135	868	TTTGCACTTGACGCTTTGGCTGCTGGAGTACAGGAGGAGTCCTCCACTCA
FANCB	2187	ENSG00000181544	FANCB	NM_152633	2502	GCAGAGGTGTGAAGTGAGCAAAGGAAAGAGTAGTGTCGTCGCGGCTGCTT
FANCC	2176	ENSG00000158169	FANCC	NM_000136	123	GGCGGTGGCTTCCTTTCCGCCACTGCCCAAACTGCTGAAGCAGCTCCCGC
FANCE	2178	ENSG00000112039	FANCE	NM_021922	1253	CCTCAGCAATGCTACTGTGCTGACCAGAAGCCTCTTTCTTGGACGGATCC
FANCF	2188	ENSG00000183161	FANCF	NM_022725	263	CCGGGATTAGCGAACTTCCAGGCCCTCGGTCACTGTGACGTCCTGCTCTC
FANCG	2189	ENSG00000221829	FANCG	NM_004629	1062	ATTAGATGCTCCATTGACCCTGCAGGATGCCCAGGGATTGAAGGATGTCC
FANCL	55120	ENSG00000115392	FANCL	NM_001114636	135	CCGTGTATGAGGGATTCATCTCGGCTCAGGGAAGAGACTTCCACCTTAGG
FAP	2191	ENSG00000078098	FAP	NM_004460	1967	CCAAGGTGACAAACTCCTCTATGCAGTGTATCGAAAGCTGGGTGTTTATG
FAS	355	ENSG00000026103	FAS	NM_152876	113	GTCTCTGATCTCGCGCAAGAGTGACACACAGGTGTTCAAAGACGCTTCTG
FASLG	356	ENSG00000117560	FASLG	NM_000639	616	CAACTCAAGGTCCATGCCTCTGGAATGGGAAGACACCTATGGAATTGTCC
FASN	2194	ENSG00000169710	FASN	NM_004104	7506	CCTCTCCCAGGTATGCGACGGGAAAGTATCCGTCCACGTCATCGAGGGTG
FAT4	79633	ENSG00000196159	FAT4	NM_024582	432	CAAGGAAGACAGTAGCAGCGGACGCCAAGTCATCTTAGACACCGCCACCG
FBN1	2200	ENSG00000166147	FBN1	NM_000138	5004	GATATTCGACCTCGAGGAGACAATGGAGATACAGCCTGCAGCAATGAAAT
FBP1	2203	ENSG00000165140	FBP1	NM_000507	430	GCTGCTCAACTCGCTCTGCACAGCAGTCAAAGCCATCTCTTCGGCGGTGC
FBXO5	26271	ENSG00000112029	FBXO5	NM_012177	402	CACCGATTGTGAGCCCTAGGATTGTACAACTTGAAACTGAAAGCAAGCGC
FBXW11	23291	ENSG00000072803	FBXW11	NM_012300	1286	GGATGTGAACACGGGTGAAGTTCTTAACACATTGATCCACCACAATGAGG
FBXW7	55294	ENSG00000109670	FBXW7	NM_018315	198	CGAGTTCTTCTCAGTCAAGCTGCATGTATGTATGTGTGTCCCGAGAAGCG
FCER2	2208	ENSG00000104921	FCER2	NM_002002	462	CCAGTCCACGCAGATTTCACAGGAACTGGAGGAACTTCGAGCTGAACAGC
FCGR1A	2209	ENSG00000150337	FCGR1A	NM_000566	580	CATCAGCAGGAATATCTGTCACTGTGAAAGAGCTATTTCCAGCTCCAGTG
FCGR1B	2210	ENSG00000198019	FCGR1B	NM_001017986	597	CAATACACTGTGAAAGGCCTCCAGTTACCAACTCCTGTCTGGTTTCATGT
FCMR	9214	ENSG00000162894	FCMR	NM_005449	313	GGATATATCTGTGCCGGGAGATGGCTGGATCTGGAACATGTGGTACCGTG
FEM1B	10116	ENSG00000169018	FEM1B	NM_015322	789	CGCAAAGGTGGTACGCTTGCTCTTAGAACATTACCGGGTGCAGACTCAGC
FEN1	2237	ENSG00000168496	FEN1	NM_004111	1244	GGAGGCTCACCAGCTCTTCTTGGAACCTGAGGTGCTGGACCCAGAGTCTG
FES	2242	ENSG00000182511	FES	NM_002005	606	CAAGTATGTGCGCAGCCTGTGGAAGCTCTTTGCTCACCACAACCGCTATG
FGF1	2246	ENSG00000113578	FGF1	NM_033137	299	TGGCCTCAAGAAGAATGGGAGCTGCAAACGCGGTCCTCGGACTCACTATG
FGF10	2255	ENSG00000070193	FGF10	NM_004465	303	CAAGAAGGAGAACTGCCCGTACAGCATCCTGGAGATAACATCAGTAGAAA
FGF11	2256	ENSG00000161958	FGF11	NM_004112	787	GCCAGGTCATGAAGGGAAACCGAGTTAAGAAGACCAAGGCAGCTGCCCAC
FGF12	2257	ENSG00000114279	FGF12	NM_004113	203	CGGCCAACTTCCATTGAACTTCCCAGCACTCGAAAGGGACCGAAATGGAG
FGF13	2258	ENSG00000129682	FGF13	NM_033642	543	GCCATCACTGCACGATCTCACGGAGTTCTCCCGATCTGGAAGCGGGACCC
FGF14	2259	ENSG00000102466	FGF14	NM_004115	2051	CTCATGTTGCCCAGTGGCTGGGTTAGAGGTGCCTTGCCATGATCTCAGAA
FGF16	8823	ENSG00000196468	FGF16	NM_003868	328	GACTCTGGCCTGTACCTAGGAATGAATGAGCGAGGAGAACTCTATGGGTC
FGF17	8822	ENSG00000158815	FGF17	NM_003867	950	CCGCTGAAAGGTCAGCGACTGAAGGCCTTGCAGACAACCGTCTGGAGGTG
FGF18	8817	ENSG00000156427	FGF18	NM_003862	1769	CCTTGCTCGCAGTTCTGGAGGATGCTGCTATCGACCTTCCGTGACTCACG
FGF19	9965	ENSG00000162344	FGF19	NM_005117	211	GCGGAGGCTTGATGCAATCCCGATAAGAAATGCTCGGGTGTCTTGGGCAC
FGF2	2247	ENSG00000138685	FGF2	NM_002006	821	GAAATACACCAGTTGGTATGTGGCACTGAAACGAACTGGGCAGTATAAAC
FGF20	26281	ENSG00000078579	FGF20	NM_019851	512	CTCTATGGATCAGAGAAACTTACTTCCGAATGCATCTTTAGGGAGCAGTT
FGF21	26291	ENSG00000105550	FGF21	NM_019113	140	CCGAGCCATTGATGGACTCGGACGAGACCGGGTTCGAGCACTCAGGACTG
FGF22	27006	ENSG00000070388	FGF22	NM_020637	223	GAGATCCGCTCTGTACACGTGGGCGTCGTGGTCATCAAAGCAGTGTCCTC
FGF23	8074	ENSG00000118972	FGF23	NM_020638	1036	CCTTCCACAGGAGGTCCTGTGAGAACCAACCTTTGAGGCCCAAGTCATGG
FGF3	2248	ENSG00000186895	FGF3	NM_005247	1128	CAGAAGCAGAGCCCGGATAACCTGGAGCCCTCTCACGTTCAGGCTTCGAG
FGF4	2249	ENSG00000075388	FGF4	NM_002007	720	GGTTCTTCGTGGCCATGAGCAGCAAGGGCAAGCTCTATGGCTCGCCCTTC
FGF5	2250	ENSG00000138675	FGF5	NM_004464	684	ACTCCATGCAAGTGCCAAGTTCACAGATGACTGCAAGTTCAGGGAGCGTT
FGF6	2251	ENSG00000111241	FGF6	NM_020996	394	TGCTGGAAATTTCCACTGTGGAGCGAGGCGTGGTGAGTCTCTTTGGAGTG
FGF7	2252	ENSG00000140285	FGF7	NM_002009	512	CCGGAGCACTACACTATAATGCACAAATGGATACTGACATGGATCCTGCC
FGF8	2253	ENSG00000107831	FGF8	NM_033163	586	GTGCTGGAGAACAACTACACAGCGCTGCAGAATGCCAAGTACGAGGGCTG
FGF9	2254	ENSG00000102678	FGF9	NM_002010	1902	CTTATCAGGATTCTGGCTGGTGGCCTGCGCGAGGGTGCAGTCTTACTTAA
FGFBP1	9982	ENSG00000137440	FGFBP1	NM_005130	496	CTGCAGATGGGCTGCTACTGAGCAGGAGGAGGGCATCTCTCTCAAGGTTG
FGFR1	2260	ENSG00000077782	FGFR1	NM_015850	1962	GGCGGGTAACTCTATCGGACTCTCCCATCACTCTGCATGGTTGACCGTTC
FGFR1OP	11116	ENSG00000213066	FGFR1OP	NM_007045	2769	CATGTCTTAGTAAACAGCACCACGTGCAGATGTAATCTTGTTGCAGTCCC
FGFR2	2263	ENSG00000066468	FGFR2	NM_000141	4006	TGGTGTGCAACCCTGTCATTACGTCAACGCAACGTCTAACTGGACTTCCC
FGFR3	2261	ENSG00000068078	FGFR3	NM_022965	3291	CGAGAAGGTTTATCCCGCCGATAGAGGGACGGCCAAGAATGTACGTCCAG
FGFR4	2264	ENSG00000160867	FGFR4	NM_002011	881	CACCTGCCTGGTAGAGAACGCTGTGGGCAGCATCCGCTATAACTACCTGC
FGFRL1	53834	ENSG00000127418	FGFRL1	NM_021923	2169	CCTGGACACACGCAGATATGCTGTCTAGTCACACACACACGCAGACATGC
FGL2	10875	ENSG00000127951	FGL2	NM_006682	818	GGGAGCACCAACTTCACCAGAACATGGCAAGACTACAAAGCAGGCTTTGG
FHIT	2272	ENSG00000189283	FHIT	NM_002012	508	GCTTCCATGACCTGCGTCCTGATGAAGTGGCCGATTTGTTTCAGACGACC
FIGF	2277	ENSG00000165197	VEGFD	NM_004469	525	CAGGGCTCCAGTAATGAACATGGACCAGTGAAGCGATCATCTCAGTCCAC
FKBP1A	2280	ENSG00000088832	FKBP1A	NM_000801	1161	CACTACAGGTATCTGTCCCTGGGCCAGCAGGGACCTCTGAAGCCTTCTTT
FKBP5	2289	ENSG00000096060	FKBP5	NM_004117	1373	CCGCAGGATATACGCCAACATGTTCAAGAAGTTTGCAGAGCAGGATGCCA
FKBP8	23770	ENSG00000105701	FKBP8	NM_012181	1130	CAACAAGACGATCCACGCAGAGCTCTCAAAGCTGGTGAAGAAGCATGCGG
FLII	2314	ENSG00000177731	FLII	NM_002018	1087	CATTTGCAAGCTGAGCAAGCTGAAGAAGCTGTACCTGAATTCCAACAAGC
FLJ10474	55714	ENSG00000218336	TENM3	NM_018104	1738	GGGTGATGTTCAATATCGGTTGGATGAAGATGGTTTCCTACGTCAAAGGG
FLNA	2316	ENSG00000196924	FLNA	NM_001456	6368	GTCGTGTTCGGGTCTCTGGTCAGGGCCTTCACGAAGGCCACACCTTTGAG
FLNC	2318	ENSG00000128591	FLNC	NM_001127487	1808	CGAGTGCGAGTACTACCCGGTGGTGCCTGGGAAGTATGTGGTGACCATCA
FLOT2	2319	ENSG00000132589	FLOT2	NM_004475	1473	CCCACAGAACAACGGGAACGTTACTGACTCTGGTGCCTTATCTCGAAGGG
FLRT1	23769	ENSG00000126500	FLRT1	NM_013280	3134	CCTGTCGCGGTGTCTCTAAGTACAGATGGGTAGATAGAGCCACATGCACG
FLRT2	23768	ENSG00000185070	FLRT2	NM_013231	2732	GGAGCACTGCCATACGTGACAGCCAGAGGCCCAGCGTTATCAAGGCGGAC
FLRT3	23767	ENSG00000125848	FLRT3	NM_013281	1234	CTGGTATTGCGGGTGCAAGATGAAATGGGTACGTGACTGGTTACAATCAC
FLT1	2321	ENSG00000102755	FLT1	NM_002019	2498	GCTCTGTGGAAAGTTCAGCATACCTCACTGTTCAAGGAACCTCGGACAAG
FLT3	2322	ENSG00000122025	FLT3	NM_004119	2286	CCAGCATGCCTGGTTCAAGAGAAGTTCAGATACACCCGGACTCGGATCAA
FLT3LG	2323	ENSG00000090554	FLT3LG	NM_001459	866	GAGTCACCAGCCAGAGGATGCATAGCCTGGACACAGAGGAAGTTGGCTAG
FLT4	2324	ENSG00000037280	FLT4	NM_002020	931	CCAGCAGACCCACACAGAACTCTCCAGCATCCTGACCATCCACAACGTCA
FMO3	2328	ENSG00000007933	FMO3	NM_006894	1227	CCATTCCCACAGTTGACCTCCAGTCCCGCTGGGCAGCACAAGTAATAAAG
FMO5	2330	ENSG00000131781	FMO5	NM_001461	459	GAAGAAGGCTTGGAACCTGTCTGCTTTGAAAGGACTGATGACATCGGAGG
FN1	2335	ENSG00000115414	FN1	NM_212482	1778	GGAATGGACATGCATTGCCTACTCGCAGCTTCGAGATCAGTGCATTGTTG
FOS	2353	ENSG00000170345	FOS	NM_005252	1431	CCCTAGAGGGTTCCTGTAGACCTAGGGAGGACCTTATCTGTGCGTGAAAC
FOSL1	8061	ENSG00000175592	FOSL1	NM_005438	1272	GGCAGCCCAGAGACTTTGTAGATCCTTAGAGGTCCTCTGGAGCCCTAACC
FOXA1	3169	ENSG00000129514	FOXA1	NM_004496	1399	CAAGGCATACGAACAGGCACTGCAATACTCGCCTTACGGCTCTACGTTGC
FOXA2	3170	ENSG00000125798	FOXA2	NM_021784	247	GGAGCAGCTACTATGCAGAGCCCGAGGGCTACTCCTCCGTGAGCAACATG
FOXC1	2296	ENSG00000054598	FOXC1	NM_001453	2688	TTTAAGCCCATGAATCAGCCGCGGTCTTACCACGGTGATGCCTGTGTGCC
FOXC2	2303	ENSG00000176692	FOXC2	NM_005251	1487	GAGTCCCAGGTGAGTGGCAATGCCAGCTGCCAGCTGCCCTACAGATCCAC
FOXD3	27022	ENSG00000187140	FOXD3	NM_012183	737	GCGAGCAGACGGCGCTCATGATGCAGAGCTTCGGCGCTTACAGCCTGGCG
FOXE1	2304	ENSG00000178919	FOXE1	NM_004473	1723	CATGCTCGCCATGCTGCCGCTTATCCCGGTGGGATAGATCGGTTCGTGTC
FOXI1	2299	ENSG00000168269	FOXI1	NM_012188	1808	CTCAAGGAAGGAAGTCACCAGTGGCCTTAGTGCAGGAAACTCAGCCCTGG
FOXL2	668	ENSG00000183770	FOXL2	NM_023067	664	GTACATCATCGCGAAGTTCCCGTTCTACGAGAAGAATAAGAAGGGCTGGC
FOXO1	2308	ENSG00000150907	FOXO1	NM_002015	5452	CCATGTAAGTCCCATCAGGACGTAGTCATGCCTCCTGCATTTCGCTACCC
FOXO3	2309	ENSG00000118689	FOXO3	NM_001455	3919	CCTTATGCATGGGCCTTAGGAATACAGGCTAGTATTTCAGCACAGACTTC
FOXO4	4303	ENSG00000184481	FOXO4	NM_005938	1139	GACCACCTTCCGTCCACGAAGCAGTTCAAATGCCAGCAGTGTCAGCACCC
FOXP1	27086	ENSG00000114861	FOXP1	NM_032682	561	ACGGTTCAGCCATCCAGAATGGGTCGGGCGGCAGCAACCACTTACTAGAG
FOXP3	50943	ENSG00000049768	FOXP3	NM_014009	470	ACTCCTCCAGGACAGGCCACATTTCATGCACCAGCTCTCAACGGTGGATG
FOXRED1	55572	ENSG00000110074	FOXRED1	NM_017547	1845	GTAGCCCATGCTGATGTCACCCACCAGGGCAATCCATCTGGAGGCCTGAG
FPR1	2357	ENSG00000171051	FPR1	NM_002029	681	GCCATGTTGACGGTGAGAGGCATCATCCGGTTCATCATTGGCTTCAGCGC
FRMD4B	23150	ENSG00000114541	FRMD4B	NM_015123	2317	GTTCTTACCCGAAACGCCTACAGCAGCAGCCACTTGGAACCCGAATCTTC
FRMD6	122786	ENSG00000139926	FRMD6	NM_152330	561	CGACCAATTTGGGCCTCCTATGATCATCCACTTCCGTGTGCAGTACTATG
FRS2	10818	ENSG00000166225	FRS2	NM_006654	52	CGGAGAGAGGCCTTGTAGGCACAGCGGCTGAGACTCGATCTGCTCCAAGT
FRS3	10817	ENSG00000137218	FRS3	NM_006653	796	ATGCCCTCATTGCTCCTGATGAGCAGTCCCACACCTATGTCAACACACCG
FRZB	2487	ENSG00000162998	FRZB	NM_001463	563	CCGGCAGGGCTGTGAGCCCATACTCATCAAGTACCGCCACTCGTGGCCGG
FST	10468	ENSG00000134363	FST	NM_006350	480	GCTGCCAGGTCCTGTACAAGACCGAACTGAGCAAGGAGGAGTGCTGCAGC
FTH1	2495	ENSG00000167996	FTH1	NM_002032	345	CCATGTCTTACTACTTTGACCGCGATGATGTGGCTTTGAAGAACTTTGCC
FUBP1	8880	ENSG00000162613	FUBP1	NM_003902	1032	GATGGGACAACACCCGAAAGGATAGCACAAATAACAGGACCTCCAGACCG
FUS	2521	ENSG00000089280	FUS	NM_004960	100	GCGGACATGGCCTCAAACGATTATACCCAACAAGCAACCCAAAGCTATGG
FUT8	2530	ENSG00000033170	FUT8	NM_004480	3048	GACCAAACTCAGTTCGACCAAACTCAGTTCAAACCATTTCAGCCAAACTG
FYN	2534	ENSG00000010810	FYN	NM_002037	845	GGAGGAACAGGAGTGACACTCTTTGTGGCCCTTTATGACTATGAAGCACG
FZD1	8321	ENSG00000157240	FZD1	NM_003505	3436	CTAATTGCATACGGATGCCTGGCAACCTTGCCTTTGAGAATGAGACAGCC
FZD10	11211	ENSG00000111432	FZD10	NM_007197	592	CATCGAGATCCCGATGTGCAAGGACATCGGCTACAACATGACTCGTATGC
FZD2	2535	ENSG00000180340	FZD2	NM_001466	1010	CTGCGCTTCCACCTTCTTCACTGTCACCACGTACTTGGTAGACATGCAGC
FZD3	7976	ENSG00000104290	FZD3	NM_017412	3879	CCTGACTGCAGATAAGAATCACTTGGGTTACTTCAGATGCCTAACACCTT
FZD4	8322	ENSG00000174804	FZD4	NM_012193	7088	CAGCAGTCGGGCTGGATGCTCTGTGGCCTTTCTTGGGTCCTCATGCCACC
FZD5	7855	ENSG00000163251	FZD5	NM_003468	6033	CAAATGAGGCACATACCGAGTCAGTAGTTGAAGTCCAGGGCATTCGATAC
FZD6	8323	ENSG00000164930	FZD6	NM_003506	2346	CCAAGCAGCCTCAAAGGTTCCACATCTCTGCTTGTTCACCCGGTTTCAGG
FZD7	8324	ENSG00000155760	FZD7	NM_003507	2030	CGGCGATGTGAATCGTCAAAGGTACGGGCCAGCTTGTGCCTAATAGAAGG
FZD8	8325	ENSG00000177283	FZD8	NM_031866	431	CAACCCTGACACGCTGTGCATGGACTACAACCGCACCGACCTAACCACCG
FZD9	8326	ENSG00000188763	FZD9	NM_003508	1916	CGTGGCACGCACTGCCACTATAAGGCTCCCACCGTGGTCTTGCACATGAC
GAA	2548	ENSG00000171298	GAA	NM_000152	3036	TACGTGTGACCAGTGAGGGAGCTGGCCTGCAGCTGCAGAAGGTGACTGTC
GAB1	2549	ENSG00000109458	GAB1	NM_002039	6667	CCAATTCTGCCATTAACTGTGCTTCCCAGTCCCACCTCTATATGTCACTC
GABBR2	9568	ENSG00000136928	GABBR2	NM_005458	1771	GAAGGTGGGAGAGTACAACGCTGTGGCCGACACACTGGAGATCATCAATG
GADD45A	1647	ENSG00000116717	GADD45A	NM_001924	299	GGCGACCTGCAGTTTGCAATATGACTTTGGAGGAATTCTCGGCTGGAGAG
GADD45B	4616	ENSG00000099860	GADD45B	NM_015675	94	GGAAGGATTTCGCTGCTTCCCGAAGGTCTTGGACGAGCGCTCTAGCTCTG
GADD45G	10912	ENSG00000130222	GADD45G	NM_006705	827	GGAAGGCCTAGGCTAGGACGTTGGCCTCAGGGCCAGGAAGGACAGACTGG
GAL	51083	ENSG00000069482	GAL	NM_015973	565	CCTCAGAAGACATCGAGCGGTCCTGAGAGCCTCCTGGGCATGTTTGTCTG
GALNT3	2591	ENSG00000115339	GALNT3	NM_004482	2097	GCTGAAGGCATGTACCTACAAAGGTCACAAGACAGTTGTCACTGGAGAGC
GALNT5	11227	ENSG00000136542	GALNT5	NM_014568	21	CAGGGCCAGCCAAGCAGGCACAGATGCTCTGCTATGAAATGCCACGCAGG
GAMT	2593	ENSG00000130005	GAMT	NM_000156	334	GGCGCCCATTGATGAGCATTGGATCATCGAGTGCAATGACGGCGTCTTCC
GAPDH	2597	ENSG00000111640	GAPDH	NM_002046	193	GGAAGGTGAAGGTCGGAGTCAACGGATTTGGTCGTATTGGGCGCCTGGTC
GAS1	2619	ENSG00000180447	GAS1	NM_002048	1702	CCAACTCGTCTGCCGTCCAGAAAGCTAGCTGCAGTGTTCAGGACGTCCGG
GAS6	2621	ENSG00000183087	GAS6	NM_000820	1647	CGTCGGGACTGAATCAACCTGGGAAGTAGAAGTCGTGGCTCACATCCGCC
GATA1	2623	ENSG00000102145	GATA1	NM_002049	1294	CACCACCAGCACTACTGTGGTGGCTCCGCTCAGCTCATGAGGGCACAGAG
GATA2	2624	ENSG00000179348	GATA2	NM_032638	2457	GGAAACGTCTCCCAGATCGCTCCCTTGGCTTTGAGGCCGAAGCTGCTGTG
GATA3	2625	ENSG00000107485	GATA3	NM_001002295	712	ACATCGACGGTCAAGGCAACCACGTCCCGCCCTACTACGGAAACTCGGTC
GATA4	2626	ENSG00000136574	GATA4	NM_002052	1629	GAGGAGATGCGTCCCATCAAGACGGAGCCTGGCCTGTCATCTCACTACGG
GATA5	140628	ENSG00000130700	GATA5	NM_080473	2468	GGAGCGGGTCCGGTCATTCTGAAACTGTCCCTCCAGAGGTTCTTCCAGCC
GATA6	2627	ENSG00000141448	GATA6	NM_005257	1946	CCCGAGAACAGCGAGCTCAAGTATTCGGGTCAAGATGGGCTCTACATAGG
GBE1	2632	ENSG00000114480	GBE1	NM_000158	1038	AAATCACAAGCTTCTTTGCAGCTTCCAGCCGTTATGGAACACCTGAAGAG
GBP1	2633	ENSG00000117228	GBP1	NM_002053	196	GAACAGACAAGGGAACAGCCTGGACATGGCATCAGAGATCCACATGACAG
GBP2	2634	ENSG00000162645	GBP2	NM_004120	2677	CTCATTTGGGTGGAGGCTGCATGATCTGTGGGCACTAGCAGAGAAAGTGG
GBP7	388646	ENSG00000213512	GBP7	NM_207398	1024	GGTGGAGACCTACCTGGATGCCATCAACAGTGGAGCGACTCCTTGTCTGG
GCHFR	2644	ENSG00000137880	GCHFR	NM_005258	13	GTCGCAGTCCCGACGCGAGAAGGGCTGGAGTCGGCGTCCAGCCTAGAGCC
GCLC	2729	ENSG00000001084	GCLC	NM_001498	802	AGGACAGCCCTACGGAGGAACAATGTCCGAGTTCAATACAGTTGAGGCCA
GCLM	2730	ENSG00000023909	GCLM	NM_002061	2329	CTCTTGTATTTCATCCGGGCGCAGTGGCTCACACCTGTAATCCCAGCACT
GDAP1	54332	ENSG00000104381	GDAP1	NM_018972	138	CCGACGCGGAGGTTAAGCTCATTCTGTACCATTGGACGCATTCCTTCAGC
GDE1	51573	ENSG00000006007	GDE1	NM_016641	2663	CATCTGTGGCCTTTGTCCAGGCCCACAGCTTAGCCATGGCTTCCCTCCTG
GDF3	9573	ENSG00000184344	GDF3	NM_020634	246	ATGCTACGTAAAGGAGCTGGGCGTCCGCGGGAATGTACTTCGCTTTCTCC
GDF6	392255	ENSG00000156466	GDF6	NM_001001557	193	CTCGTCGTCCGCCGAGCTGGGTTCCACCAAGGGCATGCGAAGCCGCAAGG
GDNF	2668	ENSG00000168621	GDNF	NM_000514	1166	CACCATCACTGATTACCGGCGCGGTTGCGGTGGATGCACTTGAACCAAAC
GEMIN2	8487	ENSG00000092208	GEMIN2	NM_003616	81	CAGTGGAAGAGTTGATGCCTCGGCTATTGCCGGTAGAGCCTTGCGACTTG
GFAP	2670	ENSG00000131095	GFAP	NM_002055	2845	GAGCAGACTGGTGAGCAGACTGGTGGGATCTGTGCCCAGAGATGGGACTG
GFRA1	2674	ENSG00000151892	GFRA1	NM_005264	5431	CTTGTCTCTAAATCAGACACTCCCAAGCACTCCATCTGCTATACTAGGAG
GGCT	79017	ENSG00000006625	GGCT	NM_024051	485	AAGAAATAACCTGTCGAAGTTATCTGATGACAAATTACGAAAGTGCTCCC
GGH	8836	ENSG00000137563	GGH	NM_003878	735	CTGCCACAGATACTGTTGACGTGGCAATGCCGCTGAACTTCACTGGAGGT
GHR	2690	ENSG00000112964	GHR	NM_000163	2009	GCCTCATACTCAATGCGACTGCCTTGCCCTTGCCTGACAAAGAGTTTCTC
GJA1	2697	ENSG00000152661	GJA1	NM_000165	525	GTGTCTGTACCCACACTCTTGTACCTGGCTCATGTGTTCTATGTGATGCG
GLI1	2735	ENSG00000111087	GLI1	NM_005269	1559	CTCTTCGCCGCCTTGAGAACCTCAGGCTGGACCAGCTACATCAACTCCGG
GLI2	2736	ENSG00000074047	GLI2	NM_005270	213	CCTACCGATTGACATGCGACACCAGGAAGGAAGGTACCATTACGAGCCTC
GLI3	2737	ENSG00000106571	GLI3	NM_000168	6988	CCATCAGAGGGCTCTTCCAGTAGTATTCTCGGATGCAACCTCCATTTCTC
GLIS3	169792	ENSG00000107249	GLIS3	NM_152629	4464	GCTCACAGCTAGTAGCATCCCTCATGCGTCCTTTGTCATACTCTGGAAAG
GLUD1	2746	ENSG00000148672	GLUD1	NM_005271	2850	CCACTTGGGCTCCCTGTTTGGAGTCTGGCTGGCTCTGAGCATTGCCAATG
GLUL	2752	ENSG00000135821	GLUL	NM_002065	4009	GGGTGTATCTTGCCTTGCAGGAAGACCAGTGGACCGATTGTGATTCTCAA
GM2A	2760	ENSG00000196743	GM2A	NM_000405	2182	CTGTGGCACCGTTTCTCCCTCCACAGGGCCAAAGCCATAGTGTCCGGTCC
GML	2765	ENSG00000104499	GML	NM_002066	147	CACCATGCGCGCTCAGTGGACTTACAGTTTGAGATGCCATGACTGTGCGG
GMPS	8833	ENSG00000163655	GMPS	NM_003875	591	GCTCCCTGGTTTGATCCAGCAATATTCACTATTGGCAAGCCTGTTCTTGG
GNA11	2767	ENSG00000088256	GNA11	NM_002067	920	CATGTTTCTCGTCGCCCTCAGCGAATACGACCAAGTCCTGGTGGAGTCGG
GNAI3	2773	ENSG00000065135	GNAI3	NM_006496	509	GTCATGACTCCAGAACTAGCAGGAGTGATTAAACGGTTATGGCGAGATGG
GNAQ	2776	ENSG00000156052	GNAQ	NM_002072	526	GCACAATAAGGCTCATGCACAATTAGTTCGAGAAGTTGATGTGGAGAAGG
GNAS	2778	ENSG00000087460	GNAS	NM_080425	3060	GCGCACCATCTCTGTGATCCTGTTCCTCAACAAGCAAGATCTGCTCGCTG
GNAZ	2781	ENSG00000128266	GNAZ	NM_002073	2964	CTGCGTTGAAAGGACGTTCGCCAAGGGCCGTGTGTAAATACGAACTGCGC
GNG11	2791	ENSG00000127920	GNG11	NM_004126	103	GCATCCCTGCTGGGCGATTGAGCAGCGGGAAGCTGCTTGGACCCAGTCTC
GNG12	55970	ENSG00000172380	GNG12	NM_018841	1270	CAGGGCTCATGTTCTCTACTGGATTAGGGATAGGCACCTCTGAAATCTCC
GNG4	2786	ENSG00000168243	GNG4	NM_004485	2211	CAAACTATCATAACTGCACACCGTGAAGCAAACACCTTTGTTGCAGTAAC
GNG7	2788	ENSG00000176533	GNG7	NM_052847	1594	CATCCTTGGCTCTTCCAGGTTGTCCTACCCTCTGGCATCCACCATAGACG
GNGT1	2792	ENSG00000127928	GNGT1	NM_021955	233	GAAAGAATGCTAGTTTCCAAATGTTGTGAAGAAGTAAGAGATTACGTTGA
GNGT2	2793	ENSG00000167083	GNGT2	NM_031498	240	CTGAGTCCAGGACAAGTGACTTGGAGAGTGTGCTCTTCTGTGGCAGGATC
GNL3	26354	ENSG00000163938	GNL3	NM_014366	299	GAAGCCTAGGAAAGACCCAGGAGTTCCAAACAGTGCTCCCTTTAAGGAGG
GNLY	10578	ENSG00000115523	GNLY	NM_006433	209	GTACTACGACCTGGCAAGAGCCCACCTGCGTGATGAGGAGAAATCCTGCC
GOSR2	9570	ENSG00000108433	GOSR2	NM_004287	725	GCTCAGTGGCTGAACAGCATTCCCACAGCCTGCAAGTGTGTGTGTGTGTG
GPAM	57678	ENSG00000119927	GPAM	NM_020918	1054	GAAACACCAGATGGACGGAAAGATGTTCTCTATAGAGCTTTGCTCCATGG
GPAT2	150763	ENSG00000186281	GPAT2	NM_207328	282	GAGAGGCTAGCCTGTGGTCGTCAGGCTTTGGGATGAAGCTGGAGGCTGTC
GPC4	2239	ENSG00000076716	GPC4	NM_001448	1254	CCAGCTGGACGAATTTCTCGTTCCATCTCTGAAAGTGCCTTCAGTGCTCG
GPD2	2820	ENSG00000115159	GPD2	NM_000408	1838	AGCCCTACCCAGGATTGTTGAACTGATGGGCAGGGAACTGAATTGGGATG
GPER1	2852	ENSG00000164850	GPER1	NM_001505	1103	GAGGTGTTCAACCTGCACGAGCGGTACTACGACATCGCCGTCCTGTGCAC
GPI	2821	ENSG00000105220	GPI	NM_000175	450	CGGAACCGGTCAAACACACCCATCCTGGTAGACGGCAAGGATGTGATGCC
GPNMB	10457	ENSG00000136235	GPNMB	NM_002510	149	GTGAGAATTCAGCATGGAATGTCTCTACTATTTCCTGGGATTTCTGCTCC
GPR126	57211	ENSG00000112414	ADGRG6	NM_020455	1819	CTTGAGGATGAGCCAAGGTTGGTGCTTTGGGCCCTTCTAGTTTACAATGC
GPR160	26996	ENSG00000173890	GPR160	NM_014373	336	GGAGGCAGGTTCGGCTGGAAGGAACCGCTCTCGCTTCGTCCTACACTTGC
GPR17	2840	ENSG00000144230	GPR17	NM_005291	1960	CCCTCTGTAGTGCCTCTGCCAGACACACACTGCCTGAGTTGAAGAGACAC
GPR180	160897	ENSG00000152749	GPR180	NM_180989	4954	TCCAAATCTTAGCATGGTTGGAAGGCTGAATCCTCATCCTTCAGGTTCTC
GPRC5D	55507	ENSG00000111291	GPRC5D	NM_018654	530	TCCTCTTCCTGATGGCCCTCACATTCTTCGTCTCCAAAGCCACCTTCTGT
GPSM2	29899	ENSG00000121957	GPSM2	NM_013296	1298	ACACTACTGTTGGCCCGACAGCTTAAAGACCGAGCTGTAGAAGCACAGTC
GRB10	2887	ENSG00000106070	GRB10	NM_005311	3690	GACGGACATTGCAGTTACACCACGATTCCTTCCTCTTCACTGGCTCGAGG
GRB2	2885	ENSG00000177885	GRB2	NM_002086	2939	GATGGGAGTCTCCCTCCGACTCCAGATATGAACAGGGCCCAGGCCTGGAG
GRB7	2886	ENSG00000141738	GRB7	NM_005310	81	CTTCTCTGTCCGAAGTCGGGACACCCTCCTACCACCTGTAGAGAAGCGGG
GREM1	26585	ENSG00000166923	GREM1	NM_013372	845	CTGCTTGTGCGTAGTTCGTGTGCATGAGTGTGGATGGGTGCCTGTGGGTG
GRIA2	2891	ENSG00000120251	GRIA2	NM_000826	768	TTGCGGAACACTCCACGTCTCCTTCATCACTCCCAGCTTCCCAACAGATG
GRIA3	2892	ENSG00000125675	GRIA3	NM_000828	987	CAGGTTGTGATCCTAGGGAAACACTCAAGAGGTTATCACTACATGCTCGC
GRIN1	2902	ENSG00000176884	GRIN1	NM_000832	2630	CCTGGAAGCAGAACGTCTCCCTGTCCATCCTCAAGTCCCACGAGAATGGC
GRIN2A	2903	ENSG00000183454	GRIN2A	NM_000833	1492	GTCCTTCTCCGACTGTGAGCCGGATGACAACCATCTCAGCATCGTCACCC
GRIN2B	2904	ENSG00000273079	GRIN2B	NM_000834	1930	GTTATAACAGGTGCCTCGCTGATGGCAGAGAGCCTGGTGGACCCTCTTTC
GRIN2D	2906	ENSG00000105464	GRIN2D	NM_000836	1156	CGGCGAGAGTCTGCATAGGTACTTCATGAACATCACGTGGGATAACCGGG
GRN	2896	ENSG00000030582	GRN	NM_002087	599	CTGATAGTCAGTTCGAATGCCCGGACTTCTCCACGTGCTGTGTTATGGTC
GRP	2922	ENSG00000134443	GRP	NM_002091	301	AGCAGCAGCTGAGAGAGTACATCAGGTGGGAAGAAGCTGCAAGGAATTTG
GSC	145258	ENSG00000133937	GSC	NM_173849	732	GAAAGTGCACCTCCGCGAGGAGAAAGTGGAGGTCTGGTTTAAGAACCGCC
GSDMB	55876	ENSG00000073605	GSDMB	NM_001042471	1383	CCTTTACCAGTCTGTCCTCACTGCCATCGCCACTACCATCCTGTCACCAG
GSK3A	2931	ENSG00000105723	GSK3A	NM_019884	1412	CATCCAACCGTCTCTCAACGCCATTCTCATCCCTCCTCACTTGAGGTCCC
GSK3B	2932	ENSG00000082701	GSK3B	NM_002093	1411	CCAGACACTATAGTCGAGCCAAACAGACGCTCCCTGTGATTTATGTCAAG
GSN	2934	ENSG00000148180	GSN	NM_000177	828	CCCGAGTGCACGTGTCTGAGGAGGGCACTGAGCCCGAGGCGATGCTCCAG
GSR	2936	ENSG00000104687	GSR	NM_000637	1553	GGTGGTTGGGATCCATATGCAGGGACTTGGGTGTGATGAAATGCTGCAGG
GSTA2	2939	ENSG00000244067	GSTA2	NM_000846	4	CCCTAACTTGACCCTTCTTTCAGTGGGAGGGAACTATTGAGAGGAACAAA
GSTM1	2944	ENSG00000134184	GSTM1	NM_000561	384	CCAGACCATGGACAACCATATGCAGCTGGGCATGATCTGCTACAATCCAG
GSTM3	2947	ENSG00000134202	GSTM3	NM_000849	1203	GAGTTCAAGGGCTGTAGGTTCATGCCCAAGCCCTGAGAGTGGGTACTAGA
GSTP1	2950	ENSG00000084207	GSTP1	NM_000852	417	CCAGGACGGAGACCTCACCCTGTACCAGTCCAATACCATCCTGCGTCACC
GTF2H3	2967	ENSG00000111358	GTF2H3	NM_001516	505	TACAGAAACTTTGCTGGCAGGATCCCTGGCCAAAGCCCTTTGCTACATTC
GTF3C4	9329	ENSG00000125484	GTF3C4	NM_012204	3765	CAAATACTGTAGTTCACCCACGCCACAGCCCTGCTTCAGACTTAACTGTG
GTPBP8	29083	ENSG00000163607	GTPBP8	NM_014170	90	GAAATGCCTGCGGTGCTAGAGCGACTGAGCCGCTATAATAGCACGTCCCA
GTSE1	51512	ENSG00000075218	GTSE1	NM_016426	2317	ATGTGGCCAAACCTTCACCGGTGGTGGGACAGCTCATAGACCTGAGCTCC
GUCY1A3	2982	ENSG00000164116	GUCY1A1	NM_000856	8210	GCTCTTTGGAAAGTTATGGCAACAGTGGTCTGGGAATTCTGGGCCTTTAG
GUK1	2987	ENSG00000143774	GUK1	NM_000858	626	GGAACATCAAGGCCACCGATCTGCGGCCCATCTACATCTCTGTGCAGCCG
GYS1	2997	ENSG00000104812	GYS1	NM_002103	344	GAGGTGGCTAACAAGGTGGGTGGCATCTACACGGTGCTGCAGACGAAGGC
GYS2	2998	ENSG00000111713	GYS2	NM_021957	639	CAGGTGGAAGGGTGACCTCTGGGAAGCATGCAGTGTCGGCATTCCTTATC
GZMA	3001	ENSG00000145649	GZMA	NM_006144	132	GAAATGAAGTAACTCCTCATTCAAGACCCTACATGGTCCTACTTAGTCTT
GZMB	3002	ENSG00000100453	GZMB	NM_004131	207	GAGGTGCGGTGGCTTCCTGATACGAGACGACTTCGTGCTGACAGCTGCTC
GZMH	2999	ENSG00000100450	GZMH	NM_033423	250	GGTGTGGCGGCATCCTAGTGAGAAAGGACTTTGTGCTGACAGCTGCTCAC
GZMK	3003	ENSG00000113088	GZMK	NM_002104	234	ACAGCAGCCCACTGCCAATATCGGTTTACCAAAGGCCAGTCTCCCACTGT
GZMM	3004	ENSG00000197540	GZMM	NM_005317	341	CTACAAGCCCGTCCCTGCCCTGGAGAACGACCTCGCGCTGCTTCAGCTGG
H2AFX	3014	ENSG00000188486	H2AX	NM_002105	34	GTGTTTGAGCCGTCGTGCTTCACCGGTCTACCTCGCTAGCATGTCGGGCC
H3F3A	3020	ENSG00000163041	H3-3A	NM_002107	104	GGGTAAGTAAGGAGGTCTCTGTACCATGGCTCGTACAAAGCAGACTGCCC
H3F3C	440093	ENSG00000188375	H3-5	NM_001013699	555	GTAAGAAATTGTTTATATGTTGCATTTGTACTTAAGTCATTCCATCTTTC
HAND1	9421	ENSG00000113196	HAND1	NM_004821	708	CCAAGGATGCACAGTCTGGCGATCCCGAGGCCTTCAAGGCTGAACTCAAG
HAT1	8520	ENSG00000128708	HAT1	NM_003642	28	GCGCGGGTTGATTCGTCCTTCCTCAGCCGCGGGTGATCGTAGCTCGGAAA
HAVCR2	84868	ENSG00000135077	HAVCR2	NM_032782	791	GGCCAATGAGTTACGGGACTCTAGATTGGCCAATGACTTACGGGACTCTG
HBEGF	1839	ENSG00000113070	HBEGF	NM_001945	668	CTGCATCTGCCACCCGGGTTACCATGGAGAGAGGTGTCATGGGCTGAGCC
HDAC1	3065	ENSG00000116478	HDAC1	NM_004964	222	CTATCGCCCTCACAAAGCCAATGCTGAGGAGATGACCAAGTACCACAGCG
HDAC10	83933	ENSG00000100429	HDAC10	NM_032019	2310	CCCTGATGTACCTGAGAGGGCAGCTGGAGCCTCAGTGGAAGATGTTGCAG
HDAC11	79885	ENSG00000163517	HDAC11	NM_024827	2647	CTCTGTCGCTGACTCGAGGCACCTAACATCCATTCACACCCAACACAGGC
HDAC2	3066	ENSG00000196591	HDAC2	NM_001527	3098	ACTTTGTCGTTTGTAATCCTCCCTCCCTCCCAGCCTTAAGAAGTAATCAC
HDAC3	8841	ENSG00000171720	HDAC3	NM_003883	494	GCTTCTGCTATGTCAACGACATTGTGATTGGCATCCTGGAGCTGCTCAAG
HDAC4	9759	ENSG00000068024	HDAC4	NM_006037	5419	GATTTCAGATCGCCAACACATTCGCCACTGGGCAACTACCCTACAAGTTT
HDAC5	10014	ENSG00000108840	HDAC5	NM_005474	340	CTCCCAACGAGTCGGATGGGATGTCAGGTCGGGAACCATCCTTGGAAATC
HDAC6	10013	ENSG00000094631	HDAC6	NM_006044	2013	CCTACGGATCCTGATTGTGGATTGGGATGTCCACCACGGTAATGGAACTC
HDAC7	51564	ENSG00000061273	HDAC7	NM_001098416	2147	CCTTCAAAGTGGCTTCTCGTGAGCTAAAGAATGGTTTCGCTGTGGTGCGG
HDAC8	55869	ENSG00000147099	HDAC8	NM_018486	378	GTCGCTGGTCCCGGTTTATATCTATAGTCCCGAGTATGTCAGTATGTGTG
HDAC9	9734	ENSG00000048052	HDAC9	NM_058176	2951	TGCCCTTCTAGGAAATGAGCTGGAGCCACTTGCAGAAGATATTCTCCACC
HDGFRP2	84717	ENSG00000167674	HDGFL2	NM_001001520	618	CTGAAGAGGAAGACGCCTGCGCTAAAGATGTCGGTCTCGAAACGAGCCCG
HEATR6	63897	ENSG00000068097	HEATR6	NM_022070	3211	GTGTCAGCCTACGGACCCAAATCTGCCAGGCACTGATTCACCTCTTGAGC
HECTD4	283450	ENSG00000173064	HECTD4	NM_001109662	9114	GCTCGTATATGGCCTCGGCCACAAAGTGAAGCGAAATGGCCAGCTGAACC
HELLS	3070	ENSG00000119969	HELLS	NM_018063	78	CAGCGGTTGTGAGGAGTTAGCTCGCGGCATTGCAGGCTCTGAGAGGAGGG
HERC3	8916	ENSG00000138641	HERC3	NM_014606	1203	GGAGCAAGAGGTCAATTAGGAACTGGGCACACTTGTAATGTTAAGTGCCC
HERPUD1	9709	ENSG00000051108	HERPUD1	NM_014685	1378	GATCACCTGACTCCAGCTAGATTGCCTCTCCTGGACATGGCAATGATGAG
HES1	3280	ENSG00000114315	HES1	NM_005524	633	AATACCGAGGTGCGCACTCGGCTGCTCGGCCACCTGGCCAACTGCATGAC
HES5	388585	ENSG00000197921	HES5	NM_001010926	1153	GTGGGTGCCTCCACTATGATCCTTAAAGGATTCCTCTGTGTGGGTGGATG
HEY1	23462	ENSG00000164683	HEY1	NM_012258	1362	TAGTGAGTATAAGCCAACACTTTGTGATAGGTTTGTACTGTGCCTAATTT
HEY2	23493	ENSG00000135547	HEY2	NM_012259	585	GAAGTTGCGCGGTACCTGAGCTCCGTGGAAGGCCTGGACTCCTCGGATCC
HEYL	26508	ENSG00000163909	HEYL	NM_014571	3239	TGTGGAAGGAAAGGTGACTGTGTGATCTGATTCTGTGGTCAAGGACTTGC
HGF	3082	ENSG00000019991	HGF	NM_000601	937	AATTATTGCCGCAATCCCGATGGCCAGCCGAGGCCATGGTGCTATACTCT
HHAT	55733	ENSG00000054392	HHAT	NM_018194	1718	GGACTAATGCTGTTGGGCCCAGGCCAGTCCTTGTTGCTGGCCTCCAAGGC
HHEX	3087	ENSG00000152804	HHEX	NM_002729	699	CAGTTCCTGTGATCAGAGGCAAGATTTGCCCAGTGAACAGAATAAAGGTG
HHIP	64399	ENSG00000164161	HHIP	NM_022475	1592	CACCAACCAAGAACGGTGGGCTATCGGGCCTCATGACCACATTCTTAGGG
HIC1	3090	ENSG00000177374	HIC1	NM_006497	519	CCGACCTCGTGGCGCTGTGCAAGAAACGCCTCAAGCGCCACGGCAAGTAC
HIF1A	3091	ENSG00000100644	HIF1A	NM_001530	2090	AGCTCCCTATATCCCAATGGATGATGACTTCCAGTTACGTTCCTTCGATC
HIF1AN	55662	ENSG00000166135	HIF1AN	NM_017902	155	GGGATGAATCCCAGTTGCGCAGTTATAGCTTCCCGACTAGGCCCATTCCG
HIF3A	64344	ENSG00000124440	HIF3A	NM_152794	822	CTGTGACGACAGGATTGCAGAAGTGGCTGGCTATAGTCCCGATGACCTGA
HIST1H3H	8357	ENSG00000278828	H3C10	NM_003536	408	GCGAGAGGGCTTGAGTCTCAAGGACTCACTGATTACATACCCAAAGGCTC
HJURP	55355	ENSG00000123485	HJURP	NM_018410	759	TGACAGCCTCTCCCTACAAGAGACCAGTAGCAGCAGCTTCTTAAGCAGCC
HK2	3099	ENSG00000159399	HK2	NM_000189	1931	TTGCCTCGCATCTGCTTGCCTACTTCTTCACGGAGCTCAACCATGACCAA
HLA-A	3105	ENSG00000206503	HLA-A	NM_002116	1201	GACTGAGAGGCAAGAGTTGTTCCTGCCCTTCCCTTTGTGACTTGAAGAAC
HLA-B	3106	ENSG00000234745	HLA-B	NM_005514	1400	CTGTCTCAACTTTACGTGCACTGAGCTGCAACTTCTTACTTCCCTACTGA
HLA-E	3133	ENSG00000204592	HLA-E	NM_005516	2178	CAGAGAGCCTCCACTAGAGTGATGCTAAGTGGAAATGTGAGGTGCAGCTG
HMGA1	3159	ENSG00000137309	HMGA1	NM_145904	423	CAGCGCTGGTAGGGAGTCAGAAGGAGCCCAGCGAAGTGCCAACACCTAAG
HMGA2	8091	ENSG00000149948	HMGA2	NM_003484	905	CCCAGGAAGCAGCAGCAAGAACCAACCGGTGAGCCCTCTCCTAAGAGACC
HMGB1	3146	ENSG00000189403	HMGB1	NM_002128	51	CCGCTCTCACAGCCATTGCAGTACATTGAGCTCCATAGAGACAGCGCCGG
HMGB2	3148	ENSG00000164104	HMGB2	NM_001130689	156	AATGTCCTCGTACGCCTTCTTCGTGCAGACCTGCCGGGAAGAGCACAAGA
HMGB3	3149	ENSG00000029993	HMGB3	NM_005342	1683	CAGCTCACTTAGGGCTGAGATGAAGGAGAGGGCTACTTGAAGCTACTGTG
HMGCR	3156	ENSG00000113161	HMGCR	NM_000859	2555	TAGAGATAGGAACGGTGGGTGGTGGGACCAACCTACTACCTCAGCAAGCC
HMGCS2	3158	ENSG00000134240	HMGCS2	NM_005518	573	CCACCAATGCCTGCTACGGTGGTACTGCCTCCCTCTTCAATGCTGCCAAC
HMGXB3	22993	ENSG00000113716	HMGXB3	NM_014983	3851	GCCACTGGCCGCCTGTCTATGTGGTAGATATGGCCACGTCAGTGGCCCTG
HMOX1	3162	ENSG00000100292	HMOX1	NM_002133	692	CAGGCAGAGGGTGATAGAAGAGGCCAAGACTGCGTTCCTGCTCAACATCC
HNF1A	6927	ENSG00000135100	HNF1A	NM_000545	2293	GGCAGCCACACTTCTCAGGACACAGGCCTGTGTAGCTGTGACCTGCTGAG
HNF1B	6928	ENSG00000275410	HNF1B	NM_000458	1160	GGCCATGGACGCCTATAGCTCCAACCAGACTCACAGCCTGAACCCTCTGC
HNF4A	3172	ENSG00000101076	HNF4A	NM_178849	1059	GGTGCAGGTGAGCTTGGAGGACTACATCAACGACCGCCAGTATGACTCGC
HNRNPA1	3178	ENSG00000135486	HNRNPA1	NM_002136	1509	ATATACAACCTGCTTGGGTGGAGAAGCCATTGTCTTCGGAAACCTTGGTG
HNRNPA2B1	3181	ENSG00000122566	HNRNPA2B1	NM_002137	161	GATCTCTCTCATCTCGCTCGGCTGCGGGAAATCGGGCTGAAGCGACTGAG
HNRNPU	3192	ENSG00000153187	HNRNPU	NM_031844	4763	GCAGTGGGAAAGTAATGGTCAAGTAACACTAGGTAGACTATCATGCCTGT
HOXA10	3206	ENSG00000253293	HOXA10	NM_018951	31	ATGTCAGCCAGAAAGGGCTATCTGCTCCCTTCGCCAAATTATCCCACAAC
HOXA11	3207	ENSG00000005073	HOXA11	NM_005523	241	GTGCGCGAAGTGACCTTCAGAGAGTACGCCATTGAGCCCGCCACTAAATG
HOXA9	3205	ENSG00000078399	HOXA9	NM_152739	512	CTTGACACTCACACTTTGTCCCTGACTGACTATGCTTGTGGTTCTCCTCC
HOXB13	10481	ENSG00000159184	HOXB13	NM_006361	851	AGCGGGAGTATGCGGCTAACAAGTTCATCACCAAGGACAAGAGGCGCAAG
HOXD1	3231	ENSG00000128645	HOXD1	NM_024501	1487	CTCACTTAGTCATGTGCAATTCGCGTTGCAGAGTGGCAGACCATTAGTTG
HPGD	3248	ENSG00000164120	HPGD	NM_001145816	545	CGCTGGTGGATTGGAATCTTGAAGCAGGTGTACAGTGTAAAGCTGCCCTG
HPN	3249	ENSG00000105707	HPN	NM_002151	497	GGTAGCCGGACTCAGCTGCGAGGAGATGGGCTTCCTCAGGGCACTGACCC
HPSE	10855	ENSG00000173083	HPSE	NM_006665	554	GTTACGGTTGGAATGGCCCTACCAGGAGCAATTGCTACTCCGAGAACACT
HR	55806	ENSG00000168453	HR	NM_005144	4160	GCTTTATGCCCAGATGGACTGGGCTGTGTTCCAAGCAGTGAAGGTGGCCG
HRAS	3265	ENSG00000174775	HRAS	NM_005343	913	GGGAGGCTGTGCACAGACTGTCTTGAACATCCCAAATGCCACCGGAACCC
HRH1	3269	ENSG00000196639	HRH1	NM_001098213	981	CTACAAGGCCGTACGACAACACTGCCAGCACCGGGAGCTCATCAATAGGT
HRK	8739	ENSG00000135116	HRK	NM_003806	1323	GAGAGGCTTGCTGGTTATGAGGCAGAAAGCTGACCTCATGCATGACTTGG
HSD17B12	51144	ENSG00000149084	HSD17B12	NM_016142	1196	CTTGGCCAGATGCTCCAGCATATGCACGTTCACTGCAAAGCACCCTACTG
HSD17B4	3295	ENSG00000133835	HSD17B4	NM_000414	788	GCACCTCTTGTCCTTTGGCTTTGTCACGAGAGTTGTGAGGAGAATGGTGG
HSF1	3297	ENSG00000185122	HSF1	NM_005526	620	GCAGGAGTGCATGGACTCCAAGCTCCTGGCCATGAAGCATGAGAATGAGG
HSF2	3298	ENSG00000025156	HSF2	NM_004506	141	CCACCGCGTTCGGGTGTAGAATTTGGAATCCCTGCGCCGCGTTAACAATG
HSF4	3299	ENSG00000102878	HSF4	NM_001538	2087	GCGAGAATGGACCCTGATGGACTTGGACATGGAGCTGTCCTTGATGCAGC
HSP90AA1	3320	ENSG00000080824	HSP90AA1	NM_001017963	633	ACTGGCCTTCAGACAGAGCCAAGGTGCAGGGCAACACCTCTACAAGGATC
HSP90B1	7184	ENSG00000166598	HSP90B1	NM_003299	2454	GAGCCCGAAGAAGAACCTGAAGAGACAGCAGAAGACACAACAGAAGACAC
HSPA12A	259217	ENSG00000165868	HSPA12A	NM_025015	1744	GAGGGCAAGCACCCGCCTGAGAAGCTGCTGGTGAAGGATGGCACTCGGTG
HSPA14	51182	ENSG00000187522	HSPA14	NM_016299	284	GTGTGGCCGTCTATAAGGATGGCCGGGCTGGTGTGGTTGCAAATGATGCC
HSPA1A	3303	ENSG00000204389	HSPA1A	NM_005345	152	CGTCCGGAAGGACCGAGCTCTTCTCGCGGATCCAGTGTTCCGTTTCCAGC
HSPA1B	3304	ENSG00000204388	HSPA1B	NM_005346	29	CGAGGGTCCGCTTCGTCTTTCGAGAGTGACTCCCGCGGTCCCAAGGCTTT
HSPA1L	3305	ENSG00000204390	HSPA1L	NM_005527	157	CGTCGGGAGACTAGGCCTCAGAGAACCATGGCTACTGCCAAGGGAATCGC
HSPA2	3306	ENSG00000126803	HSPA2	NM_021979	123	CTTGAAATCTGTTGGGTCACGGGCCAGTCACTCCGACCTAGGCAAGCCTG
HSPA4	3308	ENSG00000170606	HSPA4	NM_002154	1390	AAGCTGTCACTCGAGGCTGTGCATTGCAGTGTGCCATCTTATCGCCTGCT
HSPA4L	22824	ENSG00000164070	HSPA4L	NM_014278	197	GACACGGTTCCCGTACCGAAGGGTTCAGTACCAGCAGCCCGACCATCACG
HSPA5	3309	ENSG00000044574	HSPA5	NM_005347	83	GGGTGTTTCGCGAGTGTGAGAGGGAAGCGCCGCGGCCTGTATTTCTAGAC
HSPA8	3312	ENSG00000109971	HSPA8	NM_006597	366	CCAATGATCAGGGAAACCGAACCACTCCAAGCTATGTCGCCTTTACGGAC
HSPA9	3313	ENSG00000113013	HSPA9	NM_004134	239	CCGCCACCGCATCGCGCAGCTCTTTGCCGTCGGAGCGCTTGTTTGCTGCC
HSPB1	3315	ENSG00000106211	HSPB1	NM_001540	15	GGCCCTCAAACGGGTCATTGCCATTAATAGAGACCTCAAACACCGCCTGC
HSPB2	3316	ENSG00000170276	HSPB2	NM_001541	741	GGGAAAGGTGCATGGTCCACAATGTATGGTTTGGTCCCATGGGACATGTC
HSPB3	8988	ENSG00000169271	HSPB3	NM_006308	226	CCAGTGCGTTACCAGGAAGAGTTTGAAGCTCGAGGTCTAGAAGACTGCAG
HSPB6	126393	ENSG00000004776	HSPB6	NM_144617	249	GCTGCTAGACGTGAAGCACTTCTCGCCGGAGGAAATTGCTGTCAAGGTGG
HSPB7	27129	ENSG00000173641	HSPB7	NM_014424	1277	GGCACGGCGTCACCCGCATACAGAACACGTCCAGCAGACCTTCCGGACGG
HSPB8	26353	ENSG00000152137	HSPB8	NM_014365	427	GAATAAGCTAGCCCAGCCACACCACCTTGTTGTGTGACCTTGGGCAGGTG
HSPBAP1	79663	ENSG00000169087	HSPBAP1	NM_024610	859	GGTTACACTGAGCCCAGGACAGGTTCTCTTTGTTCCCAGACACTGGTGGC
HSPD1	3329	ENSG00000144381	HSPD1	NM_002156	140	GCTTCGGTTACCCACAGTCTTTCGCCAGATGAGACCGGTGTCCAGGGTAC
HSPE1	3336	ENSG00000115541	HSPE1	NM_002157	594	GGTTCTAAAGGAAAGGGTGGAGAGATTCAACCAGTTAGCGTGAAAGTTGG
HSPH1	10808	ENSG00000120694	HSPH1	NM_006644	4688	TCTAGACCAGGTAGCTCGTCATTTGTACGTCTGATAGGTGCTTCAACATC
HTT	3064	ENSG00000197386	HTT	NM_002111	7686	CACTAGGCTGGACCAGTCGTACTCAGTTTGAAGAAACTTGGGCCACCCTC
HUS1	3364	ENSG00000136273	HUS1	NM_004507	992	GGGAGAGGCCGCAGGTGTTGTGTTCTGATCACTGGTCTGTGCCCTCACAG
IBSP	3381	ENSG00000029559	IBSP	NM_004967	455	GCCTGGCACAGGGTATACAGGGTTAGCTGCAATCCAGCTTCCCAAGAAGG
ICAM1	3383	ENSG00000090339	ICAM1	NM_000201	1269	TGACGAAGCCAGAGGTCTCAGAAGGGACCGAGGTGACAGTGAAGTGTGAG
ICOS	29851	ENSG00000163600	ICOS	NM_012092	2433	GGGAGGAGAACCTTCATGGTGGCCCACCTGGCCTGGTTGTCCAAGCTGTG
ICOSLG	23308	ENSG00000160223	ICOSLG	NM_015259	1618	GAAGCCACAGGACCCACTCATGTGTGTGCCCACAAGTGTAGTTAGCCGTC
ID1	3397	ENSG00000125968	ID1	NM_002165	402	CGACTACATCAGGGACCTTCAGTTGGAGCTGAACTCGGAATCCGAAGTTG
ID2	3398	ENSG00000115738	ID2	NM_002166	487	CCGCTGACCACCCTCAACACGGATATCAGCATCCTGTCCTTGCAGGCTTC
ID3	3399	ENSG00000117318	ID3	NM_002167	841	CCTGCCCACTTGACTTCACCAAATCCCTTCCTGGAGACTAAACCTGGTGC
ID4	3400	ENSG00000172201	ID4	NM_001546	85	GGCTTAGTCGGAGCTCCGAAGGGAGTGACTAGGACACCCGGGTGGGCTAC
IDH1	3417	ENSG00000138413	IDH1	NM_005896	1989	GGTAGAGCTGTGCATTAAACTTGCACATGACTGGAACGAAGTATGAGTGC
IDH2	3418	ENSG00000182054	IDH2	NM_002168	910	GCACCAAGAACACCATACTGAAAGCCTACGATGGGCGTTTCAAGGACATC
IDO1	3620	ENSG00000131203	IDO1	NM_002164	320	ATCTCACAGACCACAAGTCACAGCGCCTTGCACGTCTAGTTCTGGGATGC
IDO2	169355	ENSG00000188676	IDO2	NM_194294	823	GGATAAAGGCTCTTGTTCAGGCCACGAATGCTATCTTGCAGCCCAACCAG
IER3	8870	ENSG00000137331	IER3	NM_003897	1033	CCTCCAGCATCTCAACTCCGTCTGTCTACTGTGTGAGACTTCGGCGGACC
IFI27	3429	ENSG00000165949	IFI27	NM_005532	100	GCCACGGAATTAACCCGAGCAGGCATGGAGGCCTCTGCTCTCACCTCATC
IFIT2	3433	ENSG00000119922	IFIT2	NM_001547	702	CTGGACTGGCAATAGCAAGCTACCGTCTGGACAACTGGCCACCATCTCAG
IFNA2	3440	ENSG00000188379	IFNA2	NM_000605	790	GCTCTTAAGGCACTAGTCCCTTACAGAGGACCATGCTGACTGATCCATTA
IFNA5	3442	ENSG00000147873	IFNA5	NM_002169	17	CACTCAATCTCAACAGCCCAGAAGCATCTGCAACCTCCCCAATGGCCTTG
IFNAR1	3454	ENSG00000142166	IFNAR1	NM_000629	1995	AATGAAATTACAGGCCCGGGCACGGTGGCTCACACCTGTAATCCCAGCAC
IFNB1	3456	ENSG00000171855	IFNB1	NM_002176	26	CCTTTGCTCTGGCACAACAGGTAGTAGGCGACACTGTTCGTGTTGTCAAC
IFNG	3458	ENSG00000111537	IFNG	NM_000619	1017	CCAGTGCTTTAATGGCATGTCAGACAGAACTTGAATGTGTCAGGTGACCC
IFNGR1	3459	ENSG00000027697	IFNGR1	NM_000416	1057	GGAGGTGGTCTGTGAAGAGCCGTTGTCTCCAGCAACAGTTCCAGGCATGC
IFNL3	282617	ENSG00000197110	IFNL3	NM_172139	144	CACAGGAGCTGCAGGCCTTTAAGAGGGCCAAAGATGCCTTAGAAGAGTCG
IFNW1	3467	ENSG00000177047	IFNW1	NM_002177	619	GCTATAGCCCTGTTGGATCTCTGGGCTGTGATCTGCCTCAGAACCATGGC
IFRD1	3475	ENSG00000006652	IFRD1	NM_001550	2878	GCCATTTCAAATCCGTAGACTTGTTTCTTTGATACTCTTGCTGTAGGTCG
IFT46	56912	ENSG00000118096	IFT46	NM_020153	961	GCCTATTGGTATTGGATGAACCTTCTACAAAGCAGTCAGACCCTACGGTG
IFT52	51098	ENSG00000101052	IFT52	NM_016004	978	GACTTTACCACCCTCTTCGACCTGTCCATCTTCCAGCTGGATACCACCTC
IGF1	3479	ENSG00000017427	IGF1	NM_000618	706	GTGACATGCCACCGCAGGATCCTTTGCTCTGCACGAGTTACCTGTTAAAC
IGF1R	3480	ENSG00000140443	IGF1R	NM_000875	1367	CTGGAAACTCTTCTACAACTACGCCCTGGTCATCTTCGAGATGACCAATC
IGF2	3481	ENSG00000167244	IGF2	NM_000612	337	GTGCTGTTCTCTCCCGCTGTGCGCCTGCCCGCCTCTCGCTGTCCTCTCTC
IGF2R	3482	ENSG00000197081	IGF2R	NM_000876	718	CAAGCTTAGTGGTGCCTACTTGGTGGATGACTCCGATCCGGACACTTCTC
IGFBP1	3484	ENSG00000146678	IGFBP1	NM_000596	982	GCGTCTACCCTTGGAATGGGAAGAGGATCCCTGGGTCTCCAGAGATCAGG
IGFBP2	3485	ENSG00000115457	IGFBP2	NM_000597	577	GGCGATGACCACTCAGAAGGAGGCCTGGTGGAGAACCACGTGGACAGCAC
IGFBP3	3486	ENSG00000146674	IGFBP3	NM_000598	1455	GGTCATCCGGACATCCCAACGCATGCTCCTGGAGCTCACAGCCTTCTGTG
IGFBP4	3487	ENSG00000141753	IGFBP4	NM_001552	1312	GGTGTTACACAGCCCAAGAGGACTGAGACTGGCACTTAGCCCAAGAGGTC
IGFBP5	3488	ENSG00000115461	IGFBP5	NM_000599	3451	GACAAGACTATGTGCTCCGCTGCCCACCTTCAGCCTGCAATGAGGGACTG
IGFBP6	3489	ENSG00000167779	IGFBP6	NM_002178	560	GACATCTGGACTCAGTGCTGCAGCAACTCCAGACTGAGGTCTACCGAGGG
IGFBP7	3490	ENSG00000163453	IGFBP7	NM_001553	531	CCAAGGACATCTGGAATGTCACTGGTGCCCAGGTGTACTTGAGCTGTGAG
IGLL1	3543	ENSG00000128322	IGLL1	NM_020070	26	GACAGCTGCTGCCAGCGAGAGGGACCAGGGCACCACTCTCTAGGGAGCCC
IHH	3549	ENSG00000163501	IHH	NM_002181	245	CGCTATGAAGGCAAGATCGCTCGCAGCTCCGAGCGCTTCAAGGAGCTCAC
IKBKB	3551	ENSG00000104365	IKBKB	NM_001556	3164	GCGACTCATAGTAACCAGGATGGGAGAGCAGCTGCCTTATTCTGAATCCC
IKBKG	8517	ENSG00000269335	IKBKG	NM_003639	197	GGTCGTTAAATTCTTCGGAAATGCCTCACATATAGTTTGGCAGCTAGCCC
IKZF2	22807	ENSG00000030419	IKZF2	NM_016260	221	CCCGAAAGGGAGCACTCCAATATGGCAATTGACCTCACCTCAAGCACACC
IKZF3	22806	ENSG00000161405	IKZF3	NM_012481	403	CCAGTGGAAAGATGAACTGCGATGTGTGTGGATTATCCTGCATCAGCTTC
IL10	3586	ENSG00000136634	IL10	NM_000572	405	CTGAAGACCCTCAGGCTGAGGCTACGGCGCTGTCATCGATTTCTTCCCTG
IL10RA	3587	ENSG00000110324	IL10RA	NM_001558	209	CTGGACACCCATCCCAAATCAGTCTGAAAGTACCTGCTATGAAGTGGCGC
IL10RB	3588	ENSG00000243646	IL10RB	NM_000628	345	CCAAGTATGGTGACCACACCTTGAGAGTCAGGGCTGAATTTGCAGATGAG
IL11	3589	ENSG00000095752	IL11	NM_000641	1732	GGTTCCACAAGTCACCCTGTGATCAACAGTACCCGTATGGGACAAAGCTG
IL11RA	3590	ENSG00000137070	IL11RA	NM_147162	1115	CCAACCACACCCTCGGCTACTTGATCACAGGGACTCTGTGGAGCAGGTAG
IL12A	3592	ENSG00000168811	IL12A	NM_000882	169	CAAGAGACCAGAGTCCCGGGAAAGTCCTGCCGCGCCTCGGGACAATTATA
IL12B	3593	ENSG00000113302	IL12B	NM_002187	969	GGCCCAGGACCGCTACTATAGCTCATCTTGGAGCGAATGGGCATCTGTGC
IL12RB2	3595	ENSG00000081985	IL12RB2	NM_001559	116	CTTGGTGCATAAACGCACCTCACCTCGGTCAACCCTTGCTCCGTCTTATG
IL13	3596	ENSG00000169194	IL13	NM_002188	228	CTGACAGCTGGCATGTACTGTGCAGCCCTGGAATCCCTGATCAACGTGTC
IL13RA2	3598	ENSG00000123496	IL13RA2	NM_000640	1073	CTCAGATGACGGAATTTGGAGTGAGTGGAGTGATAAACAATGCTGGGAAG
IL15	3600	ENSG00000164136	IL15	NM_172174	1719	GGGTACCAATGCTGCAGGTCAACAGCTATGCTGGTAGGCTCCTGCCAGTG
IL16	3603	ENSG00000172349	IL16	NM_004513	2560	GCGTCATGCAAAGTCATGCAAAGGCTGGGACCACGTGAGATCATTCACTC
IL17A	3605	ENSG00000112115	IL17A	NM_002190	1691	CTCCTAGGGCCTGGCTTCTGTCTGATCAAGGCACCACACAACCCAGAAAG
IL17F	112744	ENSG00000112116	IL17F	NM_052872	47	GCACAAAGTAAGCCACCAGCGCAACATGACAGTGAAGACCCTGCATGGCC
IL17RB	55540	ENSG00000056736	IL17RB	NM_018725	336	TGTGAGGTGCAATTACACAGAGGCCTTCCAGACTCAGACCAGACCCTCTG
IL17RD	54756	ENSG00000144730	IL17RD	NM_017563	4902	GGAGGTTAAAGCTCAGGTAAAGGTGTGCCTTCTCAGAGATTGGCTACAAG
IL18	3606	ENSG00000150782	IL18	NM_001562	94	CTGCCAACTCTGGCTGCTAAAGCGGCTGCCACCTGCTGCAGTCTACACAG
IL18BP	10068	ENSG00000137496	IL18BP	NM_173042	428	CACTGAACTTTGGCTAAAGCAGAGGTGTCACAGCTGCTCAAGATTCCCTG
IL18R1	8809	ENSG00000115604	IL18R1	NM_003855	2337	GCCACAGTTGCAGCCAACGGTTCTTGAAAGCTCGGTAAGGCCCTGCAACG
IL19	29949	ENSG00000142224	IL19	NM_013371	1177	AACCTCCTGGCGTTCTACGTGGACAGGGTGTTCAAGGATCATCAGGAGCC
IL1A	3552	ENSG00000115008	IL1A	NM_000575	1169	GCATGGTGGTAGTAGCAACCAACGGGAAGGTTCTGAAGAAGAGACGGTTG
IL1B	3553	ENSG00000125538	IL1B	NM_000576	1056	CTCCTGTCCATCAGCCAGGACAGTCAGCTCTCTCCTTTCAGGGCCAATCC
IL1R1	3554	ENSG00000115594	IL1R1	NM_000877	2024	GTGCCTCTCGGGTAGCATGGAGAAGTTGCCAAGAGTTCTTTAGGTGCCTC
IL1R2	7850	ENSG00000115590	IL1R2	NM_173343	148	CACTTCCCGTGTCCTCTGGAAGTTGTCAGGAGCAATGTTGCGCTTGTACG
IL1RAP	3556	ENSG00000196083	IL1RAP	NM_002182	2716	CGCATTGCTCATTTAGAGTTTGCAGGAGGCTCCATACTAGGTTCAGTCTG
IL1RN	3557	ENSG00000136689	IL1RN	NM_000577	313	CTGTTCTTGGGAATCCATGGAGGGAAGATGTGCCTGTCCTGTGTCAAGTC
IL2	3558	ENSG00000109471	IL2	NM_000586	76	GTCTTGCATTGCACTAAGTCTTGCACTTGTCACAAACAGTGCACCTACTT
IL20	50604	ENSG00000162891	IL20	NM_018724	262	ACACAAAGCCTGCGAATCGATGCTGCCTCCTGCGCCATTTGCTAAGACTC
IL20RA	53832	ENSG00000016402	IL20RA	NM_014432	1267	CCATCTACCGATATATCCACGTTGGCAAAGAGAAACACCCAGCAAATTTG
IL20RB	53833	ENSG00000174564	IL20RB	NM_144717	948	GGTACTGGCCCTGTTTGCCTTTGTTGGCTTCATGCTGATCCTTGTGGTCG
IL21	59067	ENSG00000138684	IL21	NM_021803	536	GGATCTAACTTGCAGTTGGACACTATGTTACATACTCTAATATAGTAGTG
IL22	50616	ENSG00000127318	IL22	NM_020525	218	CACCTTCATGCTGGCTAAGGAGGCTAGCTTGGCTGATAACAACACAGACG
IL22RA1	58985	ENSG00000142677	IL22RA1	NM_021258	1447	CCACTGGGACACTTTCTAGTCCTAAACACCTTAGGCCTAAAGGTCAGCTT
IL22RA2	116379	ENSG00000164485	IL22RA2	NM_181309	871	TCACAGAGCGGTTGAAATTGAAGCTCTAACACCACACTCCAGCTACTGTG
IL23A	51561	ENSG00000110944	IL23A	NM_016584	725	CTGAGTCCCTAAAGGCAGCAGCTCAAGGATGGCACTCAGATCTCCATGGC
IL23R	149233	ENSG00000162594	IL23R	NM_144701	1486	GCTATTCGACAATACTACAGTTGTATATATTCCTGATCTCAACACTGGAT
IL24	11009	ENSG00000162892	IL24	NM_181339	1583	ATAAGTGCTATTGCAGAGCCGTGGCCACCCAGGAACTCCTGACTGCTTTC
IL27	246778	ENSG00000197272	IL27	NM_145659	440	CATGAGGCTGGACCTCCGCGATCTGCAGCGGCACCTCCGCTTCCAGGTGC
IL2RA	3559	ENSG00000134460	IL2RA	NM_000417	305	CAGAGATCCCACACGCCACATTCAAAGCCATGGCCTACAAGGAAGGAACC
IL2RB	3560	ENSG00000100385	IL2RB	NM_000878	238	GCTTCTACAACTCGAGAGCCAACATCTCCTGTGTCTGGAGCCAAGATGGG
IL2RG	3561	ENSG00000147168	IL2RG	NM_000206	735	GGGCAGAAACGCTACACGTTTCGTGTTCGGAGCCGCTTTAACCCACTCTG
IL3	3562	ENSG00000164399	IL3	NM_000588	7	CCCACGAAGGACCAGAACAAGACAGAGTGCCTCCTGCCGATCCAAACATG
IL32	9235	ENSG00000008517	IL32	NM_001012631	392	GGTGATGTCGAGCCTGGCAGAGCTGGAGGACGACTTCAAAGAGGGCTACC
IL33	90865	ENSG00000137033	IL33	NM_033439	1852	CTGACTGTCCCTCATGTCCATGGCCTACCATCCCTTCTGACCCTGGCTTC
IL3RA	3563	ENSG00000185291	IL3RA	NM_002183	611	CCACCATTCTCCACGTGGATCCTCTTCCCTGAGAACAGTGGGAAGCCTTG
IL4	3565	ENSG00000113520	IL4	NM_000589	315	GAGAAGGACACTCGCTGCCTGGGTGCGACTGCACAGCAGTTCCACAGGCA
IL4R	3566	ENSG00000077238	IL4R	NM_000418	404	GATGAATGGTCCCACCAATTGCAGCACCGAGCTCCGCCTGTTGTACCAGC
IL5	3567	ENSG00000113525	IL5	NM_000879	6	CTTTCTTTGCCAAAGGCAAACGCAGAACGTTTCAGAGCCATGAGGATGCT
IL5RA	3568	ENSG00000091181	IL5RA	NM_000564	1267	GTGACTGGCTTGCGGTGCTTGTTAACGGCTCCAGCAAGCACTCTGCTATC
IL6	3569	ENSG00000136244	IL6	NM_000600	730	GCCTGAGGGCTCTTCGGCAAATGTAGCATGGGCACCTCAGATTGTTGTTG
IL6R	3570	ENSG00000160712	IL6R	NM_000565	975	GTCCCGGAGGGAGACAGCTCTTTCTACATAGTGTCCATGTGCGTCGCCAG
IL6ST	3572	ENSG00000134352	IL6ST	NM_002184	2171	GCCATAGTCGTGCCTGTTTGCTTAGCATTCCTATTGACAACTCTTCTGGG
IL7	3574	ENSG00000104432	IL7	NM_000880	67	GTGGCTTCCGTGCACACATTAACAACTCATGGTTCTAGCTCCCAGTCGCC
IL7R	3575	ENSG00000168685	IL7R	NM_002185	2172	CTGAGTCAGTTTGGAAAGTGAAAGGGAAACTTACATATAATCCCTCCGGG
IL9	3578	ENSG00000145839	IL9	NM_000590	113	CAACAAGATGCAGGAAGATCCAGCTTCCAAGTGCCACTGCAGTGCTAATG
ILK	3611	ENSG00000166333	ILK	NM_004517	876	GGTTCGAGACTGGAGTACAAGGAAGAGCAGGGACTTCAATGAAGAGTGTC
INHBA	3624	ENSG00000122641	INHBA	NM_002192	1253	AATGACTGGATCATTGCTCCCTCTGGCTATCATGCCAACTACTGCGAGGG
INHBB	3625	ENSG00000163083	INHBB	NM_002193	1350	GTACACGGTGGGCTGAGTACAGTCATTCTGTTGGGCTGTGGAGATAGTGC
INO80	54617	ENSG00000128908	INO80	NM_017553	4280	GGGTGTGAACCTGGTGATCCCATTTGTTCCCTCGGCTGATAACTCCAACC
INPP5J	27124	ENSG00000185133	INPP5J	NM_001284286	2527	CTGGATCGGCTTATACCGGGTGGGTTTCCGCCATTGCAAGGACTATGTGG
INS	3630	ENSG00000254647	INS	NM_000207	323	GCGTGGCATTGTGGAACAATGCTGTACCAGCATCTGCTCCCTCTACCAGC
INSR	3643	ENSG00000171105	INSR	NM_000208	5814	CCTCAGTACTGAACTCCCGGAAGCTGCTCTGAGCCCGGTGACCTCATCTG
INTS7	25896	ENSG00000143493	INTS7	NM_015434	2183	GCCATGACCTTAGGAAATGACCTCCAGAGGTGTGGTCGCATCTCCAATCA
IRAK1	3654	ENSG00000184216	IRAK1	NM_001569	766	GGTGATGAGGAACACGGTGTATGCTGTGAAGAGGCTGAAGGAGAACGCTG
IRAK2	3656	ENSG00000134070	IRAK2	NM_001570	1288	GTTGGCCGAGGTCCTCACGGGCATCCCTGCAATGGATAACAACCGAAGCC
IRAK3	11213	ENSG00000090376	IRAK3	NM_007199	2264	GCCAAGAACATTCAGTTGGATTCCATCGTTTGGTTTAGCTTGCTTGCACG
IRF1	3659	ENSG00000125347	IRF1	NM_002198	3357	CAAGAAAGGTCCTCACGGCTGCTGTGCTGGGTAGCACTTGCCATCCAGTT
IRF2	3660	ENSG00000168310	IRF2	NM_002199	1034	GTCCTTCGTCACTTCCAACAAACCGGACCTCCAGGTCACCATCAAAGAGG
IRF3	3661	ENSG00000126456	IRF3	NM_001571	1410	CCCTGGAGAATACTGTGGACCTGCACATTTCCAACAGCCACCCACTCTCC
IRF4	3662	ENSG00000137265	IRF4	NM_002460	852	CGAAGCCTTGGCGTTCTCAGACTGCCGGCTGCACATCTGCCTGTACTACC
IRF5	3663	ENSG00000128604	IRF5	NM_001098629	2752	CTCTGCACACTCCAGCCCACTTTCTGCCTTCAGCCATTGAGTGGAAGCTG
IRF6	3664	ENSG00000117595	IRF6	NM_006147	2945	GTGCAGTGGCAAGTCACCACTTACTGCAGCTTTAAGCTCCTGGGCTCAAG
IRF7	3665	ENSG00000185507	IRF7	NM_001572	978	CAGATCCAGTCCCAACCAAGGCTCCTGGAGAGGGACAAGAAGGGCTTCCC
IRF8	3394	ENSG00000140968	IRF8	NM_002163	2165	GCCTGAGTCAGCACCAATCCCGCATTCAGAACCTCCCAGTGAAAGGGCAG
IRF9	10379	ENSG00000213928	IRF9	NM_006084	768	CAGAGCCAGACTACTCACTGCTGCTCACCTTCATCTACAACGGGCGCGTG
IRGM	345611	ENSG00000237693	IRGM	NM_001145805	1236	CTCTGGCAATGGGATGTCCACCTTCATCAGTGCCCTTCGAAACACAGGAC
IRS1	3667	ENSG00000169047	IRS1	NM_005544	1330	CTCCTCGGATGAGTATGGCTCCAGTCCCTGCGATTTCCGGAGTTCCTTCC
IRS2	8660	ENSG00000185950	IRS2	NM_003749	4894	TAACCCTCAGCATGCTAGGAGAGTGCACCCGTACCTATGGAAGTGGTAAA
ISCA2	122961	ENSG00000165898	ISCA2	NM_194279	427	CCAAGAACTGATCCGAAGCTCATTTCAAGTGTTGAACAATCCTCAAGCAC
ISG15	9636	ENSG00000187608	ISG15	NM_005101	333	GACAAATGCGACGAACCTCTGAGCATCCTGGTGAGGAATAACAAGGGCCG
ISL1	3670	ENSG00000016082	ISL1	NM_002202	1409	CCAGCCACCTTGGAAAGTACTGAGCGACTTCGCCTTGCAGAGTGACATAG
ITGA1	3672	ENSG00000213949	ITGA1	NM_181501	3081	CATCAAATGGTTACCCTGTGCTGTACCCAACTGGATTGTCATCTTCTGAG
ITGA2	3673	ENSG00000164171	ITGA2	NM_002203	3386	CGGGACTTTCGCATCATCAACGTTCCAGACAGTACAGCTAACGGCAGCTG
ITGA3	3675	ENSG00000005884	ITGA3	NM_005501	3297	TTTGACCGAGTCCGGGTAAATGGCTGGGCTACCCTATTCCTCCGAACCAG
ITGA4	3676	ENSG00000115232	ITGA4	NM_000885	2855	TGTGAAGTCACAGATAACTCTGGCGTGGTACAACTTGACTGCAGTATTGG
ITGA5	3678	ENSG00000161638	ITGA5	NM_002205	1942	CAGCCCTACATTATCAGAGCAAGAGCCGGATAGAGGACAAGGCTCAGATC
ITGA6	3655	ENSG00000091409	ITGA6	NM_000210	3202	CTGTGTTTCCCTCAAAGACTGTAGCTCAGTATTCGGGAGTACCTTGGTGG
ITGA7	3679	ENSG00000135424	ITGA7	NM_002206	1540	CTACTCCCTGTCAGGCAGCTTGGATATGGATGGGAACCAATACCCTGACC
ITGA8	8516	ENSG00000077943	ITGA8	NM_003638	1096	TTCAGCGCCTATGCCGAGTTCTCTCCTTGCCGGAACAGCAATGCTGATCC
ITGA9	3680	ENSG00000144668	ITGA9	NM_002207	2366	GTCCATCACCGGAATCATGTCTCCAACCTCCTTTGTATATGGCGAGTCCG
ITGAL	3683	ENSG00000005844	ITGAL	NM_002209	4157	CACACGCCTTGTTCTTGGCCAAAGACCAAATTCCTTGGCATGCCTTCCAG
ITGAM	3684	ENSG00000169896	ITGAM	NM_000632	3243	GGCAACCTCTCGTTTGACTGGTACATCAAGACCTCGCATAACCACCTCCT
ITGAV	3685	ENSG00000138448	ITGAV	NM_002210	449	CCAGCGCGTCTTCCCGGATGTTTCTTCTCGTGGGAGCTCCCAAAGCAAAC
ITGB1	3688	ENSG00000150093	ITGB1	NM_002211	2388	TGTCCCACTGGTCCAGACATCATTCCAATTGTAGCTGGTGTGGTTGCTGG
ITGB2	3689	ENSG00000160255	ITGB2	NM_000211	2743	GTCTTTGCATGGAGACTTGAGGAGGGAGGGCTTGAGGTTGGTGAGGTTAG
ITGB3	3690	ENSG00000259207	ITGB3	NM_000212	2843	ATTTATGGTTCTCAGGCCTGACTCTCAGCAGCTATGGTAGGAACTGCTGG
ITGB4	3691	ENSG00000132470	ITGB4	NM_001005731	1495	GAAACCTTCCTTCTCCGACGGCCTCAAGATGGACGCGGGCATCATCTGTG
ITGB6	3694	ENSG00000115221	ITGB6	NM_001282353	447	GTTCAGATTGCGCCTCAAAGCTTGATCCTTAAGTTGAGACCAGGTGGTGC
ITGB7	3695	ENSG00000139626	ITGB7	NM_000889	1875	GCAGCTGCAGTGGACAGAGCTCTGGGCATCTGTGCGAGTGTGACGATGCC
ITGB8	3696	ENSG00000105855	ITGB8	NM_002214	4817	CCTTCGCACCATAGCCTGTATGAACAGTGTTCCCTGGAGTTCTCCAGTGC
ITLN2	142683	ENSG00000158764	ITLN2	NM_080878	143	GCCTCTTCTCTTGAGATGCTCTCGAGGGAATTCGAAACCTGTGCCTTCTC
ITM2A	9452	ENSG00000078596	ITM2A	NM_004867	184	GGACTGCGTCATAAGTATCCCAGACCTCGGCTTGCAGTAGTGTTAGACTG
ITPKB	3707	ENSG00000143772	ITPKB	NM_002221	748	CGAGTTGCAGAACGTGCAGGTGAACCAGAAAGTGGGCATGTTTGAGGCGC
JAG1	182	ENSG00000101384	JAG1	NM_000214	4231	TGTCGTGTCATACTCGAGTCTGAGGCCGTTGCTGACTTAGAATCCCTGTG
JAG2	3714	ENSG00000184916	JAG2	NM_145159	3502	AGACGGTTGTTACGGGCGGCTCTTCCACAGGTCTGCTGGTGCCTGTGCTG
JAK1	3716	ENSG00000162434	JAK1	NM_002227	3217	GGGATGGACTATTTGGGTTCTCGGCAATACGTTCACCGGGACTTGGCAGC
JAK2	3717	ENSG00000096968	JAK2	NM_004972	1736	GAAAGCAGGTAATCAGACTGGACTGTATGTACTTCGATGCAGTCCTAAGG
JAK3	3718	ENSG00000105639	JAK3	NM_000215	46	GCTCTGCCCGCCCTTCGAAAGTCCAGGGTCCCTGCCCGCTAGGCAAGTTG
JARID2	3720	ENSG00000008083	JARID2	NM_004973	2371	CGATGAGATGCGGTTTGTCACGCAGATTCAGCACATCCACAAGCTGGGCC
JMJD1C	221037	ENSG00000171988	JMJD1C	NM_032776	944	CCACCCAGTGGTTTACTGGCATAATTACTCATCATGATCTCTTCACCCGC
JMJD4	65094	ENSG00000081692	JMJD4	NM_023007	603	GTACTTCTCGTCCGACTGGCTGAATGAGTTCTGGGATGCACTGGATGTGG
JMJD6	23210	ENSG00000070495	JMJD6	NM_015167	879	GATTCACATCGACCCTCTGGGAACCAGTGCCTGGAATGCCTTAGTTCAGG
JMJD7	100137047	ENSG00000243789	JMJD7	NM_001114632	834	CCGGTGAGATGCTCTATCTGCCGGCTCTGTGGTTCCACCACGTCCAGCAG
JMJD8	339123	ENSG00000161999	JMJD8	NM_001005920	411	GAGCACCGCCAACACCTACTCCTACCACAAAGTGGACTTGCCCTTCCAGG
JPH3	57338	ENSG00000154118	JPH3	NM_020655	2810	GGTAACAGCGGACGTTGTCCTCGTGGTCACACGTCCCGTCTTGGGTGTGG
JUN	3725	ENSG00000177606	JUN	NM_002228	1979	CATGAACCACGTTAACAGTGGGTGCCAACTCATGCTAACGCAGCAGTTGC
JUNB	3726	ENSG00000171223	JUNB	NM_002229	293	AACAGCCCTTCTACCACGACGACTCATACACAGCTACGGGATACGGCCGG
JUND	3727	ENSG00000130522	JUND	NM_005354	733	CGCGCCCGAAGCGCCTGTCTACGCGAACCTGAGCAGCTACGCGGGCGGCG
KAT2A	2648	ENSG00000108773	KAT2A	NM_021078	1693	GACCCGAAGCACAAGACTCTGGCCTTGATCAAGGATGGGCGGGTCATCGG
KAT2B	8850	ENSG00000114166	KAT2B	NM_003884	1310	CTGCAACGTGCCACAGTTCTGCGACAGTCTACCTCGGTACGAAACCACAC
KAT5	10524	ENSG00000172977	KAT5	NM_006388	599	GATCACACTCCGCTTCAACCTGCCCAAGGAGCGGGAGGCCATTCCCGGTG
KAT6A	7994	ENSG00000083168	KAT6A	NM_006766	7762	GAGAAGAGGGACAGACCGACCACCAGCACAGTAGGGCAGATCTGGACAGC
KAT6B	23522	ENSG00000156650	KAT6B	NM_012330	4947	GAAGAGCCATCCCACAACGAGGACCATGATGCCGATGACGAGGATGACAG
KAT7	11143	ENSG00000136504	KAT7	NM_007067	2200	CTTTGTGTACACTGCAGACGCTGGTTCTGAGGAACTGTTGTTTCGGCCTC
KAT8	84148	ENSG00000103510	KAT8	NM_032188	529	GAGGCGATCACCAAGGTGAAGTATGTGGACAAGATCCACATCGGGAACTA
KATNBL1	79768	ENSG00000134152	KATNBL1	NM_024713	2605	CAGATTATTGCACGTCTGTGATTTGAGAGGTGAGTTATTTAAGAGGCCAG
KCND2	3751	ENSG00000184408	KCND2	NM_012281	515	AGGGTTCCCTAATTCGTCGAAAGAATTCTATTGGGTGACTCTCGTTCGTC
KCNIP1	30820	ENSG00000182132	KCNIP1	NM_014592	1554	CCTTGGTGAATCTGGAAGCAAGAGGACCTGAGCCAGATGCACACCATCTC
KCNK1	3775	ENSG00000135750	KCNK1	NM_002245	1027	GACGAGGATCAGGTGCACATCATAGAGCATGACCAACTGTCCTTCTCCTC
KCNK5	8645	ENSG00000164626	KCNK5	NM_003740	783	GTGCCAAGAGACTAGGGCAGTTCCTTACCAAGAGAGGTGTGAGTCTGCGG
KCTD11	147040	ENSG00000213859	KCTD11	NM_001002914	2428	CTGGCCTTTCTTCATGTGTGCGTGCATATCAGCCCGTGTGGCTGACTGAT
KDM1A	23028	ENSG00000004487	KDM1A	NM_001009999	2602	CACGACTCTTCTTTGCGGGAGAACATACGATCCGTAACTACCCAGCCACA
KDM1B	221656	ENSG00000165097	KDM1B	NM_153042	1427	CCACTGGCTTTACTACAGAAAGGTGCCATTCAGTTTAATCCACCGTTGTC
KDM2A	22992	ENSG00000173120	KDM2A	NM_012308	1346	CCACGGTGGATTTCATTGACTGGGTAGACAACATGTGGCCAAGGCACTTG
KDM2B	84678	ENSG00000089094	KDM2B	NM_032590	1088	CATCCTGCACAGCTTTAACGTGCCCATGCAGCTGCGGATCTACGAGATCG
KDM3A	55818	ENSG00000115548	KDM3A	NM_018433	1221	GGAGATACTGCTTGGCTGTACTGCGGCAACTCCACCTAGTAAGGACCCAA
KDM3B	51780	ENSG00000120733	KDM3B	NM_016604	2158	CATCTCAGGCATCAGGTAGCTCCTCTTCTGCTACCACTGTCACCTCCAAG
KDM4A	9682	ENSG00000066135	KDM4A	NM_014663	847	CCCAGGAAGTGCTCAAAGCTGTGAGGCATTTCTCCGCCACAAGATGACCC
KDM4B	23030	ENSG00000127663	KDM4B	NM_015015	2206	GAAGAACAGGGCGGCCAGCTTCCAGGCCGAGAGGAAGTTCAACGCAGCGG
KDM4C	23081	ENSG00000107077	KDM4C	NM_015061	3224	GGTCAAACGGTCATCACGAAGCATCGGAACACCCGGTATTACAGTTGCAG
KDM4D	55693	ENSG00000186280	KDM4D	NM_018039	2187	GTCGTGGTCGCCCTCCTCAGAAACTGAGAGCTCAGGAGCTGACCCTCCAG
KDM5A	5927	ENSG00000073614	KDM5A	NM_001042603	2015	CCTGTGTACAGGACCAATCAGTGTGCTGGCGAGTTTGTTGTGACATTTCC
KDM5B	10765	ENSG00000117139	KDM5B	NM_006618	2981	GAAAGCTATGGCCCGGCTGCAGGAACTGCTCACAGTGTCAGAGCACTGGG
KDM5C	8242	ENSG00000126012	KDM5C	NM_004187	2549	CATGGTGCAAGAAGAGCGGCGTCTACGAAAGGCCCTGCTGGAGAAGGGTA
KDM5D	8284	ENSG00000012817	KDM5D	NM_001146705	4421	CTGAGAACATGGCTCCAGGAAAGGGCTCTGACCTGGAGCTACTGTCCTCA
KDM6A	7403	ENSG00000147050	KDM6A	NM_021140	4703	CCTTCCAAGTGCGGAGTGTCAACCAACTGGACGGGAGAGAGTACTGCTCC
KDM6B	23135	ENSG00000132510	KDM6B	NM_001080424	1472	CAGAGGTCGCGGATGGACTCCAGCGTTTCACCAGCAGCAACCACCGCCTG
KDM7A	80853	ENSG00000006459	KDM7A	NM_030647	2369	GTGGAATGTGGATACCATGTCAAGACTGAAGATCCAGACTTGAGGACTTC
KDM8	79831	ENSG00000155666	KDM8	NM_001145348	1293	CGCACCTTCTCCATAACACGAGCCAGGTTGACGTGGAGAATCCCGACCTG
KDR	3791	ENSG00000128052	KDR	NM_002253	2272	GGCAGCTCACAGTCCTAGAGCGTGTGGCACCCACGATCACAGGAAACCTG
KEAP1	9817	ENSG00000079999	KEAP1	NM_012289	545	CCAAGGTCATGGAGCGCCTCATTGAATTCGCCTACACGGCCTCCATCTCC
KIF14	9928	ENSG00000118193	KIF14	NM_014875	110	CGGACGCTTTCCCTACAGGCGACCACTGCTCTGCGGGCGGGTGGTCTTAG
KIF2C	11004	ENSG00000142945	KIF2C	NM_006845	2083	ACAGCAAGGACCAGACTGGCTTGAGCTCTCTGAGATGACCGAGCAGCCAG
KIF3A	11127	ENSG00000131437	KIF3A	NM_007054	162	GCCGATCAATAAATCAGAGAAGCCAGAAAGCTGCGATAATGTGAAGGTTG
KIF3B	9371	ENSG00000101350	KIF3B	NM_004798	5566	GTAGAATCGTTGCCAAGTTTCTGAGAAGTGTCGATTCCCTGTTAACATGG
KIF5B	3799	ENSG00000170759	KIF5B	NM_004521	545	CGGCGACAAGTACATCGCCAAGTTTCAGGGAGAAGACACGGTCGTGATCG
KIR3DL3	115653	ENSG00000242019	KIR3DL3	NM_153443	564	CACGATGCGGGTTCCCAGGTCAACTATTCCATGGGTCCCATGACACCTGC
KIT	3815	ENSG00000157404	KIT	NM_000222	1956	GATGCTCAAGCCGAGTGCCCATTTGACAGAACGGGAAGCCCTCATGTCTG
KITLG	4254	ENSG00000049130	KITLG	NM_003994	80	TACCCAATGCGTGGACTATCTGCCGCCGCTGTTCGTGCAATATGCTGGAG
KL	9365	ENSG00000133116	KL	NM_004795	1365	ATCGGGTATACCGCATGGTCCCTCATGGATGGTTTCGAGTGGCACAGAGG
KLB	152831	ENSG00000134962	KLB	NM_175737	145	CTTCAGCACTGATGAAATAACCACACGCTATAGGAATACAATGTCCAACG
KLF10	7071	ENSG00000155090	KLF10	NM_005655	1135	CCTTCCTGCCAACAACCCTGTTGTGACAACAGTCGTTCCCAGCACTCCTC
KLF12	11278	ENSG00000118922	KLF12	NM_007249	1411	CGGAGGCATATGTTGGTGTGAGGAATGCTACCTGTCCAGCTGAGCGTAAG
KLF17	128209	ENSG00000171872	KLF17	NM_173484	464	GGAGAGCCCAATATTCCAAGGGTAGCCAGGCCCTTCGGTGGGAATCTAAG
KLF4	9314	ENSG00000136826	KLF4	NM_004235	959	CCACCGTGTCCTCGTCAGCGTCAGCCTCCTCTTCGTCGTCGCCGTCGAGC
KLHDC10	23008	ENSG00000128607	KLHDC10	NM_014997	1329	CTGGCTGGTGGTACCTAGCCTGCTGGAACTGGCATGGGAGAAGCTGCTTG
KLHL20	27252	ENSG00000076321	KLHL20	NM_014458	202	GGTGTACCAACATTCGACCAGGAGAGACTGGAATGGATGTAACAAGCCGC
KLK1	3816	ENSG00000167748	KLK1	NM_002257	360	GAACCACACCCGCCAAGCAGACGAGGACTACAGCCACGACCTCATGCTGC
KLK2	3817	ENSG00000167751	KLK2	NM_005551	872	CACGTTCTGGCATCACTTGGCCTTTCTGGATGCTGGACACCTGAAGCTTG
KLK3	354	ENSG00000142515	KLK3	NM_001648	595	CGCAAGTTCACCCTCAGAAGGTGACCAAGTTCATGCTGTGTGCTGGACGC
KLK4	9622	ENSG00000167749	KLK4	NM_004917	513	GGTGGTGTCTGAGGAGGTCTGCAGTAAGCTCTATGACCCGCTGTACCACC
KLK5	25818	ENSG00000167754	KLK5	NM_012427	858	GTCAGACCCATCAACGTCTCCTCTCATTGTCCCTCTGCTGGGACAAAGTG
KLRB1	3820	ENSG00000111796	KLRB1	NM_002258	109	CAGGCCCAGAAAGTTCTTCACCTTCATCTCTTCCTCGGGATGTCTGTCAG
KLRD1	3824	ENSG00000134539	KLRD1	NM_002262	2210	CTCCAACCACGGAGTAACATCCCATCATAATCCCAAATCCTACTCAAACA
KLRG1	10219	ENSG00000139187	KLRG1	NM_005810	142	GGCTTCTGACTGCAGTTCTTCTGAGTGTGCTGCTATACCAGTGGATCCTG
KMO	8564	ENSG00000117009	KMO	NM_003679	3885	CTCTTCCTGAGGCCCAAGAGCATATGGGCAATTCGGATTTCCTGCTGGAC
KMT2A	4297	ENSG00000118058	KMT2A	NM_001197104	15125	CAGAATAGCTGCATGGCGCTGACCCTTTGGCCGGAACTTGGTCTCTTGGC
KMT2B	9757	ENSG00000272333	KMT2B	NM_014727	7854	GAAGTTCTACGATGGGAAGGGCATCGGGTGCTATATGTTCCGCATGGATG
KMT2C	58508	ENSG00000055609	KMT2C	NM_170606	5602	GTGCAGTCTGGTTCAGATACACCAAGTAGTGGGATACAGAGTCCCTTGAC
KMT2D	8085	ENSG00000167548	KMT2D	NM_003482	15625	GGCTACGAGGCCACGCGCATCTATTGGAGCCTCCGCACCAACAATCGTCG
KMT2E	55904	ENSG00000005483	KMT2E	NM_182931	5630	GACTCCAAGGTCTACAAGCACAACACCAGCATGTTGTAAATTCAGCACCC
KMT5A	387893	ENSG00000183955	KMT5A	NM_020382	1389	TTGCATACAAGCCGAACGTTTGTGCTTCCCGTGCATGCAGTCAAAGACTC
KMT5B	51111	ENSG00000110066	KMT5B	NM_017635	2267	GCCTGTGAGCTACACAGACTGTGCTCCTTCACCCGTCGGTTGTTCAGTTG
KMT5C	84787	ENSG00000133247	KMT5C	NM_032701	524	CGTCTATCGCTACCTCCGTGCCTTCCTGCCGGAAAGTGGCTTTACCATCC
KNG1	3827	ENSG00000113889	KNG1	NM_000893	1762	CTGCCATGGAGGCTCATAACCCAACACTGGAACATTCCCTAGCCAAGGCA
KNTC1	9735	ENSG00000184445	KNTC1	NM_014708	5211	ACCCAGAGTGGGCTGTAGCTATTGCCATCAGCCTTGCCCAGGATATCCCT
KPNA2	3838	ENSG00000182481	KPNA2	NM_002266	584	CATCAGAACAAACCAAGGCTGTGGTAGATGGAGGTGCCATCCCAGCATTC
KRAS	3845	ENSG00000133703	KRAS	NM_004985	3869	GAACACTGTTTAGGTAGGGTGTTAAGACTTACACAGTACCTCGTTTCTAC
KRCC1	51315	ENSG00000172086	KRCC1	NM_016618	62	GCGGCAGCGGTTGTTCCTGCCTCTCCGCCACCTCCACCGCGGCTTATCCC
KREMEN1	83999	ENSG00000183762	KREMEN1	NM_001039570	5312	CATCCTGGCACTGCACGCTTACTCTTCACAAGCACTTATACGCGGATGGC
KRT13	3860	ENSG00000171401	KRT13	NM_002274	1573	CTCTTCTCTTCCGGTCGGATCTCTCTCCTCTCTGACCTGGATACGCTTTG
KRT14	3861	ENSG00000186847	KRT14	NM_000526	1417	CATGGATGTGCACGATGGCAAGGTGGTGTCCACCCACGAGCAGGTCCTTC
KRT16	3868	ENSG00000186832	KRT16	NM_005557	1523	CAGAGCTCATCCAGCTTCAGCCAGGGCCAGAGCTCCTAGAACTGAGCTGC
KRT17	3872	ENSG00000128422	KRT17	NM_000422	1356	TGGAAGAGGTCCAGGATGGCAAGGTCATCTCCTCCCGCGAGCAGGTCCAC
KRT18	3875	ENSG00000111057	KRT18	NM_000224	535	CTTCGCAAATACTGTGGACAATGCCCGCATCGTTCTGCAGATTGACAATG
KRT19	3880	ENSG00000171345	KRT19	NM_002276	1368	GCTGTCCTTTGGAGGGTGTCTTCTGGGTAGAGGGATGGGAAGGAAGGGAC
KRT5	3852	ENSG00000186081	KRT5	NM_000424	90	CTGAGCTCTGTTCTCTCCAGCACCTCCCAACCCACTAGTGCCTGGTTCTC
KRT6A	3853	ENSG00000205420	KRT6A	NM_005554	126	CCGAGCCTGATTCCTAGTCCTGCTTCTCTTCCCTCTCTCCTCCAGCCTCT
KRT7	3855	ENSG00000135480	KRT7	NM_005556	811	CAATGAGACGGAGTTGACAGAGCTGCAGTCCCAGATCTCCGACACATCTG
KRT8	3856	ENSG00000170421	KRT8	NM_002273	1498	GATCGAGACACGTGATGGGAAGCTGGTGTCTGAGTCCTCTGACGTCCTGC
KSR1	8844	ENSG00000141068	KSR1	NM_014238	2298	GGATCTCAGGCGTGGTCCGAGAGGGACGGCGTGAGAACCAGCTAAAGCTG
L1CAM	3897	ENSG00000198910	L1CAM	NM_000425	3488	GAGGATGTTCCGGCACCAAATGGCTGTGAAGACCAATGGCACAGGCCGCG
LAG3	3902	ENSG00000089692	LAG3	NM_002286	1803	CCTTAGAGCAAGGGATTCACCCTCCGCAGGCTCAGAGCAAGATAGAGGAG
LAMA1	284217	ENSG00000101680	LAMA1	NM_005559	1863	CGGTGTCCTACGATATTCCGGTAGAGACGGTAGACAGTAACCTCATGTCG
LAMA3	3909	ENSG00000053747	LAMA3	NM_000227	4873	GACCTCAACGTCGGTCACACCAAAGCAGTCTCTGTGTGATGGACAGTGGC
LAMA5	3911	ENSG00000130702	LAMA5	NM_005560	3106	GCCTAGCGCATACTACGAGGCGGCGCTCCTGCAGCTGCGGGTGACTGAGG
LAMB3	3914	ENSG00000196878	LAMB3	NM_000228	1184	GGGACCACACCGAAGGCAAGAACTGTGAGCGGTGTCAGCTGCACTATTTC
LAMB4	22798	ENSG00000091128	LAMB4	NM_007356	2166	GCAAGGAGAGTCCCACGCTCATTCACATGTCCTGGTGGACTCTCTTGGCC
LAMC2	3918	ENSG00000058085	LAMC2	NM_005562	1016	GCGCCATCAAGATGTGTTTAGCTCAGCCCAACGACTAGACCCTGTCTATT
LAMC3	10319	ENSG00000050555	LAMC3	NM_006059	3062	CTTCGAGGGCTACAAATGTGACCGCTGCCACGACAACTTCTTCCTCACGG
LAMP5	24141	ENSG00000125869	LAMP5	NM_012261	1570	GAGGAGGGTCTCAGACAGCTTTCGTGCTCATGGTGGCTTGGCTTTGACTC
LAMTOR3	8649	ENSG00000109270	LAMTOR3	NM_021970	951	CACTTGAGCCGTTAAGTGCTGCCAATTGTACAATATGCCCAGGCTTGCAG
LASP1	3927	ENSG00000002834	LASP1	NM_006148	618	AAGGTTTCAGCGTAGTGGCAGACACGCCCGAGCTCCAGAGAATCAAGAAG
LAT	27040	ENSG00000213658	LAT	NM_001014987	422	GCACTGTGTGTGCACTGCCACAGACTGCCAGGCTCCTACGACAGCACATC
LATS1	9113	ENSG00000131023	LATS1	NM_004690	719	GTCAACCGAAGATCCTCGACAAGTCAGAAATCCACCCAAATTTGGGACGC
LATS2	26524	ENSG00000150457	LATS2	NM_014572	3088	CGAGGTGCTCCTCCGCAAAGGGTACACTCAACTCTGTGACTGGTGGAGTG
LCN1	3933	ENSG00000160349	LCN1	NM_002297	158	GGACGTGGTATCTGAAGGCCATGACGGTGGACAGGGAGTTCCCTGAGATG
LCN2	3934	ENSG00000148346	LCN2	NM_005564	632	GTCTTCCCTGTCCCAATCGACCAGTGTATCGACGGCTGAGTGCACAGGTG
LECT1	11061	ENSG00000136110	CNMD	NM_007015	102	CGCCGCAAACATGACAGAGAACTCCGACAAAGTTCCCATTGCCCTGGTGG
LEF1	51176	ENSG00000138795	LEF1	NM_016269	1832	GGTCAGCCTGTATATCCCATCACGGGTGGATTCAGGCAACCCTACCCATC
LEFTY1	10637	ENSG00000243709	LEFTY1	NM_020997	1226	GAAGTGTTCGAGGGTACCAGGAGAGCTGGCGATGACTGAACTGCTGATGG
LEFTY2	7044	ENSG00000143768	LEFTY2	NM_003240	1862	GGGATACCTGGATTCTGGTTCTGACAGGGCCACAAGCTAGGATCTCTAAC
LEP	3952	ENSG00000174697	LEP	NM_000230	384	CGTGCTGGCCTTCTCTAAGAGCTGCCACTTGCCCTGGGCCAGTGGCCTGG
LEPR	3953	ENSG00000116678	LEPR	NM_001003679	2310	GCACATACTGTTACGGTTCTGGCCATCAATTCAATTGGTGCTTCTGTTGC
LETMD1	25875	ENSG00000050426	LETMD1	NM_015416	1581	CACTCCTTTGGCTGGAGCACTTGTGTCCGTGCATGTACTTGGGTGTTTCC
LFNG	3955	ENSG00000106003	LFNG	NM_001040168	733	GGGTCAGCGAGAACAAGGTGCGTCCTGTCCACTTCTGGTTTGCCACGGGC
LGALS1	3956	ENSG00000100097	LGALS1	NM_002305	432	GCCTCAACCTGGAGGCCATCAACTACATGGCAGCTGACGGTGACTTCAAG
LGALS3	3958	ENSG00000131981	LGALS3	NM_002306	109	CCATGATGCGTTATCTGGGTCTGGAAACCCAAACCCTCAAGGATGGCCTG
LIF	3976	ENSG00000128342	LIF	NM_002309	265	CGCCACCCATGTCACAACAACCTCATGAACCAGATCAGGAGCCAACTGGC
LIFR	3977	ENSG00000113594	LIFR	NM_002310	5979	GGAGATTGGTCACATGTTCAGTTGTCTGAGATACTGGTAAATGTGCGCTG
LIG1	3978	ENSG00000105486	LIG1	NM_000234	3126	GATTCAGAACCAACAAGGCGAGGACTCAGGCTCTGACCCTGAAGATACCT
LIG3	3980	ENSG00000005156	LIG3	NM_002311	469	AAGGGCGTATGCCGAATTGGCAAAGTGGTGCCCAATCCCTTCTCAGAGTC
LIG4	3981	ENSG00000174405	LIG4	NM_002312	2029	GATGACAAGGAGTGGCATGAGTGCATGACCCTGGACGACCTAGAACAACT
LILRB1	10859	ENSG00000104972	LILRB1	NM_006669	69	CCTGGAGGTGTTTAGACCTTCCGAGAGAGAAACTGAGACACATGAGAGGG
LILRB2	10288	ENSG00000131042	LILRB2	NM_005874	2648	TTCCATATGGGAGTGAGCCAGCAGACAGCCCAGCAGATCCTACACACATT
LILRB4	11006	ENSG00000186818	LILRB4	NM_001278426	53	GGGTTCAAATGAGGGCAGTTTCCCTTCCTGTGGGCTGCTGATGGAACAAC
LIN28A	79727	ENSG00000131914	LIN28A	NM_024674	413	CAGCCAAGGGTCTGGAATCCATCCGTGTCACCGGACCTGGTGGAGTATTC
LIN28B	389421	ENSG00000187772	LIN28B	NM_001004317	837	GCAGAGATCTCAGAACGGTCAGGCAGGTCACCTCAAGAAGCTTCCTCCAC
LIN9	286826	ENSG00000183814	LIN9	NM_173083	1676	GAAGCACAGGAAATTGTTCGGCATGCAAATTCCTCAACAGGACAGCCCTG
LINC00886	730091	ENSG00000240875	LINC00886	NR_038387	2445	CACCACATTGAACCCAGTTCTCAAACCAGGATCACTTGGGAGATTCTGAG
LIPA	3988	ENSG00000107798	LIPA	NM_001127605	491	CACAAACCTTGCCAACAGCAGCCTGGGCTTCATTCTTGCTGATGCTGGTT
LIPE	3991	ENSG00000079435	LIPE	NM_005357	375	CCATAGCCCAGCCAGAATCGAAGACTCTGCAGGGATCCAATACCCAACAG
LMO2	4005	ENSG00000135363	LMO2	NM_005574	107	GCCTAGGATTCCACGCAGAGCACATCTGGTGTGAGAGAGCTCGCTGCAAG
LOX	4015	ENSG00000113083	LOX	NM_002317	1585	GGACATCATGCGTATGCCTCAGGCTGCACAATTTCACCGTATTAGAAGGC
LOXL1	4016	ENSG00000129038	LOXL1	NM_005576	1823	CATGCACCTCTCATACCCAGGGCCTGAGCCCAGGCTGCTATGACACCTAC
LPCAT1	79888	ENSG00000153395	LPCAT1	NM_024830	540	CATCCCTGTGACCATGACGATGTCCTCCATCGTGATGAAGGCAGAGAGCA
LPL	4023	ENSG00000175445	LPL	NM_000237	1022	GGTCGAAGCATTGGAATCCAGAAACCAGTTGGGCATGTTGACATTTACCC
LRG1	116844	ENSG00000171236	LRG1	NM_052972	279	GGCGCCTCTAAGCTCCAAGAATTGCACCTCTCCAGCAATGGGCTGGAAAG
LRIG1	26018	ENSG00000144749	LRIG1	NM_015541	3950	GTCTGTAAGGCGTAGAATCTGTCCGTCTGTAAGGCGTAGAATGAGGGTTG
LRMP	4033	ENSG00000118308	LRMP	NM_006152	325	CAGAAAGAGGCAACTTGACATATCAGGACTTTAACCGCTGTAGAAATAGC
LRP12	29967	ENSG00000147650	LRP12	NM_013437	1959	GATCACGTCATTCTGGGTCATTGGCTTTGGTCTCAGCAGATGGAGATGAG
LRP1B	53353	ENSG00000168702	LRP1B	NM_018557	4139	ATGAATTTCAGTGCCACCCTGATGGTAATTGCGTTCCTGATTTGTGGCGC
LRP2	4036	ENSG00000081479	LRP2	NM_004525	7929	GCAGAGGATTGAACGCAGCACTCTGACGGGCGTGGATCGTGAAGTCATTG
LRP5	4041	ENSG00000162337	LRP5	NM_002335	2322	CCAACAGAATCGAAGTGGCGCGGCTGGACGGGCAGTTCCGGCAAGTCCTC
LRP6	4040	ENSG00000070018	LRP6	NM_002336	4905	CACCTTCTCCATACACAGAGAGGAGCTATTCTCATCACCTCTACCCACCG
LRRC32	2615	ENSG00000137507	LRRC32	NM_005512	1234	CCCGACAGCTTTCTTGAGCACCTGACCTCCCTGTGCTTCCTGAACCTCAG
LRRFIP2	9209	ENSG00000093167	LRRFIP2	NM_006309	1711	CCGATGGCACTCCCAATGGTGATGTCAGTCATGAACCAGTGGCTGGAGCC
LRRK2	120892	ENSG00000188906	LRRK2	NM_198578	4558	CCCTGCCATACGAGATTACCACTTTGTGAATGCCACCGAGGAATCTGATG
LSR	51599	ENSG00000105699	LSR	NM_015925	62	GCCCTCGGCTCCCACCCTTGTGTACCTGGGCCGAACCATTCACCGGAGCG
LTA	4049	ENSG00000226979	LTA	NM_000595	466	CCCACCAGTGGCATCTACTTCGTCTACTCCCAGGTGGTCTTCTCTGGGAA
LTA4H	4048	ENSG00000111144	LTA4H	NM_000895	1900	CCGAACCTACCAAGAGCACAAAGCAAGCATGCATCCCGTGACTGCAATGC
LTB	4050	ENSG00000227507	LTB	NM_002341	386	GCTCCCGCAGGACGGCCTCTATTACCTCTACTGTCTCGTCGGCTACCGGG
LTBP1	4052	ENSG00000049323	LTBP1	NM_000627	3755	GTGATGAATACGTGTGTAGCCGGCCTCTTGTGGGCAAGCAGACAACGTAC
LTBR	4055	ENSG00000111321	LTBR	NM_002342	565	GTGCCACATGTGCCGAGAATTCCTACAACGAGCACTGGAACTACCTGACC
LTF	4057	ENSG00000012223	LTF	NM_001199149	2042	GTCTCGGATGGATAAGGTGGAACGCCTGAAACAGGTGTTGCTCCACCAAC
LTN1	26046	ENSG00000198862	LTN1	NM_015565	2357	CTCAAAGGCGATATCCTTGGTGAGAAATTGGTCAACTTGGCAGATTGTCT
LY96	23643	ENSG00000154589	LY96	NM_015364	162	TGAAGCTCAGAAGCAGTATTGGGTCTGCAACTCATCCGATGCAAGTATTT
LYN	4067	ENSG00000254087	LYN	NM_002350	3784	CTTGTCTTTCCCTCCCAATCAAGCCTGTGATCCTTACCTCCATGTGGGCC
LYVE1	10894	ENSG00000133800	LYVE1	NM_006691	1600	GCTGTCTGAGGCTAGGTGGGTTGAAAGCCAAGGAGTCACTGAGACCAAGG
LYZ	4069	ENSG00000090382	LYZ	NM_000239	77	GGGCTTGTCCTCCTTTCTGTTACGGTCCAGGGCAAGGTCTTTGAAAGGTG
MACC1	346389	ENSG00000183742	MACC1	NM_182762	3932	GGCATGCTCATGCAAACACATGTGTGTGTGTGTGTGTGTGTGTGTGTGTG
MAD2L1	4085	ENSG00000164109	MAD2L1	NM_002358	524	CAGATCACAGCTACGGTGACATTTCTGCCACTGTTGGAAGTTTCTTGTTC
MADCAM1	8174	ENSG00000099866	MADCAM1	NM_130760	887	CCTGAGATCTCCCAGGCTGGGCCCACGCAGGGAGAAGTGATCCCAACAGG
MADD	8567	ENSG00000110514	MADD	NM_003682	700	GCAACAGTACTCTCACGTCCCTGTGCGTGCTCAGCCACTACCCTTTCTTC
MAF	4094	ENSG00000178573	MAF	NM_005360	1840	CGAGAGGGACGCGTACAAGGAGAAATACGAGAAGTTGGTGAGCAGCGGCT
MAFF	23764	ENSG00000185022	MAFF	NM_012323	1195	GGTTTGGCTGTCTGTGACTTACGGGACCGTCCTGCTGAGAAATTGCACTG
MAG	4099	ENSG00000105695	MAG	NM_002361	1571	GGGAGTTCGTGTACTCGGAGCGCAGCGGCCTCGTGCTCACCAGCATCCTC
MAGEA1	4100	ENSG00000198681	MAGEA1	NM_004988	33	GCGTAGAGTTCGGCCGAAGGAACCTGACCCAGGCTCTGTGAGGAGGCAAG
MAGEA10/MAGEA5	100533997	ENSG00000266560	.	NM_001204811	97	GAGGCAAGCATCATGCACTATCCTGTTGGGAGCATCCTCACCTCCAAGAC
MAGEA11	4110	ENSG00000185247	MAGEA11	NM_001011544	512	GGTGCACAGGCTCTCCAAGCTGAGGAGCAGGAGGCTGCCTTCTTCTCCTC
MAGEA2	4101	ENSG00000268606	MAGEA2	NM_175743	247	CAGATGCAGTGGTTCTAGGATCTGCCAAGCATCCAGGTGGAGAGCCTGAG
MAGEA4	4103	ENSG00000147381	MAGEA4	NM_002362	1225	CATCTAACAGCCCTGTGCAGCAGCTTCCCTTGCCTCGTGTAACATGAGGC
MAGEB1	4112	ENSG00000214107	MAGEB1	NM_002363	531	GCTGCAGCTGTGTCATGTACCGAATCTGACGAAGGTGCCAAATGCCAAGG
MAGEB2	4113	ENSG00000099399	MAGEB2	NM_002364	690	GGGACTTTCCCAGGAGAAAGCTTCTGATGCCTCTCCTGGGTGTGATCTTC
MAGEB3	4114	ENSG00000198798	MAGEB3	NM_002365	192	GGAGGAGCCAGAACAGTGATGTCCCATAGAAACCCGACTCCGCTGTCTGC
MAGEC1	9947	ENSG00000155495	MAGEC1	NM_005462	670	CAGAGCCCTCCTGAGGGTGAGGATGTCCAGTCTCCTCTGCAGAATCCTGC
MAGEC2	51438	ENSG00000046774	MAGEC2	NM_016249	980	CAGTAGGCCTCACCGATGAGGGTAGTGATGATGAGGGCATGCCCGAGAAC
MAGED1	9500	ENSG00000179222	MAGED1	NM_001005332	2378	CAGTGCCAACTTCGCTGCCAACTTTGGTGCCATTGGTTTCTTCTGGGTTG
MAGED2	10916	ENSG00000102316	MAGED2	NM_014599	98	CTCAGCTCTTGCCAGGCCAAATTGAGACATGTCTGACACAAGCGAGAGTG
MAGEE1	57692	ENSG00000198934	MAGEE1	NM_020932	1398	GATGGATCGGACACCTCCGTGCCGCCCACTCCTGGTGAGGGCGCAAGCAC
MAGEF1	64110	ENSG00000177383	MAGEF1	NM_022149	766	GAGGTAATAGCGCCAGGGAGGCCCAGGTCTGGGAGATGCTGCGTCGGTTG
MAGEL2	54551	ENSG00000254585	MAGEL2	NM_019066	3577	CCGAAGTGTTTGTCAGGCAGAAGTACCTAGAGTACAGGCGAATCCCTTAC
MALT1	10892	ENSG00000172175	MALT1	NM_173844	4769	GATGTTCACTCGGCACTACTTCTATTCAGCATTGTACTTGAAGTTCTAGC
MAML1	9794	ENSG00000161021	MAML1	NM_014757	3975	GGCATGGGATAGCAGGTCTGGTGACACAGCTAGGGTCTTCCTAGCAGCTC
MAML2	84441	ENSG00000184384	MAML2	NM_032427	3390	GAATGGGATACCAAGTCTCCCAACAACAGAGACAGGATCAACACTCTGTG
MAOA	4128	ENSG00000189221	MAOA	NM_000240	1135	GCTGCCGACACAAGGACATTCTAAACCTAATAACTCTCGCCGAGTGTCAG
MAOB	4129	ENSG00000069535	MAOB	NM_000898	234	GCCAAACTTCTGCATGACTCTGGACTGAATGTGGTTGTTCTGGAAGCCCG
MAP1B	4131	ENSG00000131711	MAP1B	NM_005909	6754	CATCACGGCCGATGCCAATATCGACTCTGAAGACGAGTCGGAAACCATCC
MAP1LC3A	84557	ENSG00000101460	MAP1LC3A	NM_181509	282	CGGACCATGTCAACATGAGCGAGTTGGTCAAGATCATCCGGCGCCGCCTG
MAP2K1	5604	ENSG00000169032	MAP2K1	NM_002755	1638	CCCATGCTGCTGGCGTCTAAGTGTTTGGGAAGCAACAAAGAGCGAGTCCC
MAP2K2	5605	ENSG00000126934	MAP2K2	NM_030662	1300	GCCTCATCAAGAACCCAGCGGAGCGGGCGGACCTGAAGATGCTCACAAAC
MAP2K3	5606	ENSG00000034152	MAP2K3	NM_002756	1460	GGACTTTGCACACTTTGGCCCAGGGTGGCCACACCTCTATCCCGGCTTTG
MAP2K4	6416	ENSG00000065559	MAP2K4	NM_003010	950	GGATCACATTGTATGAGTTGGCCACAGGCCGATTTCCTTATCCAAAGTGG
MAP2K5	5607	ENSG00000137764	MAP2K5	NM_002757	1749	GTTGATGAGGATTCGCCCGTCCTTCCAGTTGGAGAGTTCTCGGAGCCATT
MAP2K6	5608	ENSG00000108984	MAP2K6	NM_002758	113	GGTGTGCATTTCCATCTTGATTCCCTGAAAGTCCATCTGCTGCATCGGTC
MAP2K7	5609	ENSG00000076984	MAP2K7	NM_145185	837	GGCGATTGTGAAGGCGCTGTACTACCTGAAGGAGAAGCACGGTGTCATCC
MAP3K1	4214	ENSG00000095015	MAP3K1	NM_005921	4988	GACCTCCATCAAGAGAGCTACTGAAGCATCCAGTCTTTCGTACTACATGG
MAP3K12	7786	ENSG00000139625	MAP3K12	NM_006301	2598	GCAGCACCAACACTGATGAGCGGCCAGATGAGCGGTCTGATGACATGTGC
MAP3K13	9175	ENSG00000073803	MAP3K13	NM_004721	6045	GAGGAACAGACCTAGAGGGTTTCCGCACAGGGCTCATGGATTCGTTTCAA
MAP3K14	9020	ENSG00000006062	MAP3K14	NM_003954	1428	GTATTTCGGGCAGAGGAGCTGATGGCATGTGCAGGATTGACCTCACCCAG
MAP3K2	10746	ENSG00000169967	MAP3K2	NM_006609	6565	GCCTTAGACTGTGTATTGGTCCTTAAATGTTTCTTAATGCCTGCCTCCTC
MAP3K3	4215	ENSG00000198909	MAP3K3	NM_002401	3179	GTCGTGACCTGCTAGGCCAGAGCCCACTCCATCTGGTAGAAGGGAAAGCC
MAP3K4	4216	ENSG00000085511	MAP3K4	NM_005922	1863	CCTTGCAAAGGGCACGTATAGCATTGGTAAAGAACGATCGTCCAGTGGAG
MAP3K5	4217	ENSG00000197442	MAP3K5	NM_005923	3829	CAGTATCATTCGGAAGGCGGTACAGACAGCCATTACCATCCTGGTTCCAG
MAP3K8	1326	ENSG00000107968	MAP3K8	NM_005204	1773	CCTGAACCCGCCCAGAGAGGATCAGCCACGCTGTCAGAGTCTGGACTCTG
MAP4K1	11184	ENSG00000104814	MAP4K1	NM_007181	455	GACAGGCTCCCTGTCAGAGCTCCAGATTAGCTATGTCTGCCGGGAAGTGC
MAP7D1	55700	ENSG00000116871	MAP7D1	NM_018067	2790	GTTGCCAGCGTCCCTGGTGAATGGCCTGCAGCCTCTCCCAGCACACCAGG
MAPK1	5594	ENSG00000100030	MAPK1	NM_138957	1185	GTATTACGACCCGAGTGACGAGCCCATCGCCGAAGCACCATTCAAGTTCG
MAPK10	5602	ENSG00000109339	MAPK10	NM_002753	504	GCTCAGCAGACCCTTTCAGAACCAAACACATGCCAAGAGAGCGTACCGGG
MAPK11	5600	ENSG00000185386	MAPK11	NM_002751	1336	GAATCTACACGCATGTATGCATGCACAAACATGTGTGTACATGTGCTTGC
MAPK12	6300	ENSG00000188130	MAPK12	NM_002969	516	ATGAGAAGCTAGGCGAGGACCGGATCCAGTTCCTCGTGTACCAGATGCTG
MAPK13	5603	ENSG00000156711	MAPK13	NM_002754	2144	GGCTTGATGGCAAACCGTTCTGCTCCCTTTGGGAGATGGCACAGCTCTCC
MAPK14	1432	ENSG00000112062	MAPK14	NM_001315	1362	ATAAGAGAATTACAGCGGCCCAAGCCCTTGCACATGCCTACTTTGCTCAG
MAPK3	5595	ENSG00000102882	MAPK3	NM_001040056	361	GGAGATCCAGATCCTGCTGCGCTTCCGCCATGAGAATGTCATCGGCATCC
MAPK6	5597	ENSG00000069956	MAPK6	NM_002748	179	GATGGACGGTAGCTTTGATTGTGATTGTGGTGAGCTGGAGCCACCTGATC
MAPK7	5598	ENSG00000166484	MAPK7	NM_002749	306	CCTTCGATGTGACCTTTGACGTGGGCGACGAGTACGAGATCATCGAGACC
MAPK8	5599	ENSG00000107643	MAPK8	NM_002750	4028	CTGACGTGCACTCTTCCGAGTTGGTAAAGGCACAGTGTGTTCATGCCAGA
MAPK8IP2	23542	ENSG00000008735	MAPK8IP2	NM_012324	2966	GAGGAGGTGCGGCTCTAGGGACAGGTAATGTCGGCTTCCAAGTGATGCCC
MAPK9	5601	ENSG00000050748	MAPK9	NM_139068	2537	GCCTGGGTCCTTTATTTACCTTCCCTCATTCACTTTCCCTCGGCCAATAC
MAPKAPK2	9261	ENSG00000162889	MAPKAPK2	NM_004759	2707	CAGATTCTGAAACAGGCCCTCTGTGGCCTGTCTCTATTAGCTGGGTTCCG
MAPKAPK3	7867	ENSG00000114738	MAPKAPK3	NM_004635	2291	ATGTCTGGTCCTGGCTTGGGCCTGAGTAGGGCAGAGAGGGCCTTTCCTGG
MAPKAPK5	8550	ENSG00000089022	MAPKAPK5	NM_139078	1349	GAGGAAGCTCCTGAAGGTCAAACCGGAGGAGAGACTCACCATCGAGGGAG
MAPKAPK5-AS1	51275	ENSG00000234608	MAPKAPK5-AS1	NR_015404	2064	GAAGAGGTGTGCAGTTTCCAGGCCTGGCCCATACAGACCTCCAACAGGTG
MAPRE2	10982	ENSG00000166974	MAPRE2	NM_014268	3129	CTCTGGACATCTCAGTCATACCCAATGCTCAGTGGATCATGACCAAACTC
MAPT	4137	ENSG00000186868	MAPT	NM_016834	3117	CTAGCTTGTAGCTGCCAACCTCCCAGACAGCCCAGCCCGCTGCTCAGCTC
MAT2A	4144	ENSG00000168906	MAT2A	NM_005911	773	GTCTTGGCACACAAGCTAAATGCCAAACTGGCAGAACTACGCCGTAATGG
MAX	4149	ENSG00000125952	MAX	NM_002382	253	GAGGTTTCAATCTGCGGCTGACAAACGGGCTCATCATAATGCACTGGAAC
MAZ	4150	ENSG00000103495	MAZ	NM_002383	1313	CGCACACAGTACGACACGAGGAGAAAGTGCCATGTCACGTGTGTGGCAAG
MBL2	4153	ENSG00000165471	MBL2	NM_000242	443	CACCTTCTCTCTGGGCAAACAAGTTGGGAACAAGTTCTTCCTGACCAATG
MCAT	27349	ENSG00000100294	MCAT	NM_173467	403	GCACTGTCAGCCCGCGATCTTCGTGGCATCGCTGGCCGCTGTCGAGAAAC
MCCC1	56922	ENSG00000078070	MCCC1	NM_020166	898	GACACACCGAGGCATGTAGAAGTCCAGGTGTTTGGTGATCACCATGGCAA
MCL1	4170	ENSG00000143384	MCL1	NM_021960	2968	CCTGTTAGCAGGTGGTAATACCATGGGTGCTGTGACACTAACAGTCATTG
MCM2	4171	ENSG00000073111	MCM2	NM_004526	60	CGCGCGAAACCTGGTTGTTGCTGTAGTGGCGGAGAGGATCGTGGTACTGC
MCM3	4172	ENSG00000112118	MCM3	NM_002388	2487	GCAGTCAATCGGCATGAATCGCCTCACAGAATCCATCAACCGGGACAGCG
MCM4	4173	ENSG00000104738	MCM4	NM_182746	429	GCCTAAGGGATAAAGAAGCACACGCTCCCTAGCCAACGCTAGAGGAACAC
MCM5	4174	ENSG00000100297	MCM5	NM_006739	1448	GAAGATGACCGTGTGGCAATCCACGAAGCCATGGAGCAGCAGACCATCTC
MCM6	4175	ENSG00000076003	MCM6	NM_005915	1993	CTCTGAAGCTATGGCTCGGATGCACTGCTGTGATGAGGTCCAACCTAAAC
MCM7	4176	ENSG00000166508	MCM7	NM_182776	7	GCGAGGAGGCTGGAGGGAGTGTCGTGTAAACAGTGTCCTTCCGCGCGGCG
MDC1	9656	ENSG00000137337	MDC1	NM_014641	5573	CCCTGAGCCTATTACTCAACCCAGTTGCATCAAGAGGCAGAGAGCCGCTG
MDK	4192	ENSG00000110492	MDK	NM_002391	405	CAAAGTCCGCCAAGGCACCCTGAAGAAGGCGCGCTACAATGCTCAGTGCC
MDM2	4193	ENSG00000135679	MDM2	NM_006878	334	CTGATGGTGCTGTAACCACCTCACAGATTCCAGCTTCGGAACAAGAGACC
MDM4	4194	ENSG00000198625	MDM4	NM_002393	1238	GATGTCCCTGATTGTCGAAGAACCATTTCGGCTCCTGTCGTTAGACCTAA
MECOM	2122	ENSG00000085276	MECOM	NM_005241	134	TGTTGGAAGCTGGCTCAAGTACATTAGATTCGCTGGCTGTTATGATCAGC
MED1	5469	ENSG00000125686	MED1	NM_004774	3016	CAGTAGCCGGCAAAGCTTTAGCTCCTGCAGATCTTATGGAGCATCACAGT
MED12	9968	ENSG00000184634	MED12	NM_005120	869	CATGATGTAGAGGTGGCAATCCGGCAGTGGGATTACACCGAGAAGCTGGC
MED23	9439	ENSG00000112282	MED23	NM_004830	3266	CTCGTCCATGCGATCATTGGCTCTCTGAAGGATAATCGACCGCAGGGCTG
MED24	9862	ENSG00000008838	MED24	NM_001079518	637	CAGAGGAATGCATCGGACTGTGCCGAGCCCTTCTTAGCGCCCTCCACTGG
MEF2C	4208	ENSG00000081189	MEF2C	NM_002397	318	GACATCTTCGGGCTGCTATTGGATTGACTTTGAAGGTTCTGTGTGGGTCG
MEIS1	4211	ENSG00000143995	MEIS1	NM_002398	585	CTCCTCTGCACTCGCATCAGTACCCGCACACAGCTCATACCAACGCCATG
MELK	9833	ENSG00000165304	MELK	NM_014791	2143	GATGGATTCTTCCATCCTGCCGGATGAGTGTGGGTGTGATACAGCCTACA
MEN1	4221	ENSG00000133895	MEN1	NM_130802	2219	GATCAACTCGAGCGCCATCAAGCTGCAACTCACGGCACAGTCGCAAGTGC
MERTK	10461	ENSG00000153208	MERTK	NM_006343	1453	GCCGAGCTCGGATCTCTGTTCAAGTCCACAATGCTACGTGCACAGTGAGG
MESP1	55897	ENSG00000166823	MESP1	NM_018670	931	CCTCAGCACCTTCGAAGTGGTTCCTTGGCAGACTGCCTTTCCTGGAAGAG
MET	4233	ENSG00000105976	MET	NM_000245	4341	CCTTCTGGGAGACATCATAGTGCTAGTACTATGTCAAAGCAACAGTCCAC
MFNG	4242	ENSG00000100060	MFNG	NM_002405	1212	CAGCTGGGTGCCCGATGAATCCTGAACTGCTGGGCAAAGGTTGGGCAGAG
MFSD12	126321	ENSG00000161091	MFSD12	NM_174983	1005	CGGCTTTCTACCAGGTGGGCATACTGTACATGACCACCAGGCTCATCGTG
MGA	23269	ENSG00000174197	MGA	NM_001164273	5636	GGCTCTAATACCCAGCCCAACTTACAGCCTGTCATGTTTCGGAACCCAGG
MGAT4A	11320	ENSG00000071073	MGAT4A	NM_012214	1809	GGAATGGTGGATCCAAGTCTCAATCCCATTTCAGCCTTTCGACTTTCAGT
MGEA5	10724	ENSG00000198408	OGA	NM_012215	2174	GATGTTACGGGAATTTCAATGGCTTCGAGCAAATAGTAGTGTTGTCAGTG
MGMT	4255	ENSG00000170430	MGMT	NM_002412	805	GCGTGGAGGCACCGCTGTATTAAAGGAAGTGGCAGTGTCCTGGGAACAAG
MGST1	4257	ENSG00000008394	MGST1	NM_020300	413	GACTATTTGTCGGAGCACGGATCTACCACACCATTGCATATTTGACACCC
MIA	8190	ENSG00000261857	MIA	NM_006533	523	CGATGTGAAGACAGACAAATGGGATTTCTACTGCCAGTGAGCTCAGCCTA
MIEN1	84299	ENSG00000141741	MIEN1	NM_032339	329	AGATCTCATTGAGGCCATCCGAAGAGCCAGTAATGGAGAAACCCTAGAAA
MIF	4282	ENSG00000240972	MIF	NM_002415	419	GGCTGGAACAACTCCACCTTCGCCTAAGAGCCGCAGGGACCCACGCTGTC
MIXL1	83881	ENSG00000185155	MIXL1	NM_031944	498	GTGGGAAATCCTTCCAACCTTTGGCTAGGCCGGAGATTATCCTCAACCAC
MKI67	4288	ENSG00000148773	MKI67	NM_002417	1474	CCTACAGATGTGGAAGTTCTGCCTACGGAAACTGAAATTCACAATGAGCC
MKNK1	8569	ENSG00000079277	MKNK1	NM_003684	1049	GAGGTCTTCACGGACCAGGCCACATTCTACGACAAGCGCTGTGACCTGTG
MKNK2	2872	ENSG00000099875	MKNK2	NM_017572	248	GGTGCAGAAGAAACCAGCCGAACTTCAGGGTTTCCACCGTTCGTTCAAGG
MLF1	4291	ENSG00000178053	MLF1	NM_022443	1688	CAGCTTCATCTGTCTCCAAGGTTAACATTCTGAAGCTGGAGAGTCCTTGG
MLH1	4292	ENSG00000076242	MLH1	NM_000249	2151	GGGACTGCCTATCTTCATTCTTCGACTAGCCACTGAGGTGAATTGGGACG
MLH3	27030	ENSG00000119684	MLH3	NM_014381	3328	AACACGTGTTGTTCAGATTGGCAGCGGCATTTCGATGTAGCCCTGGGAAG
MLLT3	4300	ENSG00000171843	MLLT3	NM_004529	1588	CTGTAAATAGAGGAGGCAGCCGAAGTCGCAGAGTTAGCTTAAGTGATGGC
MLLT4	4301	ENSG00000130396	AFDN	NM_005936	1629	CTGTGGATGGAGGCCTGATGGTTAAGGGCCCAAGACATAAACCTGGAATT
MLPH	79083	ENSG00000115648	MLPH	NM_024101	1184	CTGATGAGGAAAGCATCCGGGCTCACGTGATGGCCTCCCACCATTCCAAG
MLYCD	23417	ENSG00000103150	MLYCD	NM_012213	1949	GCCGTTTCTCACCATGCAATGCAGAGGGACAAAGGGCTGTGCTACACTTC
MME	4311	ENSG00000196549	MME	NM_000902	179	AGAAACAGCGATGGACTCCACTGGAGATCAGCCTCTCGGTCCTTGTCCTG
MMP11	4320	ENSG00000099953	MMP11	NM_005940	336	GGGAGAAGACGGACCTCACCTACAGGATCCTTCGGTTCCCATGGCAGTTG
MMP14	4323	ENSG00000157227	MMP14	NM_004995	594	CAAGGCCAATGTTCGAAGGAAGCGCTACGCCATCCAGGGTCTCAAATGGC
MMP2	4313	ENSG00000087245	MMP2	NM_004530	1417	GTGACGGAAAGATGTGGTGTGCGACCACAGCCAACTACGATGATGACCGC
MMP3	4314	ENSG00000149968	MMP3	NM_002422	1479	AACAGCTGGCTTAATTGTTGAAAGAGATATGTAGAAGGCACAATATGGGC
MMP7	4316	ENSG00000137673	MMP7	NM_002423	261	GGAATGTTAAACTCCCGCGTCATAGAAATAATGCAGAAGCCCAGATGTGG
MMP9	4318	ENSG00000100985	MMP9	NM_004994	1563	CCTGCAACGTGAACATCTTCGACGCCATCGCGGAGATTGGGAACCAGCTG
MMS19	64210	ENSG00000155229	MMS19	NM_022362	2778	GCTGACTCGTGCTGGCCATGCCGAAGTGCGGATCATGTTCCGCCAGCGGT
MNAT1	4331	ENSG00000020426	MNAT1	NM_002431	91	CGCCTGCGAGAGTCTGTAGGAGGGAAACCGCCATGGACGATCAGGGTTGC
MNDA	4332	ENSG00000163563	MNDA	NM_002432	159	TTAATCTCTCCAAAGCTTTACGGACAGTGATTCTGTCCTAAACAAGACAG
MOB1B	92597	ENSG00000173542	MOB1B	NM_173468	849	AAGGATGCAGAGCTGTGCAAATTGTTCCTCAAATGAAGCAGTGTGGAGTG
MOS	4342	ENSG00000172680	MOS	NM_005372	545	CACTAGATGTTGTGAACGGCCTGCTCTTCCTCCACTCGCAAAGCATTGTG
MPG	4350	ENSG00000103152	MPG	NM_002434	1002	CAAGAGCTTTGACCAGAGGGACCTGGCACAGGATGAAGCTGTATGGCTGG
MPHOSPH6	10200	ENSG00000135698	MPHOSPH6	NM_005792	45	CTACCATGGCGGCCGAGCGAAAGACAAGGTTGTCCAAGAATCTACTGCGC
MPL	4352	ENSG00000117400	MPL	NM_005373	3130	CCTGTCCTTCACATTTACTAGCTGTGCAACCTTGGGCACATAACTTAATG
MPO	4353	ENSG00000005381	MPO	NM_000250	2998	GCCTTGGAGGGATAAGCCAGCTGCAGCTGGGCTGTGTGGTTGACTTATGG
MRC1	4360	ENSG00000260314	MRC1	NM_002438	3331	ACCTGCGACAGTAAACGAGGCTACATATGCCAGACACGATCCGACCCTTC
MRE11A	4361	ENSG00000020922	MRE11	NM_005590	23	AGAGAAACGGACGCCGTTCTCTCCCGCGGAATTCAGGTTTACGGCCCTGC
MRPL13	28998	ENSG00000172172	MRPL13	NM_014078	258	GAGTGACCCGGCGTGGCTACTAGGAGAAGGACGTACGGTCCTGCTAGTAG
MRPS33	51650	ENSG00000090263	MRPS33	NM_016071	313	CCAAATCACCACACTTACGCTGAACTCATGCAGACGCTCCGATTTCTTGG
MS4A1	931	ENSG00000156738	MS4A1	NM_021950	27	CTGGACTACACCACTCACCCTCCCAGTGTGCTTGAGAAACAAACTGCACC
MSH2	4436	ENSG00000095002	MSH2	NM_000251	109	GGTGAGGAGGTTTCGACATGGCGGTGCAGCCGAAGGAGACGCTGCAGTTG
MSH3	4437	ENSG00000113318	MSH3	NM_002439	1291	GTTTCCAGGACTCTGCTTCTCGTTCAGAGCTAGAAACCCGGATGTCAAGC
MSH4	4438	ENSG00000057468	MSH4	NM_002440	2660	GAGGTGTCATCACTTCCACCATCAATTGTCTTGGATGCCAAGGAAATCAC
MSH5	4439	ENSG00000204410	MSH5	NM_002441	258	CCCTTCCTTCCAAAGGAGCCTCCAAGCTCATGGCCTCCTTAGGAGCGAAC
MSH6	2956	ENSG00000116062	MSH6	NM_000179	1496	GCTGGTATTCATGAAAGGCAACTGGGCCCATTCTGGCTTTCCTGAAATTG
MSI1	4440	ENSG00000135097	MSI1	NM_002442	2852	GTTACATGGTGTTTCGAAGCCAGCAAGTTACCATCCTCCGGTGTCTCTTC
MSL2	55167	ENSG00000174579	MSL2	NM_018133	2148	GTGTTCTTACATGCCGAGGCCAACGCTGCCCTTGCTACTCTAACCGCAAA
MSN	4478	ENSG00000147065	MSN	NM_002444	1599	GAGTACACCTCATGTGGCAGAGCCTGCTGAGAATGAGCAGGATGAGCAGG
MSR1	4481	ENSG00000038945	MSR1	NM_002445	200	TGGAGCAGTGGGATCACTTTCACAATCAACAGGAGGACACTGATAGCTGC
MST1	4485	ENSG00000173531	MST1	NM_020998	1662	GATACTGACTGCCCGGCAGTGCTTCTCCTCCTGCCATATGCCTCTCACGG
MST1R	4486	ENSG00000164078	MST1R	NM_002447	3681	CCACCCGAATGTGCTGGCTCTCATTGGTATCATGTTGCCACCTGAGGGCC
MSTN	2660	ENSG00000138379	MSTN	NM_005259	938	GGTCTTGACTGTGATGAGCACTCAACAGAATCACGATGCTGTCGTTACCC
MT1A	4489	ENSG00000205362	MT1A	NM_005946	2	CCAAGCCTTCCACGTGCGCCTTATAGCCTCTCAACTTCTTGCTTGGGATC
MT1X	4501	ENSG00000187193	MT1X	NM_005952	87	TCCTGCTCGCCTGTTGGCTCCTGTGCCTGTGCCGGCTCCTGCAAATGCAA
MT2A	4502	ENSG00000125148	MT2A	NM_005953	38	CCAGCGAACCCGCGTGCAACCTGTCCCGACTCTAGCCGCCTCTTCAGCTC
MTA1	9112	ENSG00000182979	MTA1	NM_004689	449	GAGAATCCGGAAATGGTGGACCTGCCCGAGAAACTAAAGCACCAGCTGCG
MTCP1	4515	ENSG00000214827	MTCP1	NM_001018025	750	GCACGAGTCCAGCAAATTCAGGTTCCCTTAGGTGACGCAGCTAGGCCAAG
MTDH	92140	ENSG00000147649	MTDH	NM_178812	6238	CAGAGCCCATATGACATTATGCAGGGTCAGGGATCCGGGTTCTTTCTATA
MTFP1	51537	ENSG00000242114	MTFP1	NM_016498	1172	GAGCGGCAGACAACTCAGGGAGAAACTCAGGAGTGCAGTACCAGGGACAC
MTHFD1	4522	ENSG00000100714	MTHFD1	NM_005956	364	GTGGGCAGCGGACTAATAAAGGCCATGGCGCCAGCAGAAATCCTGAACGG
MTMR2	8898	ENSG00000087053	MTMR2	NM_016156	1096	CACTCGGTGTAGCCAGCCCATGGTTGGAGTGAGTGGAAAGCGAAGCAAAG
MTOR	2475	ENSG00000198793	MTOR	NM_004958	7429	CAAAGGCAACAAGCGATCCCGAACGAGGACGGATTCCTACTCTGCTGGCC
MTSS1	9788	ENSG00000170873	MTSS1	NM_014751	4205	GCAGTCAGGTCATAACAGGGCACATTTCTGACCGAACCCTCTCAAGGCAG
MUC1	4582	ENSG00000185499	MUC1	NM_001018016	410	CTCTGGCCTTCCGAGAAGGTACCATCAATGTCCACGACGTGGAGACACAG
MUTYH	4595	ENSG00000132781	MUTYH	NM_012222	39	CTCGTGGCTAGTTCAGGCGGAAGGAGCAGTCCTCTGAAGCTTGAGGAGCC
MVP	9961	ENSG00000013364	MVP	NM_017458	1768	CGTCATCACCATCGAAACGGCGGATCATGCCAGGCTGCAACTGCAGCTGG
MX1	4599	ENSG00000157601	MX1	NM_002462	2319	CCAGCCACATCCCTTTGATCATCCAGTTCTTCATGCTCCAGACGTACGGC
MXI1	4601	ENSG00000119950	MXI1	NM_005962	836	GTATTGGGAGTGACGAGGGTTACTCCAGTGCCAGTGTCAAACTTTCATTC
MYB	4602	ENSG00000118513	MYB	NM_005375	748	CCACTGGAATTCTACAATGCGTCGGAAGGTCGAACAGGAAGGTTATCTGC
MYBL1	4603	ENSG00000185697	MYBL1	NM_001080416	417	GAAGAGGTCGCGCAGTGAGGATGAGGATGATGACCTTCAGTATGCCGATC
MYBL2	4605	ENSG00000101057	MYBL2	NM_002466	1144	GGTGGAGGCAGCTAACCTCCTCATCCCTGCTGTGGGTTCTAGCCTCTCTG
MYC	4609	ENSG00000136997	MYC	NM_002467	1439	CTCCTCACAGCCCACTGGTCCTCAAGAGGTGCCACGTCTCCACACATCAG
MYCL	4610	ENSG00000116990	MYCL	NM_005376	952	GGACAAGGGATTTGAGGTGAGGGTTGGCGCTTAGAGAGGACAATACTGGG
MYCN	4613	ENSG00000134323	MYCN	NM_005378	1538	CCCGAAACTCTGACTCGGAGGACAGTGAGCGTCGCAGAAACCACAACATC
MYD88	4615	ENSG00000172936	MYD88	NM_002468	596	GCTGAGAAGCCTTTACAGGTGGCCGCTGTAGACAGCAGTGTCCCACGGAC
MYLIP	29116	ENSG00000007944	MYLIP	NM_013262	1259	GAAACAACCAGAGCCCTTCACACTCGCCTCTGAAGTCCTCAGAAAGCAGC
MYOD1	4654	ENSG00000129152	MYOD1	NM_002478	619	GCGCTGCACGTCGAGCAATCCAAACCAGCGGTTGCCCAAGGTGGAGATCC
MYSM1	114803	ENSG00000162601	MYSM1	NM_001085487	1918	TGGATCCTGTATCACAAACACAGGCCTCAGAAACCTTGGCTGTTAGAGGC
N4BP2L1	90634	ENSG00000139597	N4BP2L1	NM_052818	2507	GTTGATAGGGTGGTGGCATAACCAGCTCAATATGGATGGCTTGACTCGTC
NAB2	4665	ENSG00000166886	NAB2	NM_005967	1688	CTGCTGACCTGCCTCTGGCATTGCCAGCCCATGGGCTATGGAGCCGACAC
NAIP	4671	ENSG00000249437	NAIP	NM_004536	3883	CACCAAGTGCTCCATAAGCAAGTTGGAACTCAGCGCAGCCGAACAGGAAC
NAMPT	10135	ENSG00000105835	NAMPT	NM_005746	4017	AGCACTTGGTATTTGGCCATCTCCATTCTGAGCACCAAACGGTTAACACG
NANOG	79923	ENSG00000111704	NANOG	NM_024865	870	CAACCACTCCTGGAACACTCAGACCTGGTGCACCCAATCCTGGAACAATC
NANOS1	340719	ENSG00000188613	NANOS1	NM_199461	2128	GGGTCCTTCATGTGTTCCCACTCCTACTGGAAGACCCATGTCGGTTTCCG
NAP1L1	4673	ENSG00000187109	NAP1L1	NM_004537	581	GATGGTCTGGTAGAAACACCAACAGGATACATTGAAAGCCTGCCTAGGGT
NASP	4678	ENSG00000132780	NASP	NM_172164	2146	GGAGTCTCAGCGTAGTGGGAATGTAGCTGAACTGGCTCTGAAAGCTACTC
NAT1	9	ENSG00000171428	NAT1	NM_000662	17	AGACCTTGGATGTGGGAGGATTGCATTCAGTCTAGTTCCTGGTTGCCGGC
NAT2	10	ENSG00000156006	NAT2	NM_000015	602	GAGAGAGCAGTATATTACAAACAAAGAATTTCTTAATTCTCATCTCCTGC
NAT8L	339983	ENSG00000185818	NAT8L	NM_178557	4975	GTGCACGTGCATGTTGTAGGTGCATAAGCATGTACACGCGTGAGCATGCA
NAV2	89797	ENSG00000166833	NAV2	NM_145117	7447	CTTCGACGGCTACTCCATGCCTCGGGAGGGATCGACAAGCAAGCAGATGC
NBN	4683	ENSG00000104320	NBN	NM_001024688	3776	GACAGGGCATATTAGTTGATGAAATGGAGTCATTTGAGTCTCTTAATAGC
NCAM1	4684	ENSG00000149294	NCAM1	NM_000615	4938	TGCACAGATCTCTGGTTCAAATGCACAGGCCCTCAGAATAGAGGAACATG
NCAPD3	23310	ENSG00000151503	NCAPD3	NM_015261	4268	GGGAACTCATGCACTATCTCAGGGAGGTGATGCAGGATTACCGAGATGAG
NCK2	8440	ENSG00000071051	NCK2	NM_003581	438	CTACGTGGAGCGGAAGAACAGCCTGAAGAAGGGCTCCCTCGTGAAGAACC
NCL	4691	ENSG00000115053	NCL	NM_005381	1930	CGGGCAAGGATAGTTACTGACCGGGAAACTGGGTCCTCCAAAGGGTTTGG
NCOA1	8648	ENSG00000084676	NCOA1	NM_003743	4248	CATGAACCCAATGATGGCCCAGATGCAGATGAGCTCTTTGCAGATGCCAG
NCOA2	10499	ENSG00000140396	NCOA2	NM_006540	3631	CACACCATGGGACAGCGGCCTAGTTATGCCACACTCCGTATGCAGCCCAG
NCOA3	8202	ENSG00000124151	NCOA3	NM_181659	4266	GATGTCGTCAAGAATGGGTCCCTCCCAGAATCCCATGATGCAACACCCGC
NCOA4	8031	ENSG00000266412	NCOA4	NM_001145263	590	CCTTAAGCCTGAAGATTCAACTGTCCTGCTCTTTGAAGCTGACACAATTA
NCOR1	9611	ENSG00000141027	NCOR1	NM_006311	4583	GAAAGCAGGCGAGACCGTGCGTTCCCGGCACACGTCAGTGGTAAGCTCTG
NCOR2	9612	ENSG00000196498	NCOR2	NM_006312	7825	CTGCTCTGCTCGCAGTACGAGACACTCTCCGACAGCGAGTGACTCAGAAC
NDC80	10403	ENSG00000080986	NDC80	NM_006101	1502	GTTTAATCCCGAGGCTGGTGCCAACTGCCTTGTCAAATACAGGGCTCAAG
NDFIP2	54602	ENSG00000102471	NDFIP2	NM_019080	424	CAGAATCATCGGCTATAGAGCAGCCACCTACTTCAAACCCAGCACCGCAG
NDRG1	10397	ENSG00000104419	NDRG1	NM_006096	1766	GCCCACTTCCCGTTTCCTCTTTAACTGAGGAGAAGCTGATCCAGTTTCCG
NDRG2	57447	ENSG00000165795	NDRG2	NM_201535	2035	CCACACTGTAGTATGTGTGGAGGGTGCCCTCCCGTCTCCCACAACTTCTG
NEIL1	79661	ENSG00000140398	NEIL1	NM_024608	932	GCAGTTCAGGGAGAATGTGCTACGAAACCTAGCGGATAAGGCCTTTGACC
NEIL2	252969	ENSG00000154328	NEIL2	NM_145043	1292	CCTTAGAAGCTCTAGGCCAGGCTCAGCCTGTCTGCTATACACTGCTGGAC
NEIL3	55247	ENSG00000109674	NEIL3	NM_018248	1637	GCAGTAAACACAACCGCCTCTGCATTCTCCGAGTTGTGAGGAAGGATGGG
NEK2	4751	ENSG00000117650	NEK2	NM_002497	93	GCTCCGCACTTGGCGGCGCAACCTGCGTGAGGCAGCGCGACTCTGGCGAC
NES	10763	ENSG00000132688	NES	NM_006617	856	GTTGGAACAGAGGTTGGAGGGCCGCTGGCAGGAGCGGCTGCGGGCTACTG
NF1	4763	ENSG00000196712	NF1	NM_000267	4039	GAGAACTCCCTATAGCGATGGCTCTGGCCAATGTGGTTCCTTGTTCTCAG
NF2	4771	ENSG00000186575	NF2	NM_181828	2300	CCCTCTTATGTGCAATTGCCTTGAACTACGACCCTGTAGAGATTTCTCTC
NFAT5	10725	ENSG00000102908	NFAT5	NM_006599	329	GAGCTGCGATGCCCTCGGACTTCATCTCATTGCTCAGCGCGGACCTAGAC
NFATC1	4772	ENSG00000131196	NFATC1	NM_172389	2099	GTCAGTTTCTACGTCTGCAACGGGAAGAGAAAGCGAAGCCAGTACCAGCG
NFATC3	4775	ENSG00000072736	NFATC3	NM_004555	2068	AGCCTCTATACCCGTTGAGTGCTCCCAGCGGTCTGCTCAAGAACTTCCTC
NFATC4	4776	ENSG00000100968	NFATC4	NM_004554	4384	GGCCTCTCTATGCCCAATGAGTCCAGGCAGTCCTAGCAAGTACTCAGGAG
NFE2L2	4780	ENSG00000116044	NFE2L2	NM_006164	88	CGAACTCCAGCGACCTTCGCAAACAACTCTTTATCTCGCGGGCGAGAGCG
NFE2L3	9603	ENSG00000050344	NFE2L3	NM_004289	2097	GATGTATGTAACTTGCAAGCAAAGAAGGAAACTCTTAAGAGAGAGCAAGC
NFKB1	4790	ENSG00000109320	NFKB1	NM_003998	3420	ATTCCACTGCGTTGTCCACAAGACAGAAGCTGAAGTGCATCCAAAGGTGC
NFKB2	4791	ENSG00000077150	NFKB2	NM_002502	385	CCCTACCTGGTGATCGTGGAACAGCCTAAGCAGAGAGGCTTCCGATTTCG
NFKBIA	4792	ENSG00000100906	NFKBIA	NM_020529	379	CCATGGAAGTGATCCGCCAGGTGAAGGGAGACCTGGCCTTCCTCAACTTC
NFKBIE	4794	ENSG00000146232	NFKBIE	NM_004556	1840	GTCAGCCTGAAACTGCCAACCAGTAGGAAGCATGGACTCTCCTGAGTGAG
NFKBIZ	64332	ENSG00000144802	NFKBIZ	NM_001005474	342	GAAGGAACTCCTGTTGCACATCCGAAGTCATAAACAGAAGGCTTCTGGCC
NGF	4803	ENSG00000134259	NGF	NM_002506	600	GGGATAAGACCACCGCCACAGACATCAAGGGCAAGGAGGTGATGGTGTTG
NGFR	4804	ENSG00000064300	NGFR	NM_002507	878	CATCCCTGTCTATTGCTCCATCCTGGCTGCTGTGGTTGTGGGCCTTGTGG
NGFRAP1	27018	ENSG00000166681	BEX3	NM_014380	206	CAGGGCTCTGAATCCTGCTGGTCAGAGCACCAAGCATTCAGTCTCTCTCC
NKD1	85407	ENSG00000140807	NKD1	NM_033119	2915	ATTTGAGCAGAGCTTAATAAAGGCAGTATTTACAAAGTGTGGGCTAAGCC
NKX2-1	7080	ENSG00000136352	NKX2-1	NM_003317	1414	GCACCATGTCCTGCTCCACCTTGCTATACGGTCGGACCTGGTGAGAGGAC
NKX2-5	1482	ENSG00000183072	NKX2-5	NM_004387	1372	GGGAGAGTTTGTGGCGGCGATTATGCAGCGTGCAATGAGTGATCCTGCAG
NKX3-1	4824	ENSG00000167034	NKX3-1	NM_006167	3046	CTGACAGGTGAATTGGATGGTTCTCAGAACCATTTCACCCAGACAGCCTG
NLK	51701	ENSG00000087095	NLK	NM_016231	2246	GAATCTAGGAACCTTGCCTGCGACCAATCATGGAGCCACGTGAGCTGATC
NLRP3	114548	ENSG00000162711	NLRP3	NM_183395	3729	AGCATCGGGTGTTGTTGTCATCACAGCGCCTCAGTTAGAGGATGTTCCTC
NME1	4830	ENSG00000239672	NME1	NM_000269	487	GAGAAGGAGATCGGCTTGTGGTTTCACCCTGAGGAACTGGTAGATTACAC
NME7	29922	ENSG00000143156	NME7	NM_013330	995	GCTGTCAGTGAAGGACTGTTGGGAAAGATCCTGATGGCTATCCGAGATGC
NMU	10874	ENSG00000109255	NMU	NM_006681	526	GAGATTCAGAGTGGACGAAGAATTCCAAAGTCCCTTTGCAAGTCAAAGTC
NNMT	4837	ENSG00000166741	NNMT	NM_006169	1128	GGAGAAGTTGAGACAGGCGGTCAAGCAGGTGCTGAAGTGTGATGTGACTC
NOD1	10392	ENSG00000106100	NOD1	NM_006092	2439	AGGTCGAAAGCTTCAACCAGGTGCAGGCCATGCCCACGTTCATCTGGATG
NOD2	64127	ENSG00000167207	NOD2	NM_022162	645	GGCAAGAAGGCTGCTTGATCTTGCCACGGTGAAAGCGAATGGATTGGCTG
NODAL	4838	ENSG00000156574	NODAL	NM_018055	1889	CTTCCTATCCAGCAGTGGTGAAGGCCTTGCCCTGGGTGGCAAGATACTTG
NOG	9241	ENSG00000183691	NOG	NM_005450	1786	ATATAGAGAACAAATGGAATGACTAATCATTGTAAATTAAGAGTATCTGC
NOL3	8996	ENSG00000140939	NOL3	NM_003946	942	GAATAAACTCCGGAGGGTCGGACGGGACCTGGGCTCTCTCCACGATTCTG
NOLC1	9221	ENSG00000166197	NOLC1	NM_004741	301	GCGCGATAACCAACTCTCAGAGGTGGCCAATAAGTTCGCCAAAGCGACAG
NOS2	4843	ENSG00000007171	NOS2	NM_000625	1500	CCAGGCTGTCGTTGAGATCAACATTGCTGTGCTCCATAGTTTCCAGAAGC
NOS3	4846	ENSG00000164867	NOS3	NM_000603	1858	CAATCCTGTATGGCTCCGAGACCGGCCGGGCCCAGAGCTACGCACAGCAG
NOTCH1	4851	ENSG00000148400	NOTCH1	NM_017617	83	GTGAGACCTGCCTGAATGGCGGGAAGTGTGAAGCGGCCAATGGCACGGAG
NOTCH2	4853	ENSG00000134250	NOTCH2	NM_024408	2146	CTGAACGATGGTCGCTGCATTGACCTGGTCAATGGCTACCAGTGCAACTG
NOTCH4	4855	ENSG00000204301	NOTCH4	NM_004557	4251	GCAAGGAGACCGACTCCCTCAGTGCTGGGTTTGTGGTGGTCATGGGTGTG
NOV	4856	ENSG00000136999	CCN3	NM_002514	764	GGGAGGCCTTACCCTTGCAGCTTACAGGCCAGAAGCCACCCTAGGAGTAG
NOVA1	4857	ENSG00000139910	NOVA1	NM_002515	942	CCAGAAACCTGATGGGATCAACTTGCAAGAGAGGGTTGTCACTGTGAGTG
NOX1	27035	ENSG00000007952	NOX1	NM_007052	1553	CAACCTGTTGACTTCCCTGGAACAGGAGATGGAGGAATTAGGCAAAGTGG
NOX4	50507	ENSG00000086991	NOX4	NM_016931	1608	CTGGAGGCATTGGAGTAACTCCATTTGCATCAATACTCAACACCCTGTTG
NPC1	4864	ENSG00000141458	NPC1	NM_000271	3040	GATATTTAACGCGGCGCAGCTGGACAACTATACCCGAATAGGCTTCGCCC
NPM1	4869	ENSG00000181163	NPM1	NM_002520	136	AGCCTGCGTCCTTTCCCTGGTGTGATTCCGTCCTGCGCGGTTGTTCTCTG
NPM2	10361	ENSG00000158806	NPM2	NM_182795	851	CAGCCAGAGCCAAGAAGCCAGGATTCAAGAAATGAGGAGCCACGCCTTGG
NPPB	4879	ENSG00000120937	NPPB	NM_002521	495	GAGGCGGCATTAAGAGGAAGTCCTGGCTGCAGACACCTGCTTCTGATTCC
NPR1	4881	ENSG00000169418	NPR1	NM_000906	2170	ACTGAAGCATATGCGGGATGTGCAGAATGAACACCTGACCAGGTTTGTGG
NPY1R	4886	ENSG00000164128	NPY1R	NM_000909	109	GGAGCTTCAGGCGCTACTCGCGGGACGCCGTCACGTGATCCGGGATGAGG
NQO1	1728	ENSG00000181019	NQO1	NM_000903	212	GATCGTACTGGCTCACTCAGAGAGGACGTCCTTCAACTATGCCATGAAGG
NR0B1	190	ENSG00000169297	NR0B1	NM_000475	251	TCCTCTACAGCATGCTGACGAGCGCAAAGCAAACGTACGCGGCACCGAAG
NR0B2	8431	ENSG00000131910	NR0B2	NM_021969	75	AATAGCACCCACAGCGCAGAACACAGAGCCAGAGAGCTGGAAGTGAGAGC
NR1H2	7376	ENSG00000131408	NR1H2	NM_007121	137	CAGAGCAAGGGAACCCAGGGCAACAGGAGTAGTTCACTCCGCGAGAGGCC
NR1H3	10062	ENSG00000025434	NR1H3	NM_001251935	1754	GCAGTGGAGCCCTCGCTAACACTGTGCTGTGTCTGAAGATCATGCTGACC
NR1H4	9971	ENSG00000012504	NR1H4	NM_005123	1772	TCTCCTGGGTCGCCTGACTGAATTACGGACATTCAATCATCACCACGCTG
NR1I2	8856	ENSG00000144852	NR1I2	NM_003889	2935	CAGGAGCAATTCGCCATTACTCTGAAGTCCTACATTGAATGCAATCGGCC
NR2F1	7025	ENSG00000175745	NR2F1	NM_005654	2919	GCAGCTTCAACTGGCCTTACATGTCCATCCAGTGCTCCTAGACCTTGGGC
NR2F2	7026	ENSG00000185551	NR2F2	NM_021005	4410	TGTGTGGCTACAATCTGTACTGCTCTTGGGATCCTTTGTCCTTAGAAGCC
NR2F6	2063	ENSG00000160113	NR2F6	NM_005234	1563	CTGTCCAGGATGGAGGGTCCAATCCTAGGACAGCCTTGTTCCTCAGCACC
NR3C1	2908	ENSG00000113580	NR3C1	NM_000176	2146	GTTCCAGACTCAACTTGGAGGATCATGACTACGCTCAACATGTTAGGAGG
NR4A1	3164	ENSG00000123358	NR4A1	NM_173157	334	CTTCATGGACGGCTACACAGGAGAGTTTGACACCTTCCTCTACCAGCTGC
NR4A3	8013	ENSG00000119508	NR4A3	NM_173198	2770	GAGCATGTGCAACAATTCTACAACCTCCTGACAGCCTCCATTGATGTATC
NR5A2	2494	ENSG00000116833	NR5A2	NM_003822	3865	AGGGTACACATTAGGTAAGCTGGGCGTTGACTCATGCGCAGTCTCAGTCA
NR6A1	2649	ENSG00000148200	NR6A1	NM_001489	6094	CCCAGTTCCCATCTAGCATCCGTCTTCTGGGCCTGAAGCCCTAAATGGAC
NRAS	4893	ENSG00000213281	NRAS	NM_002524	1014	CTCCTCACTTGGCTGTCTGACCAGAGAATGCACCTCTTGTTACTCCCTGT
NRG1	3084	ENSG00000157168	NRG1	NM_013964	2827	GCTTGTAGTAGCACCCGATCAGTATGTCTTGTAATGGCACATCCATCCAG
NRG2	9542	ENSG00000158458	NRG2	NM_004883	1770	CACAGACACGAGAGCCACACGTGGAGCCTGGAACGTTCTGAGAGCCTGAC
NRG3	10718	ENSG00000185737	NRG3	NM_001010848	1390	CCTGAGGTCCCTTCTCCTGACAGAGGAAGCCAGTCTGTCAAACACCACAG
NRG4	145957	ENSG00000169752	NRG4	NM_138573	1446	CGGCCAAACCTAACAGCCTGTCTCTGAACTATGTCCTCGTCAAGGCTGGG
NRIP1	8204	ENSG00000180530	NRIP1	NM_003489	974	GGCAAACAGGATAGCACATTACTGGCCTCTTTGCTTCAGTCATTCAGCTC
NRP1	8829	ENSG00000099250	NRP1	NM_003873	2692	CTTCTGGTATCACATGTCTGGGTCCCACGTCGGCACACTCAGGGTCAAAC
NRP2	8828	ENSG00000118257	NRP2	NM_003872	1974	CTGAACAAGCTCCACGCTCCACTGCTGACAAGGTTTGTTAGAATCCGCCC
NSD1	64324	ENSG00000165671	NSD1	NM_022455	9213	GGCAGTGGACATAGGGAATCTCTGGCAAGCTCTGAGCTAGACACACCAGC
NSD3	54904	ENSG00000147548	NSD3	NM_023034	1323	CAGGTTGGCGATCTTGTGTGGTCCAAGGTGGGAACCTATCCTTGGTGGCC
NSF	4905	ENSG00000073969	NSF	NM_006178	2515	GATAGCTTAGTGTCTCGTGGAAGGTGTCAATTTGGTTTAGAATGCTGCGC
NT5E	4907	ENSG00000135318	NT5E	NM_002526	829	CTGGTTCACCGTGTACAAGGGCGCCGAGGTGGCGCACTTCATGAACGCCC
NTF3	4908	ENSG00000185652	NTF3	NM_002527	773	GAACAATAAACTCGTGGGCTGGCGGTGGATACGGATAGACACGTCCTGTG
NTHL1	4913	ENSG00000065057	NTHL1	NM_002528	829	GCCTAGGGAGCTGTGGCACGAGATCAATGGACTCTTGGTGGGCTTCGGCC
NTN3	4917	ENSG00000162068	NTN3	NM_006181	970	AGTGCAATGGACATGCCTCACGGTGCCTGCTGGACACACAGGGCCACCTG
NTRK1	4914	ENSG00000198400	NTRK1	NM_001012331	351	GTGAAGAGTGGTCTCCGTTTCGTGGCGCCAGATGCCTTCCATTTCACTCC
NTRK2	4915	ENSG00000148053	NTRK2	NM_001007097	6074	GCTGTCTAGAACTTCTCTCTTGGTTTGAATCTGATTCCTTCACACTACAC
NUDT13	25961	ENSG00000166321	NUDT13	NM_015901	1018	CATGATTGCTTGCCATGCAACTGTGAAACCAGGGCAGACAGAAATCCAGG
NUF2	83540	ENSG00000143228	NUF2	NM_031423	988	CTATGGAGACTCAGTTGACTGCCTGCCTTCATGTCAGTTGGAAGTGCAGT
NUMB	8650	ENSG00000133961	NUMB	NM_003744	1571	CTTCCAGGCCGGTCATAGACGTACTCCCTCTGAGGCCGACCGATGGTTAG
NUMBL	9253	ENSG00000105245	NUMBL	NM_004756	402	GCACGTGCAGCTTCCCGGTCAGGTACCTGGGTCACGTGGAGGTAGAGGAG
NUP62	23636	ENSG00000213024	NUP62	NM_012346	3089	AATCCACTGTGTGTGGAAGGCAGAAGCTAGCGGTTGTATCCCAAGCATCT
NUPR1	26471	ENSG00000176046	NUPR1	NM_001042483	581	GAGATGAGGCCAGACCATGGACACTACACCCAGCAATAGAGACGGGACTG
NUSAP1	51203	ENSG00000137804	NUSAP1	NM_018454	208	CGCGCTGACGAAGTTTGGTGATCCATCTTCCGAGTATCGCCGGGATTTCG
OAS1	4938	ENSG00000089127	OAS1	NM_002534	245	CGAGGTAGCTCCTACCCTGTGTGTGTGTCCAAGGTGGTAAAGGGTGGCTC
OASL	8638	ENSG00000135114	OASL	NM_003733	484	GAATGGCACGGTTCTCAGGAGCACCAGAGAGGTGGAGCTGGTGGCGTTTC
OAZ1	4946	ENSG00000104904	OAZ1	NM_004152	474	CAGGCTCACAGACGCCAAACGCATTAACTGGCGAACAGTGCTGAGTGGCG
OCLN	100506658	ENSG00000197822	OCLN	NM_002538	352	GGTCTAGGACGCAGCAGATTGGTTTATCTTGGAAGCTAAAGGGCATTGCT
ODC1	4953	ENSG00000115758	ODC1	NM_002539	1754	ATGGCTTCCAGAGGCCGACGATCTACTATGTGATGTCAGGGCCTGCGTGG
OGFRL1	79627	ENSG00000119900	OGFRL1	NM_001324266	6961	GGCTGGAAGTAGAGTTCAGAGAGGGAGAAGGGACAAGAATCAGTGTGGGC
OGG1	4968	ENSG00000114026	OGG1	NM_002542	215	GGTTGTTAAACAGCACCGTGTGGGCGAGGCCTTAAGGGTCGTGGTCCTTG
OLIG2	10215	ENSG00000205927	OLIG2	NM_005806	1349	GGATGTTCTCTCCGGGACCTGATCGAGCGCTGTCTGGCTTTAACCTGAGC
OLR1	4973	ENSG00000173391	OLR1	NM_002543	351	GAAACTGGAGGGACAGATCTCAGCCCGGCAACAAGCAGAAGAAGCTTCAC
OMD	4958	ENSG00000127083	OMD	NM_005014	2098	TCTGACCTCTTCTTCAGGAAAGCTTTCACACTGGTATTTGTGATCTCACC
OPCML	4978	ENSG00000183715	OPCML	NM_002545	586	GCTTTGTAAGTGAGGATGAGTACCTGGAGATCTCTGACATCAAGCGAGAC
OR10J3	441911	ENSG00000196266	OR10J3	NM_001004467	290	GCTGTGCCACTCAGCTCTTCTTCTATCTCACCTTTGGCATCAACAACTGC
ORC6	23594	ENSG00000091651	ORC6	NM_014321	133	GAGGAGTACTTGCGCCTGTCCCGGGTGAAGTGTGTCGGCCTCTCCGCACG
ORM1	5004	ENSG00000229314	ORM1	NM_000607	447	CCAAGAGCATTTCGCTCACTTGCTGATCCTCAGGGACACCAAGACCTACA
ORM2	5005	ENSG00000228278	ORM2	NM_000608	451	GCCGAGAACATGTTGCTCACCTGCTGTTCCTTAGGGACACCAAGACCTTG
ORMDL3	94103	ENSG00000172057	ORMDL3	NM_001320801	243	TGGTTTGAGGCAGGTTATGAAACCACATCAGGGCCCAGCACTAAGCAGCC
OS9	10956	ENSG00000135506	OS9	NM_006812	442	GCTATTCACTTCCAGCGTGAAAGGGAGGAGGAAACACCTGCTTACCAAGG
OSGIN1	29948	ENSG00000140961	OSGIN1	NM_182981	1741	GTCAAGAGGAGTAGGGATCCCAGGCTGCCCTGGACTTAGACCAGTGTCTG
OSM	5008	ENSG00000099985	OSM	NM_020530	1266	CACCTGGATGTCTGGGTGACCTCACTTTAGGCAGCTGTAACAGCGGCAGG
OTX2	5015	ENSG00000165588	OTX2	NM_021728	308	GCCTTACGCAGTCAATGGGCTGAGTCTGACCACTTCGGGTATGGACTTGC
P4HA1	5033	ENSG00000122884	P4HA1	NM_000917	519	CTGAGTGGAGTGAGTTGGAGAATCTGGTCCTTAAGGATATGTCAGATGGC
P4HB	5034	ENSG00000185624	P4HB	NM_000918	379	CTGAGTATGCCAAAGCCGCTGGGAAGCTGAAGGCAGAAGGTTCCGAGATC
PA2G4	5036	ENSG00000170515	PA2G4	NM_006191	535	CTAGCTCAGGTGTGTCGGTACTGAGCCTGTGTGAGAAAGGTGATGCCATG
PABPC1	26986	ENSG00000070756	PABPC1	NM_002568	21	TGCTGAGAGTGCGGAGTGTGTGCTCCGGGCTCGGAACACACATTTATTAT
PAF1	54623	ENSG00000006712	PAF1	NM_019088	736	GTACATCTCCACTGAGTTCAACCGTTATGGCATCTCCAATGAGAAGCCTG
PAG1	55824	ENSG00000076641	PAG1	NM_018440	3691	TCAAAGGAGCCTAGTTGAAGTGCTATTATGAGTGTGGGCTATGGAAAGAC
PAICS	10606	ENSG00000128050	PAICS	NM_006452	628	GATGCCAATAATGACCCACAGTGGTCTGAGGAACAGCTGATTGCTGCAAA
PAK1	5058	ENSG00000149269	PAK1	NM_002576	1140	CGGTCTGTGATTGAACCACTTCCTGTCACTCCAACTCGGGACGTGGCTAC
PAK1IP1	55003	ENSG00000111845	PAK1IP1	NM_017906	411	CCTTCCTTTCTATTCACCCATCTGGCAAGTTGGCCCTGTCGGTTGGTACA
PAK3	5063	ENSG00000077264	PAK3	NM_002578	684	CAACCGGGATTCTTCAGCACTCAACCACAGCTCCAAACCACTTCCCATGG
PAK7	57144	ENSG00000101349	PAK5	NM_177990	1384	CTACACCTACCCTCGCTTGTCCGAGCCCACAATGTGCATTCCAAAGGTGG
PALB2	79728	ENSG00000083093	PALB2	NM_024675	3422	GAGTCATCCCTGTGCCAAAGAGAGTGAGTCGTTGCGAAGCCCTGTGTTTC
PALM2(AKAP2)	445815	ENSG00000157654	PALM2AKAP2	NM_007203	718	GAAGGTGAGTCAGCCTCGAACGCCACAGAAACATCCGGCCCAGACATGAC
PANK1	53354	ENSG00000152782	PANK1	NM_148977	1503	GCTGGTTAACATGGGCTCAGGTGTCAGCATTCTAGCCGTGTACTCCAAGG
PANK2	80025	ENSG00000125779	PANK2	NM_153638	3663	CAAACCCGGGACTGTCTGTCTCTGGTGCCTGAGTTGGGAAGACGCTGTTG
PARK7	11315	ENSG00000116288	PARK7	NM_007262	228	CTGTAGATGTCATGAGGCGAGCTGGGATTAAGGTCACCGTTGCAGGCCTG
PARP1	142	ENSG00000143799	PARP1	NM_001618	1946	TGGGTACGGTGATCGGTAGCAACAAACTGGAACAGATGCCGTCCAAGGAG
PARP2	10038	ENSG00000129484	PARP2	NM_005484	880	GATTGAGGATTGTATTCGGGCTGGCCAGCATGGACGAGCTCTCATGGAAG
PARP3	10039	ENSG00000041880	PARP3	NM_005485	220	CGGCCTCTGGCGATTGTTGGGAATTCTCTCCCTAATTCACGCCTGAGGCT
PARP4	143	ENSG00000102699	PARP4	NM_006437	4208	CCTGTGCCTGGCACTTGTGCTGACTGGATCCCACAGTCGGCGTCTTGTCC
PAX3	5077	ENSG00000135903	PAX3	NM_013942	293	CGGATAGTTCCCGAGGGTCATCCGCGCCGCACTCGCCTTTCCGTTTCGCC
PAX5	5079	ENSG00000196092	PAX5	NM_016734	2819	GGGCAGATGCCTAATTTCGCACAATGCATGCCCACCTGTTGATCTAAGGG
PAX6	5080	ENSG00000007372	PAX6	NM_000280	1438	GTCTACCAACCAATTCCACAACCCACCACACCGGTTTCCTCCTTCACATC
PAX8	7849	ENSG00000125618	PAX8	NM_013953	1494	CAGCCGGTACCCACCAAAGGAGAGAAGAAGCAATAGCCGAGGAACTTGGG
PBRM1	55193	ENSG00000163939	PBRM1	NM_181042	4542	CAGTGCGGAGTCCAACAGCATTAGCAAGTGGGATCAGACACTGGCAGCTC
PBX1	5087	ENSG00000185630	PBX1	NM_002585	1613	TACAGTGATGGACTCGCAGCCAGTCAGATGTACAGTCCGCAGGGCATCAG
PBX3	5090	ENSG00000167081	PBX3	NM_006195	1004	CATTGGCAAGTTTCAGGAAGAAGCCAACCTCTATGCTGCAAAGACGGCCG
PCGF2	7703	ENSG00000277258	PCGF2	NM_007144	128	CCCGTCTTAACGATTTGGCGTCTCCCTCGACCACCACCTCTTTGTGCAGC
PCK1	5105	ENSG00000124253	PCK1	NM_002591	1292	CTAGCTTCAGGTGTCACCATCACGTCCTGGAAGAATAAGGAGTGGAGCTC
PCNA	5111	ENSG00000132646	PCNA	NM_002592	166	CTCCTGAAGCCGAAACCAGCTAGACTTTCCTCCTTCCCGCCTGCCTGTAG
PCNX	22990	ENSG00000100731	PCNX1	NM_014982	2303	GTTCAGCAGTGATAGCTCTTCTAGCACCACTTCTCATTCCTGTCAGTCTC
PCOLCE	5118	ENSG00000106333	PCOLCE	NM_002593	970	GATCTCAGTGTCACCGCTGATGGCTTCTCAGCCTCCTACAAGACCCTGCC
PCSK6	5046	ENSG00000140479	PCSK6	NM_002570	1165	CAGATGTGGTCGAGGCAAAGTCGCTGGGCATCAGACCCAACTACATCGAC
PCYT2	5833	ENSG00000185813	PCYT2	NM_001184917	486	GGCCGGGACACCTATGAGGAAGTAAAGCAGGCTGGGAGGTACAGAGAATG
PDCD1	5133	ENSG00000188389	PDCD1	NM_005018	796	CTGAGCAGACGGAGTATGCCACCATTGTCTTTCCTAGCGGAATGGGCACC
PDCD1LG2	80380	ENSG00000197646	PDCD1LG2	NM_025239	1085	GTGCTATCTGAACCTGTGGTCTTGGGAGCCAGGGTGACCTGATATGACAT
PDGFA	5154	ENSG00000197461	PDGFA	NM_002607	1962	CCGCAGGAAGCAGGAATGTCTTGGAAACCGCCACGCGAACTTTAGAAACC
PDGFB	5155	ENSG00000100311	PDGFB	NM_033016	652	GGGCAAGCACCGGAAATTCAAGCACACGCATGACAAGACGGCACTGAAGG
PDGFC	56034	ENSG00000145431	PDGFC	NM_016205	971	CAACATTGTCATGCCACAATTCACAGAAGCTGTGAGTCCTTCAGTGCTAC
PDGFD	80310	ENSG00000170962	PDGFD	NM_025208	1245	CTTCTTTCCACGTTGCCTCCTCGTGCAGCGCTGTGGAGGAAATTGTGGCT
PDGFRA	5156	ENSG00000134853	PDGFRA	NM_006206	767	GCCATTATACCTTGTCGCACAACTGATCCCGAGACTCCTGTAACCTTACA
PDGFRB	5159	ENSG00000113721	PDGFRB	NM_002609	585	GGCCAGAGCTTGTCCTCAATGTCTCCAGCACCTTCGTTCTGACCTGCTCG
PDIA4	9601	ENSG00000155660	PDIA4	NM_004911	2607	GAAATTGTTGGCGTAGATTTGGCTTCTGGTATGTGTTTCTGATTGCTTCC
PDK1	5163	ENSG00000152256	PDK1	NM_002610	1249	GTTATGGATTGCCCATATCACGTCTTTACGCACAATACTTCCAAGGAGAC
PDK2	5164	ENSG00000005882	PDK2	NM_002611	1515	GAAGTCACTGCGGTGATAGGTCTGTGATGGTCCCTAAGTGCCAGTCCATC
PDLIM7	9260	ENSG00000196923	PDLIM7	NM_005451	1155	CTGAAGATGACCTGGCACGTGCACTGCTTTACCTGTGCTGCCTGCAAGAC
PDPK1	5170	ENSG00000140992	PDPK1	NM_002613	1521	CTAAAGATGGGCCCAGTGGATAAGCGGAAGGGTTTATTTGCAAGACGACG
PDPN	10630	ENSG00000162493	PDPN	NM_001006625	295	CAACTCTGGTGGCAACAAGTGTCAACAGTGTAACAGGCATTCGCATCGAG
PDZK1	5174	ENSG00000174827	PDZK1	NM_002614	3	CAGTGAGTTGCAAGCCTAATGCTCACCTGCAGAGACAGAATTCCTGAGTG
PECAM1	5175	ENSG00000261371	PECAM1	NM_000442	2261	CTCTGAACTCAGACGTGCAGTACACGGAAGTTCAAGTGTCCTCAGCTGAG
PELP1	27043	ENSG00000141456	PELP1	NM_014389	1185	GCTGCCTAGGGCTCATGCTCAGCTCTGAGTTTGGAGCTCCCGTGTCCGTC
PER1	5187	ENSG00000179094	PER1	NM_002616	398	GGCAATGAGTCCAACGGGCATGAGTCTAGAGGCGCATCTCAGCGGAGCTC
PEX12	5193	ENSG00000108733	PEX12	NM_000286	1096	GGCAGCCTACCCATTTGTGAACATGGCCTGGGAAGGATGGTTTCTTGTAC
PF4	5196	ENSG00000163737	PF4	NM_002619	106	CAGAGACCCAGCCCGAGTTTCCCATCGCACTGAGCACTGAGATCCTGCTG
PF4V1	5197	ENSG00000109272	PF4V1	NM_002620	19	GCCCGACTTTCCCTGCGCACTGGGATCCTGCTGGAACCTCAGCTGCAACA
PFDN1	5201	ENSG00000113068	PFDN1	NM_002622	334	GGAGCGAAGCGTTAAGGAAGCTGAGGACAACATCCGGGAGATGCTGATGG
PFDN2	5202	ENSG00000143256	PFDN2	NM_012394	222	ATCGATACACTGAAGGAGGTAGATGAAACTCGTAAGTGCTACCGCATGGT
PFKFB1	5207	ENSG00000158571	PFKFB1	NM_002625	812	CCATGTCACACCTCGCTCCATCTACCTTTGCCGACATGGCGAGAGTGAAC
PFKFB2	5208	ENSG00000123836	PFKFB2	NM_006212	571	GGAATCCGTCTGTGATGATCCTGATGTCATTGCTGCCAATATTCTGGAGG
PFKFB3	5209	ENSG00000170525	PFKFB3	NM_004566	3171	GGGTCTCGTGCCCAGATGAAACCATTTGGAAACTCGGCAGCAGAGTTTGT
PFKFB4	5210	ENSG00000114268	PFKFB4	NM_004567	2874	AGAGAAGTTAGCGTCCCTGGCCCTGGCCGGTGGTCTCTCATCCTTGTGTG
PFKL	5211	ENSG00000141959	PFKL	NM_002626	828	CCGTGGGTCCCGACTGAACATCATCATCATCGCTGAGGGTGCCATTGACC
PGAP3	93210	ENSG00000161395	PGAP3	NM_033419	1903	GTGACTGCCGGTGAATGTGTCCACAGTTGAGAGGTTGGAGCAGGATGAGG
PGC	5225	ENSG00000096088	PGC	NM_002630	484	CACCGGCTTCTTTGGCTATGACACCCTGACTGTCCAGAGCATCCAGGTCC
PGF	5228	ENSG00000119630	PGF	NM_002632	1060	CCGCACCCGGCTCGTGTATTTATTACCGTCACACTCTTCAGTGACTCCTG
PGR	5241	ENSG00000082175	PGR	NM_000926	1859	CGCGTACCCTCTCTATAGCGACTTCCAGCCGCCCGCTCTAAAGATAAAGG
PHB	5245	ENSG00000167085	PHB	NM_002634	455	GCCGTCCATCACAACTGAGATCCTCAAGTCAGTGGTGGCTCGCTTTGATG
PHB2	11331	ENSG00000215021	PHB2	NM_001144831	529	CGAGTGTTGTCTCGACCCAATGCTCAGGAGCTTCCTAGCATGTACCAGCG
PHC2	1912	ENSG00000134686	PHC2	NM_198040	2025	CAAGCGCTTCTGTTCCATGGCTTGTGCAAAGAGGTACAACGTGGGATGCA
PHF2	5253	ENSG00000197724	PHF2	NM_005392	1350	TCTCAATGGTGCTTTCCGATCGTGGACGAAGAAGCAGGCTTTGGCAGAGC
PHF6	84295	ENSG00000156531	PHF6	NM_032335	81	GGAGAACCGAGACCGACTTCTTTCTCTTTACCCTCATTGGCGCTTCTCTC
PHF8	23133	ENSG00000172943	PHF8	NM_001184896	4488	CAGGACTCACATCTTCACTCCTGGGCCTTTGCACTTCCAGACGACAGGTC
PHGDH	26227	ENSG00000092621	PHGDH	NM_006623	453	GCTGGCACAGGTGTGGACAATGTGGATCTGGAGGCCGCAACAAGGAAGGG
PIAS1	8554	ENSG00000033800	PIAS1	NM_016166	970	GTTCTTCTTCAGAGGTTACGAGCAAAGGGAATAAGGAATCCGGATCATTC
PIAS2	9063	ENSG00000078043	PIAS2	NM_004671	2698	GTTGTTTGCTAATGAGTGCTGTGTGAAGTTCTGGGATTTGGCTACTCTTC
PIAS3	10401	ENSG00000131788	PIAS3	NM_006099	2245	GTGGGAGGCAAATGGGATGGTATGTGAGCTAGGAGAAGGGCTGAACCCTC
PIAS4	51588	ENSG00000105229	PIAS4	NM_015897	61	CTCCGACCTTCAGATGCTCCTGGGTTTCGTGGGCCGGAGTAAGAGTGGAC
PIDD1	55367	ENSG00000177595	PIDD1	NM_145886	2485	GGAGATGCCGAGACCGGCTTTCTGACGCAGAGCAACCTGCTGAGTGTGGC
PIK3C2A	5286	ENSG00000011405	PIK3C2A	NM_002645	1252	CCATATACCAATCACCGCACAAACCCAGGCTATTTGTTAAGTCCAGTCAC
PIK3C3	5289	ENSG00000078142	PIK3C3	NM_002647	871	CAAGCTTGCCCGGAGTTTAAGAAGTGGACCTTCTGACCACGATCTGAAAC
PIK3CA	5290	ENSG00000121879	PIK3CA	NM_006218	1946	CAGGCTATGGAACTTCTGGACTGTAATTACCCAGATCCTATGGTTCGAGG
PIK3CB	5291	ENSG00000051382	PIK3CB	NM_006219	4789	GGAGCCTGAGGTAAGGAGCCATGCATATGGGAGGTGTCCTGAAGTCTGGG
PIK3CD	5293	ENSG00000171608	PIK3CD	NM_005026	2877	GCATTGGCGATCGGCACAGCGACAACATCATGATCCGAGAGAGTGGGCAG
PIK3CG	5294	ENSG00000105851	PIK3CG	NM_002649	51	GATACTACCACCGAATGTCTGTGTTTCATTGTCTAGTCCAACCTGTATTG
PIK3R1	5295	ENSG00000145675	PIK3R1	NM_181504	1982	GCAGAAAGGCACGTCCACTCACAAGGGACGCTTTGGGAGAATGTCAGTTC
PIK3R2	5296	ENSG00000105647	PIK3R2	NM_005027	2183	CCCAGGCCTCGGACAACAGAGAGATCGACAAGCGCATGAACAGCCTCAAG
PIK3R3	8503	ENSG00000117461	PIK3R3	NM_003629	2092	GTCAGGCTTGCCTACCCTGTTCATGCACAGATGCCCTCGCTTTGCAGATA
PIK3R5	23533	ENSG00000141506	PIK3R5	NM_001142633	1666	CAAGGCTTCCACGCTACGTGTTGTGGTCTTTGGCTCCGATCGGATTTCAG
PIM1	5292	ENSG00000137193	PIM1	NM_002648	1197	GGCAGAGGGTCTCTTCAGAATGTCAGCATCTCATTAGATGGTGCTTGGCC
PIM2	11040	ENSG00000102096	PIM2	NM_006875	538	CATGCCCACTCGAAGTCGCACTGCTATGGAAAGTGGGTGCAGGTGGTGGG
PIM3	415116	ENSG00000198355	PIM3	NM_001001852	532	CAGCCAGCCAAGGCGGACAAGGAGAGCTTCGAGAAGGCGTACCAGGTGGG
PIN1	5300	ENSG00000127445	PIN1	NM_006221	508	GCCTTCAGCAGAGGTCAGATGCAGAAGCCATTTGAAGACGCCTCGTTTGC
PINX1	54984	ENSG00000254093	PINX1	NM_017884	598	GTAAGAAGACTCCCGAGGGCGATGCCAGTCCCTCCACTCCAGAGGAGAAC
PIP4K2B	8396	ENSG00000276293	PIP4K2B	NM_003559	4410	GAGGCCAGGATAGGGCTAAGGCCAGGATTCCTGGCTGGCATCCAGTCACC
PIR	8544	ENSG00000087842	PIR	NM_003662	291	CGGTGAGGCTACTGGACCCACACTCTCTTAACCTGCCCTCCCTGCACTCG
PITRM1	10531	ENSG00000107959	PITRM1	NM_014968	2144	GCTCTTTGCTGTCAGCCACGACAAGCTCCTGGCCGTGAGCGATAGATACC
PITX2	5308	ENSG00000164093	PITX2	NM_000325	1136	GTTCAATGGGCTCATGCAGCCCTACGACGACATGTACCCAGGCTATTCCT
PKM	5315	ENSG00000067225	PKM	NM_002654	1942	GCCAGCAACGCTTGTAGAACTCACTCTGGGCTGTAACGTGGCACTGGTAG
PKMYT1	9088	ENSG00000127564	PKMYT1	NM_004203	1952	CTCCTTTGAGCCTCGGAACCTCCTCAGCCTGTTTGAGGACACCCTAGACC
PKP1	5317	ENSG00000081277	PKP1	NM_000299	1506	CTTCTGGCTCTTGTTCCGCAAAGGGCCACTAGTAGCAGGGTGAACCTGAG
PLA1A	51365	ENSG00000144837	PLA1A	NM_015900	714	CCACACAGACACCGACAATTTGGGTATTCGGATTCCCGTTGGACATGTGG
PLA2G10	8399	ENSG00000069764	PLA2G10	NM_003561	454	CTGTGTGCCTGCCAATCATGCTGCTCCTGCTACTGCCGTCGCTGCTGCTG
PLA2G2A	5320	ENSG00000188257	PLA2G2A	NM_000300	745	GGAAACCTTCCACCCAGTGCTGAATTTCCCTCTCTCATACCCTCCCTCCC
PLA2G3	50487	ENSG00000100078	PLA2G3	NM_015715	408	CTCAGGGACTGGCCCTGATCCATGCCCGCTGGGATGCGCATAGGAGGCTG
PLA2G4A	5321	ENSG00000116711	PLA2G4A	NM_024420	239	GTGGAGCACCAGTATTCCCACAAGTTTACGGTAGTGGTGTTACGTGCCAC
PLA2G4C	8605	ENSG00000105499	PLA2G4C	NM_003706	1982	CTACTACCCGAAGGATAGTGCCCGAAGTTGCTGCTTGGCATAGATGAGCC
PLA2G4E	123745	ENSG00000188089	PLA2G4E	NM_001206670	2064	GCTGACCGAGTCCGCGAACCACCTGTGCCTGCTGGACACTGCGTTCTTTG
PLA2G4F	255189	ENSG00000168907	PLA2G4F	NM_213600	1802	GATCTTCCTAAAGACCGCCGGCTCGGGCCTCAGCTTCCTGGAGTGGTACA
PLA2G5	5322	ENSG00000127472	PLA2G5	NM_000929	866	GGTCATAGGACTTGGTAGGGTCCCAGGGTCCCTAGGCCTCCACTTCTGAG
PLAT	5327	ENSG00000104368	PLAT	NM_000931	1678	TCAGCTAAAGCCCAACCTCCTGACCTGTCACCGTGAGCAGCTTTGGAAAC
PLAU	5328	ENSG00000122861	PLAU	NM_002658	1573	CCCACCAGGGCGAACGACAATAGCTTTACCCTCAGGCATAGGCCTGGGTG
PLAUR	5329	ENSG00000011422	PLAUR	NM_002659	453	CCCTGAGCTATCGGACTGGCTTGAAGATCACCAGCCTTACCGAGGTTGTG
PLCB1	23236	ENSG00000182621	PLCB1	NM_182734	1478	GCTGGAAGGGACGGACTGCAGAAGAGGAACCTGTCATCACCCATGGCTTC
PLCB4	5332	ENSG00000101333	PLCB4	NM_000933	2193	GTATGGGTTGCCCACTGACACCATACGTAAGGAATTCCGAACTCGCATGG
PLCE1	51196	ENSG00000138193	PLCE1	NM_001165979	772	GAGCAGACTATTTACCGCAGGGTCTTGCCAGTCGACTACCTTTGCTTCTT
PLCG1	5335	ENSG00000124181	PLCG1	NM_002660	1918	CTGGCGGAACGGGAAAGTCCAGCACTGCCGTATCCACTCCCGGCAAGATG
PLCG2	5336	ENSG00000197943	PLCG2	NM_002661	1447	GGAGCAACAGCGTCACATGGCCAAGGCCTTCAAGGAAGTATTTGGCGACC
PLD1	5337	ENSG00000075651	PLD1	NM_002662	1473	GACACCCGGATCATGTGTCATCCACCGTCTATTTGTGGGCTCACCATGAG
PLEK2	26499	ENSG00000100558	PLEK2	NM_016445	122	CGATGGTTCATCCTTCGGCAGAACACGCTGGTGTACTACAAGCTTGAGGG
PLEKHA3	65977	ENSG00000116095	PLEKHA3	NM_019091	946	CTGAGATGTTTCAACTGCACCATCCGGATCCCTTAGTTTCTCCTGTGTCA
PLG	5340	ENSG00000122194	PLG	NM_000301	2176	CCCAAATTATGTGGTCGCTGACCGGACCGAATGTTTCATCACTGGCTGGG
PLK1	5347	ENSG00000166851	PLK1	NM_005030	1673	GCTCATCTTGTGCCCACTGATGGCAGCCGTGACCTACATCGACGAGAAGC
PLK2	10769	ENSG00000145632	PLK2	NM_006622	1643	AAGCTGATTGCATTCCCAAAGAGCAGCTGAGCACATCATTTCAGTGGGTC
PLK3	1263	ENSG00000173846	PLK3	NM_004073	1914	TTGTGGCCCGAAATCGTAGTGCTTGTACTTACCTCGCTTCCCACCTTCGG
PLK4	10733	ENSG00000142731	PLK4	NM_014264	821	GCCACTCGAAGTGCACATGGCCTTGAATCTGATGTTTGGTCCCTGGGCTG
[truncated: 863 more rows]

## Sheet: Signature genes
Ref*: https://www.ncbi.nlm.nih.gov/pubmed/29198524
	HTG annotation																														Ref*	OV subtype				Lung subtype			THCA genes		STAD genes		TNBC genes				Salivary Gland genes
Sample Name	T cell	CD4 T cell	CD8 T cell	B cell	Macrophage	Housekeepers	AMPK Pathway	Angiogenesis	Apoptosis	Cardio Toxicity	Cell Cycle	Cluster of Differentiation	DMPK	DNA Repair	EGF / PDGF Pathway	EGFR / HER Pathway	FGFR Pathway	Hedgehog Pathway	Hypoxia	Immuno Oncology	JAK / STAT Pathway	MAP Kinase Pathway	NFkB Pathway	Other Genes of Interest	PI3K / AKT Pathway	Receptors, Ligands and Cell Signalling	Stem Cells	Stress Toxicity	Tissue Specific Genes	WNT Pathway	Cancer-Associated Fibroblast (CAF)	Clear	Endo	Mucinous	Serous	Ad	Sq	LCNEC	Fol	Pap	Dif	Int	BL1	BL2	LAR	M	Salivary Glands_Acinic cell	Salivary Glands_Adenoidcystic	Salivary Glands_Basal cell adenoma
A2M																					JAK / STAT Pathway
ABCA2													DMPK
ABCA3													DMPK																Tissue Specific Genes															BL2-L
ABCA4													DMPK
ABCA5													DMPK																																			Ad-L
ABCA9													DMPK																												Dif-H
ABCB1
ABCB11													DMPK																Tissue Specific Genes																	M-L
ABCB4													DMPK																Tissue Specific Genes
ABCB5																											Stem Cells
ABCB6													DMPK
ABCC1													DMPK
ABCC10													DMPK
ABCC11													DMPK																																LAR-H
ABCC12													DMPK																																LAR-H
ABCC2													DMPK
ABCC3													DMPK																					M-H
ABCC4													DMPK																Tissue Specific Genes
ABCC5													DMPK																																LAR-L
ABCC6													DMPK																Tissue Specific Genes							Ad
ABCD1													DMPK
ABCD3													DMPK																Tissue Specific Genes														BL1-H
ABCD4													DMPK
ABCF1													DMPK
ABCG2												Cluster of Differentiation															Stem Cells
ABCG8													DMPK																Tissue Specific Genes
ABHD11
ABHD2										Cardio Toxicity																			Tissue Specific Genes
ACACA							AMPK Pathway
ACACB							AMPK Pathway																						Tissue Specific Genes											Pap-L
ACADS																								Other Genes of Interest
ACHE
ACKR1												Cluster of Differentiation
ACKR2																				Immuno Oncology												C-H
ACKR3												Cluster of Differentiation								Immuno Oncology
ACKR4																				Immuno Oncology																					Dif-L		BL1-L					Ad-L
ACLY																								Other Genes of Interest
ACSL3																										Receptors, Ligands and Cell Signalling			Tissue Specific Genes
ACSL4																										Receptors, Ligands and Cell Signalling
ACSL5																										Receptors, Ligands and Cell Signalling			Tissue Specific Genes					M-H		Ad				Pap-H							Ac-H
ACTA2																											Stem Cells																BL1-L
ACTB						Housekeepers	AMPK Pathway	Angiogenesis	Apoptosis
ACTR1B																								Other Genes of Interest
ACTR2															EGF / PDGF Pathway
ACTR3B																													Tissue Specific Genes
ACVR1B																								Other Genes of Interest
ACVR1C																								Other Genes of Interest
ACVR2A																								Other Genes of Interest
ADAM17												Cluster of Differentiation
ADAM23																								Other Genes of Interest
ADAMTS1																								Other Genes of Interest
ADAR																									PI3K / AKT Pathway				Tissue Specific Genes
ADCK3																								Other Genes of Interest
ADIPOQ																				Immuno Oncology									Tissue Specific Genes
ADIPOR1							AMPK Pathway																						Tissue Specific Genes
ADIPOR2							AMPK Pathway
ADM																			Hypoxia							Receptors, Ligands and Cell Signalling		Stress Toxicity
ADM5
ADORA2A																								Other Genes of Interest
ADORA2B																			Hypoxia
ADRA1A							AMPK Pathway
ADRA1B							AMPK Pathway
ADRA1D							AMPK Pathway																						Tissue Specific Genes
ADRA2A							AMPK Pathway			Cardio Toxicity																			Tissue Specific Genes
ADRA2B							AMPK Pathway
ADRA2C							AMPK Pathway
AFF1																								Other Genes of Interest
AGER																													Tissue Specific Genes
AGFG1																								Other Genes of Interest
AGGF1								Angiogenesis
AGT																							NFkB Pathway
AGTR1
AHNAK																								Other Genes of Interest														LCNEC-L
AHNAK2																								Other Genes of Interest																				BL2-H
AHR													DMPK																															BL2-H
AHRR													DMPK
AICDA																											Stem Cells																			M-L
AIFM1									Apoptosis	Cardio Toxicity																			Tissue Specific Genes
AIMP2																								Other Genes of Interest
AK1							AMPK Pathway
AK2							AMPK Pathway																																				BL1-H
AK3							AMPK Pathway			Cardio Toxicity
AKAP1																													Tissue Specific Genes
AKAP13
AKR1B1																												Stress Toxicity	Tissue Specific Genes
AKR1C3																								Other Genes of Interest										M-H
AKT1							AMPK Pathway	Angiogenesis	Apoptosis						EGF / PDGF Pathway	EGFR / HER Pathway	FGFR Pathway				JAK / STAT Pathway		NFkB Pathway		PI3K / AKT Pathway	Receptors, Ligands and Cell Signalling			Tissue Specific Genes
AKT1S1																EGFR / HER Pathway	FGFR Pathway									Receptors, Ligands and Cell Signalling
AKT2							AMPK Pathway								EGF / PDGF Pathway	EGFR / HER Pathway	FGFR Pathway								PI3K / AKT Pathway	Receptors, Ligands and Cell Signalling
AKT3							AMPK Pathway								EGF / PDGF Pathway	EGFR / HER Pathway	FGFR Pathway								PI3K / AKT Pathway	Receptors, Ligands and Cell Signalling
ALAS1																													Tissue Specific Genes
ALB																											Stem Cells		Tissue Specific Genes
ALCAM												Cluster of Differentiation															Stem Cells
ALDH1A1																											Stem Cells							M-H														Ad-L
ALDH1A3																													Tissue Specific Genes												Dif-H
ALDH2																								Other Genes of Interest																Pap-L						M-L
ALDH4A1																								Other Genes of Interest																					LAR-H
ALDOC																			Hypoxia																						Dif-L
ALK												Cluster of Differentiation
ALKBH2																								Other Genes of Interest
ALKBH3																								Other Genes of Interest
ALOX5
ALPL																											Stem Cells		Tissue Specific Genes
AMER1																								Other Genes of Interest
AMFR																								Other Genes of Interest
AMH																								Other Genes of Interest
AMOT								Angiogenesis
ANAPC2											Cell Cycle
ANG								Angiogenesis																					Tissue Specific Genes																LAR-H
ANGPT1								Angiogenesis
ANGPT2								Angiogenesis																																			BL1-L
ANGPTL1								Angiogenesis
ANGPTL4								Angiogenesis											Hypoxia																								BL1-L
ANKRD37																			Hypoxia
ANLN																								Other Genes of Interest																		Int-H
ANPEP								Angiogenesis				Cluster of Differentiation
ANXA1																								Other Genes of Interest																Pap-H							Ac-L	Ad-L
ANXA2		CD4 T cell																	Hypoxia
ANXA3																								Other Genes of Interest
ANXA8																								Other Genes of Interest													Sq	LCNEC-L
AP2B1																								Other Genes of Interest
APAF1									Apoptosis
APBB1																								Other Genes of Interest
APC																									PI3K / AKT Pathway					WNT Pathway													BL1-L
APCS																				Immuno Oncology									Tissue Specific Genes
APEX1														DNA Repair					Hypoxia										Tissue Specific Genes														BL1-H
APEX2														DNA Repair
APH1B																													Tissue Specific Genes														BL1-L
APOC2																													Tissue Specific Genes																		Ac-H
APOC4																													Tissue Specific Genes
APOL3																				Immuno Oncology																										M-L
APP									Apoptosis
APPBP2																								Other Genes of Interest
AQP1																												Stress Toxicity
AQP2																												Stress Toxicity
AQP4																												Stress Toxicity
AQP7																													Tissue Specific Genes
AQP9																													Tissue Specific Genes
AR																								Other Genes of Interest
ARAF															EGF / PDGF Pathway	EGFR / HER Pathway	FGFR Pathway					MAP Kinase Pathway				Receptors, Ligands and Cell Signalling
AREG																EGFR / HER Pathway				Immuno Oncology									Tissue Specific Genes												Dif-L
ARHGAP44																								Other Genes of Interest												Ad
ARHGEF16																								Other Genes of Interest
ARID1A																													Tissue Specific Genes
ARID1B																								Other Genes of Interest
ARID2																													Tissue Specific Genes
ARMC1																								Other Genes of Interest
ARMCX1																																														M-H
ARMCX6
ARNT																			Hypoxia							Receptors, Ligands and Cell Signalling		Stress Toxicity
ARNT2																								Other Genes of Interest
ASB13																								Other Genes of Interest																			BL1-H
ASB16-AS1																								Other Genes of Interest
ASB9																								Other Genes of Interest																				BL2-H
ASH1L
ASNS																								Other Genes of Interest
ASPM																								Other Genes of Interest														LCNEC-H							LAR-L
ASXL1																								Other Genes of Interest																					LAR-L
ATAD2																													Tissue Specific Genes														BL1-H
ATAT1
ATF1															EGF / PDGF Pathway								NFkB Pathway
ATF2															EGF / PDGF Pathway							MAP Kinase Pathway
ATF4																										Receptors, Ligands and Cell Signalling		Stress Toxicity
ATF6																												Stress Toxicity
ATF6B																												Stress Toxicity
ATG12									Apoptosis																			Stress Toxicity
ATG13							AMPK Pathway
ATG16L1									Apoptosis
ATG3									Apoptosis
ATG5									Apoptosis																			Stress Toxicity
ATG7									Apoptosis																			Stress Toxicity
ATM											Cell Cycle			DNA Repair													Stem Cells	Stress Toxicity
ATP5A1																													Tissue Specific Genes
ATP5F1						Housekeepers																							Tissue Specific Genes
ATP5G1																								Other Genes of Interest
ATP6V0C																													Tissue Specific Genes
ATP6V1G2									Apoptosis																				Tissue Specific Genes
ATP7A																								Other Genes of Interest																			BL1-L
ATP7B																								Other Genes of Interest
ATR											Cell Cycle			DNA Repair					Hypoxia									Stress Toxicity
ATRX																								Other Genes of Interest
ATXN1																											Stem Cells
ATXN3														DNA Repair
AURKA											Cell Cycle																															Int-H	BL1-H
AURKB											Cell Cycle
AURKC																								Other Genes of Interest																					LAR-H
AXIN1																														WNT Pathway
AXIN2																										Receptors, Ligands and Cell Signalling				WNT Pathway
AXL																											Stem Cells
B3GAT1																																								Pap-H					LAR-H
B3GNT8																								Other Genes of Interest																			BL1-L
BAD									Apoptosis						EGF / PDGF Pathway										PI3K / AKT Pathway
BAG1									Apoptosis																				Tissue Specific Genes
BAG2																													Tissue Specific Genes																LAR-L
BAG3									Apoptosis
BAG4																								Other Genes of Interest
BAG5																								Other Genes of Interest
BAI1								Angiogenesis
BAIAP3																								Other Genes of Interest
BAK1									Apoptosis
BAMBI																													Tissue Specific Genes															BL2-L				Ad-H
BAP1																								Other Genes of Interest
BARD1
BATF																								Other Genes of Interest																								Ad-L
BAX									Apoptosis																	Receptors, Ligands and Cell Signalling
BBC3									Apoptosis																	Receptors, Ligands and Cell Signalling		Stress Toxicity
BBS4																								Other Genes of Interest
BCAR1															EGF / PDGF Pathway																												BL1-L
BCAT1										Cardio Toxicity
BCCIP											Cell Cycle
BCL10									Apoptosis																																					M-L
BCL2									Apoptosis		Cell Cycle				EGF / PDGF Pathway			Hedgehog Pathway		Immuno Oncology						Receptors, Ligands and Cell Signalling
BCL2A1									Apoptosis														NFkB Pathway			Receptors, Ligands and Cell Signalling
BCL2L1									Apoptosis												JAK / STAT Pathway		NFkB Pathway			Receptors, Ligands and Cell Signalling			Tissue Specific Genes
BCL2L10									Apoptosis
BCL2L11									Apoptosis
BCL2L2									Apoptosis
BCL3																							NFkB Pathway																									Ad-L
BCL6																				Immuno Oncology									Tissue Specific Genes
BCOR																								Other Genes of Interest
BCR																													Tissue Specific Genes
BDNF																								Other Genes of Interest
BECN1									Apoptosis																			Stress Toxicity
BFAR									Apoptosis
BHLHE40																			Hypoxia
BID									Apoptosis																			Stress Toxicity	Tissue Specific Genes
BIK									Apoptosis																																				LAR-H
BIRC2									Apoptosis														NFkB Pathway						Tissue Specific Genes
BIRC3									Apoptosis														NFkB Pathway			Receptors, Ligands and Cell Signalling																				M-L	Ac-H
BIRC5									Apoptosis		Cell Cycle																		Tissue Specific Genes													Int-H
BIRC6									Apoptosis
BIRC7																								Other Genes of Interest
BLK				B cell																																										M-L
BLM											Cell Cycle								Hypoxia
BLVRA																								Other Genes of Interest
BMF									Apoptosis																				Tissue Specific Genes
BMI1																											Stem Cells																	BL2-L
BMP1																													Tissue Specific Genes
BMP2								Angiogenesis										Hedgehog Pathway		Immuno Oncology						Receptors, Ligands and Cell Signalling								M-H											LAR-L
BMP4																		Hedgehog Pathway		Immuno Oncology						Receptors, Ligands and Cell Signalling
BMP5																		Hedgehog Pathway																														Ad-L
BMP6																		Hedgehog Pathway		Immuno Oncology
BMP7																		Hedgehog Pathway		Immuno Oncology							Stem Cells
BMP8A																								Other Genes of Interest
BMP8B																		Hedgehog Pathway
BMPR1B												Cluster of Differentiation
BNIP2									Apoptosis
BNIP3									Apoptosis										Hypoxia										Tissue Specific Genes
BNIP3L									Apoptosis										Hypoxia									Stress Toxicity	Tissue Specific Genes
BOC																		Hedgehog Pathway
BOD1																														WNT Pathway
BOK									Apoptosis
BPNT1
BRAF									Apoptosis						EGF / PDGF Pathway	EGFR / HER Pathway	FGFR Pathway					MAP Kinase Pathway				Receptors, Ligands and Cell Signalling
BRCA1											Cell Cycle			DNA Repair
BRCA2											Cell Cycle			DNA Repair
BRIP1														DNA Repair
BSG
BTC																EGFR / HER Pathway
BTG1								Angiogenesis																					Tissue Specific Genes
BTG2										Cardio Toxicity																Receptors, Ligands and Cell Signalling																			LAR-H
BTG3																								Other Genes of Interest
BTK																									PI3K / AKT Pathway																					M-L		Ad-L
BTLA																																														M-L		Ad-L
BTRC											Cell Cycle							Hedgehog Pathway												WNT Pathway
BUB1											Cell Cycle																															Int-H
BUB1B											Cell Cycle																		Tissue Specific Genes												Dif-H
C17orf53																								Other Genes of Interest																			BL1-H
C19orf40																								Other Genes of Interest																		Int-H
C1orf106																								Other Genes of Interest
C1orf159									Apoptosis
C1orf86																								Other Genes of Interest
C1QA																								Other Genes of Interest																						M-L
C1S																													Tissue Specific Genes																				Ba-L
C3																				Immuno Oncology														M-L				LCNEC-L	Fol-low							M-L		Ad-L
C3AR1																				Immuno Oncology																										M-L
C5																				Immuno Oncology									Tissue Specific Genes
C5AR1					Macrophage							Cluster of Differentiation								Immuno Oncology									Tissue Specific Genes
C5orf55																								Other Genes of Interest
CA12																								Other Genes of Interest
CA9																			Hypoxia	Immuno Oncology						Receptors, Ligands and Cell Signalling		Stress Toxicity	Tissue Specific Genes					M-H
CACNA1C																								Other Genes of Interest																			BL1-L
CACNA1D																								Other Genes of Interest
CACNA1E																								Other Genes of Interest
CACNA1G																													Tissue Specific Genes
CACNA1H																								Other Genes of Interest
CACNA2D1																								Other Genes of Interest
CACNA2D2																													Tissue Specific Genes													Int-L
CACNA2D3																								Other Genes of Interest										M-L	S-H		Sq										Ac-L
CACNA2D4																								Other Genes of Interest
CACNB2																								Other Genes of Interest
CACNB3																													Tissue Specific Genes
CACNB4																								Other Genes of Interest																								Ad-L
CACNG1																								Other Genes of Interest
CACNG4																													Tissue Specific Genes
CACNG6																								Other Genes of Interest
CACYBP																								Other Genes of Interest
CAD																								Other Genes of Interest																					LAR-L
CADM1																	FGFR Pathway																	M-L
CALD1																								Other Genes of Interest
CALM1																														WNT Pathway
CALML3																								Other Genes of Interest													Sq
CALML5																													Tissue Specific Genes																			Ad-H
CALML6																								Other Genes of Interest
CALR																												Stress Toxicity	Tissue Specific Genes
CAMK2B																								Other Genes of Interest																			BL1-L
CAMK2N1																													Tissue Specific Genes					M-H	S-L
CAMKK1							AMPK Pathway																																									Ad-L
CAMKK2							AMPK Pathway																						Tissue Specific Genes
CAMP
CAPN1									Apoptosis																				Tissue Specific Genes															BL2-H
CAPN2									Apoptosis
CAPN3									Apoptosis
CAPN5									Apoptosis
CAPN6									Apoptosis																				Tissue Specific Genes
CAPN7									Apoptosis
CAPNS1									Apoptosis
CARD11																							NFkB Pathway
CARM1																								Other Genes of Interest
CASP1									Apoptosis											Immuno Oncology			NFkB Pathway					Stress Toxicity	Tissue Specific Genes
CASP10									Apoptosis
CASP12																								Other Genes of Interest
CASP14									Apoptosis
CASP2									Apoptosis																				Tissue Specific Genes
CASP3									Apoptosis		Cell Cycle				EGF / PDGF Pathway
CASP4									Apoptosis
CASP5									Apoptosis
CASP6									Apoptosis
CASP7									Apoptosis
CASP8									Apoptosis														NFkB Pathway						Tissue Specific Genes
CASP8AP2									Apoptosis																				Tissue Specific Genes
CASP9									Apoptosis						EGF / PDGF Pathway										PI3K / AKT Pathway				Tissue Specific Genes
CATSPERB
CAV1																								Other Genes of Interest
CAV2																													Tissue Specific Genes									LCNEC-L
CBL															EGF / PDGF Pathway		FGFR Pathway												Tissue Specific Genes
CBLC																	FGFR Pathway
CBX3																													Tissue Specific Genes
CBX5																								Other Genes of Interest
CCBL2																								Other Genes of Interest
CCDC103									Apoptosis																																	Int-H
CCDC25
CCDC34
CCL1																				Immuno Oncology
CCL11								Angiogenesis												Immuno Oncology																										M-L
CCL13																				Immuno Oncology																										M-L		Ad-L
CCL14																				Immuno Oncology
CCL15								Angiogenesis												Immuno Oncology
CCL16																				Immuno Oncology									Tissue Specific Genes
CCL17																				Immuno Oncology																										M-L
CCL18																				Immuno Oncology																										M-L
CCL19																				Immuno Oncology									Tissue Specific Genes												Dif-H							Ad-L	Ba-L
CCL2								Angiogenesis												Immuno Oncology			NFkB Pathway					Stress Toxicity	Tissue Specific Genes																	M-L
CCL20																				Immuno Oncology			NFkB Pathway						Tissue Specific Genes													Int-H
CCL21																				Immuno Oncology																									LAR-H			Ad-L	Ba-L
CCL22																				Immuno Oncology									Tissue Specific Genes																	M-L
CCL23																				Immuno Oncology																										M-L
CCL24																				Immuno Oncology																										M-L
CCL25																				Immuno Oncology									Tissue Specific Genes
CCL26																				Immuno Oncology
CCL27																				Immuno Oncology
CCL28																				Immuno Oncology									Tissue Specific Genes
CCL3																				Immuno Oncology																										M-L
CCL4																				Immuno Oncology																										M-L			Ba-L
CCL5			CD8 T cell																	Immuno Oncology			NFkB Pathway			Receptors, Ligands and Cell Signalling			Tissue Specific Genes																	M-L		Ad-L
CCL7										Cardio Toxicity										Immuno Oncology
CCL8																				Immuno Oncology																										M-L
CCNA1											Cell Cycle											MAP Kinase Pathway
CCNA2											Cell Cycle											MAP Kinase Pathway					Stem Cells		Tissue Specific Genes
CCNB1											Cell Cycle											MAP Kinase Pathway							Tissue Specific Genes
CCNB2											Cell Cycle											MAP Kinase Pathway							Tissue Specific Genes														BL1-H
CCNB3																								Other Genes of Interest
CCNC											Cell Cycle																		Tissue Specific Genes
CCND1											Cell Cycle				EGF / PDGF Pathway						JAK / STAT Pathway	MAP Kinase Pathway			PI3K / AKT Pathway	Receptors, Ligands and Cell Signalling				WNT Pathway										Pap-H
CCND2											Cell Cycle											MAP Kinase Pathway				Receptors, Ligands and Cell Signalling				WNT Pathway
CCND3											Cell Cycle											MAP Kinase Pathway							Tissue Specific Genes
CCNE1											Cell Cycle											MAP Kinase Pathway
CCNE2											Cell Cycle
CCNF											Cell Cycle
CCNG1											Cell Cycle																																		LAR-H
CCNG2											Cell Cycle								Hypoxia
CCNH											Cell Cycle			DNA Repair
CCNO														DNA Repair
CCNT1											Cell Cycle
CCR1										Cardio Toxicity		Cluster of Differentiation								Immuno Oncology									Tissue Specific Genes																	M-L
CCR10																				Immuno Oncology
CCR2												Cluster of Differentiation								Immuno Oncology									Tissue Specific Genes																	M-L
CCR3												Cluster of Differentiation								Immuno Oncology									Tissue Specific Genes
CCR4												Cluster of Differentiation								Immuno Oncology																										M-L
CCR5												Cluster of Differentiation								Immuno Oncology																										M-L
CCR6												Cluster of Differentiation								Immuno Oncology																										M-L
CCR7												Cluster of Differentiation								Immuno Oncology									Tissue Specific Genes																	M-L
CCR8												Cluster of Differentiation								Immuno Oncology
CCR9												Cluster of Differentiation								Immuno Oncology									Tissue Specific Genes
CCRL2																				Immuno Oncology
CCS																								Other Genes of Interest
CCT2																				Immuno Oncology									Tissue Specific Genes
CCT3																								Other Genes of Interest
CCT4																								Other Genes of Interest
CCT5																								Other Genes of Interest
CCT6A																								Other Genes of Interest
CCT6B																													Tissue Specific Genes																LAR-H
CCT7																								Other Genes of Interest
CD14										Cardio Toxicity		Cluster of Differentiation								Immuno Oncology					PI3K / AKT Pathway
CD160			CD8 T cell									Cluster of Differentiation								Immuno Oncology									Tissue Specific Genes
CD163												Cluster of Differentiation
CD19				B cell								Cluster of Differentiation								Immuno Oncology									Tissue Specific Genes																	M-L
CD1A
CD2	T cell		CD8 T cell									Cluster of Differentiation																	Tissue Specific Genes																	M-L
CD200																																										Int-L					Ac-L
CD209												Cluster of Differentiation								Immuno Oncology																												Ad-L
CD22				B cell								Cluster of Differentiation																	Tissue Specific Genes																	M-L
CD24												Cluster of Differentiation															Stem Cells
CD244			CD8 T cell																																											M-L
CD27	T cell								Apoptosis			Cluster of Differentiation								Immuno Oncology									Tissue Specific Genes																	M-L		Ad-L	Ba-L
CD274												Cluster of Differentiation								Immuno Oncology																										M-L		Ad-L
CD276												Cluster of Differentiation								Immuno Oncology
CD28	T cell	CD4 T cell										Cluster of Differentiation								Immuno Oncology									Tissue Specific Genes																	M-L
CD33												Cluster of Differentiation																	Tissue Specific Genes																	M-L
CD34												Cluster of Differentiation															Stem Cells																					Ad-L
CD38												Cluster of Differentiation								Immuno Oncology							Stem Cells																			M-L
CD3D	T cell	CD4 T cell										Cluster of Differentiation								Immuno Oncology									Tissue Specific Genes																	M-L		Ad-L
CD3E	T cell																																													M-L
CD3G	T cell																																													M-L		Ad-L	Ba-L
CD4												Cluster of Differentiation								Immuno Oncology									Tissue Specific Genes																	M-L
CD40									Apoptosis			Cluster of Differentiation								Immuno Oncology			NFkB Pathway						Tissue Specific Genes																	M-L
CD40LG									Apoptosis			Cluster of Differentiation								Immuno Oncology								Stress Toxicity	Tissue Specific Genes																	M-L
CD44												Cluster of Differentiation															Stem Cells																						Ba-L
CD47												Cluster of Differentiation								Immuno Oncology
CD5												Cluster of Differentiation																																		M-L
CD52												Cluster of Differentiation																	Tissue Specific Genes
CD55								Angiogenesis				Cluster of Differentiation																	Tissue Specific Genes											Pap-H
CD59								Angiogenesis				Cluster of Differentiation
CD63												Cluster of Differentiation
CD68					Macrophage							Cluster of Differentiation								Immuno Oncology																										M-L
CD7	T cell		CD8 T cell																																											M-L
CD70									Apoptosis			Cluster of Differentiation								Immuno Oncology
CD74												Cluster of Differentiation																																		M-L
CD79A				B cell								Cluster of Differentiation																																		M-L
CD79B				B cell																																										M-L		Ad-L
CD80												Cluster of Differentiation								Immuno Oncology
CD83												Cluster of Differentiation											NFkB Pathway																				BL1-H
CD86												Cluster of Differentiation								Immuno Oncology																										M-L
CD8A			CD8 T cell									Cluster of Differentiation								Immuno Oncology									Tissue Specific Genes
CDC14A											Cell Cycle
CDC14B																								Other Genes of Interest
CDC16											Cell Cycle
CDC20											Cell Cycle
CDC25A											Cell Cycle																		Tissue Specific Genes													Int-H
CDC25B											Cell Cycle																		Tissue Specific Genes
CDC25C											Cell Cycle																																BL1-H
CDC34											Cell Cycle																		Tissue Specific Genes
CDC42																	FGFR Pathway					MAP Kinase Pathway			PI3K / AKT Pathway		Stem Cells
CDC42BPA																								Other Genes of Interest
CDC6											Cell Cycle
CDC7											Cell Cycle
CDCA7																													Tissue Specific Genes																			Ad-H
CDCP1
CDH1												Cluster of Differentiation				EGFR / HER Pathway	FGFR Pathway									Receptors, Ligands and Cell Signalling
CDH11																																											BL1-L
CDH13																	FGFR Pathway
CDH15																								Other Genes of Interest
CDH2												Cluster of Differentiation					FGFR Pathway												Tissue Specific Genes			C-L		M-L	S-H			LCNEC-H
CDH5								Angiogenesis				Cluster of Differentiation					FGFR Pathway												Tissue Specific Genes
CDK1											Cell Cycle																Stem Cells		Tissue Specific Genes														BL1-H
CDK12
CDK16																													Tissue Specific Genes
CDK2											Cell Cycle											MAP Kinase Pathway
CDK4											Cell Cycle											MAP Kinase Pathway							Tissue Specific Genes
CDK5																								Other Genes of Interest
CDK5R1											Cell Cycle
CDK5RAP1											Cell Cycle
CDK6											Cell Cycle											MAP Kinase Pathway							Tissue Specific Genes																LAR-L
CDK7											Cell Cycle			DNA Repair
CDK8											Cell Cycle
CDK9																								Other Genes of Interest
CDKL5																								Other Genes of Interest
CDKN1A											Cell Cycle										JAK / STAT Pathway	MAP Kinase Pathway				Receptors, Ligands and Cell Signalling		Stress Toxicity
CDKN1B											Cell Cycle											MAP Kinase Pathway			PI3K / AKT Pathway	Receptors, Ligands and Cell Signalling
CDKN1C																						MAP Kinase Pathway
CDKN2A									Apoptosis		Cell Cycle											MAP Kinase Pathway
CDKN2B											Cell Cycle											MAP Kinase Pathway
CDKN2C											Cell Cycle											MAP Kinase Pathway							Tissue Specific Genes
CDKN2D											Cell Cycle											MAP Kinase Pathway							Tissue Specific Genes
CDKN3											Cell Cycle																		Tissue Specific Genes
CDON																		Hedgehog Pathway											Tissue Specific Genes
CDX2																								Other Genes of Interest										M-H
CEACAM1
CEACAM3												Cluster of Differentiation								Immuno Oncology																										M-L
CEACAM5												Cluster of Differentiation								Immuno Oncology														M-H	S-L										LAR-H
CEACAM6																																		M-H		Ad
CEACAM7																				Immuno Oncology																									LAR-H
CEBPA																													Tissue Specific Genes																LAR-H
CEBPB																				Immuno Oncology	JAK / STAT Pathway
CEBPD																				Immuno Oncology	JAK / STAT Pathway					Receptors, Ligands and Cell Signalling
CEBPE																								Other Genes of Interest																						M-L
CECR6																								Other Genes of Interest
CELSR2																								Other Genes of Interest																					LAR-L
CENPF											Cell Cycle																		Tissue Specific Genes
CENPN											Cell Cycle																		Tissue Specific Genes
CENPS
CEP55																								Other Genes of Interest																			BL1-H
CEPT1
CES1																													Tissue Specific Genes																			Ad-L
CES2																													Tissue Specific Genes
CFLAR									Apoptosis														NFkB Pathway						Tissue Specific Genes
CFTR																												Stress Toxicity	Tissue Specific Genes
CHAD																													Tissue Specific Genes
CHD1																											Stem Cells		Tissue Specific Genes
CHD2
CHD3
CHD4																																													LAR-L
CHD7																											Stem Cells		Tissue Specific Genes
CHDH																													Tissue Specific Genes
CHEK1											Cell Cycle																Stem Cells	Stress Toxicity	Tissue Specific Genes
CHEK2											Cell Cycle																	Stress Toxicity
CHGA								Angiogenesis																										M-H
CHI3L1																				Immuno Oncology														M-L						Pap-H								Ad-L
CHI3L2																								Other Genes of Interest
CHMP4B																								Other Genes of Interest
CHN1
CHPT1																													Tissue Specific Genes
CHRNA1							AMPK Pathway
CHRNB1							AMPK Pathway
CHSY1
CHUK									Apoptosis						EGF / PDGF Pathway							MAP Kinase Pathway	NFkB Pathway		PI3K / AKT Pathway					WNT Pathway
CIC																								Other Genes of Interest
CIDEA									Apoptosis
CIDEB									Apoptosis																				Tissue Specific Genes
CIITA
CIRBP																								Other Genes of Interest																					LAR-H
CITED2																								Other Genes of Interest
CKB																								Other Genes of Interest																Pap-L
CKLF																				Immuno Oncology									Tissue Specific Genes
CKMT1A																				Immuno Oncology
CKMT2																				Immuno Oncology									Tissue Specific Genes
CKS1B											Cell Cycle																		Tissue Specific Genes														BL1-H
CKS2											Cell Cycle																		Tissue Specific Genes														BL1-H
CLCA2																													Tissue Specific Genes								Sq	LCNEC-L
CLCF1																								Other Genes of Interest																				BL2-H
CLDN3																								Other Genes of Interest												Ad						Int-H					Ac-H		Ba-L
CLEC4A					Macrophage																																									M-L
CLEC5A
CLEC7A					Macrophage
CLIC1																								Other Genes of Interest
CLIC3																													Tissue Specific Genes
CLOCK
CMC2																								Other Genes of Interest
CMKLR1																				Immuno Oncology																										M-L
CMTM1																				Immuno Oncology									Tissue Specific Genes
CMTM2																				Immuno Oncology									Tissue Specific Genes
CMTM3																				Immuno Oncology
CMTM4																				Immuno Oncology
CNIH4																								Other Genes of Interest
CNOT3																											Stem Cells
CNPY1																								Other Genes of Interest
CNPY2																								Other Genes of Interest
CNPY3																													Tissue Specific Genes
CNPY4																								Other Genes of Interest
CNTF																				Immuno Oncology
CNTFR																								Other Genes of Interest
COL11A1																													Tissue Specific Genes
COL11A2																								Other Genes of Interest
COL17A1																								Other Genes of Interest								C-H		M-H	S-L		Sq	LCNEC-L			Dif-L						Ac-L
COL18A1								Angiogenesis																					Tissue Specific Genes
COL1A1															EGF / PDGF Pathway							MAP Kinase Pathway							Tissue Specific Genes																				Ba-L
COL1A2																								Other Genes of Interest
COL27A1																													Tissue Specific Genes																			Ad-H
COL2A1																													Tissue Specific Genes
COL3A1										Cardio Toxicity																																							Ba-L
COL4A2																								Other Genes of Interest								C-H																Ad-H
COL4A3								Angiogenesis																								C-H
COL4A3BP
COL4A4																								Other Genes of Interest								C-H
COL4A5																								Other Genes of Interest																		Int-L					Ac-L
COL4A6																													Tissue Specific Genes
COL5A1																								Other Genes of Interest
COL5A2																								Other Genes of Interest
COL6A1																																												BL2-H
COL6A2																																												BL2-H
COL6A3
COL6A6																								Other Genes of Interest																							Ac-L
COL9A3																								Other Genes of Interest																Pap-L
COMMD4									Apoptosis
COMP																								Other Genes of Interest
COPS5																			Hypoxia
COX5A																													Tissue Specific Genes
COX7B																								Other Genes of Interest
CP																													Tissue Specific Genes			C-H		M-L		Ad
CPEB4																																																Ad-L
CPT1A							AMPK Pathway																																						LAR-H
CPT1B							AMPK Pathway
CPT1C							AMPK Pathway
CPT2							AMPK Pathway																			Receptors, Ligands and Cell Signalling
CRADD									Apoptosis																				Tissue Specific Genes
CREB1															EGF / PDGF Pathway							MAP Kinase Pathway
CREB3L1																								Other Genes of Interest										M-H														Ad-L
CREB3L3																													Tissue Specific Genes																	M-L
CREB3L4																													Tissue Specific Genes
CREB5																													Tissue Specific Genes
CREBBP																						MAP Kinase Pathway
CRK																	FGFR Pathway				JAK / STAT Pathway
CRLF2																				Immuno Oncology
CRLS1																								Other Genes of Interest
CRP																				Immuno Oncology	JAK / STAT Pathway							Stress Toxicity	Tissue Specific Genes
CRTAC1																								Other Genes of Interest
CRTAP
CRTC2							AMPK Pathway
CRY1							AMPK Pathway
CRYAA																													Tissue Specific Genes
CRYAB																								Other Genes of Interest
CRYBB1
CSDE1																													Tissue Specific Genes																LAR-L
CSF1																				Immuno Oncology			NFkB Pathway			Receptors, Ligands and Cell Signalling																						Ad-L
CSF1R												Cluster of Differentiation								Immuno Oncology	JAK / STAT Pathway								Tissue Specific Genes
CSF2																				Immuno Oncology			NFkB Pathway																							M-L
CSF3								Angiogenesis												Immuno Oncology			NFkB Pathway						Tissue Specific Genes																	M-L
CSF3R												Cluster of Differentiation								Immuno Oncology									Tissue Specific Genes																	M-L
CSNK1A1																		Hedgehog Pathway
CSNK1E											Cell Cycle							Hedgehog Pathway												WNT Pathway
CSNK2A1											Cell Cycle				EGF / PDGF Pathway										PI3K / AKT Pathway
CSNK2B											Cell Cycle				EGF / PDGF Pathway
CST6																													Tissue Specific Genes										Fol-low	Pap-H
CSTB																													Tissue Specific Genes
CTAG1B																																									Dif-L
CTAG2
CTGF								Angiogenesis																							CAF
CTLA4		CD4 T cell										Cluster of Differentiation								Immuno Oncology																										M-L		Ad-L
CTNNA1																								Other Genes of Interest
CTNNB1																EGFR / HER Pathway		Hedgehog Pathway							PI3K / AKT Pathway
CTNNBIP1																EGFR / HER Pathway														WNT Pathway
CTNND2																EGFR / HER Pathway														WNT Pathway
CTPS1																								Other Genes of Interest
CTSA																			Hypoxia
CTSB									Apoptosis																				Tissue Specific Genes															BL2-H
CTSC																								Other Genes of Interest																Pap-H								Ad-L
CTSD																								Other Genes of Interest
CTSH																								Other Genes of Interest																Pap-H
CTSL																								Other Genes of Interest																						M-L
CTSS									Apoptosis																				Tissue Specific Genes																	M-L		Ad-L
CTSV																								Other Genes of Interest
CUL2											Cell Cycle
CUL3											Cell Cycle
CX3CL1																				Immuno Oncology
CX3CR1																				Immuno Oncology									Tissue Specific Genes
CXADR																				Immuno Oncology
CXCL1								Angiogenesis												Immuno Oncology									Tissue Specific Genes	WNT Pathway	CAF											Int-H
CXCL10								Angiogenesis												Immuno Oncology
CXCL11								Angiogenesis												Immuno Oncology																										M-L
CXCL12								Angiogenesis												Immuno Oncology									Tissue Specific Genes		CAF
CXCL13								Angiogenesis												Immuno Oncology									Tissue Specific Genes																	M-L			Ba-L
CXCL14								Angiogenesis												Immuno Oncology									Tissue Specific Genes		CAF		E-H							Pap-H
CXCL16																				Immuno Oncology									Tissue Specific Genes
CXCL2								Angiogenesis												Immuno Oncology			NFkB Pathway
CXCL3								Angiogenesis												Immuno Oncology			NFkB Pathway								CAF											Int-H
CXCL5								Angiogenesis												Immuno Oncology																						Int-H			LAR-L
CXCL6								Angiogenesis												Immuno Oncology									Tissue Specific Genes		CAF
CXCL8																								Other Genes of Interest
CXCL9								Angiogenesis												Immuno Oncology	JAK / STAT Pathway																									M-L		Ad-L
CXCR1												Cluster of Differentiation								Immuno Oncology									Tissue Specific Genes
CXCR2												Cluster of Differentiation								Immuno Oncology									Tissue Specific Genes
CXCR3												Cluster of Differentiation								Immuno Oncology																										M-L			Ba-L
CXCR4												Cluster of Differentiation								Immuno Oncology									Tissue Specific Genes																			Ad-L
CXCR5				B cell								Cluster of Differentiation								Immuno Oncology																										M-L		Ad-L
CXCR6												Cluster of Differentiation								Immuno Oncology																										M-L
CXXC4																				Immuno Oncology																										M-H
CXXC5																													Tissue Specific Genes																			Ad-L
CYBA																													Tissue Specific Genes
CYBB									Apoptosis																				Tissue Specific Genes																	M-L		Ad-L
CYCS									Apoptosis
CYLD									Apoptosis
CYP19A1													DMPK																Tissue Specific Genes
CYP1A1													DMPK																Tissue Specific Genes
CYP1A2													DMPK																Tissue Specific Genes
CYP1B1													DMPK																											Pap-H								Ad-L
CYP2A6													DMPK																Tissue Specific Genes
CYP2B6													DMPK																							Ad
CYP2C19													DMPK																Tissue Specific Genes
CYP2C8													DMPK																Tissue Specific Genes
CYP2C9													DMPK																Tissue Specific Genes			C-H		M-H
CYP2D6													DMPK																Tissue Specific Genes
CYP2U1													DMPK																Tissue Specific Genes
CYP3A4													DMPK
CYP3A5													DMPK																					M-H
CYP4A22													DMPK																Tissue Specific Genes
CYP4V2																													Tissue Specific Genes
CYP7A1													DMPK																	WNT Pathway
CYR61																								Other Genes of Interest
DAAM1
DAB2																										Receptors, Ligands and Cell Signalling			Tissue Specific Genes	WNT Pathway
DAB2IP																													Tissue Specific Genes	WNT Pathway
DACH1																											Stem Cells
DAPK1									Apoptosis																				Tissue Specific Genes
DAPL1																								Other Genes of Interest								C-L		M-L	S-H		Sq											Ad-L
DARS2
DAXX																								Other Genes of Interest
DBI																								Other Genes of Interest																				BL2-L
DCK																													Tissue Specific Genes														BL1-H
DCN																																									Dif-H								Ba-L
DCTD
DDB2														DNA Repair														Stress Toxicity
DDIT3																												Stress Toxicity
DDIT4																			Hypoxia
DDR1												Cluster of Differentiation															Stem Cells
DDX10																													Tissue Specific Genes
DDX17																								Other Genes of Interest
DDX39B																								Other Genes of Interest
DDX5						Housekeepers																							Tissue Specific Genes
DDX58																				Immuno Oncology
DDX59																								Other Genes of Interest
DEFB1									Apoptosis																							C-H												BL2-H			Ac-L	Ad-L	Ba-L
DEGS1																													Tissue Specific Genes
DENND4A									Apoptosis
DEPDC1																								Other Genes of Interest																			BL1-H
DES																											Stem Cells															Int-L
DESI1																								Other Genes of Interest
DFFA									Apoptosis
DHCR24																								Other Genes of Interest
DHH																		Hedgehog Pathway
DHX58																								Other Genes of Interest
DIABLO									Apoptosis
DIAPH3																								Other Genes of Interest																					LAR-L
DICER1																								Other Genes of Interest
DISP1																		Hedgehog Pathway
DISP2																		Hedgehog Pathway											Tissue Specific Genes																			Ad-L
DKC1											Cell Cycle																																BL1-H
DKK1																											Stem Cells		Tissue Specific Genes				E-H
DKK2																								Other Genes of Interest						WNT Pathway
DKK3																													Tissue Specific Genes
DKK4																								Other Genes of Interest						WNT Pathway			E-H		S-L							Int-H
DLC1																													Tissue Specific Genes
DLGAP5																													Tissue Specific Genes
DLK1																						MAP Kinase Pathway							Tissue Specific Genes					M-H	S-L
DLL1																											Stem Cells
DLL3																													Tissue Specific Genes									LCNEC-H
DLL4																											Stem Cells
DMC1											Cell Cycle			DNA Repair
DMD																								Other Genes of Interest
DNAJA1														DNA Repair																													BL1-H
DNAJA2														DNA Repair
DNAJA3														DNA Repair
DNAJA4														DNA Repair																															LAR-H
DNAJB1														DNA Repair
DNAJB11														DNA Repair																													BL1-H
DNAJB12														DNA Repair																																M-L
DNAJB13														DNA Repair															Tissue Specific Genes
DNAJB14														DNA Repair
DNAJB2														DNA Repair
DNAJB5														DNA Repair
DNAJB6														DNA Repair
DNAJB7														DNA Repair
DNAJB8														DNA Repair																																			Ba-L
DNAJB9														DNA Repair
DNAJC1														DNA Repair																															LAR-H
DNAJC10														DNA Repair
DNAJC11														DNA Repair
DNAJC12														DNA Repair															Tissue Specific Genes
DNAJC13														DNA Repair
DNAJC14														DNA Repair
DNAJC15														DNA Repair
DNAJC16														DNA Repair
DNAJC17														DNA Repair
DNAJC18														DNA Repair
DNAJC21														DNA Repair
DNAJC22																								Other Genes of Interest																			BL1-L
DNAJC3														DNA Repair														Stress Toxicity
DNAJC4														DNA Repair
DNAJC5														DNA Repair					Hypoxia
DNAJC5B														DNA Repair																																M-L
DNAJC5G														DNA Repair
DNAJC6														DNA Repair																								LCNEC-H							LAR-L
DNAJC7														DNA Repair
DNAJC8														DNA Repair
DNAJC9														DNA Repair															Tissue Specific Genes
DNMT1																											Stem Cells		Tissue Specific Genes
DNMT3A																													Tissue Specific Genes
DNTT																													Tissue Specific Genes
DOT1L
DPP3
DPP4	T cell																																			Ad				Pap-H								Ad-L
DPPA2																											Stem Cells
DPPA3																											Stem Cells
DPPA4																											Stem Cells		Tissue Specific Genes																	M-L
DPPA5																											Stem Cells
DPYSL4									Apoptosis
DSC2																								Other Genes of Interest																					LAR-L
DSG3																													Tissue Specific Genes								Sq	LCNEC-L
DSP																													Tissue Specific Genes
DST																													Tissue Specific Genes																		Ac-L
DTX1																								Other Genes of Interest
DTX3																								Other Genes of Interest
DTX4																													Tissue Specific Genes											Pap-H
DUSP1															EGF / PDGF Pathway
DUSP10																													Tissue Specific Genes
DUSP2			CD8 T cell																					Other Genes of Interest
DUSP4																								Other Genes of Interest
DUSP5																								Other Genes of Interest																Pap-H
DUSP6															EGF / PDGF Pathway																									Pap-H
DUSP8										Cardio Toxicity
DUT
DVL1
DVL2																														WNT Pathway
DZIP3																														WNT Pathway
E2F1											Cell Cycle											MAP Kinase Pathway																					BL1-H
E2F3											Cell Cycle																		Tissue Specific Genes
E2F5											Cell Cycle
EAF2																								Other Genes of Interest
EBAG9																								Other Genes of Interest
EBF4																								Other Genes of Interest																Pap-L
EBI3																																														M-L
ECI2																								Other Genes of Interest
ECT2																													Tissue Specific Genes
EDA2R									Apoptosis											Immuno Oncology
EDIL3								Angiogenesis																																			BL1-L					Ad-H
EDN1								Angiogenesis											Hypoxia									Stress Toxicity
EEF1G						Housekeepers
EEF2K							AMPK Pathway
EFNA1								Angiogenesis
EFNA2																								Other Genes of Interest
EFNA3																								Other Genes of Interest
EFNA5																								Other Genes of Interest																					LAR-L
EFNB1																								Other Genes of Interest
EFNB2								Angiogenesis
EGF								Angiogenesis							EGF / PDGF Pathway	EGFR / HER Pathway											Stem Cells
EGFR															EGF / PDGF Pathway	EGFR / HER Pathway					JAK / STAT Pathway	MAP Kinase Pathway	NFkB Pathway			Receptors, Ligands and Cell Signalling			Tissue Specific Genes
EGLN1																			Hypoxia
EGLN2																			Hypoxia										Tissue Specific Genes													Int-L
EGR1										Cardio Toxicity					EGF / PDGF Pathway				Hypoxia			MAP Kinase Pathway	NFkB Pathway
EGR3																								Other Genes of Interest
EHMT1
EHMT2
EI24																								Other Genes of Interest
EIF2AK2																									PI3K / AKT Pathway
EIF4A1																								Other Genes of Interest
EIF4B																									PI3K / AKT Pathway				Tissue Specific Genes
EIF4E															EGF / PDGF Pathway										PI3K / AKT Pathway
EIF4EBP1							AMPK Pathway												Hypoxia						PI3K / AKT Pathway				Tissue Specific Genes
EIF4G1																									PI3K / AKT Pathway
EIF4G2
EIF5B									Apoptosis																				Tissue Specific Genes
EIF6																								Other Genes of Interest
ELAVL1							AMPK Pathway
ELK1															EGF / PDGF Pathway							MAP Kinase Pathway	NFkB Pathway		PI3K / AKT Pathway
ELL2																								Other Genes of Interest
ELMO1																								Other Genes of Interest
ELP3
EMB
EML4																								Other Genes of Interest
EMP1																										Receptors, Ligands and Cell Signalling
EMP3																													Tissue Specific Genes																	M-L
EN2																											Stem Cells		Tissue Specific Genes
ENAH
ENDOD1																								Other Genes of Interest
ENDOG																								Other Genes of Interest																					LAR-H
ENG								Angiogenesis				Cluster of Differentiation															Stem Cells
ENO1																			Hypoxia										Tissue Specific Genes
ENO3
ENPP4																																															Ac-H
ENTPD1												Cluster of Differentiation
EOMES																				Immuno Oncology									Tissue Specific Genes																	M-L
EP300											Cell Cycle
EP400																														WNT Pathway
EPCAM												Cluster of Differentiation															Stem Cells
EPGN																EGFR / HER Pathway
EPHA2																								Other Genes of Interest															Fol-low					BL2-H
EPHB4								Angiogenesis
EPHX4
EPN3																																													LAR-H
EPO																			Hypoxia							Receptors, Ligands and Cell Signalling		Stress Toxicity
EPOR																					JAK / STAT Pathway
EPS8															EGF / PDGF Pathway																												BL1-L
ERBB2								Angiogenesis				Cluster of Differentiation				EGFR / HER Pathway											Stem Cells																		LAR-H
ERBB3																EGFR / HER Pathway																								Pap-H
ERBB4																EGFR / HER Pathway		Hedgehog Pathway																											LAR-H
ERCC1														DNA Repair
ERCC2														DNA Repair
ERCC3														DNA Repair																															LAR-L
ERCC4														DNA Repair
ERCC5														DNA Repair
ERCC6														DNA Repair
ERCC8														DNA Repair
EREG								Angiogenesis								EGFR / HER Pathway
ERG																								Other Genes of Interest
ERO1L																			Hypoxia										Tissue Specific Genes																			Ad-L
ERRFI1																													Tissue Specific Genes
ESM1																								Other Genes of Interest															Fol-high
ESR1									Apoptosis																							C-L
ESR2																								Other Genes of Interest
ESRRB																											Stem Cells
ETFA																											Stem Cells																		LAR-H
ETNK1
ETS1																						MAP Kinase Pathway
ETS2																						MAP Kinase Pathway
ETV1																													Tissue Specific Genes														BL1-L				Ac-H
ETV2																											Stem Cells
ETV4																								Other Genes of Interest																		Int-H
ETV5																								Other Genes of Interest
ETV7		CD4 T cell																						Other Genes of Interest																						M-L
EVL																								Other Genes of Interest
EXO1														DNA Repair
EXOC3																								Other Genes of Interest
EXOSC8																													Tissue Specific Genes
EXT1																								Other Genes of Interest																				BL2-H
EYA1																								Other Genes of Interest																								Ad-L
EZH1
EZH2																													Tissue Specific Genes
EZR																								Other Genes of Interest
F10																			Hypoxia										Tissue Specific Genes																LAR-H
F11R												Cluster of Differentiation
F2																					JAK / STAT Pathway								Tissue Specific Genes			C-H
F2R																					JAK / STAT Pathway
F3								Angiogenesis				Cluster of Differentiation							Hypoxia
F8																								Other Genes of Interest
FA2H																																		M-H
FABP1																										Receptors, Ligands and Cell Signalling			Tissue Specific Genes					M-H	S-L
FABP4																								Other Genes of Interest									E-H
FABP7																													Tissue Specific Genes
FADD									Apoptosis											Immuno Oncology			NFkB Pathway
FADS1
FAF1									Apoptosis											Immuno Oncology
FAM105A																								Other Genes of Interest
FAM117B																													Tissue Specific Genes
FAM133A																								Other Genes of Interest
FAM162A																			Hypoxia
FAM213A																								Other Genes of Interest
FAM50B
FAM64A																								Other Genes of Interest
FAM83B																								Other Genes of Interest								C-H
FANCA																								Other Genes of Interest
FANCB																								Other Genes of Interest																					LAR-L
FANCC																								Other Genes of Interest
FANCE																								Other Genes of Interest																					LAR-L
FANCF																								Other Genes of Interest
FANCG																								Other Genes of Interest
FANCL																								Other Genes of Interest
FAP																															CAF
FAS									Apoptosis			Cluster of Differentiation								Immuno Oncology	JAK / STAT Pathway					Receptors, Ligands and Cell Signalling		Stress Toxicity
FASLG									Apoptosis			Cluster of Differentiation			EGF / PDGF Pathway					Immuno Oncology			NFkB Pathway		PI3K / AKT Pathway																					M-L
FASN							AMPK Pathway																						Tissue Specific Genes																LAR-H
FAT4																		Hedgehog Pathway																									BL1-L
FBN1																								Other Genes of Interest																			BL1-L
FBP1																													Tissue Specific Genes					M-H		Ad
FBXO5											Cell Cycle																		Tissue Specific Genes
FBXW11											Cell Cycle							Hedgehog Pathway
FBXW7																													Tissue Specific Genes	WNT Pathway
FCER2												Cluster of Differentiation									JAK / STAT Pathway					Receptors, Ligands and Cell Signalling			Tissue Specific Genes																			Ad-L	Ba-L
FCGR1A												Cluster of Differentiation									JAK / STAT Pathway																									M-L
FCGR1B																								Other Genes of Interest																						M-L
FCMR																																														M-L		Ad-L
FEM1B									Apoptosis
FEN1											Cell Cycle			DNA Repair															Tissue Specific Genes														BL1-H
FES																								Other Genes of Interest
FGF1								Angiogenesis									FGFR Pathway
FGF10																	FGFR Pathway
FGF11																	FGFR Pathway
FGF12																	FGFR Pathway																												LAR-H
FGF13								Angiogenesis									FGFR Pathway																														Ac-H
FGF14																	FGFR Pathway												Tissue Specific Genes
FGF16																	FGFR Pathway																										BL1-L					Ad-L
FGF17																	FGFR Pathway
FGF18																	FGFR Pathway												Tissue Specific Genes
FGF19																	FGFR Pathway												Tissue Specific Genes
FGF2								Angiogenesis									FGFR Pathway										Stem Cells																				Ac-L		Ba-H
FGF20																	FGFR Pathway																E-H							Pap-H
FGF21																	FGFR Pathway																												LAR-L
FGF22																	FGFR Pathway																								Dif-L
FGF23																	FGFR Pathway
FGF3																	FGFR Pathway
FGF4																	FGFR Pathway
FGF5																	FGFR Pathway										Stem Cells			WNT Pathway
FGF6																	FGFR Pathway
FGF7																	FGFR Pathway
FGF8																	FGFR Pathway
FGF9																	FGFR Pathway	Hedgehog Pathway
FGFBP1								Angiogenesis									FGFR Pathway												Tissue Specific Genes									LCNEC-L
FGFR1												Cluster of Differentiation					FGFR Pathway																										BL1-L				Ac-L		Ba-H
FGFR1OP											Cell Cycle						FGFR Pathway
FGFR2												Cluster of Differentiation					FGFR Pathway										Stem Cells
FGFR3								Angiogenesis				Cluster of Differentiation					FGFR Pathway	Hedgehog Pathway																														Ad-L
FGFR4												Cluster of Differentiation					FGFR Pathway												Tissue Specific Genes																LAR-H
FGFRL1																								Other Genes of Interest
FGL2					Macrophage															Immuno Oncology									Tissue Specific Genes																	M-L
FHIT																								Other Genes of Interest
FIGF								Angiogenesis																					Tissue Specific Genes
FKBP1A																									PI3K / AKT Pathway				Tissue Specific Genes
FKBP5																								Other Genes of Interest
FKBP8																		Hedgehog Pathway											Tissue Specific Genes
FLII																											Stem Cells
FLJ10474																								Other Genes of Interest
FLNA																								Other Genes of Interest																	Dif-H
FLNC																								Other Genes of Interest																	Dif-H		BL1-L
FLOT2																											Stem Cells		Tissue Specific Genes
FLRT1																								Other Genes of Interest
FLRT2																								Other Genes of Interest																	Dif-H
FLRT3																													Tissue Specific Genes														BL1-L
FLT1								Angiogenesis																					Tissue Specific Genes
FLT3												Cluster of Differentiation
FLT3LG	T cell																												Tissue Specific Genes
FLT4																													Tissue Specific Genes
FMO3													DMPK																Tissue Specific Genes
FMO5													DMPK																Tissue Specific Genes					M-H		Ad									LAR-H
FN1								Angiogenesis							EGF / PDGF Pathway
FOS															EGF / PDGF Pathway				Hypoxia	Immuno Oncology		MAP Kinase Pathway	NFkB Pathway		PI3K / AKT Pathway
FOSL1										Cardio Toxicity																Receptors, Ligands and Cell Signalling
FOXA1																													Tissue Specific Genes	WNT Pathway
FOXA2																											Stem Cells							M-H		Ad
FOXC1																													Tissue Specific Genes										Fol-low
FOXC2																								Other Genes of Interest
FOXD3																								Other Genes of Interest																					LAR-L
FOXE1																		Hedgehog Pathway											Tissue Specific Genes
FOXI1									Apoptosis
FOXL2																													Tissue Specific Genes					M-H
FOXO1																									PI3K / AKT Pathway
FOXO3							AMPK Pathway								EGF / PDGF Pathway										PI3K / AKT Pathway				Tissue Specific Genes
FOXO4								Angiogenesis
FOXP1																											Stem Cells
FOXP3		CD4 T cell																		Immuno Oncology																										M-L
FOXRED1																								Other Genes of Interest
FPR1																				Immuno Oncology									Tissue Specific Genes
FRMD4B
FRMD6																		Hedgehog Pathway
FRS2																								Other Genes of Interest
FRS3																								Other Genes of Interest
FRZB																													Tissue Specific Genes												Dif-H
FST								Angiogenesis																						WNT Pathway
FTH1																										Receptors, Ligands and Cell Signalling		Stress Toxicity																		M-L
FUBP1																													Tissue Specific Genes
FUS									Apoptosis
FUT8																								Other Genes of Interest
FYN													DMPK
FZD1
FZD10												Cluster of Differentiation																		WNT Pathway
FZD2																																												BL2-H
FZD3																														WNT Pathway
FZD4												Cluster of Differentiation																	Tissue Specific Genes	WNT Pathway
FZD5																														WNT Pathway
FZD6																														WNT Pathway
FZD7																											Stem Cells			WNT Pathway
FZD8																														WNT Pathway										Pap-L
FZD9												Cluster of Differentiation																		WNT Pathway
GAA									Apoptosis																					WNT Pathway
GAB1															EGF / PDGF Pathway		FGFR Pathway												Tissue Specific Genes
GABBR2																								Other Genes of Interest																Pap-H					LAR-L
GADD45A									Apoptosis		Cell Cycle															Receptors, Ligands and Cell Signalling		Stress Toxicity
GADD45B																										Receptors, Ligands and Cell Signalling																			LAR-H
GADD45G																												Stress Toxicity
GAL																								Other Genes of Interest																							Ac-H
GALNT3																								Other Genes of Interest
GALNT5									Apoptosis
GAMT																								Other Genes of Interest																					LAR-H
GAPDH						Housekeepers	AMPK Pathway	Angiogenesis	Apoptosis
GAS1																		Hedgehog Pathway											Tissue Specific Genes
GAS6																								Other Genes of Interest								C-L
GATA1																											Stem Cells		Tissue Specific Genes
GATA2																											Stem Cells		Tissue Specific Genes
GATA3																				Immuno Oncology	JAK / STAT Pathway					Receptors, Ligands and Cell Signalling	Stem Cells																						Ba-L
GATA4																								Other Genes of Interest										M-H
GATA5																								Other Genes of Interest																					LAR-H
GATA6																											Stem Cells
GBE1																			Hypoxia
GBP1																				Immuno Oncology																										M-L
GBP2																				Immuno Oncology
GBP7																								Other Genes of Interest
GCHFR																																													LAR-H
GCLC																										Receptors, Ligands and Cell Signalling		Stress Toxicity	Tissue Specific Genes
GCLM																										Receptors, Ligands and Cell Signalling		Stress Toxicity	Tissue Specific Genes
GDAP1																								Other Genes of Interest
GDE1
GDF3																											Stem Cells																		LAR-H
GDF6																								Other Genes of Interest
GDNF
GEMIN2																								Other Genes of Interest
GFAP																											Stem Cells
GFRA1																								Other Genes of Interest
GGCT																																													LAR-H
GGH																													Tissue Specific Genes
GHR																					JAK / STAT Pathway								Tissue Specific Genes														BL1-L
GJA1										Cardio Toxicity															PI3K / AKT Pathway
GLI1																		Hedgehog Pathway
GLI2																		Hedgehog Pathway
GLI3																		Hedgehog Pathway
GLIS3																								Other Genes of Interest																							Ac-H
GLUD1									Apoptosis																																				LAR-H
GLUL									Apoptosis																																				LAR-H
GM2A																								Other Genes of Interest
GML																								Other Genes of Interest
GMPS																								Other Genes of Interest
GNA11																													Tissue Specific Genes
GNAI3																								Other Genes of Interest																					LAR-L
GNAQ																								Other Genes of Interest
GNAS																													Tissue Specific Genes
GNAZ																								Other Genes of Interest
GNG11																								Other Genes of Interest
GNG12																								Other Genes of Interest
GNG4																								Other Genes of Interest
GNG7																								Other Genes of Interest																						M-H
GNGT1																								Other Genes of Interest										M-L									BL1-L
GNGT2																													Tissue Specific Genes																	M-L
GNL3																								Other Genes of Interest																			BL1-H
GNLY																				Immuno Oncology									Tissue Specific Genes																	M-L
GOSR2
GPAM							AMPK Pathway																						Tissue Specific Genes
GPAT2							AMPK Pathway
GPC4																								Other Genes of Interest
GPD2																								Other Genes of Interest
GPER1																								Other Genes of Interest
GPI																			Hypoxia	Immuno Oncology									Tissue Specific Genes
GPNMB																								Other Genes of Interest																								Ad-L
GPR126																													Tissue Specific Genes
GPR160																								Other Genes of Interest																					LAR-H		Ac-H
GPR17																				Immuno Oncology
GPR180																								Other Genes of Interest																					LAR-L
GPRC5D
GPSM2																								Other Genes of Interest
GRB10																									PI3K / AKT Pathway				Tissue Specific Genes
GRB2									Apoptosis						EGF / PDGF Pathway		FGFR Pathway				JAK / STAT Pathway	MAP Kinase Pathway			PI3K / AKT Pathway			Stress Toxicity	Tissue Specific Genes
GRB7
GREM1																		Hedgehog Pathway
GRIA2																																														M-H
GRIA3																													Tissue Specific Genes
GRIN1																								Other Genes of Interest
GRIN2A																													Tissue Specific Genes
GRIN2B																								Other Genes of Interest
GRIN2D
GRN								Angiogenesis
GRP								Angiogenesis
GSC																											Stem Cells
GSDMB
GSK3A															EGF / PDGF Pathway
GSK3B															EGF / PDGF Pathway			Hedgehog Pathway							PI3K / AKT Pathway		Stem Cells
GSN																								Other Genes of Interest						WNT Pathway									Fol-low
GSR																										Receptors, Ligands and Cell Signalling		Stress Toxicity
GSTA2																								Other Genes of Interest
GSTM1													DMPK																Tissue Specific Genes																			Ad-L
GSTM3													DMPK
GSTP1																												Stress Toxicity	Tissue Specific Genes
GTF2H3																								Other Genes of Interest
GTF3C4
GTPBP8																																													LAR-L
GTSE1											Cell Cycle
GUCY1A3																								Other Genes of Interest
GUK1																													Tissue Specific Genes
GYS1							AMPK Pathway												Hypoxia
GYS2							AMPK Pathway																						Tissue Specific Genes
GZMA																				Immuno Oncology									Tissue Specific Genes																	M-L
GZMB									Apoptosis											Immuno Oncology									Tissue Specific Genes																	M-L
GZMH																				Immuno Oncology									Tissue Specific Genes																	M-L
GZMK			CD8 T cell																																											M-L
GZMM	T cell		CD8 T cell
H2AFX											Cell Cycle																		Tissue Specific Genes
H3F3A											Cell Cycle																																	BL2-L
H3F3C																								Other Genes of Interest																		Int-H
HAND1																											Stem Cells
HAT1
HAVCR2																				Immuno Oncology																										M-L
HBEGF															EGF / PDGF Pathway	EGFR / HER Pathway
HDAC1											Cell Cycle																Stem Cells
HDAC10																								Other Genes of Interest
HDAC11																								Other Genes of Interest
HDAC2																													Tissue Specific Genes
HDAC3																								Other Genes of Interest
HDAC4																								Other Genes of Interest
HDAC5																								Other Genes of Interest
HDAC6																													Tissue Specific Genes
HDAC7																													Tissue Specific Genes
HDAC8											Cell Cycle
HDAC9																																															Ac-H
HDGFRP2
HEATR6
HECTD4																								Other Genes of Interest
HELLS									Apoptosis																				Tissue Specific Genes													Int-H
HERC3																								Other Genes of Interest
HERPUD1																										Receptors, Ligands and Cell Signalling
HES1																										Receptors, Ligands and Cell Signalling
HES5																										Receptors, Ligands and Cell Signalling
HEY1																EGFR / HER Pathway	FGFR Pathway									Receptors, Ligands and Cell Signalling																Int-H
HEY2																EGFR / HER Pathway	FGFR Pathway									Receptors, Ligands and Cell Signalling																						Ad-H
HEYL																EGFR / HER Pathway	FGFR Pathway									Receptors, Ligands and Cell Signalling
HGF								Angiogenesis								EGFR / HER Pathway													Tissue Specific Genes
HHAT																		Hedgehog Pathway
HHEX																													Tissue Specific Genes																	M-L
HHIP																		Hedgehog Pathway																M-H
HIC1																								Other Genes of Interest																		Int-L
HIF1A								Angiogenesis											Hypoxia	Immuno Oncology
HIF1AN																			Hypoxia
HIF3A																			Hypoxia																												Ac-L		Ba-H
HIST1H3H											Cell Cycle
HJURP											Cell Cycle																		Tissue Specific Genes														BL1-H
HK2																			Hypoxia
HLA-A																				Immuno Oncology																										M-L
HLA-B																				Immuno Oncology																										M-L
HLA-E																				Immuno Oncology									Tissue Specific Genes																	M-L
HMGA1																													Tissue Specific Genes
HMGA2																								Other Genes of Interest								C-L					Sq	LCNEC-L		Pap-H		Int-H
HMGB1																													Tissue Specific Genes
HMGB2																													Tissue Specific Genes
HMGB3																													Tissue Specific Genes
HMGCR							AMPK Pathway																						Tissue Specific Genes
HMGCS2																													Tissue Specific Genes					M-H											LAR-H
HMGXB3																								Other Genes of Interest
HMOX1																			Hypoxia				NFkB Pathway			Receptors, Ligands and Cell Signalling		Stress Toxicity	Tissue Specific Genes
HNF1A																								Other Genes of Interest
HNF1B																													Tissue Specific Genes			C-H		M-H	S-L	Ad
HNF4A							AMPK Pathway												Hypoxia								Stem Cells		Tissue Specific Genes					M-H
HNRNPA1																								Other Genes of Interest
HNRNPA2B1																													Tissue Specific Genes
HNRNPU																								Other Genes of Interest
HOXA10																								Other Genes of Interest
HOXA11																													Tissue Specific Genes														BL1-L
HOXA9																													Tissue Specific Genes
HOXB13																													Tissue Specific Genes
HOXD1																								Other Genes of Interest
HPGD																				Immuno Oncology														M-H		Ad
HPN																													Tissue Specific Genes					M-L		Ad				Pap-H
HPSE								Angiogenesis
HR																																					Sq								LAR-L
HRAS															EGF / PDGF Pathway	EGFR / HER Pathway	FGFR Pathway					MAP Kinase Pathway			PI3K / AKT Pathway	Receptors, Ligands and Cell Signalling
HRH1
HRK									Apoptosis																																				LAR-L
HSD17B12																								Other Genes of Interest
HSD17B4																													Tissue Specific Genes
HSF1																								Other Genes of Interest
HSF2																								Other Genes of Interest
HSF4																								Other Genes of Interest
HSP90AA1											Cell Cycle																	Stress Toxicity
HSP90B1																												Stress Toxicity
HSPA12A																													Tissue Specific Genes														BL1-L
HSPA14																													Tissue Specific Genes	WNT Pathway													BL1-H
HSPA1A																								Other Genes of Interest
HSPA1B																								Other Genes of Interest
HSPA1L																								Other Genes of Interest
HSPA2										Cardio Toxicity	Cell Cycle
HSPA4																												Stress Toxicity
HSPA4L																												Stress Toxicity
HSPA5																						MAP Kinase Pathway						Stress Toxicity
HSPA8																								Other Genes of Interest
HSPA9																											Stem Cells
HSPB1																						MAP Kinase Pathway			PI3K / AKT Pathway
HSPB2																								Other Genes of Interest
HSPB3																								Other Genes of Interest
HSPB6																								Other Genes of Interest																	Dif-H
HSPB7																													Tissue Specific Genes
HSPB8																								Other Genes of Interest
HSPBAP1									Apoptosis
HSPD1																													Tissue Specific Genes														BL1-H
HSPE1																													Tissue Specific Genes
HSPH1										Cardio Toxicity
HTT									Apoptosis
HUS1											Cell Cycle																	Stress Toxicity
IBSP																													Tissue Specific Genes
ICAM1												Cluster of Differentiation								Immuno Oncology			NFkB Pathway			Receptors, Ligands and Cell Signalling			Tissue Specific Genes											Pap-H		Int-H
ICOS	T cell	CD4 T cell										Cluster of Differentiation								Immuno Oncology									Tissue Specific Genes																	M-L
ICOSLG
ID1								Angiogenesis												Immuno Oncology						Receptors, Ligands and Cell Signalling	Stem Cells
ID2																				Immuno Oncology									Tissue Specific Genes															BL2-L
ID3																				Immuno Oncology
ID4																				Immuno Oncology														M-L
IDH1																								Other Genes of Interest
IDH2																													Tissue Specific Genes																LAR-H
IDO1																				Immuno Oncology																						Int-H				M-L
IDO2																								Other Genes of Interest																						M-L
IER3																			Hypoxia
IFI27																								Other Genes of Interest																						M-L
IFIT2																													Tissue Specific Genes																	M-L
IFNA2																				Immuno Oncology
IFNA5																								Other Genes of Interest
IFNAR1																				Immuno Oncology	JAK / STAT Pathway
IFNB1								Angiogenesis												Immuno Oncology
IFNG								Angiogenesis	Apoptosis											Immuno Oncology	JAK / STAT Pathway		NFkB Pathway			Receptors, Ligands and Cell Signalling		Stress Toxicity														Int-H				M-L
IFNGR1												Cluster of Differentiation								Immuno Oncology	JAK / STAT Pathway								Tissue Specific Genes															BL2-H
IFNL3																				Immuno Oncology
IFNW1																								Other Genes of Interest																					LAR-L
IFRD1																										Receptors, Ligands and Cell Signalling
IFT46
IFT52																		Hedgehog Pathway
IGF1								Angiogenesis	Apoptosis							EGFR / HER Pathway									PI3K / AKT Pathway																Dif-H
IGF1R									Apoptosis			Cluster of Differentiation				EGFR / HER Pathway									PI3K / AKT Pathway
IGF2									Apoptosis							EGFR / HER Pathway																											BL1-L					Ad-H	Ba-L
IGF2R												Cluster of Differentiation				EGFR / HER Pathway													Tissue Specific Genes
IGFBP1																EGFR / HER Pathway													Tissue Specific Genes
IGFBP2																EGFR / HER Pathway																																Ad-H
IGFBP3																EGFR / HER Pathway			Hypoxia										Tissue Specific Genes
IGFBP4																EGFR / HER Pathway																									Dif-H
IGFBP5										Cardio Toxicity						EGFR / HER Pathway													Tissue Specific Genes
IGFBP6																EGFR / HER Pathway																								Pap-H
IGFBP7																EGFR / HER Pathway
IGLL1																																														M-L
IHH																		Hedgehog Pathway																M-H	S-L
IKBKB									Apoptosis						EGF / PDGF Pathway								NFkB Pathway				Stem Cells
IKBKG									Apoptosis														NFkB Pathway
IKZF2																																								Pap-H
IKZF3																																														M-L
IL10								Angiogenesis	Apoptosis											Immuno Oncology			NFkB Pathway																							M-L
IL10RA												Cluster of Differentiation								Immuno Oncology	JAK / STAT Pathway								Tissue Specific Genes																	M-L		Ad-L
IL10RB												Cluster of Differentiation								Immuno Oncology									Tissue Specific Genes
IL11																				Immuno Oncology																								BL2-H
IL11RA																				Immuno Oncology
IL12A								Angiogenesis												Immuno Oncology
IL12B								Angiogenesis												Immuno Oncology																										M-L
IL12RB2																				Immuno Oncology
IL13																				Immuno Oncology
IL13RA2												Cluster of Differentiation								Immuno Oncology
IL15																				Immuno Oncology
IL16																				Immuno Oncology
IL17A																				Immuno Oncology																										M-L
IL17F								Angiogenesis												Immuno Oncology
IL17RB																				Immuno Oncology									Tissue Specific Genes
IL17RD																													Tissue Specific Genes
IL18																				Immuno Oncology
IL18BP																																										Int-H				M-L
IL18R1																																														M-L
IL19																				Immuno Oncology
IL1A																				Immuno Oncology			NFkB Pathway					Stress Toxicity	Tissue Specific Genes															BL2-H
IL1B								Angiogenesis												Immuno Oncology			NFkB Pathway					Stress Toxicity	Tissue Specific Genes
IL1R1												Cluster of Differentiation								Immuno Oncology			NFkB Pathway
IL1R2												Cluster of Differentiation								Immuno Oncology
IL1RAP																				Immuno Oncology									Tissue Specific Genes											Pap-H				BL2-H
IL1RN																				Immuno Oncology									Tissue Specific Genes																	M-L		Ad-L
IL2															EGF / PDGF Pathway					Immuno Oncology																										M-L
IL20																				Immuno Oncology	JAK / STAT Pathway
IL20RA																				Immuno Oncology
IL20RB																				Immuno Oncology									Tissue Specific Genes
IL21																				Immuno Oncology
IL22																				Immuno Oncology
IL22RA1																				Immuno Oncology									Tissue Specific Genes
IL22RA2																				Immuno Oncology
IL23A																				Immuno Oncology
IL23R																				Immuno Oncology																						Int-H				M-L
IL24																				Immuno Oncology											CAF															M-L
IL27																				Immuno Oncology																										M-L
IL2RA												Cluster of Differentiation								Immuno Oncology	JAK / STAT Pathway																									M-L
IL2RB			CD8 T cell									Cluster of Differentiation								Immuno Oncology									Tissue Specific Genes																	M-L
IL2RG												Cluster of Differentiation								Immuno Oncology	JAK / STAT Pathway								Tissue Specific Genes																	M-L
IL3																				Immuno Oncology
IL32																																														M-L	Ac-H	Ad-L	Ba-L
IL33																				Immuno Oncology																												Ad-L
IL3RA												Cluster of Differentiation								Immuno Oncology									Tissue Specific Genes
IL4																				Immuno Oncology	JAK / STAT Pathway
IL4R												Cluster of Differentiation								Immuno Oncology	JAK / STAT Pathway
IL5																				Immuno Oncology
IL5RA												Cluster of Differentiation								Immuno Oncology
IL6								Angiogenesis		Cardio Toxicity										Immuno Oncology								Stress Toxicity	Tissue Specific Genes
IL6R												Cluster of Differentiation								Immuno Oncology									Tissue Specific Genes
IL6ST												Cluster of Differentiation								Immuno Oncology	JAK / STAT Pathway
IL7																				Immuno Oncology																										M-L
IL7R	T cell											Cluster of Differentiation								Immuno Oncology									Tissue Specific Genes																	M-L
IL9																				Immuno Oncology
ILK																				Immuno Oncology					PI3K / AKT Pathway
INHBA																								Other Genes of Interest																				BL2-H
INHBB																								Other Genes of Interest																Pap-H
INO80
INPP5J																								Other Genes of Interest																								Ad-L
INS									Apoptosis																				Tissue Specific Genes
INSR							AMPK Pathway					Cluster of Differentiation									JAK / STAT Pathway								Tissue Specific Genes
INTS7																								Other Genes of Interest
IRAK1																				Immuno Oncology			NFkB Pathway		PI3K / AKT Pathway
IRAK2																							NFkB Pathway
IRAK3																								Other Genes of Interest																								Ad-L
IRF1									Apoptosis											Immuno Oncology	JAK / STAT Pathway		NFkB Pathway			Receptors, Ligands and Cell Signalling			Tissue Specific Genes																	M-L
IRF2									Apoptosis											Immuno Oncology									Tissue Specific Genes																	M-L
IRF3									Apoptosis											Immuno Oncology									Tissue Specific Genes
IRF4									Apoptosis											Immuno Oncology									Tissue Specific Genes																	M-L			Ba-L
IRF5									Apoptosis											Immuno Oncology
IRF6									Apoptosis											Immuno Oncology
IRF7									Apoptosis											Immuno Oncology									Tissue Specific Genes																	M-L
IRF8				B cell																Immuno Oncology									Tissue Specific Genes																	M-L		Ad-L
IRF9																				Immuno Oncology	JAK / STAT Pathway								Tissue Specific Genes																	M-L
IRGM									Apoptosis
IRS1																									PI3K / AKT Pathway
IRS2																								Other Genes of Interest
ISCA2																																													LAR-H
ISG15																					JAK / STAT Pathway																									M-L
ISL1																											Stem Cells
ITGA1
ITGA2												Cluster of Differentiation															Stem Cells					C-H			S-L			LCNEC-L		Pap-H
ITGA3												Cluster of Differentiation																												Pap-H
ITGA4												Cluster of Differentiation															Stem Cells		Tissue Specific Genes
ITGA5												Cluster of Differentiation
ITGA6												Cluster of Differentiation															Stem Cells
ITGA7																								Other Genes of Interest
ITGA8																													Tissue Specific Genes
ITGA9																								Other Genes of Interest																								Ad-H
ITGAL																																														M-L		Ad-L
ITGAM												Cluster of Differentiation								Immuno Oncology									Tissue Specific Genes																	M-L
ITGAV								Angiogenesis				Cluster of Differentiation
ITGB1												Cluster of Differentiation													PI3K / AKT Pathway		Stem Cells
ITGB2												Cluster of Differentiation								Immuno Oncology									Tissue Specific Genes																	M-L
ITGB3								Angiogenesis				Cluster of Differentiation
ITGB4												Cluster of Differentiation																										LCNEC-L
ITGB6																								Other Genes of Interest														LCNEC-L	Fol-low
ITGB7																													Tissue Specific Genes																	M-L
ITGB8																								Other Genes of Interest																					LAR-L
ITLN2																								Other Genes of Interest																				BL2-H
ITM2A																				Immuno Oncology									Tissue Specific Genes
ITPKB																EGFR / HER Pathway	FGFR Pathway									Receptors, Ligands and Cell Signalling
JAG1								Angiogenesis				Cluster of Differentiation														Receptors, Ligands and Cell Signalling	Stem Cells										Sq							BL2-H
JAG2																								Other Genes of Interest
JAK1															EGF / PDGF Pathway	EGFR / HER Pathway					JAK / STAT Pathway								Tissue Specific Genes
JAK2																EGFR / HER Pathway				Immuno Oncology	JAK / STAT Pathway						Stem Cells																			M-L
JAK3																EGFR / HER Pathway					JAK / STAT Pathway								Tissue Specific Genes																	M-L
JARID2
JMJD1C																													Tissue Specific Genes
JMJD4
JMJD6																			Hypoxia
JMJD7
JMJD8
JPH3									Apoptosis
JUN									Apoptosis						EGF / PDGF Pathway		FGFR Pathway				JAK / STAT Pathway	MAP Kinase Pathway	NFkB Pathway		PI3K / AKT Pathway
JUNB																	FGFR Pathway				JAK / STAT Pathway									WNT Pathway
JUND																	FGFR Pathway																												LAR-H
KAT2A																																											BL1-H
KAT2B																								Other Genes of Interest
KAT5																											Stem Cells
KAT6A
KAT6B
KAT7
KAT8
KATNBL1																								Other Genes of Interest
KCND2																													Tissue Specific Genes
KCNIP1									Apoptosis																				Tissue Specific Genes
KCNK1
KCNK5																								Other Genes of Interest
KCTD11																		Hedgehog Pathway
KDM1A																								Other Genes of Interest
KDM1B
KDM2A
KDM2B
KDM3A																								Other Genes of Interest
KDM3B																								Other Genes of Interest
KDM4A
KDM4B																													Tissue Specific Genes
KDM4C
KDM4D
KDM5A
KDM5B																								Other Genes of Interest
KDM5C																								Other Genes of Interest
KDM5D																																										Int-L
KDM6A																								Other Genes of Interest
KDM6B
KDM7A																								Other Genes of Interest
KDM8
KDR								Angiogenesis				Cluster of Differentiation
KEAP1																								Other Genes of Interest
KIF14																													Tissue Specific Genes
KIF2C											Cell Cycle																		Tissue Specific Genes																			Ad-H
KIF3A																								Other Genes of Interest
KIF3B																								Other Genes of Interest
KIF5B																								Other Genes of Interest
KIR3DL3																																										Int-H
KIT												Cluster of Differentiation								Immuno Oncology							Stem Cells		Tissue Specific Genes									LCNEC-H										Ad-H
KITLG								Angiogenesis												Immuno Oncology							Stem Cells
KL																	FGFR Pathway												Tissue Specific Genes
KLB																	FGFR Pathway												Tissue Specific Genes
KLF10
KLF12																								Other Genes of Interest
KLF17																											Stem Cells
KLF4																											Stem Cells							M-H
KLHDC10																								Other Genes of Interest
KLHL20
KLK1																													Tissue Specific Genes											Pap-L									Ba-L
KLK2																													Tissue Specific Genes
KLK3								Angiogenesis																					Tissue Specific Genes
KLK4																								Other Genes of Interest																			BL1-L
KLK5																													Tissue Specific Genes
KLRB1												Cluster of Differentiation																	Tissue Specific Genes																			Ad-L
KLRD1												Cluster of Differentiation																	Tissue Specific Genes
KLRG1																													Tissue Specific Genes																	M-L
KMO																																														M-L
KMT2A
KMT2B																								Other Genes of Interest
KMT2C																								Other Genes of Interest
KMT2D																								Other Genes of Interest
KMT2E
KMT5A
KMT5B
KMT5C
KNG1																				Immuno Oncology									Tissue Specific Genes
KNTC1											Cell Cycle
KPNA2											Cell Cycle																		Tissue Specific Genes
KRAS															EGF / PDGF Pathway	EGFR / HER Pathway	FGFR Pathway					MAP Kinase Pathway				Receptors, Ligands and Cell Signalling
KRCC1
KREMEN1																																																Ad-L
KRT13																													Tissue Specific Genes	WNT Pathway							Sq
KRT14																													Tissue Specific Genes								Sq	LCNEC-L									Ac-L	Ad-H
KRT16																													Tissue Specific Genes
KRT17																													Tissue Specific Genes								Sq	LCNEC-L						BL2-H			Ac-L
KRT18																								Other Genes of Interest
KRT19																								Other Genes of Interest														LCNEC-L		Pap-H
KRT5																													Tissue Specific Genes								Sq	LCNEC-L						BL2-H			Ac-L
KRT6A																								Other Genes of Interest																				BL2-H
KRT7																								Other Genes of Interest									E-L		S-H	Ad
KRT8																								Other Genes of Interest
KSR1																						MAP Kinase Pathway																						BL2-H
L1CAM												Cluster of Differentiation
LAG3												Cluster of Differentiation								Immuno Oncology																										M-L
LAMA1																								Other Genes of Interest
LAMA3																													Tissue Specific Genes
LAMA5																								Other Genes of Interest
LAMB3																													Tissue Specific Genes									LCNEC-L		Pap-H				BL2-H
LAMB4																								Other Genes of Interest
LAMC2																													Tissue Specific Genes									LCNEC-L
LAMC3																								Other Genes of Interest
LAMP5																								Other Genes of Interest
LAMTOR3																						MAP Kinase Pathway
LASP1
LAT																								Other Genes of Interest																						M-L
LATS1																		Hedgehog Pathway									Stem Cells
LATS2																		Hedgehog Pathway
LCN1																								Other Genes of Interest																							Ac-H
LCN2																								Other Genes of Interest																		Int-H							Ba-L
LECT1								Angiogenesis
LEF1
LEFTY1																													Tissue Specific Genes	WNT Pathway		C-H
LEFTY2																													Tissue Specific Genes
LEP								Angiogenesis																					Tissue Specific Genes
LEPR							AMPK Pathway					Cluster of Differentiation																	Tissue Specific Genes
LETMD1																								Other Genes of Interest
LFNG																										Receptors, Ligands and Cell Signalling			Tissue Specific Genes			C-L		M-H
LGALS1																								Other Genes of Interest
LGALS3																			Hypoxia																					Pap-H
LIF																				Immuno Oncology																			Fol-low
LIFR												Cluster of Differentiation																												Pap-L
LIG1											Cell Cycle			DNA Repair
LIG3														DNA Repair
LIG4														DNA Repair															Tissue Specific Genes
LILRB1																																														M-L
LILRB2																																														M-L
LILRB4																																														M-L
LIN28A																											Stem Cells
LIN28B																											Stem Cells
LIN9											Cell Cycle
LINC00886																								Other Genes of Interest
LIPA																													Tissue Specific Genes
LIPE							AMPK Pathway
LMO2																								Other Genes of Interest
LOX																			Hypoxia													C-H															Ac-L
LOXL1																								Other Genes of Interest																			BL1-L
LPCAT1																													Tissue Specific Genes
LPL																								Other Genes of Interest
LRG1																					JAK / STAT Pathway					Receptors, Ligands and Cell Signalling			Tissue Specific Genes			C-H
LRIG1																													Tissue Specific Genes
LRMP																													Tissue Specific Genes																	M-L
LRP12																								Other Genes of Interest
LRP1B																								Other Genes of Interest
LRP2																		Hedgehog Pathway											Tissue Specific Genes																		Ac-H
LRP5																																													LAR-L
LRP6																														WNT Pathway
LRRC32																														WNT Pathway
LRRFIP2																								Other Genes of Interest
LRRK2																													Tissue Specific Genes											Pap-H
LSR
LTA									Apoptosis						EGF / PDGF Pathway					Immuno Oncology			NFkB Pathway						Tissue Specific Genes																	M-L
LTA4H																													Tissue Specific Genes
LTB	T cell																			Immuno Oncology									Tissue Specific Genes																	M-L		Ad-L	Ba-L
LTBP1																													Tissue Specific Genes
LTBR									Apoptosis											Immuno Oncology			NFkB Pathway
LTF																								Other Genes of Interest																							Ac-H
LTN1																								Other Genes of Interest
LY96																				Immuno Oncology																										M-L		Ad-L
LYN																													Tissue Specific Genes
LYVE1																								Other Genes of Interest
LYZ					Macrophage															Immuno Oncology														M-H												M-L		Ad-L
MACC1																								Other Genes of Interest
MAD2L1											Cell Cycle																		Tissue Specific Genes
MADCAM1																				Immuno Oncology
MADD									Apoptosis																				Tissue Specific Genes
MAF																				Immuno Oncology
MAFF																								Other Genes of Interest
MAG									Apoptosis																																					M-L
MAGEA1																				Immuno Oncology
MAGEA10/MAGEA5
MAGEA11																				Immuno Oncology
MAGEA2																				Immuno Oncology
MAGEA4																				Immuno Oncology
MAGEB1																				Immuno Oncology																									LAR-L
MAGEB2																				Immuno Oncology
MAGEB3																				Immuno Oncology
MAGEC1																				Immuno Oncology																									LAR-H
MAGEC2																				Immuno Oncology
MAGED1																				Immuno Oncology
MAGED2																				Immuno Oncology									Tissue Specific Genes
MAGEE1																				Immuno Oncology
MAGEF1																				Immuno Oncology
MAGEL2																				Immuno Oncology
MALT1																							NFkB Pathway
MAML1																											Stem Cells
MAML2																								Other Genes of Interest															Fol-low
MAOA																								Other Genes of Interest
MAOB																								Other Genes of Interest										M-H														Ad-L
MAP1B																								Other Genes of Interest
MAP1LC3A									Apoptosis
MAP2K1															EGF / PDGF Pathway	EGFR / HER Pathway	FGFR Pathway					MAP Kinase Pathway			PI3K / AKT Pathway	Receptors, Ligands and Cell Signalling
MAP2K2																EGFR / HER Pathway	FGFR Pathway					MAP Kinase Pathway				Receptors, Ligands and Cell Signalling
MAP2K3																	FGFR Pathway					MAP Kinase Pathway							Tissue Specific Genes
MAP2K4									Apoptosis						EGF / PDGF Pathway	EGFR / HER Pathway	FGFR Pathway					MAP Kinase Pathway				Receptors, Ligands and Cell Signalling
MAP2K5																	FGFR Pathway					MAP Kinase Pathway
MAP2K6																	FGFR Pathway					MAP Kinase Pathway
MAP2K7															EGF / PDGF Pathway	EGFR / HER Pathway	FGFR Pathway					MAP Kinase Pathway				Receptors, Ligands and Cell Signalling
MAP3K1									Apoptosis							EGFR / HER Pathway	FGFR Pathway		Hypoxia			MAP Kinase Pathway	NFkB Pathway			Receptors, Ligands and Cell Signalling
MAP3K12																													Tissue Specific Genes
MAP3K13																								Other Genes of Interest
MAP3K14																								Other Genes of Interest
MAP3K2															EGF / PDGF Pathway	EGFR / HER Pathway						MAP Kinase Pathway							Tissue Specific Genes
MAP3K3																						MAP Kinase Pathway							Tissue Specific Genes
MAP3K4																						MAP Kinase Pathway
MAP3K5																													Tissue Specific Genes
MAP3K8																								Other Genes of Interest																						M-L
MAP4K1																						MAP Kinase Pathway							Tissue Specific Genes																	M-L
MAP7D1																								Other Genes of Interest
MAPK1											Cell Cycle				EGF / PDGF Pathway	EGFR / HER Pathway	FGFR Pathway	Hedgehog Pathway		Immuno Oncology		MAP Kinase Pathway			PI3K / AKT Pathway	Receptors, Ligands and Cell Signalling			Tissue Specific Genes
MAPK10									Apoptosis						EGF / PDGF Pathway	EGFR / HER Pathway	FGFR Pathway					MAP Kinase Pathway				Receptors, Ligands and Cell Signalling			Tissue Specific Genes														BL1-L
MAPK11																EGFR / HER Pathway	FGFR Pathway					MAP Kinase Pathway				Receptors, Ligands and Cell Signalling
MAPK12																EGFR / HER Pathway	FGFR Pathway					MAP Kinase Pathway				Receptors, Ligands and Cell Signalling
MAPK13																EGFR / HER Pathway	FGFR Pathway					MAP Kinase Pathway				Receptors, Ligands and Cell Signalling														Pap-H
MAPK14																EGFR / HER Pathway	FGFR Pathway					MAP Kinase Pathway			PI3K / AKT Pathway	Receptors, Ligands and Cell Signalling			Tissue Specific Genes
MAPK3											Cell Cycle				EGF / PDGF Pathway	EGFR / HER Pathway	FGFR Pathway					MAP Kinase Pathway			PI3K / AKT Pathway	Receptors, Ligands and Cell Signalling
MAPK6																EGFR / HER Pathway	FGFR Pathway					MAP Kinase Pathway				Receptors, Ligands and Cell Signalling
MAPK7																EGFR / HER Pathway	FGFR Pathway					MAP Kinase Pathway				Receptors, Ligands and Cell Signalling
MAPK8									Apoptosis						EGF / PDGF Pathway	EGFR / HER Pathway	FGFR Pathway			Immuno Oncology		MAP Kinase Pathway			PI3K / AKT Pathway	Receptors, Ligands and Cell Signalling
MAPK8IP2																						MAP Kinase Pathway								WNT Pathway
MAPK9															EGF / PDGF Pathway	EGFR / HER Pathway	FGFR Pathway					MAP Kinase Pathway				Receptors, Ligands and Cell Signalling			Tissue Specific Genes																LAR-H
MAPKAPK2																						MAP Kinase Pathway							Tissue Specific Genes
MAPKAPK3																						MAP Kinase Pathway							Tissue Specific Genes
MAPKAPK5																								Other Genes of Interest
MAPKAPK5-AS1																								Other Genes of Interest
MAPRE2																								Other Genes of Interest
MAPT																								Other Genes of Interest																					LAR-H
MAT2A																								Other Genes of Interest
MAX											Cell Cycle											MAP Kinase Pathway							Tissue Specific Genes
MAZ																								Other Genes of Interest
MBL2																				Immuno Oncology									Tissue Specific Genes
MCAT
MCCC1																								Other Genes of Interest
MCL1									Apoptosis												JAK / STAT Pathway					Receptors, Ligands and Cell Signalling		Stress Toxicity	Tissue Specific Genes
MCM2											Cell Cycle																		Tissue Specific Genes
MCM3											Cell Cycle																		Tissue Specific Genes
MCM4											Cell Cycle																		Tissue Specific Genes
MCM5											Cell Cycle
MCM6										Cardio Toxicity	Cell Cycle																		Tissue Specific Genes
MCM7											Cell Cycle																		Tissue Specific Genes
MDC1																								Other Genes of Interest
MDK								Angiogenesis																																Pap-H		Int-H
MDM2									Apoptosis		Cell Cycle					EGFR / HER Pathway
MDM4																													Tissue Specific Genes
MECOM																								Other Genes of Interest
MED1																								Other Genes of Interest
MED12																								Other Genes of Interest
MED23																								Other Genes of Interest
MED24																								Other Genes of Interest																			BL1-H
MEF2C																						MAP Kinase Pathway
MEIS1																											Stem Cells					C-L																Ad-L
MELK																								Other Genes of Interest																			BL1-H
MEN1																								Other Genes of Interest
MERTK																											Stem Cells
MESP1																											Stem Cells
MET																EGFR / HER Pathway			Hypoxia													C-H
MFNG																													Tissue Specific Genes
MFSD12
MGA																								Other Genes of Interest
MGAT4A																								Other Genes of Interest
MGEA5									Apoptosis																				Tissue Specific Genes
MGMT														DNA Repair															Tissue Specific Genes
MGST1																								Other Genes of Interest
MIA																								Other Genes of Interest																		Int-H					Ac-L	Ad-H
MIEN1
MIF																			Hypoxia	Immuno Oncology
MIXL1																											Stem Cells
MKI67											Cell Cycle																		Tissue Specific Genes
MKNK1															EGF / PDGF Pathway							MAP Kinase Pathway							Tissue Specific Genes
MKNK2
MLF1																													Tissue Specific Genes
MLH1											Cell Cycle			DNA Repair
MLH3											Cell Cycle			DNA Repair
MLLT3																								Other Genes of Interest																								Ad-L
MLLT4																								Other Genes of Interest
MLPH																								Other Genes of Interest										M-H		Ad
MLYCD							AMPK Pathway																						Tissue Specific Genes
MME												Cluster of Differentiation																	Tissue Specific Genes
MMP11																								Other Genes of Interest
MMP14								Angiogenesis																																				BL2-H
MMP2								Angiogenesis																							CAF
MMP3																								Other Genes of Interest							CAF																	Ad-L
MMP7															EGF / PDGF Pathway											Receptors, Ligands and Cell Signalling					CAF
MMP9								Angiogenesis											Hypoxia	Immuno Oncology								Stress Toxicity	Tissue Specific Genes	WNT Pathway	CAF																		Ba-L
MMS19														DNA Repair
MNAT1											Cell Cycle
MNDA					Macrophage																																									M-L
MOB1B																		Hedgehog Pathway
MOS																						MAP Kinase Pathway
MPG														DNA Repair
MPHOSPH6																																													LAR-H
MPL												Cluster of Differentiation									JAK / STAT Pathway
MPO																				Immuno Oncology									Tissue Specific Genes
MRC1																																																Ad-L
MRE11A											Cell Cycle			DNA Repair														Stress Toxicity
MRPL13																								Other Genes of Interest																			BL1-H
MRPS33
MS4A1				B cell								Cluster of Differentiation								Immuno Oncology							Stem Cells		Tissue Specific Genes																	M-L
MSH2														DNA Repair															Tissue Specific Genes
MSH3														DNA Repair
MSH4											Cell Cycle			DNA Repair
MSH5											Cell Cycle			DNA Repair
MSH6														DNA Repair															Tissue Specific Genes
MSI1																								Other Genes of Interest
MSL2																													Tissue Specific Genes
MSN																													Tissue Specific Genes
MSR1												Cluster of Differentiation
MST1																						MAP Kinase Pathway
MST1R												Cluster of Differentiation
MSTN																				Immuno Oncology																												Ad-L
MT1A
MT1X																								Other Genes of Interest						WNT Pathway										Pap-L							Ac-L
MT2A																								Other Genes of Interest																						M-L
MTA1																								Other Genes of Interest
MTCP1																									PI3K / AKT Pathway
MTDH																								Other Genes of Interest
MTFP1
MTHFD1																													Tissue Specific Genes	WNT Pathway
MTMR2																								Other Genes of Interest
MTOR							AMPK Pathway									EGFR / HER Pathway	FGFR Pathway								PI3K / AKT Pathway	Receptors, Ligands and Cell Signalling
MTSS1																		Hedgehog Pathway
MUC1												Cluster of Differentiation															Stem Cells		Tissue Specific Genes	WNT Pathway						Ad				Pap-H
MUTYH														DNA Repair															Tissue Specific Genes														BL1-H
MVP																								Other Genes of Interest
MX1																				Immuno Oncology																												Ad-L
MXI1																			Hypoxia										Tissue Specific Genes
MYB																													Tissue Specific Genes																			Ad-H
MYBL1																								Other Genes of Interest
MYBL2											Cell Cycle																Stem Cells
MYC									Apoptosis		Cell Cycle										JAK / STAT Pathway	MAP Kinase Pathway				Receptors, Ligands and Cell Signalling	Stem Cells
MYCL																								Other Genes of Interest						WNT Pathway
MYCN																											Stem Cells
MYD88									Apoptosis											Immuno Oncology			NFkB Pathway		PI3K / AKT Pathway				Tissue Specific Genes																	M-L
MYLIP																													Tissue Specific Genes																LAR-H
MYOD1																											Stem Cells
MYSM1
N4BP2L1
NAB2																								Other Genes of Interest
NAIP									Apoptosis
NAMPT																			Hypoxia										Tissue Specific Genes
NANOG																											Stem Cells		Tissue Specific Genes
NANOS1
NAP1L1																								Other Genes of Interest
NASP																								Other Genes of Interest
NAT1																								Other Genes of Interest
NAT2																								Other Genes of Interest
NAT8L																								Other Genes of Interest
NAV2																																													LAR-L
NBN											Cell Cycle																	Stress Toxicity		WNT Pathway													BL1-H
NCAM1												Cluster of Differentiation															Stem Cells											LCNEC-H		Pap-L								Ad-L
NCAPD3											Cell Cycle																		Tissue Specific Genes
NCK2															EGF / PDGF Pathway																														LAR-L
NCL						Housekeepers
NCOA1																			Hypoxia
NCOA2																													Tissue Specific Genes
NCOA3																								Other Genes of Interest
NCOA4																													Tissue Specific Genes
NCOR1																								Other Genes of Interest
NCOR2																								Other Genes of Interest
NDC80											Cell Cycle																																BL1-H
NDFIP2
NDRG1																			Hypoxia
NDRG2
NEIL1														DNA Repair
NEIL2														DNA Repair
NEIL3														DNA Repair															Tissue Specific Genes														BL1-H
NEK2											Cell Cycle																																BL1-H
NES																											Stem Cells
NF1																								Other Genes of Interest
NF2																		Hedgehog Pathway																														Ad-L
NFAT5																				Immuno Oncology								Stress Toxicity
NFATC1																				Immuno Oncology
NFATC3															EGF / PDGF Pathway					Immuno Oncology									Tissue Specific Genes	WNT Pathway
NFATC4																				Immuno Oncology		MAP Kinase Pathway
NFE2L2																								Other Genes of Interest
NFE2L3																								Other Genes of Interest
NFKB1									Apoptosis						EGF / PDGF Pathway				Hypoxia	Immuno Oncology	JAK / STAT Pathway		NFkB Pathway		PI3K / AKT Pathway		Stem Cells																			M-L
NFKB2																							NFkB Pathway																							M-L
NFKBIA									Apoptosis											Immuno Oncology			NFkB Pathway		PI3K / AKT Pathway																					M-L
NFKBIE									Apoptosis														NFkB Pathway
NFKBIZ																								Other Genes of Interest
NGF									Apoptosis
NGFR									Apoptosis			Cluster of Differentiation								Immuno Oncology
NGFRAP1									Apoptosis											Immuno Oncology
NKD1
NKX2-1																								Other Genes of Interest						WNT Pathway						Ad
NKX2-5																											Stem Cells
NKX3-1																													Tissue Specific Genes
NLK																													Tissue Specific Genes
NLRP3																				Immuno Oncology										WNT Pathway																		Ad-L
NME1																								Other Genes of Interest
NME7																								Other Genes of Interest
NMU																								Other Genes of Interest														LCNEC-H		Pap-H					LAR-L
NNMT																								Other Genes of Interest
NOD1									Apoptosis											Immuno Oncology			NFkB Pathway																	Pap-H			BL1-L
NOD2																				Immuno Oncology
NODAL																				Immuno Oncology
NOG																								Other Genes of Interest
NOL3									Apoptosis
NOLC1																								Other Genes of Interest																			BL1-H
NOS2																				Immuno Oncology	JAK / STAT Pathway						Stem Cells
NOS3								Angiogenesis											Hypoxia
NOTCH1																										Receptors, Ligands and Cell Signalling	Stem Cells																					Ad-H
NOTCH2																											Stem Cells
NOTCH4								Angiogenesis
NOV																													Tissue Specific Genes
NOVA1																																													LAR-H
NOX1									Apoptosis
NOX4									Apoptosis																				Tissue Specific Genes														BL1-L
NPC1																		Hedgehog Pathway
NPM1											Cell Cycle																		Tissue Specific Genes														BL1-H
NPM2																								Other Genes of Interest
NPPB								Angiogenesis																					Tissue Specific Genes
NPR1								Angiogenesis																									E-L	M-L	S-H
NPY1R
NQO1																										Receptors, Ligands and Cell Signalling		Stress Toxicity	Tissue Specific Genes					M-H														Ad-L
NR0B1																											Stem Cells
NR0B2																								Other Genes of Interest
NR1H2
NR1H3																								Other Genes of Interest																						M-L
NR1H4																								Other Genes of Interest																			BL1-L
NR1I2																								Other Genes of Interest										M-H
NR2F1																																									Dif-H
NR2F2																																												BL2-L
NR2F6
NR3C1																				Immuno Oncology	JAK / STAT Pathway
NR4A1																								Other Genes of Interest
NR4A3																													Tissue Specific Genes																		Ac-H
NR5A2																											Stem Cells																					Ad-L
NR6A1																											Stem Cells
NRAS															EGF / PDGF Pathway	EGFR / HER Pathway	FGFR Pathway					MAP Kinase Pathway				Receptors, Ligands and Cell Signalling
NRG1																EGFR / HER Pathway
NRG2																EGFR / HER Pathway
NRG3																EGFR / HER Pathway
NRG4																EGFR / HER Pathway
NRIP1																								Other Genes of Interest																Pap-H
NRP1								Angiogenesis				Cluster of Differentiation
NRP2								Angiogenesis																																Pap-H
NSD1																								Other Genes of Interest
NSD3
NSF
NT5E												Cluster of Differentiation															Stem Cells																	BL2-H
NTF3																								Other Genes of Interest
NTHL1														DNA Repair
NTN3																								Other Genes of Interest
NTRK1																								Other Genes of Interest
NTRK2																								Other Genes of Interest													Sq
NUDT13																								Other Genes of Interest
NUF2											Cell Cycle
NUMB																		Hedgehog Pathway
NUMBL																								Other Genes of Interest
NUP62											Cell Cycle				EGF / PDGF Pathway
NUPR1																								Other Genes of Interest																Pap-L
NUSAP1																													Tissue Specific Genes													Int-H	BL1-H
OAS1																					JAK / STAT Pathway																									M-L		Ad-L
OASL																								Other Genes of Interest																						M-L
OAZ1						Housekeepers																							Tissue Specific Genes
OCLN																								Other Genes of Interest												Ad					Dif-L						Ac-H
ODC1																			Hypoxia
OGFRL1
OGG1														DNA Repair
OLIG2																											Stem Cells
OLR1																										Receptors, Ligands and Cell Signalling			Tissue Specific Genes																	M-L
OMD																				Immuno Oncology
OPCML																								Other Genes of Interest
OR10J3									Apoptosis
ORC6											Cell Cycle
ORM1																													Tissue Specific Genes																	M-L
ORM2																								Other Genes of Interest
ORMDL3																																													LAR-H
OS9
OSGIN1
OSM																				Immuno Oncology	JAK / STAT Pathway
OTX2																		Hedgehog Pathway									Stem Cells																		LAR-L
P4HA1																			Hypoxia
P4HB																			Hypoxia										Tissue Specific Genes
PA2G4																								Other Genes of Interest
PABPC1																									PI3K / AKT Pathway
PAF1																											Stem Cells
PAG1																								Other Genes of Interest
PAICS																													Tissue Specific Genes
PAK1																EGFR / HER Pathway	FGFR Pathway					MAP Kinase Pathway			PI3K / AKT Pathway	Receptors, Ligands and Cell Signalling			Tissue Specific Genes																LAR-L
PAK1IP1																EGFR / HER Pathway	FGFR Pathway									Receptors, Ligands and Cell Signalling			Tissue Specific Genes
PAK3																EGFR / HER Pathway	FGFR Pathway									Receptors, Ligands and Cell Signalling
PAK7																EGFR / HER Pathway	FGFR Pathway									Receptors, Ligands and Cell Signalling
PALB2																								Other Genes of Interest
PALM2(AKAP2)																																																Ad-H
PANK1
PANK2
PARK7																								Other Genes of Interest
PARP1									Apoptosis					DNA Repair														Stress Toxicity
PARP2									Apoptosis					DNA Repair
PARP3														DNA Repair
PARP4																								Other Genes of Interest
PAX3																								Other Genes of Interest
PAX5																								Other Genes of Interest																						M-L		Ad-L
PAX6																											Stem Cells		Tissue Specific Genes
PAX8																													Tissue Specific Genes					M-L								Int-H
PBRM1																								Other Genes of Interest
PBX1																													Tissue Specific Genes			C-L												BL2-L
PBX3																								Other Genes of Interest																							Ac-H
PCGF2
PCK1																								Other Genes of Interest
PCNA											Cell Cycle															Receptors, Ligands and Cell Signalling			Tissue Specific Genes														BL1-H
PCNX																								Other Genes of Interest
PCOLCE																								Other Genes of Interest
PCSK6																								Other Genes of Interest
PCYT2
PDCD1												Cluster of Differentiation								Immuno Oncology																										M-L
PDCD1LG2												Cluster of Differentiation								Immuno Oncology																										M-L
PDGFA								Angiogenesis							EGF / PDGF Pathway																												BL1-L
PDGFB								Angiogenesis							EGF / PDGF Pathway
PDGFC																								Other Genes of Interest
PDGFD								Angiogenesis																							CAF												BL1-L
PDGFRA												Cluster of Differentiation			EGF / PDGF Pathway						JAK / STAT Pathway				PI3K / AKT Pathway				Tissue Specific Genes		CAF
PDGFRB												Cluster of Differentiation																	Tissue Specific Genes
PDIA4																								Other Genes of Interest
PDK1																EGFR / HER Pathway			Hypoxia						PI3K / AKT Pathway
PDK2																									PI3K / AKT Pathway
PDLIM7																								Other Genes of Interest
PDPK1							AMPK Pathway								EGF / PDGF Pathway										PI3K / AKT Pathway				Tissue Specific Genes
PDPN																								Other Genes of Interest							CAF							LCNEC-L
PDZK1																													Tissue Specific Genes																LAR-H			Ad-H
PECAM1								Angiogenesis				Cluster of Differentiation															Stem Cells		Tissue Specific Genes
PELP1																								Other Genes of Interest
PER1																			Hypoxia																								BL1-L
PEX12																								Other Genes of Interest
PF4								Angiogenesis																																				BL2-H
PF4V1																				Immuno Oncology
PFDN1																								Other Genes of Interest
PFDN2																								Other Genes of Interest
PFKFB1							AMPK Pathway																																						LAR-H
PFKFB2							AMPK Pathway																																	Pap-L
PFKFB3							AMPK Pathway												Hypoxia
PFKFB4							AMPK Pathway												Hypoxia										Tissue Specific Genes
PFKL																			Hypoxia
PGAP3
PGC																													Tissue Specific Genes					M-H		Ad									LAR-H
PGF								Angiogenesis											Hypoxia										Tissue Specific Genes
PGR																								Other Genes of Interest									E-H												LAR-H
PHB																								Other Genes of Interest
PHB2																								Other Genes of Interest
PHC2
PHF2
PHF6																								Other Genes of Interest
PHF8
PHGDH																								Other Genes of Interest								C-L
PIAS1																				Immuno Oncology	JAK / STAT Pathway								Tissue Specific Genes
PIAS2																				Immuno Oncology	JAK / STAT Pathway								Tissue Specific Genes
PIAS3																				Immuno Oncology	JAK / STAT Pathway
PIAS4																								Other Genes of Interest
PIDD1																								Other Genes of Interest
PIK3C2A																EGFR / HER Pathway	FGFR Pathway									Receptors, Ligands and Cell Signalling
PIK3C3									Apoptosis							EGFR / HER Pathway	FGFR Pathway									Receptors, Ligands and Cell Signalling
PIK3CA															EGF / PDGF Pathway	EGFR / HER Pathway	FGFR Pathway								PI3K / AKT Pathway	Receptors, Ligands and Cell Signalling
PIK3CB																EGFR / HER Pathway	FGFR Pathway									Receptors, Ligands and Cell Signalling
PIK3CD																EGFR / HER Pathway	FGFR Pathway									Receptors, Ligands and Cell Signalling			Tissue Specific Genes																	M-L
PIK3CG																EGFR / HER Pathway	FGFR Pathway								PI3K / AKT Pathway	Receptors, Ligands and Cell Signalling																				M-L
PIK3R1									Apoptosis						EGF / PDGF Pathway	EGFR / HER Pathway	FGFR Pathway								PI3K / AKT Pathway	Receptors, Ligands and Cell Signalling
PIK3R2															EGF / PDGF Pathway	EGFR / HER Pathway	FGFR Pathway								PI3K / AKT Pathway	Receptors, Ligands and Cell Signalling
PIK3R3																EGFR / HER Pathway	FGFR Pathway									Receptors, Ligands and Cell Signalling			Tissue Specific Genes
PIK3R5																EGFR / HER Pathway	FGFR Pathway									Receptors, Ligands and Cell Signalling			Tissue Specific Genes																	M-L		Ad-L
PIM1																			Hypoxia										Tissue Specific Genes
PIM2																													Tissue Specific Genes																	M-L
PIM3																								Other Genes of Interest
PIN1																								Other Genes of Interest
PINX1																								Other Genes of Interest
PIP4K2B
PIR																								Other Genes of Interest
PITRM1																								Other Genes of Interest
PITX2
PKM																			Hypoxia											WNT Pathway
PKMYT1											Cell Cycle
PKP1																													Tissue Specific Genes
PLA1A																													Tissue Specific Genes																LAR-H
PLA2G10																								Other Genes of Interest
PLA2G2A																								Other Genes of Interest
PLA2G3																								Other Genes of Interest
PLA2G4A										Cardio Toxicity
PLA2G4C																								Other Genes of Interest
PLA2G4E																								Other Genes of Interest
PLA2G4F																								Other Genes of Interest
PLA2G5																													Tissue Specific Genes
PLAT															EGF / PDGF Pathway												Stem Cells
PLAU								Angiogenesis		Cardio Toxicity									Hypoxia																					Pap-H				BL2-H
PLAUR												Cluster of Differentiation															Stem Cells		Tissue Specific Genes
PLCB1																EGFR / HER Pathway	FGFR Pathway									Receptors, Ligands and Cell Signalling			Tissue Specific Genes
PLCB4																EGFR / HER Pathway	FGFR Pathway									Receptors, Ligands and Cell Signalling
PLCE1																EGFR / HER Pathway	FGFR Pathway									Receptors, Ligands and Cell Signalling
PLCG1															EGF / PDGF Pathway	EGFR / HER Pathway	FGFR Pathway									Receptors, Ligands and Cell Signalling			Tissue Specific Genes																	M-H
PLCG2																EGFR / HER Pathway	FGFR Pathway									Receptors, Ligands and Cell Signalling			Tissue Specific Genes
PLD1																								Other Genes of Interest
PLEK2																								Other Genes of Interest																		Int-H		BL2-H
PLEKHA3
PLG								Angiogenesis																					Tissue Specific Genes
PLK1											Cell Cycle																		Tissue Specific Genes
PLK2																								Other Genes of Interest
[truncated: 865 more rows]
[truncated: 4 more columns]

## Sheet: Cell line culture
Cell	Tissue	Source	Culture medium	Culture condition (Temperature)	CO2 concentration
A172	central_nervous_system	ATCC	10%FBS DMEM	37℃	0.05
A431	skin	ATCC	10%FBS DMEM	37℃	0.05
ARPE19	retina	ATCC	10%FBS DMEM/F12	37℃	0.05
ASPC1	pancreas	ATCC	10%FBS DMEM	37℃	0.05
BDCM	haematopoietic_and_lymphoid_tissue	ATCC	10%FBS RPMI (ATCC modified)	37℃	0.05
BT474	breast	ATCC	10%FBS DMEM	37℃	0.05
BXPC3	pancreas	ATCC	10%FBS RPMI	37℃	0.05
CCK81	large_intestine	HSRRB / JCRB	10%FBS EMEM	37℃	0.05
CCRFCEM	haematopoietic_and_lymphoid_tissue	ATCC	10%FBS RPMI (ATCC modified)	37℃	0.05
CEMC1	haematopoietic_and_lymphoid_tissue	ATCC	10%FBS RPMI (ATCC modified)	37℃	0.05
CFPAC1	pancreas	ATCC	10%FBS IMDM	37℃	0.05
CHL1	skin	ATCC	10%FBS DMEM	37℃	0.05
CW2	large_intestine	RIKEN	10%FBS RPMI	37℃	0.05
DB	haematopoietic_and_lymphoid_tissue	ATCC	10%FBS RPMI (ATCC modified)	37℃	0.05
DBTRG05MG	central_nervous_system	ATCC	10%FBS RPMI (ATCC modified) + 30 mg/L L-proline, 35 mg/L L-cystine, 3.57 g/L HEPES, 15 mg/L hypoxanthine, 1 mg/L adenosine triphosphate, 10 mg/L adenine, 1 mg/L thymidine	37℃	0.05
DKMG	central_nervous_system	DSMZ	10%FBS RPMI	37℃	0.05
DND41	haematopoietic_and_lymphoid_tissue	DSMZ	10% FBS RPMI1640	37℃	0.05
DU145	prostate	ATCC	10%FBS EMEM	37℃	0.05
ELF153	haematopoietic_and_lymphoid_tissue	DSMZ	20%FBS RPMI+5ng/ml GM-CSF	37℃	0.05
GOTO	autonomic_ganglia	HSRRB / JCRB	10%FBS RPMI	37℃	0.05
HCC827	lung	ATCC	10%FBS RPMI (ATCC modified)	37℃	0.05
HCT116	large_intestine	ATCC	10%FBS McCoy	37℃	0.05
HCT15	large_intestine	ATCC	10%FBS RPMI	37℃	0.05
HDMYZ	haematopoietic_and_lymphoid_tissue	DSMZ	10%FBS RPMI1640	37℃	0.05
HEPG2	liver	ATCC	10%FBS EMEM	37℃	0.05
HNT34	haematopoietic_and_lymphoid_tissue	DSMZ	10%FBS RPMI1640	37℃	0.05
HPAFⅡ	pancreas	ATCC	10%FBS EMEM	37℃	0.05
HS294T	skin	ATCC	10%FBS DMEM	37℃	0.05
HS578T	breast	ATCC	10%FBS DMEM + insulin	37℃	0.05
HS602	haematopoietic_and_lymphoid_tissue	ATCC	10%FBS RPMI1640	37℃	0.05
HS700T	pancreas	ATCC	10%FBS DMEM	37℃	0.05
HT1080	soft_tissue	ATCC	10%FBS EMEM	37℃	0.05
IGR1	skin	DSMZ	10-15%FBS D-MEM	37℃	0.05
JHH2	liver	HSRRB / JCRB	10%FBS EMEM	37℃	0.05
JHOS4	ovary	RIKEN	10%FBS DMEM/F12	37℃	0.05
JIM3	haematopoietic_and_lymphoid_tissue	ECACC	20%FBS Fischer's medium + 0.1μM hydrocortisone	37℃	0.05
JVM3	haematopoietic_and_lymphoid_tissue	DSMZ	10%FBS RPMI1640	37℃	0.05
K562	haematopoietic_and_lymphoid_tissue	ATCC	10%FBS IMDM	37℃	0.05
KARPAS422	haematopoietic_and_lymphoid_tissue	DSMZ	10%FBS RPMI (ATCC modified)	37℃	0.05
KARPAS45	haematopoietic_and_lymphoid_tissue	ECACC	20%FBS RPMI (ATCC modified)	37℃	0.05
KASUMI6	haematopoietic_and_lymphoid_tissue	ATCC	20%FBS RPMI1640 (ATCC modified) + 2 ng/mL GM-CSF	37℃	0.05
KMOE2	haematopoietic_and_lymphoid_tissue	DSMZ	20%FBS RPMI	37℃	0.05
KO52	haematopoietic_and_lymphoid_tissue	HSRRB / JCRB	10%FBS α-MEM	37℃	0.05
KPL4	breast	Prof. Kurebayashi, Kawasaki Medical School	10%FBS RPMI	37℃	0.05
L428	haematopoietic_and_lymphoid_tissue	DSMZ	10%FBS RPMI1640	37℃	0.05
LK2	lung	HSRRB / JCRB	10%FBS RPMI (ATCC modified)	37℃	0.05
LS180	large_intestine	ATCC	10%FBS EMEM	37℃	0.05
MAVER1	haematopoietic_and_lymphoid_tissue	ATCC	10%FBS RPMI1640 (ATCC modified)	37℃	0.05
MIAPACA2	pancreas	ATCC	10%FBS RPMI1640	37℃	0.05
MKN45	stomach	HSRRB / JCRB	10%FBS RPMI	37℃	0.05
MOLM13	haematopoietic_and_lymphoid_tissue	DSMZ	10%FBS RPMI1640	37℃	0.05
MOLT3	haematopoietic_and_lymphoid_tissue	ATCC	10% FBS RPMI1640	37℃	0.05
MOLT4	haematopoietic_and_lymphoid_tissue	ATCC	10%FBS RPMI (ATCC modified)	37℃	0.05
MV411	haematopoietic_and_lymphoid_tissue	ATCC	10%FBS RPMI (ATCC modified)	37℃	0.05
NCIH146	lung	ATCC	10%FBS RPMI1640	37℃	0.05
NCIH1869	lung	ATCC	10%FBS RPMI1640	37℃	0.05
NCIH322	lung	ECACC	10%FBS RPMI1640	37℃	0.05
NCIH69	lung	ATCC	10%FBS RPMI1640	37℃	0.05
NCIH929	haematopoietic_and_lymphoid_tissue	ATCC	10%FBS RPMI 2ME	37℃	0.05
NCIN87	stomach	ATCC	10%FBS RPMI1640	37℃	0.05
OCIAML2	haematopoietic_and_lymphoid_tissue	DSMZ	20%FBS α-MEM	37℃	0.05
OCIAML4	haematopoietic_and_lymphoid_tissue	DSMZ	20%FBS α-MEM	37℃	0.05
OE19	oesophagus	DSMZ	10%FBS RPMI1640	37℃	0.05
OPM2	haematopoietic_and_lymphoid_tissue	DSMZ	10%FBS RPMI (ATCC modified)	37℃	0.05
OVCAR5	ovary	NCI	10%FBS RPMI1640	37℃	0.05
PANC1	pancreas	ATCC	10%FBS DMEM	37℃	0.05
PC3	prostate	ATCC	10%FBS F12K	37℃	0.05
PC9	lung	ECACC	10%FBS RPMI1640	37℃	0.05
PFEIFFER	haematopoietic_and_lymphoid_tissue	ATCC	10%FBS RPMI (ATCC modified)	37℃	0.05
RCK8	haematopoietic_and_lymphoid_tissue	HSRRB / JCRB	20%FBS RPMI	37℃	0.05
RDES	bone	ATCC	10%FBS RPMI	37℃	0.05
REC1	haematopoietic_and_lymphoid_tissue	ATCC	10%FBS RPMI (ATCC modified)	37℃	0.05
RH41	soft_tissue	DSMZ	10%FBS RPMI1640	37℃	0.05
RKO	large_intestine	ATCC	10%FBS EMEM	37℃	0.05
RL952	endometrium	ATCC	10%FBS DMEM/F12	37℃	0.05
RPMI8226	haematopoietic_and_lymphoid_tissue	ATCC	10%FBS RPMI (ATCC modified)	37℃	0.05
SHSY5Y	autonomic_ganglia	ECACC	10%FBS DMEM/F12	37℃	0.05
SJSA1	bone	ATCC	10%FBS RPMI	37℃	0.05
SKNFI	autonomic_ganglia	ATCC	10%FBS DMEM	37℃	0.05
SNU16	stomach	ATCC	10%FBS RPMI1640	37℃	0.05
SR	haematopoietic_and_lymphoid_tissue	ATCC	10% FBS RPMI1640 containing 4.5 g/Ｌ glucose, 10 mM HEPES, 1 mM Sodium Pyruvate	37℃	0.05
SUDHL2	haematopoietic_and_lymphoid_tissue	ATCC	10%FBS RPMI (ATCC modified)	37℃	0.05
SUDHL5	haematopoietic_and_lymphoid_tissue	ATCC	10%FBS RPMI (ATCC modified)	37℃	0.05
SUIT2	pancreas	HSRRB / JCRB	10%FBS RPMI1640	37℃	0.05
SUPT1	haematopoietic_and_lymphoid_tissue	ATCC	10%FBS RPMI (ATCC modified)	37℃	0.05
T24	urinary_tract	ATCC	10%FBS McCoy	37℃	0.05
TALL1	haematopoietic_and_lymphoid_tissue	HSRRB / JCRB	10%FBS RPMI (ATCC modified)	37℃	0.05
TE1	oesophagus	RIKEN	10%FBS RPMI	37℃	0.05
TE14	oesophagus	RIKEN	10%FBS RPMI	37℃	0.05
THP1	haematopoietic_and_lymphoid_tissue	ATCC	10%FBS RPMI (ATCC modified)	37℃	0.05
TOV21G	ovary	ATCC	10%FBS RPMII1640	37℃	0.05
U118MG	central_nervous_system	ATCC	10%FBS DMEM	37℃	0.05
U266B1	haematopoietic_and_lymphoid_tissue	ATCC	10%FBS RPMII1640	37℃	0.05
ZR751	breast	ATCC	10%FBS RPMI (ATCC modified)	37℃	0.05

## Sheet: Cell line data
			x=RNAseq, y=EdgeSeq			EdgeSeq
Avg	Avg					log2 (adjCPM-UQ+1)
EdgeSeq	RNAseq	INTERSEPT	SLOPE	R	gene_symbol	A172	A431	ARPE19	ASPC1	BDCM	BT474	BXPC3	CCK81	CCRFCEM	CEMC1	CFPAC1	CHL1	CW2	DB	DBTRG05MG	DKMG	DND41	DU145	ELF153	GOTO	HCC827	HCT116	HCT15	HDMYZ	HEPG2	HNT34	HPAFⅡ	HS294T	HS578T	HS602	HS700T	HT1080	IGR1	JHH2	JHOS4	JIM3	JVM3	K562	KARPAS422	KARPAS45	KASUMI6	KMOE2	KO52	KPL4
1.17831	0.584563	0.418792	1.29929	0.902174	A2M	0	1.92426	0	0	0	1.01032	0	0	0.21316	0	0	1.5585	0	0	0	0	0	0	1.32078	0	0.440757	1.84661	0	0	14.859	0	0	8.53458	1.38683	0	2.29848	4.16935	7.21874	0.941211	0	0	1.38621	1.14721	1.98671	6.23156	0	2.24401	1.83515	10.8806
3.8254	4.07552	0.955726	0.704126	0.700004	ABCA2	5.28413	5.03158	4.92312	6.26765	1.98655	3.90965	5.32717	4.61691	2.66866	0	5.16525	6.74027	4.96206	0.741951	3.28591	5.62888	4.94683	4.76353	5.93461	5.42199	3.21528	5.17946	5.92553	3.91549	4.628	4.40072	3.66147	4.2249	3.90265	0	5.37618	4.18639	4.26494	4.44051	4.30413	1.95177	0	2.01741	1.73003	8.49981	5.78288	1.58282	5.30334	5.94532
3.30674	2.30679	1.16441	0.928709	0.819371	ABCA3	5.70994	4.39556	4.64339	5.63627	1.64537	5.28222	3.02071	0.348501	3.39475	0	3.04273	5.05046	5.12575	2.1694	2.93792	4.30091	3.38107	3.71426	4.27495	6.02543	4.08244	3.47433	5.48097	5.56758	2.17896	0	2.77757	0	0.0713455	4.83308	0.685807	2.96134	0	1.95721	2.83831	4.55165	3.24791	4.97257	0	4.48143	0	0	2.40359	3.18411
1.17928	0.398994	1.06281	0.291912	0.204032	ABCA4	1.39558	3.2549	1.92337	0	1.56626	4.02269	0	1.8541	1.13689	0	2.45872	0	2.69007	0	0	4.11822	1.29676	0	2.58056	4.26421	3.42798	1.99719	4.2322	1.76458	3.09459	1.98234	0	0	0.222277	3.22042	3.37469	0	2.96019	0	0	0	0	0.61706	0.164936	6.79786	0	0	2.21053	4.11045
1.67526	1.64023	0.0723317	0.97726	0.612741	ABCA5	0	2.77198	2.9284	2.92887	3.7163	1.55239	2.16106	2.45652	0	2.67632	3.00531	0	0	0	1.92748	3.55336	0	1.78999	0	3.85121	1.12909	0	0	0	4.20025	1.40625	0	3.61743	2.41634	4.80358	0	1.76872	2.23158	0	3.11506	4.68566	0	0.665519	0.711828	0	0	0.484508	2.25126	3.09051
0.977309	0.121433	0.668736	2.54109	0.50072	ABCA9	1.71878	0	1.77025	0	3.66026	1.69566	0	0	0	0	1.76006	1.21594	3.50103	3.53783	1.33201	4.80301	0	0	0	0	0	0	0	1.51081	0	2.11822	0	1.31491	0.292206	2.58572	2.73816	0	3.54095	0.34007	0	1.76039	2.75392	0	0	7.06844	0.0654683	0.484508	0	0
1.06277	1.32537	1.00552	0.0431923	0.0585847	ABCB1	0	5.05256	3.03309	0	1.299	0	3.14969	1.8541	0	0.903991	3.07921	1.3095	5.01315	0	0	4.85068	0	0	0	4.57442	0.93401	0	0	0	1.3342	2.28153	1.98502	1.31491	1.72696	0	0	0.51677	3.2011	0.34007	0	0.551456	0	0	0.923157	0	0	1.65107	0	2.95543
0.889506	0.0732373	0.70504	2.51875	0.403929	ABCB11	0	3.07516	2.9284	2.01628	0	0	3.81105	0	1.47039	0	3.37165	0.474144	2.25346	0	0.906381	2.08342	1.36298	0	0	2.22989	1.18867	0	0	0	0	0	2.77757	1.13473	0	0	3.42787	0.808431	0	1.05916	0	0	3.39682	1.04101	2.20454	6.02199	0	3.20729	2.32944	0
1.75711	0.660661	0.614449	1.72957	0.826783	ABCB4	0	4.15805	2.18808	3.43668	4.53351	3.48555	2.42848	0	0	0	2.40225	6.99912	1.10223	4.78746	3.64235	0	0	0.103651	0	4.44214	0	0	0	0	7.47123	0	0	5.61268	0.755332	5.93312	2.89747	0.283381	6.77288	1.45314	0	0	5.63258	0.926373	1.83824	0	1.75741	4.10587	4.69868	0
0.560925	0.131928	0.533312	0.209301	0.129428	ABCB5	0	0.781421	1.99424	0	0	0	0	0	0.451216	0	2.71202	0	0	0	0	2.61201	0	0	1.15011	4.35898	0	0	4.15152	0	1.50846	0	1.18142	0	0	0	0	1.12348	1.87496	0	0	0	1.38621	0	0	5.7701	0	3.5842	0	0
5.73392	3.73762	1.43157	1.1511	0.942986	ABCB6	7.76379	4.22119	6.44077	6.75387	5.21648	7.04779	5.77795	5.58838	3.423	2.6477	5.44229	7.99215	5.18635	5.65811	6.23263	7.24727	0.9106	6.87784	1.47337	7.54008	6.45547	5.82312	5.61431	6.31761	9.20416	5.36758	4.87375	6.84846	6.85438	6.64033	8.52256	6.62449	6.79309	7.42526	5.56928	7.53456	5.00232	5.7889	6.29474	6.84427	2.00633	3.13763	0.533407	8.21551
8.25712	4.68362	3.5728	1.00015	0.830613	ABCC1	8.4089	8.92163	8.99836	9.33273	8.61923	7.91667	9.27759	7.66645	8.13218	8.25162	8.19635	8.46786	8.11774	9.38873	7.41134	7.80218	8.0948	7.70814	8.37105	7.30084	7.69275	8.14836	8.168	7.81259	8.03944	10.1331	9.08749	7.85208	7.59592	8.70116	9.38045	8.20016	8.19708	8.92371	7.79134	7.42385	8.14489	8.09015	8.40934	6.9269	8.41646	8.17444	8.88987	9.09979
4.70996	3.63217	1.09887	0.994197	0.566056	ABCC10	5.06676	6.44326	3.75842	5.65683	4.07176	6.39634	4.02794	5.75197	4.82268	4.67134	4.80038	4.3378	4.47131	4.9536	4.62688	5.15592	4.61446	6.00245	3.85619	4.36508	4.38584	5.84811	4.2502	3.76852	6.96437	1.88407	5.11405	4.95267	5.52935	4.99844	3.29105	4.84456	5.05484	5.72229	3.82878	5.90632	4.44112	4.64417	5.02873	6.24593	4.01976	3.73333	5.49361	0
0.819436	0.276355	0.452944	1.32617	0.59297	ABCC11	0	0	0	1.81145	0	6.67453	2.34473	0.348501	0	0	1.76006	1.77078	0	2.34403	0	2.37179	0	0	1.96033	2.25639	0.230074	0	3.48121	2.57419	1.09284	0	0	0	0	0	2.97098	0	0	0	2.64837	0	1.38621	1.07728	0	6.79623	0	0	0	0
0.605106	0.0356166	0.528699	2.14527	0.341082	ABCC12	0	4.1709	0	0	1.39369	3.90965	1.7697	0	1.91028	0	0	0	0	0	0	1.50157	0	0	0	4.34052	0	0	0	0	0.748253	0	0.626141	0	0	0	2.77966	1.01324	2.91171	1.05916	0	0	0	0	0	0	0	0.626896	0	0
3.36232	1.14835	1.62348	1.5142	0.893883	ABCC2	1.98266	3.97964	3.03309	8.15653	1.39369	7.6091	3.39841	4.02345	1.44306	4.2537	3.90622	3.54364	3.35026	0	0	4.90813	1.75696	4.8784	2.24111	0.64145	7.20558	8.591	0	0	10.6991	2.97341	6.70644	7.47604	0.422651	1.76847	10.0526	2.07345	8.43862	4.67105	0.894197	1.04704	0	0	3.01746	6.13187	1.71141	0.985231	1.32637	8.27434
4.96584	2.5645	1.86648	1.20856	0.940859	ABCC3	8.317	7.93099	6.52994	10.5166	2.90078	8.84058	7.98887	7.76294	3.67281	0	10.031	2.35738	7.50254	3.27405	7.32282	4.96338	3.4888	8.4348	3.75559	5.24139	8.4817	9.11571	7.32482	4.0647	8.12389	2.68324	9.7053	7.67473	6.64817	2.89637	9.3605	6.04606	3.00709	8.61372	7.6716	1.20576	3.90773	2.70288	0	4.71983	0.922449	3.20729	2.29088	9.54752
5.43323	3.06688	2.13477	1.07551	0.783634	ABCC4	6.76152	4.03692	5.85401	0	7.05884	2.85202	4.6593	2.84928	6.43945	5.59506	5.0133	5.32707	4.70675	7.84609	6.44455	4.63623	1.42629	6.82827	7.25471	8.10651	6.62544	4.55934	7.65703	4.64124	6.49366	5.09851	1.18142	6.70234	5.25947	6.60229	5.40962	6.06346	4.47969	4.96352	4.16915	4.99921	6.28887	7.00305	6.41319	8.4117	7.01263	8.69805	6.52527	3.79152
4.9338	3.95563	0.739452	1.06035	0.729339	ABCC5	5.75034	6.8847	4.8581	5.08119	4.97752	7.36967	5.1473	4.68854	6.44032	5.12514	4.66293	7.31756	0.27578	5.104	4.63624	4.1755	5.44409	4.84555	4.97649	6.18398	5.14122	3.6887	5.42926	4.29696	5.44512	4.59184	5.12408	5.87569	5.79023	3.94284	6.14854	5.48067	5.2032	4.90958	4.66107	3.91093	2.82574	5.16393	5.81469	6.38666	5.57701	5.82881	5.08974	7.31522
1.12223	1.02188	0.221075	0.881862	0.698217	ABCC6	0	1.02737	0.913249	5.0659	1.08864	1.69566	2.81825	2.75232	0	0	4.06015	2.89897	2.92161	0	0	0	0	0	0	0	1.6366	2.13352	1.08769	1.91193	7.66914	0	0	2.81052	0	2.23421	2.85926	0	0	0	2.08853	0	0.660842	1.11267	0	0	0	0	3.03689	2.17666
5.02004	3.28132	1.50932	1.06991	0.870076	ABCD1	7.34433	5.69702	5.18787	6.27099	2.57676	4.91584	5.64859	4.93672	4.67781	3.98286	3.73388	6.47089	4.67538	4.52696	6.214	5.75948	3.65659	2.84117	4.14462	5.39838	3.69776	5.24866	5.24712	3.20847	7.0465	4.52819	5.92403	6.11944	5.78265	3.32794	6.94409	4.28061	8.49781	8.0585	4.41908	5.89763	4.25854	4.89086	3.51808	5.53277	4.17189	3.63564	5.49785	4.11045
8.45537	4.97647	3.95162	0.905009	0.870129	ABCD3	7.87657	8.35502	8.09517	8.94154	8.24995	8.01131	8.57915	9.2744	9.30444	8.94736	7.9141	9.07445	9.6838	8.36017	8.08583	8.61035	8.86623	8.05631	9.33697	8.70071	9.13867	8.58729	9.55229	8.32025	9.27235	8.40204	9.00308	8.45756	8.69644	7.90052	7.86041	8.07255	7.76819	9.17954	8.58583	7.90734	7.48019	7.74559	6.56461	7.76071	7.829	7.5313	9.55546	9.74155
4.95767	4.6313	-2.09336	1.52248	0.746791	ABCD4	4.66805	6.38103	5.64415	6.10508	5.32259	5.10743	3.97322	6.74536	5.81564	5.33719	6.17771	4.75027	4.84475	5.415	4.7867	5.22988	6.09472	5.43689	4.73365	6.0672	5.28804	5.10678	5.59096	0	6.52341	4.55239	4.34925	5.57781	3.60584	5.17586	5.14957	4.6919	5.90649	4.46209	1.90651	2.64878	5.41118	5.13626	5.55805	6.0441	5.35561	0	5.29849	6.02759
7.58986	6.00555	1.03379	1.09167	0.873057	ABCF1	7.6604	8.4784	6.78107	7.44116	7.50039	7.8085	7.08996	6.33532	7.93664	7.92327	7.56929	8.49114	5.59681	7.84929	7.01734	7.75756	7.84259	7.59511	9.33884	7.59238	7.11155	5.97604	7.31202	7.34931	8.18711	7.05807	5.62543	8.18454	8.3235	8.01032	7.99315	7.66235	8.65194	8.27585	7.83977	8.00436	8.22178	7.39622	7.34641	8.24098	7.92724	8.60701	7.73823	7.61464
3.29818	1.42278	1.25862	1.4335	0.896584	ABCG2	3.61001	4.35108	3.09889	9.98267	0	3.70469	4.30774	0	4.29398	3.15444	2.21823	1.21594	3.35026	0	0.477102	4.07874	0	4.15056	0	4.12012	6.31048	0	2.3542	2.28073	6.06472	0	5.85347	5.76768	3.35937	2.80999	8.59337	4.20322	2.19154	4.6047	0	7.13045	0	0	1.48573	4.69209	2.5414	2.56026	4.45891	7.22266
0.641775	0.0621024	0.543526	1.58204	0.482735	ABCG8	0.194734	0	0	3.36351	0	2.8211	0	0	0	0.453018	0	0	0	0	0	0.51087	0	0.681843	0	0	0	2.99074	0	0	6.83373	1.54134	0.0845831	1.75024	0	0	0	0	0	0	0	0	0	1.27764	0	7.93128	0	0	0	4.31742
5.19019	4.88417	0.716513	0.915955	0.76755	ABHD11	5.42944	5.60057	4.994	7.46322	3.43386	7.84834	5.56779	6.73483	5.07048	4.36339	6.65946	5.56383	6.04841	4.86029	5.44896	5.4928	4.20911	5.33645	4.64	5.90286	7.20828	5.14761	7.82702	5.77433	4.26969	4.19068	6.33563	4.8901	5.69985	4.68725	4.99074	5.40265	5.01524	5.60597	6.75624	3.97846	4.20568	4.74063	4.42849	0	4.6995	5.62329	3.59108	6.67736
6.19911	4.57003	1.968	0.925838	0.833707	ABHD2	5.79394	6.50038	5.76053	9.08452	6.09934	5.65527	7.03089	6.55006	6.9471	5.95187	6.91543	5.09713	5.79956	4.87376	7.98047	6.39941	4.94683	6.05224	7.40817	6.40441	5.90918	4.48482	5.47589	5.84939	6.50707	5.86288	6.67609	5.4535	6.45304	5.30779	8.55803	7.7991	5.64625	5.16113	5.9941	4.71895	5.47399	6.44618	5.68303	6.50495	7.03381	7.74255	6.04143	8.277
6.64091	5.26694	1.01048	1.06901	0.844549	ACACA	7.76269	7.70777	6.62233	6.86408	6.06018	9.33367	6.7488	7.01984	6.41944	6.1963	6.84832	6.98146	6.82011	7.85567	5.78814	7.10711	6.30723	6.7	5.00807	6.56012	8.18163	6.05543	6.90955	6.59347	6.63756	6.34842	5.70105	6.91108	6.90199	6.37045	5.6964	6.95408	7.6632	6.12528	6.24004	5.29688	5.74336	7.05683	6.69625	6.02199	6.78029	7.59007	6.3744	7.37434
3.09454	1.97145	0.0341673	1.55235	0.757881	ACACB	3.61001	3.79275	3.06636	5.69709	0.369736	3.20329	0	5.80933	2.77111	3.57506	2.40225	4.60097	1.22287	5.95588	4.79508	4.53774	1.22736	3.95501	2.43945	4.76645	1.87286	4.98589	2.00445	1.41523	6.13285	0	0	5.12559	1.35451	3.48486	5.10944	2.30943	3.98936	3.79301	3.11506	3.70039	2.05771	3.30983	3.56608	8.5177	0	0	1.53871	0
5.04862	3.40811	0.84187	1.23433	0.931715	ACADS	1.30204	5.82041	4.90484	7.10384	6.60891	3.92428	6.24448	7.21592	3.04091	2.42963	6.27919	5.28737	6.5983	5.64639	5.74554	5.0476	6.02485	5.37379	5.9639	5.53184	6.07819	5.82816	6.23508	1.84014	7.34938	6.25322	5.81065	5.6676	4.24881	5.90908	4.50092	4.82838	6.14272	4.80371	5.09263	3.21335	6.2729	7.13904	3.9745	6.90139	5.7912	5.88658	5.90449	3.38146
1.5905	0.724085	1.06004	0.732583	0.43377	ACHE	0	3.15495	0	3.36351	2.53582	2.91195	1.03113	1.8541	2.39687	0	1.08476	2.26697	3.26852	2.04399	0	4.63623	0	0.902295	2.51173	4.97233	2.59933	0	5.50365	2.16796	0.85538	0	0	3.4731	2.31919	4.64629	6.47026	2.09164	4.09082	3.33616	0	0	0	1.75167	0	5.10346	0	1.0873	1.78053	0
1.09957	0.117069	0.945561	1.31553	0.411158	ACKR1	0	0.309884	0	3.36351	0	0	0	3.34667	0	0	1.34656	0.108115	3.40228	0	0.906381	3.81601	0	0.902295	4.07476	2.47527	0.535582	0.289906	0	0	0.955099	0	0	3.86887	0	6.03184	0	0	2.88685	0	2.21139	0	0	1.79588	0	4.36332	1.21399	0	1.07729	2.95543
1.80982	0.470587	1.11294	1.48088	0.648872	ACKR2	1.71878	0	0	0	1.299	3.63527	0	2.23518	2.21496	0	3.58962	1.5585	4.17493	0.984671	0	0	0	0.796275	3.54783	4.57442	3.04843	3.02621	4.35369	0.953279	5.03076	2.07433	0	3.43464	0.755332	4.14455	0	1.22589	0	1.83023	8.17658	0	0	2.51731	0	8.0106	1.39951	2.56026	4.34119	7.05726
3.18435	1.4553	1.38276	1.23796	0.858046	ACKR3	4.41236	10.1627	8.91691	4.44065	8.53409	7.16016	4.15631	2.75232	6.08238	5.18115	0.0921297	7.7529	4.35732	0.984671	2.84412	0.921265	4.84045	2.08837	5.36587	5.7245	2.10704	1.76499	5.78859	0.0325746	2.5735	0	0	5.37951	3.59895	6.80384	5.2191	2.72532	0	8.02718	0.988851	0	5.76636	0	2.12131	7.8922	0.448652	0.149061	2.40359	4.52249
0.930519	0.45593	0.36709	1.23578	0.721582	ACKR4	0	2.77198	1.40447	1.28631	0	0	0	0	0	0	0	0	1.62437	0	2.77801	2.16109	0	0	2.15345	2.85064	0	0	0	0	0	0	1.69337	0	0.483702	0	1.98026	0.569661	0	0.140435	0	0	0	0	5.7082	6.70725	1.34028	0	0	0
9.24971	7.04725	2.4055	0.971188	0.929433	ACLY	9.9015	9.02035	9.05125	8.97672	9.2445	9.83305	8.67282	9.44342	9.31684	8.88204	9.22458	9.99814	8.5229	9.95619	8.93964	9.63648	9.46158	9.85661	7.89903	10.4936	10.7489	8.02229	8.60583	8.7718	8.72826	9.3168	8.74498	9.627	10.0939	9.55346	9.075	9.81302	9.55896	9.23346	9.24358	8.87441	8.92842	9.66308	9.79612	8.57339	9.3074	9.71119	9.03436	8.87086
7.02383	6.08599	1.56743	0.89655	0.881617	ACSL3	7.60273	7.73831	5.29702	7.70205	6.61384	8.07003	8.22017	7.57844	6.84445	6.18886	8.44809	8.79044	6.17344	6.62658	6.42038	7.3462	6.19128	6.46287	6.63033	7.33854	7.78068	5.78222	7.63037	7.10892	8.57775	5.06526	7.2156	7.80669	7.37656	6.21386	7.92426	7.72453	8.55465	7.13415	6.83161	6.1007	6.00161	8.10203	6.95248	6.3845	5.5738	5.78011	6.86251	8.51702
8.44535	4.8689	2.9903	1.12039	0.964239	ACSL4	7.96219	9.13914	10.1406	8.77695	9.67987	3.6704	9.1665	7.51335	8.42994	8.59539	9.94712	9.14516	7.75599	8.78537	9.88631	9.16586	8.19987	8.41198	8.68861	8.92793	10.7829	7.63271	8.30091	9.66885	10.7158	8.71368	8.35047	9.08988	9.08529	9.74216	7.14406	9.48619	7.50166	8.32819	6.76797	8.82977	8.52929	8.39189	8.43757	7.29619	8.8764	8.81051	8.9079	2.7666
5.07249	3.2008	1.0863	1.24537	0.957645	ACSL5	1.48341	7.05727	6.31492	9.90637	7.39703	2.99741	8.23187	9.23419	6.05556	5.8982	10.7133	1.00837	8.33408	6.48296	0	0	6.95104	1.26227	8.0882	2.20289	5.43673	9.01338	7.12478	0	9.71444	7.56372	9.33847	1.98125	3.36749	7.15138	2.69542	2.01743	0	8.71211	1.75315	6.8635	7.69797	1.94073	7.50154	5.22938	7.87472	6.7461	7.59525	4.01177
1.68416	2.48629	0.142921	0.619894	0.585257	ACTA2	0.389205	0.6407	0.913249	0	0.170172	0	2.72195	2.99766	0	2.8115	0	2.44246	4.17493	1.69538	4.69116	8.69929	2.35351	0	0	3.97606	2.16751	2.95438	4.1387	3.95001	1.47525	2.2424	2.15112	6.6276	12.4294	2.14293	2.29848	2.89035	0	3.70527	0	0	2.79028	0.886043	2.12131	6.87079	0	0	1.07729	3.12239
12.0179	11.6811	-1.03267	1.11724	0.907089	ACTB	12.6654	11.9859	12.6699	12.2898	14.2769	11.6298	12.8393	12.0305	13.2768	11.7635	12.0481	12.3044	11.4343	11.5518	13.0355	12.3211	12.2188	12.9864	12.947	12.414	12.2484	10.4754	12.5307	11.6823	10.894	12.4533	11.8732	12.3154	13.4264	13.9773	11.8722	12.7919	12.6802	13.561	10.8326	10.5042	13.6004	11.3379	11.472	12.8391	11.2944	11.9679	11.8687	11.3086
7.75726	5.46003	2.37562	0.985643	0.776085	ACTR1B	8.32668	8.50274	8.99188	7.78728	8.6579	7.65914	6.99013	7.96757	8.17017	8.30472	8.35353	7.64709	7.80029	8.52298	6.78886	7.88464	8.15327	7.14004	7.50099	8.10833	8.33245	7.34741	7.65309	8.3665	8.63573	7.4188	7.96202	7.32916	7.5036	7.5724	8.0237	8.15328	8.16513	7.23941	8.26671	7.04378	8.09399	8.37992	7.50257	6.17257	7.78733	6.75388	7.77187	8.20252
11.3184	7.64878	4.5565	0.884046	0.927935	ACTR2	11.5949	10.7998	11.3256	11.4396	12.2528	11.1841	10.7612	10.937	11.5967	11.1599	11.2663	11.3782	10.6788	11.8026	10.7145	11.6395	11.5747	11.2548	12.2358	10.4182	11.3989	10.5246	11.1961	11.7018	10.9226	12.2748	11.0238	11.2217	12.5328	11.502	11.1194	11.5955	10.9545	11.0418	10.9794	10.4232	11.6285	11.9396	12.0154	10.4283	11.9705	11.6949	12.2351	11.1351
3.70429	3.65593	-0.731707	1.21337	0.65411	ACTR3B	2.35285	3.20579	2.9284	3.69707	4.16868	4.96617	3.19822	4.356	2.98516	4.18563	4.2157	3.82287	4.31723	5.90269	2.87607	2.16109	3.91015	3.51142	3.7704	5.07268	3.68747	5.49637	4.3866	4.86575	4.30791	4.69688	2.07046	3.49195	2.79917	3.77058	5.62987	1.76872	4.84498	3.28865	4.78495	2.70303	0.809953	4.7207	4.34841	5.29076	3.58208	3.13763	3.14892	0
5.50199	3.43116	1.76203	1.09	0.779106	ACVR1B	5.33815	7.14456	4.11708	6.09758	3.8559	6.86659	7.09797	6.28421	6.0934	6.00925	5.69824	6.32728	5.31407	6.14614	4.98285	5.45474	5.73409	5.96011	4.13321	6.9361	6.53078	6.52399	4.18309	4.85668	6.3081	4.76057	5.7856	6.02553	5.11499	6.1941	6.45112	5.388	5.45653	5.47415	5.24903	5.86231	0	6.16469	3.67223	3.60628	2.48782	6.20592	6.09557	6.17168
1.59796	0.325472	1.08595	1.57314	0.560917	ACVR1C	1.71878	4.79474	1.17966	0	0	2.42835	3.93076	4.44142	1.80688	0	2.51306	2.77324	4.81627	0.771026	0.477102	3.93135	0.504141	1.48337	2.32374	3.50944	2.57721	3.81574	2.9898	0.0325746	0.439425	2.2424	2.07046	2.54769	1.44938	0	2.73816	1.49561	2.69967	2.70053	2.13065	0	2.51415	1.72905	0	2.17875	0	1.65107	1.53871	0
4.96844	1.93806	2.13851	1.46019	0.906457	ACVR2A	5.31439	6.2956	5.7349	7.50209	4.46973	5.41757	5.61771	6.57153	3.69615	3.85096	5.44927	5.96704	6.85553	3.14673	4.55962	6.09251	0	4.92945	3.30502	6.83531	5.56029	6.40442	6.3591	4.78201	7.84192	4.39181	6.93435	5.84303	6.25385	4.81841	5.6964	6.4946	4.98041	6.239	5.30988	4.42827	4.71141	4.93353	3.21103	3.21627	2.00633	3.33727	4.19225	6.00211
7.18386	4.21814	2.81758	1.03512	0.913725	ADAM17	8.60155	7.27527	7.37281	6.27432	6.12717	7.68835	6.10509	6.84865	6.76874	6.91195	7.37023	8.05006	6.76653	6.91571	6.46308	7.25615	7.14229	7.80871	6.36849	6.36993	7.91737	8.28548	6.84688	7.31496	6.81394	6.00115	6.39481	7.55435	7.14872	6.68146	7.52123	8.05179	6.99563	7.43484	7.35029	6.2264	6.52293	8.19575	7.2493	6.14471	7.99961	6.7827	7.49705	8.44715
1.42924	1.30768	0.173228	0.960493	0.854047	ADAM23	3.07236	1.58339	3.81824	0.928717	5.44926	1.11601	0	1.9151	0	0.903991	2.56543	6.81396	2.51209	0	3.18749	4.24849	0.616984	2.08837	0	5.8231	0	2.99074	0	2.48285	0	0	1.32742	5.48207	1.25295	1.42532	2.29848	4.66176	0.567693	0	0	0	0	0	0	0	1.34028	0	0	0
3.36413	1.51776	1.15369	1.45638	0.91198	ADAMTS1	5.6304	3.97964	7.54793	0	2.35934	5.2302	6.75894	2.94013	6.60656	5.39861	7.68772	5.66908	3.08969	0	4.66396	7.75286	1.65493	0.271322	0	7.30323	5.09915	0	2.3542	8.55699	1.83074	0	0	6.79633	10.0932	1.42532	5.06816	0	5.95214	6.02375	7.98176	0	3.90773	0	0	0	6.47252	0	5.48083	3.27201
9.80523	6.53977	3.9473	0.895739	0.922127	ADAR	9.9953	10.2841	9.27499	9.56972	10.4116	10.3636	9.14307	9.69105	9.74411	9.7819	10.1693	9.84762	9.70855	10.0889	8.70631	9.5044	9.92814	9.98715	9.63123	9.82143	9.7198	9.78297	9.64955	8.82333	9.35441	9.97889	9.56467	9.79817	8.73638	10.8303	10.308	9.47562	8.93151	9.73451	10.5665	10.926	10.8326	8.85554	11.0388	9.32178	9.66678	10.8492	9.80565	9.9239
6.08437	4.48812	1.46957	1.02823	0.90723	ADCK3	3.30712	6.90214	4.87698	4.80542	5.82979	6.31545	3.90175	8.26423	5.95879	6.95055	5.97484	6.18022	6.69272	7.42436	3.026	5.0061	5.71203	3.95501	6.72459	7.36619	6.24533	6.57278	5.92179	5.29294	8.41736	6.94685	5.14392	5.4046	4.38306	6.7175	7.24011	6.04256	4.30302	3.90752	4.62468	6.37998	4.55115	7.18287	5.38599	3.25469	7.37365	8.23546	7.68719	6.3472
0.683743	0.0386654	0.600465	2.15381	0.522251	ADIPOQ	0	3.65318	0.913249	0.452201	0	1.88697	2.34473	0	0	0	0	1.21594	3.70121	0	0	3.55336	0	0	0	0	1.94373	2.79902	0	0	1.17786	0	0	0	0	0	3.1714	0	0	0.34007	0	0.428055	0	1.33868	0	4.06125	0	0.756485	0	5.10445
8.98434	6.1578	3.4136	0.904663	0.92605	ADIPOR1	9.04665	9.4707	8.21962	9.44966	8.63081	9.11926	9.32753	9.26564	8.63384	8.83442	9.60211	9.62657	8.68264	8.88328	8.30705	9.03271	8.45075	9.0236	8.71994	8.66437	9.07128	8.91097	9.19108	8.51798	8.60079	8.24512	8.51572	9.72113	8.50149	9.17106	10.7421	9.14162	9.334	8.75916	9.67511	8.55213	8.60778	9.63341	8.88783	8.31558	8.21069	9.09831	8.38144	9.36135
8.01882	5.38935	2.72222	0.982792	0.913596	ADIPOR2	7.06713	8.74329	7.57563	8.46856	8.26411	8.4838	8.90845	8.42884	7.56664	7.99746	7.26134	7.64709	8.48193	8.21332	7.5278	8.05455	7.99065	7.50753	7.79786	7.48161	8.63947	7.57849	7.86644	7.25583	8.00095	7.65966	7.8786	8.88274	7.48225	6.72735	8.76336	7.89645	9.84934	7.32138	7.60405	7.68617	8.49115	8.18358	7.61237	8.06094	7.15906	8.69956	8.22726	8.1416
5.34909	2.6926	1.65876	1.37055	0.952589	ADM	8.99854	9.8021	8.83963	6.31693	0	6.88913	8.42584	4.2054	0	2.73192	6.63517	3.74127	4.40909	0	7.23777	8.96258	0	5.27363	5.37074	4.0687	7.74454	9.00062	5.67773	8.93309	5.6873	7.98485	6.66239	6.90932	10.6499	3.22042	7.66936	0	1.53429	10.6017	4.57214	0.96062	0	2.24174	0	0	1.84525	8.76455	5.59204	8.4721
0.976441	1.60406	-0.136866	0.694057	0.371377	ADM5	1.48341	2.59258	0	0	0	0	1.32137	0	0	0	1.22159	2.44246	3.80148	0	0	1.37689	0	0	1.7373	0	1.00201	1.48811	0	0	1.54092	0.686862	1.98502	3.35451	0	1.64083	0	0	1.77009	0	0	1.04704	0	1.04101	2.59224	8.38542	1.51114	2.96067	0	0
2.29823	2.28699	1.22099	0.471033	0.540226	ADORA2A	0.560549	2.99071	1.68712	2.35511	4.48056	0	2.16106	3.47376	4.40082	3.63462	3.73388	2.21955	4.31723	4.27881	3.18749	4.38425	2.64721	0	2.67802	3.33391	2.01129	2.31654	3.65336	0.0325746	2.49283	1.98234	1.45999	0	1.70149	4.44127	1.98026	1.65094	0	2.07391	1.24043	2.03871	5.42858	2.09023	4.14221	6.85681	1.75741	0	0	0
5.43436	2.88446	0.934401	1.56007	0.95127	ADORA2B	7.78447	7.89174	7.85331	6.22353	0	1.39331	8.34867	5.39316	4.62407	3.25275	6.77794	5.69532	9.39374	1.05728	8.32669	7.12418	0.504141	6.86315	7.50764	6.84626	8.79191	8.93857	7.64914	7.49083	6.18642	3.0882	6.77485	7.55098	8.57895	2.04548	6.93263	6.29409	7.82328	1.61598	5.72177	7.34395	0	6.87238	0	3.3465	4.3993	2.87764	5.02661	7.84228
1.35854	0.0620567	1.2259	2.13751	0.402783	ADRA1A	1.39558	3.7591	1.99424	2.45241	1.72037	1.94549	0	0	3.19629	2.08995	0	2.26697	0	0	3.33271	3.4016	0	1.61394	4.17833	5.02723	0.111945	3.79533	0	0	2.8445	0	0.835889	4.43431	0.940936	1.57251	0.998634	1.19255	0	0	1.38667	0	3.16727	1.27764	0	7.35153	0	0	1.83515	0
1.27023	0.651758	0.46499	1.23548	0.749311	ADRA1B	2.82583	2.80533	3.46602	4.26429	1.299	0	0	2.84928	0	0	6.23541	6.5473	0	0	5.95449	4.60877	0	0	1.15011	0	0.93401	0	0	6.08116	0	0	0	1.03543	2.57905	0	0	0	0	3.46997	5.07656	0	0	0.222805	0.821359	9.47534	0	0	0	2.11461
1.18552	0.387052	0.598182	1.51747	0.781262	ADRA1D	4.89321	5.21027	0	6.77988	1.64537	0	3.69747	0	0.505061	0	1.08476	0.474144	2.36254	0.129125	3.60471	0.730612	0	0	1.15011	0	1.67876	0	0	0	3.99883	0	3.32147	0	2.78712	0	0	0.974537	0.292786	3.02435	3.19665	0	0.306502	0	0	3.0731	1.27852	0	0	0
1.29131	0.478328	0.832591	0.958999	0.580334	ADRA2A	0	4.5609	0	0	0.369736	4.71181	2.16106	2.94013	0.834409	0	0	0	3.72183	1.69538	3.67904	2.61201	1.70685	0	4.91784	0.169958	0	0	1.1401	1.31286	0	0	0	4.49163	1.18104	2.18929	1.25557	0.461866	0	2.23297	0	0	0	0	0	7.56724	0	0	0.0699836	3.09051
1.15585	0.130649	0.978666	1.35617	0.227054	ADRA2B	0.852116	0.110857	0	2.99496	1.48255	1.82597	2.30096	2.45652	1.10237	0	0	0.627356	1.22287	0	0	0	1.36298	0	1.7373	4.09831	1.71973	0	4.07955	0	0.955099	0	0	3.15607	0	0	2.35449	0	2.34546	2.62603	3.27387	0.428055	2.95947	0	1.34608	6.62164	2.18528	2.6957	0	3.40757
2.08159	1.29955	0.551237	1.1776	0.893042	ADRA2C	3.8437	0	1.99424	3.73624	0	5.58798	3.47919	6.74955	0	0	2.15127	1.11589	3.89524	0	0	0.251539	0	2.94406	1.32078	5.4709	1.40505	5.50896	5.26788	0	9.11197	0	0	1.87036	0	0	6.51088	0.283381	2.75567	0	1.75315	0	3.24791	0	0	5.07152	0	0	0	3.55502
3.50931	3.57214	0.377539	0.876723	0.399383	AFF1	4.97124	0	2.41168	2.67032	6.25249	5.48817	4.49421	5.3824	7.54351	3.39732	1.34656	0	5.78494	0.854894	5.08207	2.4969	5.39746	4.03877	7.40699	8.43997	4.51364	4.77275	4.92372	2.38533	6.79808	1.17646	3.60532	4.44402	1.62225	6.23611	2.04977	1.19255	0.997434	0.515408	5.5344	5.29246	7.02624	4.18543	1.10745	5.66347	1.4564	3.37812	6.65047	0
3.34778	2.38114	-0.228531	1.50194	0.753338	AGER	3.93999	3.4147	3.06636	0.928717	4.95441	4.07605	0	3.1322	5.71784	5.24465	3.2806	1.00837	4.82583	4.19547	4.54975	4.35149	4.32991	4.46793	6.64447	5.62122	2.8226	3.19154	4.74913	2.52924	5.28905	1.17646	1.69337	5.06394	2.81113	5.97342	0	3.13809	4.25525	3.08123	0	2.37576	3.69409	4.48452	4.07745	4.24425	5.35561	3.77981	4.03783	0
8.57562	5.64167	3.43938	0.910411	0.911424	AGFG1	8.43873	8.2799	8.50772	8.6942	9.72211	9.42391	8.24131	8.74354	8.65502	8.64647	8.08304	9.98889	8.77	7.85227	8.00054	8.19043	8.63329	9.55113	7.92821	8.16277	8.97066	8.69107	8.74531	8.55138	9.09277	8.15713	8.81086	8.57271	8.25265	8.7445	11.3245	8.77295	8.56204	9.51211	8.79268	8.61271	8.74261	7.88162	8.57098	7.27765	7.92283	8.07778	8.20151	10.3002
6.03658	4.06124	2.01096	0.991228	0.586672	AGGF1	6.47587	6.30728	6.28696	6.73707	6.20432	5.28788	5.22548	6.97757	6.38035	6.48225	5.96025	6.65148	6.47314	6.59948	5.26814	5.50029	6.37298	5.60333	5.08115	5.97844	6.02403	6.18661	4.70197	5.96782	6.10327	6.31816	5.92976	6.01904	5.00996	6.28497	5.53611	5.71881	6.4847	5.19374	5.85653	6.59963	5.92192	6.2205	5.85066	4.96548	6.52666	6.67617	6.93931	4.21765
2.34373	0.867262	1.24603	1.26571	0.853399	AGT	6.41853	3.55856	2.85414	0	0	0	0	5.40384	0	0	6.55325	0	3.50103	0	0	4.74113	0	0	0.468021	4.41887	0.535582	2.83946	0	2.48285	13.0382	0	0	6.05435	4.71127	0	0	3.73242	0	6.39015	0	4.79584	0	0.514967	1.55079	8.46029	2.34447	0	3.34984	4.702
1.00715	0.226052	0.648511	1.58653	0.729308	AGTR1	1.64451	3.65318	0	3.50631	0.842285	2.15838	2.38721	1.33475	1.03075	0	6.34058	0	2.64759	0	0	6.58348	1.15445	0	0	4.33431	0	2.13352	1.91704	6.10433	3.64283	0	0	3.83973	7.0443	0	0	0	0	0	0	0	0	0	0	5.42317	0	0	0	0
6.40279	4.54883	1.43989	1.09103	0.944846	AHNAK	9.52957	9.59718	9.40869	9.4581	6.54588	8.99402	9.69241	6.58333	3.90584	0	9.17857	6.26149	7.88387	2.26448	8.2148	9.59115	0.616984	8.47401	3.15511	6.425	9.13867	7.95487	7.86547	7.7417	7.07172	3.96893	8.79133	8.29466	9.99085	4.96552	6.31659	9.07487	6.80143	9.20815	8.0492	7.75599	7.84456	5.68107	0.164936	7.06168	5.34812	0	5.44616	1.16165
2.15631	2.19956	0.874329	0.582834	0.674512	AHNAK2	5.74591	3.99418	4.57567	4.68044	0	1.39331	3.02071	2.75232	1.84913	0	3.42931	1.70343	3.3765	0	5.71936	2.61201	0	6.32431	2.76931	4.85583	3.97656	4.93082	2.63549	5.05998	2.40739	0	4.08755	0	3.46911	0.974215	3.37469	5.05395	0	3.55274	2.93658	0	2.37744	0	1.55079	2.29393	1.96771	0	0	0
6.64388	3.107	1.69379	1.5932	0.959979	AHR	0.978419	9.84382	8.35873	9.73838	7.78875	7.76549	10.2761	8.03353	1.74109	0	9.57283	7.26306	9.37189	0.908214	1.02513	7.0521	0	7.46491	8.77467	5.14184	9.43581	7.70014	7.79622	6.90411	9.0391	8.99909	10.2658	10.4705	10.511	9.07941	10.3772	7.98094	6.9103	10.5389	7.69021	2.96962	5.61242	0.0141032	1.55079	2.6801	7.95958	8.23198	8.16932	10.5008
2.56846	1.81848	0.502722	1.13596	0.773037	AHRR	1.78941	3.27884	0	4.9289	5.56569	5.33242	2.50763	2.61198	1.49721	1.16863	1.66726	0	2.19567	2.73191	0	0	3.17534	1.3398	6.50534	4.35285	0	5.89683	1.37689	1.20266	0	6.70387	0.0845831	4.40477	6.36957	5.35431	1.47359	1.49561	3.52493	2.77137	0	3.01321	3.78698	0.405096	0	0	4.26242	6.75194	4.45018	2.95543
1.39103	0.481807	0.821505	1.18206	0.806797	AICDA	0	2.90099	0	1.48337	6.6163	3.12948	0	0	1.49721	0	0.57335	0.108115	3.54797	1.29603	1.23679	0	2.28685	0.557545	1.90772	3.24406	0	2.13352	0	0	0.802811	1.72286	0	3.77963	0	5.10507	0	0	2.10795	0	0	0	6.40185	0	2.28322	7.12008	0	0	0	0
7.73802	5.87708	2.31196	0.923259	0.920824	AIFM1	6.63297	7.23912	6.79106	8.17714	8.46897	8.29698	6.93034	8.67851	8.09234	7.64416	6.34808	8.65607	7.18562	8.61843	8.13039	6.44671	7.85487	7.10438	7.39509	7.33854	8.28462	7.11187	8.05653	7.75519	7.45323	8.37516	7.25947	7.85026	6.68031	7.90313	7.44426	6.97935	7.22991	8.1684	8.01658	9.54351	7.89968	8.8937	7.74947	7.61418	7.56527	7.9242	7.84522	8.16187
7.33036	5.89464	1.30409	1.02233	0.862401	AIMP2	8.411	6.51053	5.85876	7.71068	6.41088	7.47771	6.55046	8.09414	7.92187	7.60095	5.72151	7.92167	7.07376	7.84887	7.62148	7.4152	7.13757	7.78551	6.70931	8.50046	8.37915	7.51749	6.96871	5.00358	7.43283	7.2844	7.72073	7.52719	7.96586	7.27879	6.93952	7.28533	7.6832	7.26572	7.47612	6.95576	7.3416	7.24946	7.25541	7.41015	7.01263	7.47239	6.89822	7.40544
4.11653	4.79234	-0.00962438	0.860991	0.886659	AK1	7.45167	5.07324	6.21089	5.62588	1.08864	6.53381	4.62421	4.06442	0.702348	2.86222	3.48475	5.89718	4.37044	0.984671	7.31556	6.0472	0	6.59126	2.19794	6.71983	6.40926	5.03895	5.89536	4.41285	5.18506	3.89516	4.16729	5.439	5.33389	2.43995	4.78192	4.79545	5.64995	4.79524	3.87908	1.04704	2.22642	5.79163	0	2.73549	1.39951	4.16543	0	5.82454
4.6019	8.06846	2.87296	0.214284	0.115101	AK2	3.59036	6.17957	5.29702	4.40463	5.42704	4.96617	3.33472	5.46121	5.37521	4.87029	4.74469	3.61868	5.00476	6.20924	6.37917	4.87393	4.64804	4.69142	5.15071	5.2314	3.6024	4.80374	6.21537	4.09586	5.31978	3.80405	3.35591	4.37461	3.93032	5.67663	4.69781	4.42036	4.92042	2.73638	3.78987	3.07622	5.21785	4.76585	4.90355	4.87588	6.33706	5.85798	4.7705	3.84981
2.83559	4.96249	-0.920884	0.756974	0.464444	AK3	2.4864	4.00857	3.71711	3.14804	3.43386	0	2.42848	2.78536	1.03075	2.55824	0.352712	4.26959	0	4.92478	3.35556	2.5556	3.17534	2.51333	2.82711	3.49838	1.59317	3.12766	3.72373	3.96696	4.69083	1.54134	0	3.41502	2.21502	1.42532	3.66784	3.67323	3.97763	2.42098	0	4.4363	3.29927	4.09544	1.98671	4.71294	4.40653	4.11798	3.14892	3.38146
8.53821	5.03851	3.46578	1.00673	0.944994	AKAP1	7.64024	9.03404	6.88496	10.2392	8.49457	9.19884	8.06853	10.5584	8.09974	8.65683	8.89437	7.54979	10.1054	8.95857	8.14029	6.35878	8.2695	8.07838	7.49097	8.13759	8.89583	9.13259	8.40898	8.85384	10.4159	8.31985	8.6097	8.36983	7.1657	7.8581	8.11672	8.48337	8.49215	8.47669	8.44163	8.62638	7.84672	7.84395	8.9793	7.64524	9.28475	9.2716	8.42826	8.83943
5.00351	4.42821	2.02354	0.672951	0.438408	AKAP13	5.76794	5.98954	5.11819	6.42576	5.5606	5.20647	5.32717	5.02238	1.71848	0	6.17771	4.66433	5.41249	6.20592	5.78394	4.99554	3.77076	4.89133	4.74119	4.7196	4.20291	4.33731	4.01085	5.56201	4.75103	5.2193	4.06691	4.91824	5.20385	5.23783	6.21434	6.02964	4.21587	6.30913	5.48654	6.98889	0	0	6.40221	4.55256	4.58934	2.59533	4.16052	5.45677
8.5528	6.48724	0.903038	1.1792	0.97876	AKR1B1	9.82476	9.51358	11.1178	0	9.84947	3.52447	9.92849	2.41488	9.16714	8.83759	7.1776	11.0019	2.81048	10.3232	10.2999	10.188	9.54194	9.912	9.69131	10.7669	9.86396	7.58445	0	9.44476	8.35368	0	8.45346	12.4154	10.6107	9.00238	9.65974	9.41052	10.6068	2.66376	7.52827	8.01311	8.90114	4.63203	9.14055	8.90619	8.69842	8.97682	4.8914	8.44163
6.0856	3.47555	2.02998	1.1669	0.929579	AKR1C3	9.15886	10.1845	6.33894	13.1354	0.369736	0.131845	10.3797	5.81734	9.24374	3.93628	10.7302	0	9.72044	0.712278	8.95562	7.10466	1.80539	5.82509	0	5.61612	6.76163	0	4.42407	1.68485	11.2315	3.17388	11.6959	7.15973	7.75413	4.04722	11.4778	6.16792	0	10.7585	6.94662	3.19454	0	6.36963	4.51255	0	9.45626	2.87764	9.85934	13.91
3.61111	6.83639	-4.574	1.19728	0.453463	AKT1	3.04375	3.10225	3.06636	4.44065	4.2083	6.59906	2.81825	2.8802	5.89215	4.44051	3.75659	3.01462	4.20453	4.22467	3.66081	3.55336	4.56609	4.59194	3.30502	3.73351	2.13759	4.49751	4.31432	2.66009	4.66896	2.02907	5.07323	3.93924	2.46257	4.81841	2.82001	4.19061	4.00099	3.79301	4.18922	3.40553	3.92418	2.34948	4.12094	8.0589	4.4209	3.08924	4.56773	3.94202
6.84258	5.45187	3.01326	0.702388	0.696306	AKT1S1	8.21725	7.33786	7.27302	5.1697	6.33833	7.98278	6.81448	5.8837	5.7292	5.38132	6.79174	7.0131	6.70054	7.24946	6.7656	8.05709	6.59586	7.27568	7.62838	7.89191	6.11128	7.11393	6.25601	5.19561	8.40004	6.05859	6.28291	8.60554	6.8044	6.48174	7.89976	7.89321	8.14299	8.29627	7.07893	5.19172	5.43434	6.2093	5.4556	4.28194	7.46313	7.50387	6.45943	6.9962
7.41399	6.50307	1.08512	0.973213	0.381689	AKT2	7.01097	6.18908	7.29424	6.13836	7.23543	7.72639	7.68376	5.98676	12.6511	7.24977	7.07295	6.58755	6.12781	7.92986	8.86449	7.11201	7.04101	7.47997	10.0373	14.1362	7.50485	5.97604	8.54517	6.56592	11.8502	6.68575	6.03447	7.57549	7.25925	7.23664	6.99343	7.25336	7.51085	7.12064	7.64187	6.01217	7.08595	7.00069	7.07917	8.05414	7.3856	7.44501	7.38825	6.57164
5.60638	2.53726	1.85406	1.47888	0.937716	AKT3	8.93522	3.15495	8.50317	0	2.61657	2.54649	3.81105	0	7.64218	1.52401	7.33295	8.69668	0	2.43767	7.13589	8.70173	7.60334	6.91156	5.68397	9.63154	6.47355	1.99719	4.13225	6.96656	1.04837	2.65372	0	8.89342	8.96967	4.61266	2.24021	8.32294	8.27819	6.87136	2.98331	6.76654	4.322	1.42566	1.61305	6.35827	5.35187	3.41785	8.28664	2.91959
8.33883	5.45457	3.10453	0.959617	0.913304	ALAS1	8.31101	7.34213	7.30299	9.94424	8.81212	8.39472	8.5385	7.20222	8.13619	7.87623	8.42701	7.97708	8.89386	8.06861	8.45122	7.16246	7.78035	8.36176	8.37772	8.9638	8.49356	9.03259	8.33538	8.32355	7.61013	8.35122	8.66311	8.74809	8.86743	8.72742	8.23987	8.6953	8.9679	7.38347	8.30113	7.64693	8.62046	8.20218	8.01312	7.37461	8.76081	8.26571	8.34191	8.79747
1.57114	0.479806	0.999396	1.19162	0.865337	ALB	2.44324	1.332	2.60522	1.3882	0	2.8211	1.704	0	2.58363	1.0857	0	1.70343	0.483252	0.449968	0	1.2404	0.996544	0	1.05655	2.20289	1.30091	2.67043	0	0	16.8531	1.54134	0	3.76421	0	0	2.82001	6.14958	1.82348	11.2117	1.8061	0.144213	0	0.844553	0	0	0.922449	3.03918	2.12544	2.17666
7.73801	4.68562	2.02488	1.21929	0.973437	ALCAM	8.85103	10.0122	11.2428	6.54086	9.10146	9.55801	10.1093	6.70491	5.50475	7.03172	11.3794	5.66466	8.5563	7.93549	9.29208	11.0701	6.46442	9.69152	6.44893	7.80817	10.5278	9.40936	8.11088	9.36546	8.84863	2.8224	9.72107	6.75401	11.1211	8.29834	9.08693	9.31911	5.00372	9.26717	8.65738	3.45379	8.24078	2.70288	5.50158	4.76711	8.59928	9.5039	8.9087	8.87788
4.00579	2.14463	1.20342	1.30669	0.945139	ALDH1A1	3.07236	11.1427	1.77025	8.39932	0.54502	5.44825	4.99767	8.6752	0.655498	1.32144	10.3625	1.48018	10.9026	2.45569	8.35743	0	0.100462	0	7.28725	0	0.93401	0	0	6.52357	10.5492	12.11	7.1776	5.33844	0.652732	4.61266	7.79865	0.763734	0	3.70527	1.8061	0	2.67834	10.5313	2.92232	4.95385	0.0654683	7.23729	0	13.4335
4.52842	2.94237	0.837274	1.25448	0.97139	ALDH1A3	5.29024	12.5089	9.57939	11.9636	0	3.63527	12.4335	2.28225	0	3.02687	12.8516	0.765848	3.26852	0	9.26141	6.59752	0	7.63314	0	4.57442	8.90085	9.40894	4.1387	6.60705	1.83074	0	11.9568	9.90466	6.03804	0	9.77487	5.12414	4.81893	0	5.75581	0.770495	3.71315	0.514967	0	2.5625	1.39951	0	0	3.60101
4.77989	3.84783	0.553525	1.09838	0.972651	ALDH2	0	7.17038	5.87293	9.2374	4.2083	9.43289	4.94887	8.4425	2.87701	2.49537	7.59471	6.97612	9.29528	5.89693	7.66328	2.5556	0.819211	7.81805	6.165	8.43308	6.42483	6.98016	7.30128	5.65387	9.09993	1.83231	9.7053	7.01411	1.18104	0	7.01314	6.76222	2.72794	5.85868	6.61869	1.99589	0	7.66148	8.185	0	0	0.756485	5.53956	7.51158
5.06549	3.61366	0.809343	1.17779	0.876498	ALDH4A1	4.31995	5.54736	6.66368	3.5288	5.47655	8.40192	7.28933	4.18077	6.1756	4.67844	5.95044	5.75889	4.11383	2.36325	5.72376	4.66318	4.5377	5.6611	6.59334	5.37135	3.62414	2.06696	5.59096	5.08349	8.64882	5.85641	4.31465	6.25803	5.80376	6.04765	6.25538	3.029	7.36206	5.63	4.41908	3.26835	3.39682	5.51414	2.07782	3.31047	5.8926	4.96791	5.99721	6.60868
4.64799	3.52715	0.515179	1.17171	0.934072	ALDOC	2.52831	8.62861	7.28013	6.62935	7.19162	2.99741	5.84426	5.59771	0.702348	3.17464	6.91795	4.53471	5.88889	4.26865	5.57597	0	1.29676	2.51333	7.58192	7.19092	5.47313	5.47728	0	3.05837	4.42992	1.00003	4.97694	7.6158	1.87103	9.09471	5.77034	6.17966	0	1.53686	0	6.21944	6.18688	7.38179	6.31828	0	0	7.72781	2.03501	1.58421
1.22753	0.400994	0.92316	0.759047	0.534956	ALK	0	1.50436	0	0	0	0	0	2.084	0.834409	0.579648	0	1.3095	2.88551	1.17072	0	3.19554	0	0	1.39909	5.50169	0	0	3.12597	0.651587	0.906101	2.92481	1.18142	2.5112	1.7766	0	2.97098	0	2.19154	0	0	0	0	0	0	4.9303	0	0	2.94054	2.45226
4.48057	5.38052	-1.74117	1.15635	0.68583	ALKBH2	4.12889	3.67138	3.33563	5.07356	4.97752	3.787	3.35627	1.4214	5.36068	4.75424	4.00433	4.24611	6.5983	4.7145	4.44713	0	4.38672	4.684	5.54878	7.6416	3.82523	5.44488	2.9898	5.12184	5.31039	4.21109	4.66984	5.09509	2.62042	3.75525	3.07467	5.16982	3.94187	4.05679	3.09392	4.22082	4.57218	4.17291	4.86569	5.67059	4.56368	5.68156	3.87794	4.11045
7.22052	4.39458	0.904456	1.43724	0.973976	ALKBH3	8.29061	8.72706	7.24242	7.63498	7.93664	1.30666	8.39625	8.02318	8.11334	8.26993	6.54676	7.77357	8.10798	8.49847	7.34867	7.71312	7.42206	7.39171	7.54256	7.57472	7.76058	8.03758	8.09354	7.33632	7.36193	7.65594	7.16308	7.0841	7.53908	7.96773	7.27681	7.96067	8.10846	6.82632	8.09581	9.06962	7.96674	9.12667	2.65277	6.22189	7.86293	7.41097	8.35306	7.22633
2.16437	1.39349	1.23334	0.668126	0.695668	ALOX5	1.78941	4.39556	0	6.31693	1.85959	0	4.79171	0.348501	2.89728	2.00222	4.61405	0	0.0333777	6.86268	0.300003	0	1.36298	1.48337	3.78506	4.54247	1.79832	2.71458	5.49362	1.31286	0	2.89988	4.54106	0	0.483702	2.36113	0	2.39984	0	0.941211	0	0	1.72356	2.91817	7.01289	5.75007	1.75741	0.756485	1.60307	0
0.93793	0.638523	0.23651	1.0985	0.831089	ALPL	0	2.73784	0	0	0	0	0	0	0	0	2.08106	0	1.78975	0	2.04457	2.71862	0	0	0	0	1.18867	0	0	1.68485	0	0	0	0	7.90613	5.63954	3.52869	0	0	0.140435	2.46295	0	6.77956	0	0	6.86149	0	0.149061	0	0
5.23496	1.98649	2.17075	1.54252	0.866138	AMER1	4.78502	5.75791	3.65285	4.7298	6.16458	6.34292	6.0199	6.51354	5.76688	6.70698	4.06015	5.42439	6.62043	6.65902	3.69704	4.28364	6.81276	3.3891	6.01453	5.50998	5.65837	5.09012	3.51137	4.58745	6.77268	5.17842	5.14392	5.06394	4.95981	6.88178	5.1963	5.27509	5.03235	6.78839	5.14496	5.49051	6.15934	2.28891	5.89832	6.04957	6.3045	6.76548	6.11777	5.99782
8.27456	5.60097	2.66828	1.00095	0.915591	AMFR	9.28186	9.90808	8.38617	8.63519	7.72758	8.9111	8.54848	8.54978	8.4692	8.18532	8.07063	8.79853	8.572	9.44245	8.20854	8.60602	8.37003	9.91398	7.75383	7.82432	8.58196	8.20941	8.00182	8.85384	9.09857	7.54977	7.90936	8.87513	8.91946	7.6788	7.99975	8.55111	8.94512	8.85961	7.42836	7.71781	8.45126	9.70706	9.18382	6.89987	8.10122	7.02702	8.53831	7.70821
2.48822	2.45908	1.26705	0.496594	0.412182	AMH	2.85905	0.110857	4.26772	2.67032	2.65531	0	0	2.68386	5.06152	4.41526	0	1.83512	0.970573	4.03094	4.92294	0.51087	4.04736	1.09348	4.77829	6.02928	2.07582	0	6.00186	0	3.40786	0	1.98502	4.91126	2.64735	3.52156	3.40152	1.97885	4.11243	2.50652	3.02858	2.59242	2.17234	3.06087	4.11019	9.5499	2.64293	0.326512	2.40359	0.561517
4.00288	1.76412	1.20941	1.58349	0.926767	AMOT	5.76794	0	6.66368	0	4.53351	6.81847	3.14969	6.97399	3.423	4.3187	5.22345	7.7414	5.9115	7.13601	7.62619	5.70217	5.6603	4.01533	5.17874	6.61364	3.59141	4.73037	5.96783	1.51081	0	2.02907	2.15112	6.35903	0.542273	3.46615	3.13987	5.29486	4.36734	6.08413	5.81191	0	0	1.04101	1.83824	5.05529	3.69277	2.44963	4.07234	7.53101
5.48565	4.90223	1.23852	0.866369	0.605894	ANAPC2	6.70097	5.80401	5.85876	6.23041	5.14342	6.13234	5.02483	3.74973	6.15995	5.99512	5.45622	5.81182	4.78722	6.04933	5.43294	4.94153	5.8425	5.48887	6.18171	6.2415	5.66363	4.84404	5.88963	3.80669	5.78709	4.93635	4.73671	5.30685	5.35651	6.26887	5.76518	5.66666	5.09881	4.84536	4.75833	5.27018	4.78532	4.83634	5.52605	6.08732	6.2791	6.30987	5.85909	7.49949
2.81687	2.13628	2.17682	0.29961	0.342949	ANG	2.15305	3.61607	0	0	1.72037	3.0781	3.24517	3.93786	3.67281	2.04675	0	2.86855	5.36739	0	2.93792	2.71862	4.12574	2.89353	3.49531	5.38042	2.8226	2.42681	0	3.2644	5.72487	1.47537	0	4.10758	2.68683	4.13274	3.71139	3.43033	3.64841	3.72325	2.28785	4.31962	0.809953	1.70606	1.19146	0	2.59305	2.6957	3.74163	1.27945
3.08981	1.22205	1.17565	1.56635	0.924074	ANGPT1	0	3.7591	0	0	0	3.10402	1.03113	1.65391	7.7932	5.52202	0	4.07015	4.21911	0.908214	7.17815	9.84428	0	0	10.8254	4.52077	0.339258	0	0	6.61514	0.439425	11.276	2.49809	7.47248	9.79315	0	6.1165	3.44456	6.95883	7.14586	2.64837	0	4.88954	9.29001	0	0	6.85228	10.8746	9.84589	5.8675
1.53428	0.389583	1.13505	1.02476	0.555805	ANGPT2	0.194734	0	1.68712	2.40458	1.79166	0	3.62832	0	2.77111	3.59018	1.22159	0	0	1.48336	2.77801	4.58078	3.01983	1.18035	5.93461	5.66145	3.95956	0.860808	6.82203	0.953279	1.69309	5.6326	1.45999	3.20259	0	0	0	2.52564	0	1.61598	1.3154	0	1.28792	1.30848	0	6.62531	3.97178	0	2.12544	4.0783
0.744522	0.177712	0.420009	1.82606	0.645191	ANGPTL1	0	0	0	4.19568	0.970715	1.82597	0	0	0	1.16863	2.15127	0	0	0	0	5.3591	0	0	0	3.06072	0	2.71458	0	0	6.91878	0	0	3.13224	0	0	0	0	2.67083	0.671727	1.45459	0	0	1.45353	0	3.65018	0	0	1.83515	0
2.4302	1.37282	0.535386	1.38023	0.875636	ANGPTL4	0	0.110857	5.49939	4.27762	0	2.10803	4.55136	0	1.32827	1.52401	1.56808	3.12169	1.22287	0	6.92491	1.37689	0	5.89097	0	2.38206	5.88237	5.39149	0	7.94683	5.04498	0	6.18094	5.63405	0.0713455	0	4.01926	0.283381	0	5.35234	2.25013	0	0.809953	1.27764	0	6.63808	0	0	2.03501	0
3.66545	2.92154	-0.084841	1.28367	0.81135	ANKRD37	6.13639	3.91999	6.11078	0	6.52249	5.08808	1.7697	2.71849	4.92004	4.84529	1.84725	2.11976	4.64331	2.06762	4.20449	4.28364	0	3.51142	3.42218	4.20421	2.62112	0.506289	4.78249	8.60989	4.01625	3.77692	4.34925	5.854	6.59814	6.62986	3.94823	4.77025	5.36046	1.36427	1.69817	3.4218	6.16973	3.68375	3.78469	2.49989	0	1.0873	3.19141	4.2755
7.86211	5.45432	2.80716	0.926779	0.937023	ANLN	9.03806	8.16256	9.03401	8.60046	6.7632	8.48627	8.64737	7.36684	7.65972	7.54481	8.52117	8.79398	7.49357	7.28926	9.23817	8.77381	6.68431	10.0535	6.99429	7.82598	9.73268	7.242	8.45625	7.88462	6.44625	7.23542	8.79212	8.33045	10.1238	6.64242	8.46488	8.61068	8.47401	10.1102	8.20951	5.86529	5.03299	6.98764	6.3276	6.13444	7.35039	6.6965	6.675	8.50195
3.77389	2.01842	1.6819	1.03645	0.902335	ANPEP	3.20747	4.39556	4.01852	8.20446	2.45028	2.75719	3.45941	4.45175	1.20354	0.903991	3.31159	3.31457	3.57089	0	7.86282	6.14602	3.09968	1.78999	8.38615	4.20421	3.06442	1.48811	0	11.9329	10.3538	9.12745	0	1.92687	8.19249	1.50079	5.42931	11.1694	2.58068	7.30505	3.00612	1.04704	0	4.59498	0.711828	0	10.1218	7.34424	10.1993	4.76395
9.21975	6.03013	2.35431	1.13852	0.984808	ANXA1	12.7787	12.4049	12.3466	10.6858	8.38934	7.07917	13.2596	8.00751	11.6001	10.317	12.4478	13.8856	12.7972	1.00928	12.4167	13.9108	11.456	12.2902	6.30634	4.87306	13.7528	13.5911	11.0299	13.693	1.80424	9.90232	12.5438	11.1169	11.8188	3.52156	12.3582	12.4381	10.1582	11.9299	11.0965	11.8615	9.79941	13.2998	2.9467	2.5625	11.5669	3.91086	10.4086	9.13245
10.8736	8.50581	2.29187	1.00892	0.9888	ANXA2	13.6916	12.9958	14.2273	14.0414	9.41893	11.3204	14.1745	11.2741	9.184	10.4056	14.0541	12.0706	12.3656	9.83724	13.6643	13.582	5.53665	13.3551	6.11657	5.47936	14.2426	12.856	13.7117	13.533	9.33313	7.18085	13.5126	12.3962	13.7966	8.66008	13.1494	13.847	13.4	13.1967	12.6017	10.7028	10.4709	10.8391	4.30192	7.58054	4.05702	0.626896	6.38816	11.5544
5.35041	3.29269	1.49392	1.17123	0.948741	ANXA3	9.27994	6.10453	10.7198	9.09209	4.46973	8.3709	10.5575	6.68315	4.38295	1.85973	10.5155	0	10.5553	1.25546	7.66785	0	0.721638	10.9388	4.65604	5.57196	11.5897	10.3053	10.7157	2.96018	6.39168	6.54211	9.53445	7.77433	1.8937	5.83811	6.71455	8.56277	2.30849	9.7494	10.772	0	5.55017	8.20269	0	5.04984	2.00633	5.28495	2.81029	4.54619
2.21173	1.07306	0.788492	1.32634	0.924032	ANXA8	8.11181	12.246	7.5061	2.54356	0	3.34045	11.3314	0	1.44306	2.6477	3.24893	0	0.825685	0	0	2.2348	0	3.68485	0	5.06895	5.7378	1.26876	0	0	0	0	0	0	4.01031	2.55063	0	3.2395	0	7.3778	1.8061	0	0	0	0.593294	0.716164	0.0654683	0	2.6056	0
8.671	6.39799	2.40843	0.978833	0.904042	AP2B1	9.36804	8.81104	9.22061	8.86242	8.2139	9.03838	8.94223	9.05522	8.54345	8.50801	9.70052	8.14275	9.20708	8.35478	9.93286	8.71466	8.23897	10.0008	8.23755	8.77219	8.79521	8.96965	9.4206	9.47877	8.3263	8.81175	8.86268	8.71739	8.70467	7.95688	9.10184	9.47865	8.01832	8.36445	8.16902	7.70872	7.93156	9.47928	8.11815	8.26059	8.10011	9.54484	8.51445	8.20717
5.32801	3.37902	2.23311	0.915917	0.68634	APAF1	5.85696	5.52751	5.59939	6.42876	5.6058	5.56484	5.34883	5.09008	6.33554	5.81697	5.06878	5.40333	4.50739	7.31046	6.64329	5.69566	4.80515	5.40569	5.29595	6.09316	5.60197	4.96777	7.00272	4.40043	4.80548	4.5996	6.55902	5.72848	4.70808	6.26346	4.8614	4.75891	5.71142	4.99346	4.54124	4.67212	6.24042	5.82001	6.29236	4.15565	5.6459	5.20774	6.15581	4.63727
3.78029	2.47598	0.920888	1.15486	0.880992	APBB1	7.16833	3.67138	6.21089	4.97875	2.96387	3.59928	0	0	6.40888	3.17464	3.11479	6.69114	2.88551	7.04632	6.24797	5.64924	2.59306	5.79788	3.67918	7.47809	4.1589	4.30879	4.81911	5.39668	5.31744	2.89988	1.8942	5.44385	5.60342	5.47618	0.0347004	5.86219	3.47576	3.42673	2.49556	0	0	1.24612	0	6.40813	0	2.72766	0	1.91064
6.25303	3.41732	3.21361	0.889417	0.672789	APC	6.56162	5.44527	5.96403	6.05561	6.21732	5.37029	5.34344	6.3043	7.27324	6.42647	6.35181	6.79387	6.12007	8.0381	6.64329	7.24281	6.26023	6.72007	6.19549	7.54143	6.02403	5.2029	6.31561	6.42273	6.69368	6.18521	6.01843	6.2853	7.69243	5.63954	6.22565	6.39187	6.60582	5.94166	5.71832	4.79584	5.78449	6.64431	7.38484	7.39088	6.3726	6.85682	6.29382	5.85332
1.44771	0.00941807	1.45131	-0.382449	-0.00968038	APCS	0	3.07516	0	2.74904	2.65531	0	2.38721	1.65391	3.40895	1.52401	2.08106	1.11589	0.664604	3.76075	0	1.50157	0	0	2.36335	5.9844	2.16751	0	6.36736	3.51551	2.40739	0	2.61645	1.54893	0.704944	0	2.40841	2.16222	2.34546	0.34007	1.07768	0	2.82574	0	0	7.85126	0	0	0	2.54927
10.686	8.16406	2.75174	0.971857	0.912877	APEX1	9.62016	10.6261	10.4316	9.99282	10.4994	11.6933	10.4325	11.3131	10.7043	10.625	10.4081	11.0572	11.0675	10.8953	9.47923	9.46475	10.7081	10.609	11.9347	11.8805	11.4625	10.3526	10.7314	9.94581	11.5023	11.0183	10.3597	9.90708	9.81651	10.5819	11.0437	10.7664	10.3715	10.5937	11.5533	10.3244	10.8545	10.1283	10.8898	10.3001	11.6272	9.84811	11.8806	10.5651
4.80386	4.33915	-0.5646	1.23722	0.664144	APEX2	4.87709	4.77804	3.06636	2.58706	5.03741	5.1578	5.58614	5.57427	5.27028	5.08834	5.15674	5.33821	4.1898	4.74962	5.20665	1.50157	4.84624	4.84555	5.34129	4.74789	5.02345	4.35136	4.22008	3.88013	4.0617	5.36758	6.26942	5.31745	3.4386	4.38262	4.46321	4.93301	4.66658	3.66862	5.35944	5.05242	4.64347	4.67705	5.64256	6.91044	4.63934	5.57579	5.11203	5.44421
4.30208	2.96203	0.350052	1.33423	0.822375	APH1B	5.00131	4.37349	5.92828	2.96229	5.79552	3.77091	2.84897	0	5.58195	5.02297	2.51306	1.5585	5.08653	6.39289	4.72664	5.07795	5.55093	4.52713	6.68606	6.12946	1.30091	4.79348	4.54075	5.50512	4.26969	2.71217	1.8942	4.39479	4.37099	3.67606	4.25824	5.35824	4.66658	1.36427	0	1.65425	5.2443	5.72031	5.88576	5.04436	5.20604	4.79013	6.24171	4.77402
1.55691	0.344518	0.663988	2.5918	0.893316	APOC2	2.35285	2.93152	0	0	0.701295	0	0	0.515382	0	0	0	3.48469	2.25346	0	0	0	0	0	0	0	0	2.91708	0	0.0325746	10.6036	0	0	4.38474	0	0	0.685807	0	5.24782	0	0	0	0	1.81748	0	5.88173	11.2329	5.29032	2.43928	0
1.35083	0.045226	1.3027	1.06441	0.13431	APOC4	0	4.30519	2.81552	2.4987	0.970715	2.72414	2.84897	0	0.505061	1.80893	3.14951	2.48319	2.55869	2.09087	0	4.64977	0	1.48337	1.39909	2.47527	0	0	0	0	3.00435	0	3.17484	0	0	2.58572	3.31947	0.218617	0	0	1.75315	0	0	0	0	4.17581	0	4.12999	0	0
3.42626	1.95345	1.35954	1.05798	0.83547	APOL3	2.82583	7.4776	0.162677	3.77438	7.13963	0	5.15346	0	5.88582	4.91901	5.8164	1.39736	0.825685	1.48336	5.0957	3.52425	6.4204	1.09348	3.56492	5.18041	3.81582	1.14517	5.02474	2.48285	4.43425	4.09508	5.69434	4.70861	5.15777	8.00951	3.07467	3.62406	0	3.08123	0	0	7.42345	1.2139	1.48573	5.6126	2.0806	2.75893	1.83515	3.50753
9.79231	6.47467	1.92115	1.21568	0.987478	APP	12.7836	11.5896	12.6132	13.0092	9.7049	11.6981	12.1001	11.2371	3.15478	1.90881	13.6639	12.0912	12.2628	0	12.7827	12.77	5.2078	12.4592	4.14462	10.3435	11.4535	11.8731	12.0856	12.9892	10.7055	11.3327	11.9735	13.1835	12.5082	3.22042	12.5685	12.4677	10.7915	12.5815	12.8033	11.6017	7.0896	1.04101	1.83824	9.50826	12.7414	0	11.2191	11.128
5.9264	4.41522	1.11186	1.09044	0.562787	APPBP2	6.03466	6.79	6.35922	6.02826	5.34053	8.58218	5.72924	7.10412	6.79127	6.07791	6.32548	5.85513	5.78494	6.3399	6.32522	6.76858	5.38157	6.79768	6.22536	7.82819	6.00136	6.92251	7.33398	6.96022	7.87213	6.23589	2.87579	6.93882	5.38479	4.81841	5.37618	5.8462	5.2032	5.67226	4.05346	5.12871	5.11411	4.58241	4.41108	9.54579	5.73482	5.73757	5.14483	5.3396
0.64035	0.63557	0.310213	0.519434	0.4674	AQP1	3.70442	1.79741	0	0	0.170172	1.69566	0	0	0	0	2.21823	0	0	0	0	0	0	0	0	0	0	0	0	0	0	0	1.79728	2.22607	0	0	1.66294	0	0	0	0	0	3.34887	2.19298	0	5.91209	0	0	0	0
1.16539	0.137774	1.15191	0.0978375	0.0292874	AQP2	0	2.86981	0.162677	2.74904	1.72037	2.10803	1.83254	3.18269	1.23575	2.6477	0	0	2.88551	0.449968	0.477102	3.23199	0	0.557545	1.05655	4.12012	1.71973	3.22244	3.93129	2.33398	0	2.65372	0	2.35522	1.41845	0	0	2.39984	0	1.45314	1.16135	0	0	0	1.55079	0	0.0654683	0	2.21053	0
0.617049	0.143329	0.346951	1.88446	0.653187	AQP4	0	2.77198	0	0	1.56626	0.896269	0	0	0	0.160577	0	0	0	0	0	4.15666	0	0	0.849005	0	0	0	0	0	0.632529	0	0	0	0	0	0	0	0	3.59241	2.13065	0	0	0	2.49641	0	0	2.37086	0	3.77155
0.395683	0.221604	0.328678	0.302366	0.141689	AQP7	0	2.73784	0	0	0	0	0	0	0	0	0	0	0	0	0	0	0	0	0	4.91525	0	0	0	0	2.094	0	0	0	0.148784	0	0	0	0	0	0	0	2.47	0.514967	0	0	0	0.756485	0.983697	0
0.730158	0.126937	0.52489	1.61709	0.743741	AQP9	0	0	0	0	0	0.772423	0	0.924312	0	0	0	0	0	0	0	0	0	0.796275	0	3.2703	0	0	0	0.269658	1.17786	0	0	0	0	8.10481	2.77966	0	0	0	0	0	8.14138	1.5599	1.67273	0	0	0	0	0
1.67778	0.696834	0.96694	1.02009	0.705832	AR	2.30543	4.28168	3.16181	1.28631	1.299	5.48324	3.07369	0.15976	2.11461	1.80893	0	0.108115	0	2.51704	3.56606	4.52311	1.60108	0	2.51173	4.89431	1.6366	2.13352	5.76375	0	0	0	2.07046	2.35522	2.88088	0	2.60595	3.83859	0	4.7521	1.64102	0	0	0.461077	1.98671	7.15224	5.16823	2.90585	0	5.9542
8.02421	5.2778	2.82451	0.985202	0.788949	ARAF	8.18322	8.66028	7.94337	8.0643	8.35444	8.64973	7.60944	7.01114	8.80309	8.45685	8.69504	8.21405	7.40071	7.90117	8.5841	7.69037	8.01274	7.73888	8.8654	8.47389	8.33204	6.88919	8.168	7.12789	8.27235	8.04222	8.49269	8.4689	7.43473	8.03592	7.7075	8.19859	8.169	8.06908	8.42638	8.79897	8.03271	8.14351	6.85602	8.96023	8.31099	7.65592	8.31153	8.65352
4.27994	2.2252	1.41617	1.28697	0.959779	AREG	1.09455	7.09147	0	7.57547	1.48255	7.14776	10.3625	9.29462	2.3681	1.52401	9.46711	2.01254	12.062	0.485485	5.87767	3.49456	0	9.68062	1.39909	4.21776	11.5345	13.5667	8.51448	5.29965	6.53151	0	9.93302	2.71748	0	3.26439	11.2294	3.16412	2.23158	4.81214	0	0.770495	0	7.15927	0.923157	0	2.18528	3.41785	2.29088	5.08839
2.70627	1.44055	0.31393	1.66072	0.875873	ARHGAP44	0	0	4.00142	0	2.26229	4.47411	3.51794	5.58838	0	0	0	0	0	7.7234	0	1.82163	0	5.23864	2.61379	0	3.97656	4.02306	4.53097	0	3.85133	0	0	1.92687	4.12013	6.83151	5.27822	2.443	2.69967	1.61598	4.34048	6.90459	6.59663	0.61706	6.89726	5.65631	0	3.13763	0	7.3677
2.28168	2.12478	0.616027	0.783917	0.783446	ARHGEF16	1.39558	4.06473	0	4.19568	0.369736	4.60694	6.29556	5.79723	2.47988	0	5.65056	4.01566	0.483252	2.18028	0	0	1.89764	3.06313	0.468021	4.72909	3.44029	1.48811	6.00539	0	5.1953	1.93404	3.8179	2.74916	0.292206	0	5.20394	0.345362	1.82348	0	1.95421	0	0	0.757811	0	5.48912	0	1.65107	2.54136	5.05574
9.01158	5.15536	3.72142	1.02615	0.897501	ARID1A	8.08748	9.05758	8.71338	7.32552	9.62816	9.50731	9.20301	8.93657	9.80029	10.049	8.44022	9.64912	9.44696	9.16527	8.18641	8.55837	10.0512	8.49481	9.21	8.09141	8.14731	8.91157	8.64913	8.65766	8.79328	8.43278	7.87415	8.75396	8.78986	9.34624	9.12869	8.83604	8.59215	8.76568	8.96375	10.3148	8.72276	9.60942	9.67481	9.56503	9.53761	9.77877	10.504	6.4099
7.55002	4.23202	2.78019	1.12708	0.901637	ARID1B	6.88156	7.7608	7.58427	7.41876	8.63203	8.25926	7.46694	7.69825	8.15815	8.05241	6.13935	8.07775	6.50323	8.48647	7.01734	6.44283	8.17819	6.7327	7.94053	8.15001	7.22171	6.61997	7.00272	6.81563	8.65207	6.3016	6.86729	7.13446	7.1087	7.47635	7.42477	7.88866	7.35074	8.14274	6.41217	8.5424	8.17957	7.91613	8.78426	7.9372	9.0415	7.08215	9.24567	7.33746
6.69905	3.49196	2.86946	1.09669	0.878785	ARID2	6.17648	6.38655	5.41149	6.08246	6.86174	7.34407	6.55977	6.92478	8.05897	7.5233	6.25946	6.64925	6.16594	6.94272	6.53238	6.52592	7.94071	6.6457	7.55223	7.54614	5.93551	6.17875	5.88195	5.44589	7.13887	7.03678	6.17613	6.54427	5.96632	6.19977	7.15395	6.72481	6.65635	6.2821	6.77794	6.72454	6.36014	6.77704	6.9035	7.7158	6.46214	6.32823	6.99134	6.1906
9.06732	5.09994	4.02209	0.989272	0.901805	ARMC1	8.6504	8.55821	8.62681	8.56282	9.03736	9.17267	8.79962	8.80022	9.05372	9.29093	8.0351	9.38535	8.55486	9.45153	8.65314	9.11309	9.42935	9.13721	8.84893	9.97955	8.88602	8.55957	9.92874	8.23709	8.75164	9.43566	8.63183	8.53912	9.52832	8.45063	8.0515	8.92562	8.66296	8.94924	9.85904	8.82022	8.92842	9.27301	8.51705	8.12909	8.39933	9.10707	9.22633	9.13245
1.80139	1.23343	0.362568	1.16652	0.940495	ARMCX1	4.52013	0	5.6929	0	0.970715	0	0.799111	2.94013	3.01331	0	4.40002	6.40882	0	0	5.45954	5.39973	0.504141	3.8661	4.58242	6.03311	4.74456	3.22244	0	5.16655	0	1.83231	0	5.09509	4.80396	0	0	6.35657	4.89571	4.11242	1.64102	0	0	2.05428	0	0	1.84525	0	0	0
5.66847	4.90942	0.109896	1.13223	0.898732	ARMCX6	5.81525	7.40194	5.7349	0.452201	5.75149	5.60169	6.67785	0	6.76668	6.04536	6.51049	6.5182	6.47921	6.05081	6.54237	7.1882	5.91603	5.79444	6.74535	6.92168	6.75795	6.41114	5.93854	6.40728	5.41479	5.97155	4.06691	3.92543	6.42607	6.45826	0	6.39554	5.80729	1.83023	4.78495	6.33988	6.19028	6.57781	6.32062	5.13984	6.47768	4.9203	0.659823	3.90584
6.90257	4.69685	3.2185	0.78437	0.790394	ARNT	7.11776	8.03569	6.64728	6.90548	6.58654	6.50977	5.46742	5.84895	6.8907	6.44738	6.32548	6.87645	6.29539	7.41172	5.71495	6.95458	6.89619	7.51172	7.36126	8.52656	6.51195	6.18269	6.65086	6.99783	6.73548	6.71284	5.71439	7.06535	6.58514	6.85327	7.50585	6.23392	6.93628	7.35492	6.63342	8.00504	7.10592	6.96423	6.65246	5.67414	7.35507	7.50963	7.11788	6.42914
2.84291	1.48183	1.51915	0.893334	0.661875	ARNT2	5.92912	4.30519	5.91464	0	0.170172	0	3.39841	1.50314	2.49327	1.64481	3.90622	7.20184	5.68871	2.41942	5.31552	4.36796	0	2.99287	0	5.35918	2.72537	3.77462	5.28543	4.17094	3.95735	0	0	5.95595	4.16276	0	0	5.47548	7.05682	7.09498	4.69656	0	3.80486	0	1.27084	7.01907	2.00633	0	1.93854	4.52249
3.95711	3.89325	0.746183	0.824742	0.688546	ASB13	3.98583	5.03158	3.19228	5.33192	0	5.06186	4.14397	5.63445	6.11845	3.70577	2.28221	2.98657	5.74015	5.91006	3.54634	0	2.14351	4.90415	5.81115	5.79851	2.72537	5.63492	5.42926	5.37779	5.06743	4.3464	2.15112	3.22529	2.63395	1.34569	5.24156	3.92739	3.94187	3.57271	2.36046	4.23009	0	4.87549	3.46843	6.57305	5.51476	3.45651	4.29323	5.06398
3.97794	2.99629	1.53274	0.816078	0.332722	ASB16-AS1	4.41236	4.52131	4.57567	0	3.60195	4.56089	2.54563	6.04591	8.30767	3.92439	3.37165	3.22135	4.69637	4.2661	4.93815	0	3.74616	4.06183	5.72635	9.76169	4.77889	3.22244	7.31985	1.76458	6.73985	3.81742	4.44834	3.96645	2.94741	4.25766	2.82001	3.72661	2.93615	3.51195	2.58917	5.16781	0	4.27795	4.83989	4.5679	4.74588	3.51262	4.3222	0
3.51562	1.59949	1.30532	1.38188	0.884901	ASB9	6.58662	3.55856	2.41168	2.01628	3.47776	6.4249	1.40645	6.46337	6.42556	6.75474	5.56954	6.72124	7.96178	2.85922	7.59413	2.37179	0	5.09511	6.44893	4.57968	7.10577	4.18872	0	3.86212	5.31978	3.40405	0	8.29935	1.1437	4.03457	5.90772	4.57711	6.13482	3.92316	5.50267	0.293103	3.44322	2.82524	0	0	1.27852	4.36151	1.83515	4.34471
6.41837	3.40552	3.20708	0.942967	0.692318	ASH1L	6.8856	7.44887	6.48451	7.16253	6.30217	7.41049	6.94996	7.22799	6.22457	5.24465	6.79449	6.78575	6.65301	6.23294	6.34818	7.10466	6.34458	6.90997	6.80949	6.98842	5.89584	6.1266	5.3838	5.40293	6.08412	6.55813	6.46354	7.04475	6.12564	5.52671	7.38498	6.74508	4.85783	6.57478	7.02968	7.2227	5.53418	5.77102	6.14739	5.30456	6.2791	6.13917	6.55201	6.40342
8.94514	6.26494	1.79557	1.1412	0.968543	ASNS	6.27515	8.10345	7.65022	7.45149	8.47913	7.41697	10.3094	10.2883	6.15995	7.21239	8.18384	9.17809	11.2062	10.23	7.06143	10.7619	0	10.6889	8.9212	12.9465	9.59669	11.8044	11.5435	11.8149	10.1125	7.80269	7.40843	8.13593	10.6133	8.86988	11.1998	10.7097	4.73086	4.36235	9.87752	9.51489	10.9414	12.8237	9.18158	5.76012	7.50671	8.50811	7.49917	9.06433
8.58695	4.76582	4.44059	0.87002	0.848255	ASPM	9.21888	8.2108	8.95848	7.89506	8.44568	9.38115	8.65554	9.05098	9.60992	9.71384	8.27216	9.04117	8.41782	9.07653	8.41362	8.60515	9.25178	8.90745	8.3254	7.7958	8.62572	6.65438	8.81749	7.78775	7.2125	8.37742	8.3967	8.28995	8.30459	8.45834	9.08331	8.68129	7.7588	8.50814	8.88325	8.80673	7.65918	8.65244	8.87558	8.21989	8.89485	8.42222	9.03071	8.10217
5.11255	5.37832	-0.374693	1.02025	0.493932	ASXL1	4.31995	5.59104	4.93217	5.86112	6.24298	4.9304	3.59245	5.03618	5.41794	5.9103	4.8749	5.62426	4.00025	5.39879	4.25397	3.55336	4.70659	5.50999	5.89462	4.91941	4.36016	4.33731	0.14169	5.14437	6.30692	4.33715	4.72359	6.7618	5.36667	5.96678	4.4375	4.59954	5.81719	5.32317	5.28211	6.68802	4.76719	6.38509	4.96452	6.81885	4.94786	5.50839	4.37845	5.10445
7.70527	5.3806	4.28967	0.6348	0.448657	ATAD2	6.37326	7.2886	6.38252	6.79155	7.19327	7.49618	7.47558	7.45035	9.78072	8.07408	6.96257	8.4267	7.61291	7.9906	9.76677	6.67238	8.07023	8.41646	10.1066	9.73529	5.89136	7.12419	8.16128	7.0897	9.22569	7.65501	6.65895	6.80766	7.42503	7.77599	8.92527	6.90798	6.97366	6.89535	7.44932	7.17551	7.46621	6.97508	7.7955	9.27143	6.96685	7.69282	7.27676	8.29285
4.55198	3.17583	1.12763	1.07826	0.699729	ATAT1	4.77635	6.01114	5.31789	2.71022	4.18201	5.27653	4.63307	5.3441	5.77375	5.15087	5.82716	6.16465	5.66228	5.39762	3.26193	4.11822	5.05594	4.8784	5.69565	6.15257	3.56917	4.15708	3.56026	5.65909	6.21058	4.16997	3.93644	5.88997	5.40466	2.55063	4.27285	5.13953	5.42665	2.33003	3.11506	3.89936	3.11089	3.76939	4.80698	4.95967	4.56368	5.1849	4.95443	0
7.14405	5.06135	1.39134	1.1366	0.827779	ATF1	6.82173	7.42358	6.82547	6.93524	7.64456	6.46045	7.09477	8.31037	7.94793	7.12812	6.68336	6.56401	7.80875	5.87784	7.44634	7.1022	7.30587	7.95601	8.10144	7.7264	6.3599	7.486	7.85864	6.62051	7.35851	7.01228	6.46354	6.62547	6.21387	6.02865	7.20816	7.71576	6.07554	6.14875	6.8107	7.09285	7.99622	7.49799	7.28559	7.07918	6.9851	7.79346	7.66475	7.02178
8.01023	4.53995	2.66787	1.17675	0.881728	ATF2	8.15842	7.95812	7.96669	9.05771	8.59701	8.42396	7.2161	8.56414	8.65167	8.52335	7.70094	8.85344	7.89753	7.13775	7.04571	7.94215	8.8562	7.45732	8.57037	8.506	7.7464	7.64844	7.5785	7.97433	8.92209	8.59251	7.25035	8.47543	7.68676	8.15677	8.19071	8.17638	7.63455	8.3787	8.11888	8.61714	8.41315	8.82035	7.70906	7.52759	8.64282	7.81964	8.34249	7.36936
6.92774	8.7175	-2.66699	1.10063	0.80491	ATF4	4.55095	7.17518	5.07797	5.76022	5.93194	6.46045	6.74472	7.10576	8.08324	7.22577	6.18191	7.7372	7.64566	7.40449	6.296	6.66573	7.14464	7.78291	7.04997	9.44178	7.47001	8.04732	7.76527	7.03045	9.15537	6.17745	4.57069	5.93199	7.94972	6.6172	7.4507	8.041	6.24408	6.07716	6.25916	7.90373	8.39335	7.8642	5.91386	6.67751	6.55624	6.44338	6.28158	6.70658
6.89169	3.93387	3.15605	0.94961	0.638868	ATF6	7.82286	8.31071	7.05415	7.45883	7.32376	7.4247	7.03924	7.59251	6.38574	6.56112	7.46976	7.67483	6.18091	7.1028	6.64793	7.56202	6.2775	6.11146	6.36849	8.39445	6.07227	7.54526	6.35078	7.06038	6.99178	6.27034	4.98796	7.63818	5.96231	6.23058	6.81029	7.55086	6.93173	6.26991	6.34442	7.03323	6.58891	7.94188	6.36878	8.30532	7.90186	7.32086	7.21503	4.26126
6.27602	5.96022	0.985177	0.887693	0.647575	ATF6B	6.04191	7.33644	6.26563	5.45443	6.81331	6.38052	6.28437	6.62956	6.98609	6.05084	7.07972	6.85915	5.86591	6.62409	6.96073	5.52253	5.9105	5.82509	8.34717	7.54479	5.30497	6.01187	7.33258	5.42763	7.10466	5.87891	5.1635	6.0352	6.51467	6.31141	6.58884	6.50397	5.38286	6.02737	5.23461	6.6262	5.66721	7.4251	6.32295	8.52459	6.58044	6.39444	6.99883	5.27725
4.09476	5.29961	-0.858519	0.934651	0.395104	ATG12	5.09492	2.77198	4.5287	3.90043	3.73451	4.14009	4.40398	3.90816	4.69239	4.48164	2.80207	4.16081	2.36254	4.62178	4.50957	5.95752	4.75672	4.64636	4.64	6.33772	4.44811	7.89258	4.62591	3.62637	5.04498	4.38284	3.89018	0.39997	5.2897	2.32005	3.04093	4.53783	4.57616	6.26379	3.48346	3.01321	2.27853	3.41986	5.25057	3.41596	4.71123	5.65687	4.4237	0
3.71796	5.68617	-2.58465	1.10841	0.32079	ATG13	5.18937	4.29348	3.51504	4.94571	3.88879	2.65568	4.31876	3.78284	3.45071	2.52715	3.63933	3.63684	5.60793	4.63765	4.03088	3.99637	3.93213	4.29381	2.73952	3.66591	3.72819	3.06083	4.65772	2.22545	5.21051	2.39292	5.05238	3.74862	4.05122	1.70606	6.24801	3.52711	2.88685	3.57271	3.41692	5.76047	0	3.97082	4.80031	9.7125	2.8693	5.54921	0	0
7.03864	4.10145	3.31313	0.908339	0.893434	ATG16L1	7.49591	6.74559	6.71442	9.15533	6.39951	7.35894	6.47368	8.05571	7.06271	6.67897	9.8114	6.77143	7.87469	5.87114	7.8836	6.27827	6.6282	7.14814	7.36736	7.6831	8.03108	7.35615	7.51604	7.18334	7.5625	6.50952	8.71627	7.41191	7.12975	6.58505	7.78725	7.89742	6.46174	7.83592	7.00583	6.20071	6.49291	5.79027	6.92206	6.76329	6.84431	6.0939	6.13419	6.89601
9.36885	5.92975	4.46572	0.826871	0.819708	ATG3	9.31216	9.84883	9.03821	8.87728	9.36334	9.82747	9.04531	9.6677	9.50161	9.6237	8.80463	8.89129	9.85662	9.1288	9.17255	9.56995	9.71651	8.782	9.61696	8.82378	9.64434	9.40009	9.74927	8.86519	7.81521	9.21374	8.78976	8.89164	9.60889	8.80762	8.76659	9.89763	8.78362	8.32009	9.54413	9.35759	9.02978	9.36403	9.77394	8.66138	9.44532	9.55601	9.41434	10.1507
7.04442	4.46102	3.19476	0.862955	0.747533	ATG5	6.80904	7.34638	6.61953	7.52044	6.63338	6.78481	6.765	7.30835	7.05144	6.97955	6.88226	7.11218	8.18147	7.13286	6.72012	6.65234	6.84932	6.19207	7.46731	8.51185	7.97773	7.70835	8.06756	6.29093	6.9126	5.25905	5.91828	6.86482	6.84932	6.82785	7.12204	7.02149	6.69087	7.43756	6.28504	5.72487	6.61195	8.45292	6.88627	6.20972	6.73502	6.91176	6.4153	7.71868
4.14513	4.32637	1.93348	0.511201	0.306871	ATG7	4.41236	4.06473	5.22518	5.49496	4.16868	4.85608	4.92744	4.63516	3.94045	3.71959	2.51306	4.09664	4.35732	4.61378	3.23754	0	3.21173	4.584	3.45921	5.29989	3.91616	4.29432	3.52128	5.9804	4.23042	4.32783	1.45999	5.07022	4.19506	5.14678	3.57658	5.38615	4.52873	3.21432	3.84152	4.85094	4.21908	4.27405	3.46843	0	4.05702	4.05639	5.63885	4.48619
5.98623	3.9453	2.11021	0.982439	0.590786	ATM	5.56647	5.77484	6.34912	6.56554	6.77424	5.08808	5.65295	4.64419	7.69779	6.53985	5.72727	5.81182	6.04022	7.83366	6.61754	4.96338	5.5998	6.452	7.03931	7.30243	5.34806	5.48367	6.72242	6.45313	7.37211	4.62264	4.44834	6.47963	4.88257	5.62696	5.18861	6.88468	5.93102	2.58728	5.355	7.63913	5.68662	5.29869	7.75293	6.54232	6.83495	5.95905	5.77078	5.27725
11.27	8.85385	2.66375	0.972037	0.925434	ATP5A1	10.4307	11.1381	10.8664	11.0868	12.0123	12.035	11.1281	11.0853	11.2281	11.7008	10.6655	11.3916	11.623	11.7887	10.9669	10.9772	10.454	10.649	10.8401	12.1275	11.1767	11.335	12.4907	10.8713	10.8819	11.5912	10.3491	10.6654	10.649	11.468	10.6456	11.3604	10.9205	10.5779	11.9532	11.4397	11.4516	11.143	11.2954	10.4682	11.467	10.9908	12.1888	11.1029
8.99527	8.69293	1.6117	0.849376	0.736634	ATP5F1	8.68555	8.96976	8.73164	8.28261	9.6508	8.64201	9.08416	8.13798	10.006	8.76448	8.24131	8.7171	9.58103	8.64186	9.42052	8.33674	8.89239	9.17802	9.85329	11.0221	9.59462	9.42771	10.2255	8.76576	9.07209	8.98138	8.44948	8.10183	8.8354	8.23137	8.06625	9.32453	8.00899	7.59842	8.75614	8.03706	8.595	10.0397	8.54027	8.70885	8.45361	9.55768	9.6833	9.02534
9.45268	8.4997	0.534798	1.0492	0.90387	ATP5G1	9.20643	8.97984	8.67074	7.82525	9.57673	11.0849	9.05564	10.3438	9.87568	9.63582	8.46024	9.14991	9.68904	9.81952	9.78897	8.46574	9.07725	10.1955	9.29982	10.5638	10.155	8.86519	10.656	8.35528	8.83683	9.18178	8.48978	9.12426	8.97865	9.462	9.58891	9.45128	9.27654	6.50893	9.33059	9.61112	9.08935	9.96014	9.78855	8.6569	9.16612	10.4018	9.59234	9.6163
9.35492	7.76845	4.55271	0.61817	0.798297	ATP6V0C	9.68904	9.78077	9.60084	10.7886	8.70713	9.4348	9.81588	9.49522	8.87865	8.89009	9.36878	9.99573	9.11215	8.90966	9.67667	9.53116	8.70844	9.10148	9.59633	9.5522	9.02759	8.93275	9.10141	9.16013	9.31726	9.34536	8.97358	9.82025	8.94986	8.59538	9.47784	9.54732	9.98071	8.80315	8.99045	9.15754	8.60396	9.96446	8.90892	9.69296	9.54869	9.23106	9.42133	9.0847
1.90246	1.34371	0.839125	0.791341	0.561004	ATP6V1G2	2.15305	3.37082	0	0.452201	3.38859	0	3.1248	2.23518	2.77111	2.08995	1.08476	1.48018	3.98327	2.9948	0	0	2.82217	0	3.17751	4.2965	0	0	3.3315	2.22545	1.09284	0	1.18142	0	2.41634	1.34569	1.25557	1.65094	2.41667	0	1.51945	2.40877	2.37744	2.20942	3.06278	5.94478	2.15122	3.82483	3.63792	1.75664
2.57067	2.11767	0.452247	1.00036	0.514264	ATP7A	3.331	3.68936	0	5.18393	3.1918	0	2.11125	3.74973	3.26812	0	1.08476	4.02948	4.15989	3.54626	3.28591	4.24849	2.28685	0.557545	3.30502	3.33391	1.75956	3.12766	3.00401	4.21418	1.88232	1.88407	2.15112	3.89743	2.69975	2.47779	4.59693	2.89035	4.02398	4.40753	3.80296	3.38908	3.32428	3.45475	1.78515	4.65666	2.40353	2.98732	3.4407	0
2.51124	1.42066	1.08545	1.00361	0.698027	ATP7B	4.07335	2.19979	1.99424	3.55093	1.56626	5.48817	0.799111	4.2652	2.13182	0	3.11479	2.52279	5.17144	2.03203	3.1618	3.52425	2.6994	2.96867	1.39909	4.16278	1.06695	3.15995	2.94631	1.98033	7.3511	2.92481	2.15112	2.89792	2.47765	3.34851	3.96632	3.21481	3.37208	2.28232	4.57977	1.27901	2.27853	3.666	1.67273	0	3.99116	0	0	3.97732
7.21904	3.85942	4.28916	0.75915	0.685146	ATR	7.55665	7.53464	6.15785	7.36667	7.14984	7.51563	7.38414	7.59251	7.75586	7.87701	6.59164	7.36465	6.48525	7.21252	7.50371	7.27592	7.61102	7.53044	6.77503	6.91233	7.84805	5.94858	7.13288	7.09934	6.42031	6.8926	7.25263	7.77433	7.66798	7.20455	6.92109	7.94886	6.58085	6.94216	6.7862	7.23885	7.86814	6.61992	7.73904	6.50694	7.26836	7.11726	6.98682	7.06754
7.22634	4.73892	3.25875	0.837233	0.739719	ATRX	8.01657	7.08809	7.67335	7.99534	7.54234	8.03761	7.45326	7.57844	7.19503	7.19023	7.03167	7.29772	6.98058	7.84823	7.54653	6.91589	7.44517	5.80815	6.46039	6.88393	6.64684	7.2993	6.5284	6.9389	7.65808	7.96846	7.64615	7.51111	6.17853	7.47985	7.44426	6.97568	7.57159	8.29777	7.72156	7.44886	6.95596	5.60235	7.79633	5.66347	7.17186	7.91815	7.54186	6.75059
3.6158	2.32441	1.05621	1.10118	0.748723	ATXN1	4.12889	4.9142	4.79994	5.35097	5.79117	3.73818	5.51609	4.39934	0	0	5.13957	3.80691	4.9091	5.71345	4.9755	6.72768	0.819211	2.78684	2.96223	4.85583	4.11351	4.69775	4.59339	4.86575	5.25766	2.5292	3.51677	6.05117	6.70776	4.5695	5.58375	4.46292	4.40285	5.86274	3.97469	5.09868	3.02196	0	0	6.09263	4.3476	3.25193	2.63668	0
5.38901	3.97575	2.07528	0.833485	0.395247	ATXN3	4.15587	7.03987	6.41518	5.46613	6.59403	5.45834	6.24448	6.4298	6.90454	6.99526	5.39965	5.53022	5.39333	6.29118	3.73238	5.027	6.93071	5.13914	6.72079	5.49336	5.00286	6.643	6.30561	6.08504	5.78878	5.11485	4.58528	3.88322	4.98378	5.53122	3.91136	5.39717	4.26494	3.92316	3.62281	4.52178	5.8634	5.66328	6.4392	4.96548	7.05814	5.86159	7.43431	5.25585
9.77175	6.45407	3.62781	0.951949	0.900012	AURKA	9.95961	9.13628	9.68358	9.10618	9.56851	11.5199	9.85968	9.64903	9.79151	10.303	9.9591	10.8844	9.63842	9.59175	10.3061	9.15937	9.63239	10.5928	9.18431	9.84659	10.7969	8.82737	10.3462	9.63278	9.13208	9.36911	10.2116	9.62354	9.53138	9.29813	10.0539	9.65047	10.0754	10.5932	10.0512	9.47818	9.20917	10.2693	9.47585	8.21503	9.83176	9.75377	9.17564	10.57
9.02508	6.58518	2.67749	0.96392	0.934363	AURKB	9.33743	7.94508	8.30486	7.57547	9.31425	8.40192	8.74758	8.673	10.1753	10.0918	7.84825	9.42182	9.39975	9.25242	8.48463	7.45429	10.4679	9.60904	8.71851	10.3765	10.5214	8.97306	10.3093	8.32929	7.57578	8.86021	8.29275	8.41127	9.02367	9.00157	8.53473	9.26326	9.69475	8.8833	8.26257	8.68987	9.499	9.88187	9.74859	8.94599	7.92283	7.64654	7.89908	8.9193
0.825137	0.831064	0.352956	0.568165	0.247405	AURKC	1.48341	0	0	0	0	0.896269	2.16106	0	0	1.39217	2.00726	2.52279	0	0	0	0	0	0.42152	2.28302	1.7222	0	0.0352424	0	0	0.570989	0	0.0845831	0	1.21744	0.974215	0	0	1.77009	0.671727	0.296813	0	0	3.06087	0.593294	4.78691	1.14644	0.484508	0	0
5.08462	4.62222	1.6482	0.743458	0.44833	AXIN1	5.60615	5.96392	5.02817	6.4902	4.86633	5.95498	5.17181	5.25842	5.01589	4.77424	4.3108	5.53507	4.7774	6.1329	4.40395	5.20259	5.42871	5.18713	4.59911	6.14017	5.26054	0	6.39458	5.60055	6.14214	5.03696	5.04184	4.91126	4.45723	3.73976	6.53229	4.66481	5.08248	5.90668	5.00475	3.87594	3.69409	5.96136	5.66478	6.43974	5.52477	5.94891	6.02684	5.36648
3.78941	1.8187	1.35729	1.33729	0.933911	AXIN2	2.60863	0	1.17966	5.11873	4.73685	3.38342	2.61877	9.55244	2.23102	3.34479	0	4.55395	7.92779	1.23474	2.90733	5.55886	4.75672	2.4448	1.05655	5.84072	1.79832	3.02621	9.27769	3.29157	9.53105	0	3.79298	5.02564	4.88823	5.07452	8.53321	2.27799	0	4.97857	4.19916	4.75791	1.64633	4.55374	0	6.07931	0.0654683	0	0	6.27812
3.61749	2.43076	0.576871	1.25089	0.965134	AXL	10.1288	8.02953	10.2328	7.56191	0.170172	2.10803	9.01007	0	0.451216	0	9.76737	5.83167	0	0	9.46288	9.52888	0	11.194	0.314826	0	5.56872	7.76587	0	9.15644	4.38145	0	3.68875	8.33958	11.1699	0	0	11.2258	0	6.82424	5.355	0	0	3.69547	0	5.43994	1.92804	4.45039	0	2.72567
4.16571	0.663347	4.05184	0.171655	0.108653	B3GAT1	3.20747	3.82563	4.26772	0	4.34493	4.88627	3.74725	4.25344	8.91547	4.05002	3.82262	6.99209	3.82073	3.92821	8.96354	1.37689	3.34876	6.21024	8.70893	10.1416	4.47229	3.28234	7.08188	4.14138	8.47256	2.35674	3.51677	3.74862	4.58462	3.17506	4.32985	5.16123	3.63354	0	2.86351	0.144213	4.54052	2.94786	4.15273	7.73461	2.11634	4.01814	3.19141	3.50753
2.60975	0.938338	1.11406	1.59397	0.83356	B3GNT8	3.82701	6.00398	1.40447	5.28646	0.970715	5.71537	5.577	6.74746	3.63708	3.21423	0	0	5.50462	2.61651	2.77801	0	0	1.18035	5.23853	5.40728	3.11136	0	5.91429	1.76458	5.76321	5.56285	2.43505	0.688472	0	0	1.57137	2.56524	1.82348	0	3.11506	5.31441	3.32428	4.67112	2.39375	6.58441	6.22282	0	5.26904	0
5.96105	6.13193	-0.336641	1.02703	0.775674	BAD	7.4706	7.30034	6.73007	6.68547	6.31432	7.72431	6.74676	5.05663	5.97199	5.81697	6.02713	6.87454	5.9687	7.03774	6.72012	5.92449	5.98335	6.72731	5.48736	6.20284	5.72779	4.66437	5.69097	5.64336	5.03076	4.85439	5.29357	6.13151	6.88723	5.61852	4.52553	5.83544	5.55845	5.68149	6.88796	6.28315	5.58681	5.29485	4.90355	5.69175	6.02545	4.87106	5.33685	2.23616
6.04984	6.2233	-0.107817	0.989452	0.641586	BAG1	5.22165	9.16024	5.26155	6.98893	4.93092	7.68942	7.49998	7.36548	6.03855	6.64678	4.40002	4.75858	7.81476	7.48512	6.04862	4.23058	5.54381	6.6129	5.7377	6.53328	5.94201	6.85508	4.98589	0	6.40497	5.8434	5.20187	4.8321	3.11114	5.25428	7.09968	6.27431	5.52661	4.40753	6.5505	6.70307	3.98818	5.25977	5.21588	5.31824	7.62775	6.32301	6.41978	6.14088
8.22653	3.18247	2.60198	1.76736	0.907012	BAG2	9.13956	7.50068	8.86112	8.5978	8.65072	0.896269	5.60876	7.92927	8.37248	9.59166	7.64881	7.64821	9.46274	9.22559	8.39513	9.43281	8.14682	9.9428	9.38648	8.24654	9.43926	9.54658	9.39117	9.02853	8.52371	9.04777	8.2994	8.89297	9.67623	8.62045	10.1726	9.23245	8.69285	8.67563	7.65185	0	8.39187	9.2982	9.45502	8.12262	9.0802	9.15524	8.95952	9.36051
7.11636	4.579	2.41707	1.02627	0.958095	BAG3	9.65988	9.29621	8.69687	7.376	6.38518	6.67884	9.73903	7.52807	6.54845	4.2152	8.72125	8.10655	6.37891	7.43405	9.38869	7.69037	6.62145	8.57616	5.54448	7.1331	8.12032	8.42571	7.6953	8.14605	7.02443	4.88647	7.9662	7.43766	8.16479	5.84537	7.96644	9.4665	7.14857	8.46938	6.52506	8.1204	5.84191	7.16981	5.13863	6.15744	0.922449	6.15394	6.42424	6.84438
[truncated: 2,667 more rows]
[truncated: 145 more columns]
