# Supplementary material for: Pan-cancer gene expression analysis of tissue microarray using EdgeSeq oncology biomarker panel and a cross-comparison with HER2 and HER3 immunohistochemical analysis
Source: PLoS One. 2022 Sep 22;17(9):e0274140. doi: 10.1371/journal.pone.0274140 (PMC9498941; doi:10.1371/journal.pone.0274140)
Supplement: S2 File — (XLSX) [file pone.0274140.s002.xlsx]

## Sheet: TMA-EdgeSeq
log2 (UQ-normalized CPM +1)
HTG ID	Cancer/tissue type-1	Cancer/tissue type-2	A2M	ABCA2	ABCA3	ABCA4	ABCA5	ABCA9	ABCB1	ABCB11	ABCB4	ABCB5	ABCB6	ABCC1	ABCC10	ABCC11	ABCC12	ABCC2	ABCC3	ABCC4	ABCC5	ABCC6	ABCD1	ABCD3	ABCD4	ABCF1	ABCG2	ABCG8	ABHD11	ABHD2	ACACA	ACACB	ACADS	ACHE	ACKR1	ACKR2	ACKR3	ACKR4	ACLY	ACSL3	ACSL4	ACSL5	ACTA2	ACTB	ACTR1B	ACTR2	ACTR3B	ACVR1B	ACVR1C
A012448_10	Bladder Transitional cell carcinoma	BLCA	10.3829	5.02224	5.19497	4.69568	4.84147	4.01052	4.69568	0	4.80243	0	5.17064	8.34583	6.78682	5.13338	5.1645	0	7.14615	4.74593	6.58766	0	6.4555	9.53922	6.64616	9.24014	5.43339	2.94438	9.15553	7.27864	8.15137	4.37223	6.61946	2.7281	3.10701	5.80131	3.8965	3.18193	9.86611	6.40687	10.3159	9.56219	5.14591	12.2401	8.36136	10.9155	4.33987	8.21296	5.02902
A012448_100	Bladder Transitional cell carcinoma	BLCA	9.38383	6.36306	4.79226	3.92809	6.15996	5.08145	4.77272	0.85096	4.95713	4.34013	5.62974	8.87122	7.1128	3.8741	4.71246	2.77306	5.71922	5.41338	6.60322	3.08964	4.66025	7.77057	6.32667	8.96513	5.15875	4.17133	5.86474	6.40491	8.818	5.6513	6.63873	4.15633	3.98013	4.77272	6.61149	5.89668	10.3144	6.69171	9.37455	9.47959	6.83519	12.3461	7.99372	10.7882	3.21075	7.92789	5.36853
A012448_101	Bladder Transitional cell carcinoma	BLCA	10.5239	7.46416	5.90741	4.44692	6.50069	5.51767	6.41563	0.720772	6.45089	4.95545	6.17997	8.21512	7.44361	5.96176	6.26167	4.32782	7.59314	6.7907	7.73642	4.24258	6.05221	7.05724	5.85094	8.43837	6.6433	6.24716	6.85912	7.20913	7.62436	6.23617	6.65435	5.98382	5.91202	5.78213	7.16154	5.79715	9.3585	6.8968	9.00496	8.73474	7.73772	12.8683	7.95648	10.518	0	7.76089	6.41887
A012448_103	Bladder Transitional cell carcinoma	BLCA	9.21329	3.62789	4.86878	4.47865	3.79362	1.73668	2.18162	2.91582	3.8246	4.22367	6.14475	8.30955	6.23399	2.36138	4.57289	3.07887	7.33407	7.09774	6.50654	0	5.22283	6.49696	6.0948	8.80119	4.17642	0.610448	4.24673	6.5719	7.90092	4.45904	6.30161	3.62789	3.72959	8.14902	7.27922	2.73196	10.4861	7.46518	8.20453	5.96873	7.63864	13.404	6.80335	10.8176	0	7.86598	4.31377
A012448_104	Bladder Transitional cell carcinoma	BLCA	12.3316	7.24594	5.20265	3.15198	6.08274	6.13319	5.17883	1.29699	3.62123	2.64982	6.92173	9.90289	5.5874	3.18423	3.54875	4.04669	9.35902	5.95301	8.2647	0.890792	6.64872	6.86564	6.31899	8.75544	1.51557	4.36078	7.69111	7.5263	7.79007	6.05684	6.30805	4.50823	5.16273	1.87305	7.37207	2.8641	8.74737	7.04761	8.62712	7.38427	9.05707	12.869	8.01522	10.209	3.05064	8.45106	4.91616
A012448_105	Bladder Transitional cell carcinoma	BLCA	10.2289	7.14502	3.93795	1.4953	6.41176	3.93795	2.88114	0	4.00078	3.19952	6.24443	7.66649	6.65904	2.96756	2.06477	0	7.55402	5.25906	7.99184	2.06477	5.1616	7.35197	6.63283	8.31186	4.26246	0	6.54069	6.9755	7.74811	4.976	5.64729	2.925	2.6393	5.04719	8.3735	2.47199	8.93908	7.65351	7.67935	5.42097	7.18164	12.5305	7.15886	10.3843	5.21557	8.53611	4.63677
A012448_106	Bladder Transitional cell carcinoma	BLCA	9.78535	6.75113	4.73691	4.97786	5.78684	4.58333	2.75254	3.53432	5.39282	4.31714	6.27723	8.4426	6.81807	4.67743	4.39306	3.06259	6.43821	7.54602	7.93377	2.35709	6.32647	7.41785	6.45159	8.77697	4.92769	3.72266	5.66962	7.05562	7.62096	5.75842	5.8689	4.15214	3.50039	6.37876	7.4133	5.18427	9.6376	6.3927	8.4426	5.97152	9.17732	13.0059	7.76543	10.7589	3.99046	7.72377	5.87553
A012448_107	Bladder Transitional cell carcinoma	BLCA	13.8609	5.8268	7.49487	3.2706	6.52644	4.92047	5.12303	0.986556	4.92914	4.37773	7.03426	7.17216	7.58955	4.92914	4.27262	3.00128	8.43078	7.88641	9.43045	3.29764	7.33601	9.30863	7.06607	8.20658	6.89069	4.28619	6.08918	8.65972	8.3345	4.94633	6.92794	3.71367	4.31294	7.12764	5.94269	7.313	9.27117	8.08864	7.47576	6.07752	5.84525	11.0374	7.61126	10.6679	4.46381	7.72271	5.28042
A012448_108	Bladder Transitional cell carcinoma	BLCA	10.3984	9.02615	6.58204	4.72713	6.70503	6.04362	2.51762	0	3.52007	4.22503	5.9077	8.03377	6.80408	2.95703	3.73614	3.0568	7.18283	7.38513	8.3667	3.83313	5.48655	8.43087	6.13777	8.69817	2.56358	3.77572	7.81967	9.33604	7.5209	4.58952	6.31951	3.73614	4.66524	8.34219	8.60647	3.67464	9.36228	7.58637	7.52236	7.32135	5.9298	12.6056	7.88561	10.4527	3.99282	7.86051	4.29481
A012448_109	Bladder Transitional cell carcinoma	BLCA	10.2665	5.98635	3.39706	3.00668	6.0557	4.18864	3.63316	0	2.96883	3.72685	5.9035	9.11142	6.5954	1.79012	3.70399	2.02956	7.80913	6.64724	6.82724	2.29728	6.10452	7.26027	6.33026	8.62014	4.48527	1.79012	6.34141	7.85394	7.39124	4.86083	5.55961	3.3389	2.96883	5.34739	7.17141	4.05051	9.62941	7.73355	9.94666	7.97822	6.06021	13.6071	7.84221	10.4657	2.76307	7.50965	4.43062
A012448_11	Bladder Transitional cell carcinoma	BLCA	10.101	9.23124	6.03866	6.28913	4.32468	4.52541	0.128923	5.38571	5.59858	5.96381	7.70152	7.51226	7.02293	6.61438	6.27681	4.7909	8.98665	8.93566	9.25851	2.03025	5.43642	8.52885	7.44092	8.91246	4.04862	6.31043	8.23546	6.33737	7.77888	6.98368	6.43481	7.71983	3.12728	7.10359	10.5195	5.4141	10.3782	7.77122	9.00403	9.92594	6.63382	10.9189	8.14688	10.1615	3.28317	7.39465	6.99124
A012448_111	Bladder Transitional cell carcinoma	BLCA	10.1249	6.6987	4.08385	2.85935	7.29849	4.40774	3.79215	0	4.40774	4.17963	8.01943	10.258	6.76968	3.26078	3.50222	9.80082	11.438	5.81613	7.21994	2.18292	6.05798	7.98449	6.44608	9.52994	5.45058	1.98502	7.63478	8.91406	8.78675	5.81613	6.12368	2.9345	4.03346	4.52179	7.36282	3.73023	10.1149	8.25205	6.95254	7.0842	6.18651	12.34	7.89913	10.9372	4.66106	8.64432	5.87931
A012448_112	Bladder Transitional cell carcinoma	BLCA	6.11012	7.32053	0	0.864095	5.85467	2.69332	4.9828	3.97852	5.05576	0.629285	6.43586	6.26175	7.39974	0	4.14383	3.54381	5.11387	8.25534	6.12715	2.86556	1.24306	6.92887	7.22884	8.27203	0	0	6.63155	6.8318	7.04692	0	6.38957	5.45693	0	4.38944	5.04386	0	10.5665	8.91915	9.71294	4.67841	6.19871	13.7259	9.08811	11.3085	4.27185	7.85982	3.15843
A012448_113	Bladder Transitional cell carcinoma	BLCA	10.7999	6.47575	5.67348	6.03714	5.91481	5.61065	4.82266	2.71121	5.04632	5.06348	5.83211	7.97347	7.17949	5.07199	5.52651	4.05596	8.09842	6.87376	6.82176	1.91859	6.48214	9.85052	6.37967	8.81458	5.97954	4.75032	7.84908	7.07123	7.36396	6.31306	6.10916	4.15536	8.01927	9.75867	7.6376	5.01137	9.09731	7.38289	9.42277	6.84427	7.67298	12.9751	7.87362	10.5986	0	7.78456	4.68528
A012448_114	Bladder Transitional cell carcinoma	BLCA	7.34116	6.61246	2.78575	3.20518	7.72115	5.49762	4.17842	0	4.78787	4.30731	6.60934	8.23416	6.72635	2.87165	0.685361	2.59691	9.65236	9.03937	6.59046	2.19198	6.70604	8.54314	6.41204	8.89941	4.49493	2.05182	7.01764	6.0608	8.53247	3.92077	4.48133	5.08618	2.64649	10.4824	8.72361	4.09159	10.3806	8.39419	10.5928	8.90705	5.44255	12.5757	7.01528	10.2164	4.75435	6.95014	3.13744
A012448_115	Bladder Transitional cell carcinoma	BLCA	9.3347	6.82353	4.90901	3.55913	6.53733	3.63505	4.00296	1.01554	4.92926	3.2406	4.9591	7.31395	6.01453	2.05122	3.2406	3.50621	7.00138	6.00024	6.42776	2.05122	5.78384	6.17149	6.34352	8.96534	2.59817	3.10479	6.29364	7.4672	7.32545	5.12626	6.65749	3.58489	3.33467	6.45245	6.05194	4.56532	9.84111	7.6733	8.83459	7.06223	5.43317	12.9572	8.12992	10.5442	2.9148	7.79137	5.13501
A012448_116	Bladder Transitional cell carcinoma	BLCA	8.50334	2.93972	7.51606	1.37631	6.33529	3.17905	4.14339	0	5.62083	3.74034	7.57078	8.8806	7.26218	2.85022	2.72154	2.54265	4.20485	6.99795	7.78214	1.37631	5.4281	9.27096	7.09367	9.12198	5.04682	2.61689	5.12522	6.59838	7.64916	6.262	5.11884	1.81519	4.20485	3.27389	10.081	4.58371	10.7714	6.6457	8.24335	5.82645	5.4936	12.9235	7.93234	10.6849	5.34317	7.83461	3.72363
A012448_117	Bladder Transitional cell carcinoma	BLCA	9.48005	4.22891	5.19909	3.87781	6.07722	5.29747	4.84781	0	5.09352	4.70277	6.23139	8.35704	6.60722	4.53142	4.33695	2.36222	8.43947	7.258	7.16822	2.92065	5.49698	8.51745	7.20353	9.72758	5.03768	3.82931	7.61709	7.59066	8.47997	4.28993	6.3903	4.22891	4.42663	3.41281	8.05084	4.78984	10.0878	7.77696	8.28617	8.71171	5.20544	12.622	8.24439	10.8772	3.67316	8.16192	5.85698
A012448_118	Bladder Transitional cell carcinoma	BLCA	9.77959	7.42794	6.89333	6.09872	6.52907	5.49135	4.64123	0	5.6707	5.8164	6.84998	7.77496	6.32988	5.08264	0	4.62549	8.33039	6.82953	7.17854	3.16749	6.50777	7.88147	7.00091	9.02165	4.30828	5.13914	9.44396	7.06647	7.57445	5.8302	6.43742	3.4072	5.77422	9.00427	7.43473	6.1436	9.25749	7.19462	8.53478	8.32065	6.50347	13.2042	8.37811	10.3474	3.33163	7.87981	6.1436
A012448_119	Bladder Transitional cell carcinoma	BLCA	11.0881	6.60681	4.56809	4.97709	5.65375	5.18759	4.9221	0	5.37126	5.20613	6.11254	7.68209	6.6716	4.44865	4.95535	5.36302	6.47164	7.66377	7.28225	4.03715	6.47546	5.8492	6.40099	8.95998	4.95535	4.44865	5.06095	7.38749	7.13767	5.3126	6.38888	4.6243	7.41365	5.27797	7.75314	4.97709	9.66123	7.70671	9.86633	6.37256	8.87638	13.3638	7.67712	10.3206	0	8.21899	5.58461
A012448_12	Bladder Transitional cell carcinoma	BLCA	10.5552	7.14008	4.71272	5.62104	6.42589	4.77208	4.92376	2.32731	5.92882	4.85678	6.61203	8.92753	7.28849	5.4679	5.84491	3.81823	7.96237	6.30045	7.55143	4.0755	5.45889	7.21553	6.86813	9.61174	4.56109	4.98776	5.5294	6.76415	7.64173	5.22929	6.42358	4.88395	5.58425	6.00811	6.7805	5.27618	9.15083	7.13867	7.99855	5.19174	5.92882	11.849	8.13058	10.1358	4.05174	7.48424	5.87568
A012448_120	Bladder Transitional cell carcinoma	BLCA	9.99707	7.64874	5.15824	5.21524	5.73714	5.47069	5.26334	0	5.27008	5.45303	6.87067	8.75018	7.06733	5.38634	4.2047	1.81039	8.82305	6.51537	9.26863	3.87393	5.64679	6.46631	6.60341	8.51573	4.41397	4.35177	6.45156	7.83758	6.65583	6.08559	5.87177	4.59669	4.78733	5.58324	9.29035	5.79438	8.28557	6.37545	7.94154	6.13074	7.92027	12.2226	8.02262	10.3969	4.46187	8.20783	6.60074
A012448_13	Bladder Transitional cell carcinoma	BLCA	11.5715	6.76577	5.27884	0	6.58382	4.22719	4.90439	0	4.26538	3.52713	7.08688	8.47019	6.88502	3.94297	5.06456	6.06872	7.22408	7.29809	8.34799	1.87117	7.38304	6.52207	6.71838	7.93736	2.36886	0.72148	6.38715	6.77241	7.36557	5.88062	6.33125	4.87176	7.18809	3.34892	6.23189	3.34892	9.08797	7.48095	8.60287	5.88879	7.97721	12.7106	8.24506	10.0847	4.6395	7.5777	5.89286
A012448_14	Bladder Transitional cell carcinoma	BLCA	7.94982	5.49801	3.76089	1.85867	7.15625	0.630813	4.56784	0.119815	4.49584	3.71089	6.90424	8.87537	6.49171	2.45262	3.00256	3.98782	6.11768	6.89867	6.28081	0	5.82626	6.63603	7.0446	8.62416	4.34007	1.76375	4.84785	5.51268	8.04497	2.32546	4.30679	2.51223	0	3.19674	6.27222	4.28985	9.29471	7.20673	8.38701	5.06245	5.5769	12.4979	7.06216	10.89	0.831357	7.41433	4.63642
A012448_15	Bladder Transitional cell carcinoma	BLCA	8.94655	5.15499	0	0	6.85253	5.06369	0	0	3.11794	0	5.28868	8.65422	5.95491	0	3.55788	3.80341	6.79455	7.28357	6.59162	0	5.59619	6.75375	5.27518	9.1714	4.91489	0	4.98293	6.16718	7.42937	5.61774	5.26838	0.959428	2.95812	4.29324	7.56595	3.72612	9.61266	6.07667	8.8923	8.02915	6.17447	13.3614	6.82499	9.79935	4.31979	6.84569	0
A012448_16	Bladder Transitional cell carcinoma	BLCA	8.87039	6.62625	6.30441	6.30441	6.67971	5.69167	6.21871	0	6.24785	6.1075	6.67192	7.95561	6.62827	6.23996	6.17525	2.54248	7.65206	6.29936	7.70651	5.17298	5.91946	10.3861	7.07805	9.97722	5.8658	5.40232	6.81683	6.0605	8.07865	5.26913	7.12734	5.48473	6.43912	7.31924	6.68553	5.85895	10.4116	7.4515	8.11648	8.12935	4.90682	11.2393	7.82461	10.0245	4.32576	8.38678	5.85551
A012448_17	Bladder Transitional cell carcinoma	BLCA	8.95962	7.45375	7.70397	6.16834	0	4.27701	5.48586	6.23426	0	5.2353	7.31404	7.13797	6.24229	5.34379	2.2891	4.64735	6.13422	9.15201	7.73561	0	7.1762	3.4007	5.04639	8.58644	0	0	6.75575	5.02793	6.74731	5.29056	4.26129	6.78628	0	1.77255	7.65517	0	8.63147	7.4572	8.28492	8.01532	7.18039	12.6026	6.08147	9.16052	0	8.02349	6.28568
A012448_18	Bladder Transitional cell carcinoma	BLCA	10.1022	6.89503	5.48396	2.89792	6.82772	4.35818	3.70583	1.75886	3.94695	2.93037	6.92553	9.85789	6.09069	3.32146	2.93037	3.91488	8.87178	6.7251	7.92959	2.19256	5.68752	6.78177	6.83202	8.57033	3.27167	0	7.63326	7.8775	7.9306	4.06856	6.29764	4.42802	2.13803	4.24663	5.81899	2.96211	9.15659	7.51788	7.9104	5.42255	7.73436	12.7441	8.64982	10.5133	2.79594	8.37566	4.03911
A012448_19	Bladder Transitional cell carcinoma	BLCA	10.6765	8.10507	5.89322	1.9454	3.29209	3.11616	4.37289	2.71861	3.29209	3.55127	6.27775	6.07953	5.70168	1.0596	2.36081	2.91576	5.74985	6.47301	8.09663	3.1942	6.25971	8.5817	5.62861	8.65079	5.37861	2.68296	5.65184	5.0271	7.93935	4.92399	6.15628	3.31555	3.93142	2.40524	7.00395	4.43849	9.0348	6.8356	6.60029	9.05062	8.90689	12.2838	8.20034	10.1124	5.77546	7.48732	5.85369
A012448_20	Bladder Transitional cell carcinoma	BLCA	7.15652	7.90027	6.98071	6.92484	6.75053	6.23035	7.03915	0	7.20561	7.23158	7.07733	7.32214	7.37828	7.18757	7.14218	2.82119	8.14356	8.48492	8.72994	5.71432	5.40406	7.76175	5.96301	8.79188	6.48791	6.68081	7.53906	7.51589	8.34481	6.67485	8.04911	6.6138	7.61786	7.45338	6.37226	6.48564	9.94324	7.73237	8.33538	9.95948	6.09395	11.8445	8.77803	9.58159	4.49754	8.41805	7.12915
A012448_22	Bladder Transitional cell carcinoma	BLCA	10.1579	7.08041	4.75759	4.35633	8.41062	6.59651	4.3203	4.81913	5.92439	4.40302	6.27748	7.69989	6.91108	4.78429	4.88639	3.97886	7.92651	9.13291	7.89929	1.72469	8.49452	8.96026	6.46792	8.60098	6.02109	4.28335	7.72537	9.18893	8.39555	5.80344	6.27121	5.32258	4.02436	5.52081	8.41845	5.75478	9.46505	6.89891	7.29209	9.02931	5.56253	11.22	7.85905	10.0648	4.51352	7.47801	5.31038
A012448_23	Bladder Transitional cell carcinoma	BLCA	8.07697	5.85156	4.55476	4.708	6.81073	4.36496	5.1966	2.34084	4.61802	4.60246	7.31658	8.69567	6.76255	4.96074	4.73678	3.75427	5.51181	5.63162	6.57601	2.94482	4.80634	7.54738	6.82085	9.90544	4.72246	4.10279	6.05385	6.66482	8.74255	4.14636	5.35353	5.16518	2.48355	6.22617	6.86063	4.24984	11.3406	7.12844	8.31987	6.07655	4.72246	12.7547	7.44643	10.6144	4.73678	7.10378	5.1862
A012448_24	Bladder Transitional cell carcinoma	BLCA	9.77144	8.46175	7.04972	6.46671	6.13168	7.21157	6.64488	0.0603844	6.9415	7.03324	7.81784	8.82629	7.63337	6.41907	6.85379	3.05173	7.9418	9.03479	8.54123	5.81861	5.71347	7.93778	6.03869	8.79109	6.83836	6.17055	8.38532	7.13502	7.22746	6.3064	6.36504	6.18418	6.74578	7.44804	8.27115	6.88418	8.88549	7.99768	9.65877	8.54441	6.48444	11.4656	8.09038	10.1477	2.2436	8.15895	7.10236
A012448_25	Bladder Transitional cell carcinoma	BLCA	10.6146	5.31534	3.99366	3.20342	5.92409	5.72468	4.15349	0	5.45692	4.88525	5.03236	8.63237	4.72141	3.77509	0	0	7.88125	6.01848	6.81507	1.42202	7.92733	9.7841	6.79582	8.75895	0	0	8.05935	9.3486	7.6885	0	6.51589	4.58223	3.67325	7.33702	7.58573	1.08389	8.975	7.26007	8.13696	6.69548	6.71098	12.3624	10.0295	10.6804	4.60454	8.89185	1.92575
A012448_27	Bladder Transitional cell carcinoma	BLCA	7.89465	5.25205	5.2885	5.02033	7.38199	5.47714	5.09631	3.29799	5.59822	4.18745	7.7068	9.60813	6.69251	5.52069	5.37238	2.86801	5.95635	5.41915	7.4939	4.38887	6.34689	7.08117	6.6114	9.26601	3.91649	4.36176	8.00936	6.88807	8.17814	5.83839	5.99214	5.37238	4.32011	4.45449	9.06429	4.51726	9.64724	8.70381	8.78066	6.54366	6.10679	12.0538	8.37739	10.7849	0	7.97511	6.53459
A012448_29	Bladder Transitional cell carcinoma	BLCA	10.9086	5.75215	4.56722	0.281299	6.821	2.34061	5.33349	4.78432	6.21651	3.74123	4.66264	7.2007	4.80538	3.82612	4.85673	4.65105	7.44507	8.81452	7.83002	0	4.95425	7.38163	6.02779	8.65616	4.46504	0	6.29679	8.54237	7.55175	4.75214	5.51065	5.49777	8.61425	3.45171	7.79491	4.08916	9.49049	7.34434	8.2884	7.10415	7.17261	12.15	8.31067	10.139	4.07188	9.65652	2.3972
A012448_3	Bladder Transitional cell carcinoma	BLCA	7.61644	5.41066	4.20262	2.83359	4.84418	3.43629	4.07521	0	4.04151	3.27167	5.91269	7.86302	6.19911	0	1.17926	2.07387	6.35469	5.79124	6.04185	0	5.0782	7.29044	6.07137	9.45948	4.31969	0	6.69797	5.06987	8.61741	4.21779	6.41842	4.92955	2.83359	3.27167	6.4826	0	9.95046	6.48887	8.82908	7.15914	3.76009	12.6985	9.14189	10.925	1.60541	7.22253	5.54898
A012448_30	Bladder Transitional cell carcinoma	BLCA	11.6051	6.54653	2.80682	2.41531	6.71586	4.85548	4.30764	0	4.43512	3.82258	5.0198	8.72937	6.78929	3.47963	1.9402	3.36786	8.58313	7.55284	7.91382	1.4187	6.29478	7.97327	6.62155	8.68575	4.95939	1.12071	6.60931	8.32486	7.58568	6.06682	5.83429	4.60248	6.56692	4.66055	7.34866	3.58335	9.05129	6.55676	8.20963	8.39068	7.49416	12.557	8.15933	10.5915	3.82258	8.06482	4.04237
A012448_31	Bladder Transitional cell carcinoma	BLCA	8.13096	6.87097	4.94435	4.85941	5.21609	4.69756	4.68527	0	5.33883	4.92358	5.75206	8.3752	7.17986	4.44408	4.87031	0	5.88156	8.03618	7.37608	3.90165	5.50184	5.40026	5.98542	9.42042	4.02378	4.44408	6.29536	6.01518	6.8241	4.83737	5.03429	4.3382	5.33097	5.1461	5.02457	4.62222	10.3207	7.01783	10.4826	6.50562	2.6191	13.6375	7.4138	10.2146	3.20545	7.91119	5.58355
A012448_32	Bladder Transitional cell carcinoma	BLCA	10.1321	6.50749	6.32512	0	7.17991	0	5.19336	5.07876	3.51638	0	0	9.84298	6.6265	0	6.61558	6.13555	10.7169	8.48495	7.26274	0	7.23089	7.1309	7.71814	7.73716	0.651185	0	6.95579	9.10707	8.28924	3.60738	3.08109	0	5.8396	4.32275	6.79327	0	10.188	6.14697	8.76989	7.19832	5.84428	12.1834	8.16647	11.5768	0	7.88658	4.46338
A012448_33	Bladder Transitional cell carcinoma	BLCA	12.0246	8.02483	5.6071	6.03115	7.0816	4.3145	6.25198	4.27666	7.03136	5.88372	6.87554	8.86991	7.76386	4.76978	5.02692	4.676	7.20593	7.77747	7.02947	4.1568	6.74769	5.37014	6.95755	8.77358	5.82376	4.96482	8.57029	6.75229	6.98323	5.28376	5.32141	5.73353	6.64004	6.31556	7.45212	5.37014	8.81322	5.07915	9.20984	5.83682	7.24565	12.3853	8.067	10.0289	0	7.6126	4.76978
A012448_34	Bladder Transitional cell carcinoma	BLCA	11.0905	7.33872	6.63744	4.34159	6.67349	5.2636	4.28056	0	5.10366	4.13644	5.80436	8.62208	6.42261	4.38863	3.79615	2.87595	5.79566	5.62939	6.65197	4.0513	5.97588	8.10285	6.65197	9.11658	3.66856	2.58426	7.03859	7.65953	7.53048	4.69963	5.5643	5.34932	5.95259	5.03141	5.63915	4.55249	9.00827	6.29263	8.09223	5.63428	6.99936	11.7883	7.77578	9.88101	3.89719	8.64405	4.40015
A012448_35	Bladder Transitional cell carcinoma	BLCA	8.41338	7.36803	6.35727	6.7626	6.98342	6.27283	6.05514	1.77959	6.59678	6.82324	7.15282	7.05656	7.33779	7.32304	7.32057	3.74853	8.25149	7.44496	8.59005	5.21022	5.96936	7.21004	5.69939	8.90054	6.29818	6.18313	6.19128	6.03718	7.22466	6.19398	6.80744	6.07287	7.29309	8.95814	7.79052	6.5762	9.52442	7.18307	7.34145	9.32455	5.60502	11.3886	8.5104	10.3435	2.88924	8.07131	6.57413
A012448_36	Bladder Transitional cell carcinoma	BLCA	9.85016	6.8751	5.32395	3.61395	7.39943	4.23534	4.18523	0	3.63277	4.27182	6.6626	7.76195	6.74924	3.3889	3.66969	3.49557	8.78571	6.50299	7.67269	3.01144	5.46715	8.34186	5.59741	8.13548	3.63277	3.95037	6.64649	7.14956	7.55675	5.03658	5.76459	5.05064	4.56425	4.66826	8.06361	3.53612	8.96998	7.53316	7.14137	9.49494	6.28237	11.854	8.03029	10.9315	4.82376	7.46915	4.10663
A012448_4	Bladder Transitional cell carcinoma	BLCA	10.3787	8.03171	5.89338	5.29405	6.98565	3.41766	4.5758	3.01628	5.48529	4.03851	5.86154	8.21479	5.49719	3.583	2.40873	1.93623	8.34469	4.31868	9.86508	1.53612	7.8208	7.70637	6.34875	9.2324	3.62696	0	8.45169	6.65507	8.93959	4.23594	5.93769	6.2608	5.84767	6.05496	7.53671	3.66962	10.399	6.73256	7.60424	4.33202	5.76648	12.0422	8.38525	10.3586	4.0707	8.36024	4.39693
A012448_40	Bladder Transitional cell carcinoma	BLCA	10.7213	7.63361	5.5122	5.08531	6.86129	4.51782	4.32093	0	5.40019	5.29672	6.28146	7.7804	5.21709	5.17881	5.4222	3.10783	10.2039	6.74818	7.97543	4.73568	6.40822	7.92908	7.26313	7.25701	4.62613	3.46679	6.6183	7.78571	7.29629	6.746	6.46235	6.19137	5.24824	6.49128	6.0394	5.00734	8.91939	7.23541	8.88809	9.21849	8.00582	11.8603	8.18068	10.0223	4.12005	8.76481	5.5019
A012448_41	Bladder Transitional cell carcinoma	BLCA	10.954	6.25956	5.75745	4.73291	0	0	1.96378	2.44571	3.47518	4.3138	5.96623	8.16329	6.24982	3.89749	0	1.83068	9.88505	8.05182	7.18705	0	7.07011	7.56254	6.27245	9.53235	0	0	7.12267	5.71559	8.4963	5.49138	6.06585	6.15555	0	7.84949	7.23229	0	9.66107	7.19215	8.7904	7.15086	6.95089	12.3	7.425	10.3284	0	7.84734	4.95705
A012448_42	Bladder Transitional cell carcinoma	BLCA	7.36463	7.89992	6.69123	6.95337	7.07661	6.17896	6.55848	0	6.59735	7.59222	6.53512	7.62689	7.50231	7.26307	6.97436	6.71013	8.09147	5.19855	7.56479	5.69237	5.55974	6.42758	5.31286	8.7377	6.06938	6.30862	6.04973	5.80995	8.54531	5.6495	6.85491	6.32778	6.97436	8.27401	7.50352	6.70804	9.08604	7.18866	7.08307	6.7472	3.28863	12.0387	8.42527	9.74445	0	8.51279	7.28003
A012448_44	Bladder Transitional cell carcinoma	BLCA	9.05869	6.9133	5.92858	3.68504	7.66002	4.32546	3.42391	0	4.07508	2.93947	5.66279	7.61666	7.10542	2.88852	2.20482	2.86236	9.49821	7.65907	7.13578	3.57656	6.16368	7.03689	6.83474	8.26521	6.02018	1.05754	6.09231	7.41203	6.70823	5.78622	5.48557	5.61657	3.25317	7.69658	3.8271	4.23658	9.22931	7.06441	8.03861	6.80414	3.36921	11.8151	7.35218	9.91062	4.28663	7.24866	3.27317
A012448_45	Bladder Transitional cell carcinoma	BLCA	9.44466	7.98673	4.69584	2.193	6.21714	2.93501	3.37309	1.46658	3.24131	2.7142	5.26976	7.52225	6.58649	3.0017	2.50026	1.64406	7.67052	5.40525	7.48632	2.30285	6.94315	7.29186	6.13783	8.67482	3.49383	3.49383	6.2722	6.52831	7.15206	5.03523	5.68433	3.87797	2.40493	6.69877	6.35104	3.94728	9.10268	8.50204	9.30023	7.38379	4.30503	12.8866	7.91609	10.842	3.29547	8.24335	2.54566
A012448_47	Bladder Transitional cell carcinoma	BLCA	8.94658	6.42074	6.62596	5.33582	7.23079	5.71957	5.91709	1.58113	5.90954	6.14326	6.28429	8.30683	7.73794	5.75372	6.21243	6.39662	6.07737	7.7872	7.17517	5.9506	8.86739	7.16411	6.91904	9.59311	5.5453	5.82372	7.26079	6.77058	7.22319	7.05707	7.88482	5.27833	6.3885	6.24281	6.00478	6.07737	8.7067	7.43927	6.8358	3.0074	7.04332	11.4235	8.20173	10.0769	5.29001	9.82436	6.0841
A012448_5	Bladder Transitional cell carcinoma	BLCA	9.82124	6.95887	5.77144	5.99915	4.92153	4.66517	3.24993	4.50646	4.60377	4.92153	6.65269	7.6078	6.96295	5.48399	4.42596	4.8703	8.68272	7.09526	7.15891	4.67516	5.61425	6.93414	6.45244	8.72238	4.49523	5.08774	6.66527	7.09526	8.75452	5.83071	6.26352	4.87897	5.00307	6.91109	6.21984	5.48966	10.0236	8.18798	6.74564	7.59602	5.48966	11.8138	8.24523	10.6301	3.32795	8.24858	6.21984
A012448_50	Bladder Transitional cell carcinoma	BLCA	9.38491	5.74086	5.82547	4.88184	7.23539	3.01864	3.83354	1.07416	3.40122	3.87949	5.06534	7.99417	6.64059	2.57307	3.42207	1.2709	10.2992	8.58443	7.06688	3.14944	6.70794	9.5796	7.84388	9.19656	4.3402	3.61552	7.40994	9.50338	8.34203	5.85644	7.23539	3.19861	3.72025	7.01807	4.52504	4.38337	9.76877	6.90597	7.95625	10.0628	4.52504	12.1416	8.56464	10.3069	4.9765	9.32597	1.67001
A012448_51	Bladder Transitional cell carcinoma	BLCA	8.63033	7.04846	7.29583	6.27743	6.54569	6.19064	5.85659	0	5.85282	6.89404	6.75778	7.41675	7.78982	5.75942	6.13284	0.566783	8.50824	6.87932	7.99242	5.51461	6.26615	7.98384	6.53399	8.59303	5.49059	6.67495	6.07586	7.2087	8.69377	6.1605	7.72952	5.49059	6.67708	6.42668	6.98282	6.29418	9.77686	7.02189	8.50104	8.24231	5.51461	12.4393	8.94468	10.4675	4.0643	9.115	5.78334
A012448_52	Bladder Transitional cell carcinoma	BLCA	12.7441	6.57862	6.72651	5.89405	7.31375	7.49486	6.77191	2.00453	6.9998	6.76551	6.60753	8.20533	7.15636	6.76337	6.45417	3.75744	6.97783	6.13151	7.79839	4.69694	5.86641	7.16449	6.63119	8.28578	6.44085	5.80534	7.8345	7.179	7.89437	6.22464	5.797	9.01036	7.1902	9.64106	7.35695	6.63353	8.9225	7.37947	8.04902	6.65215	8.20848	12.3105	7.73102	10.3021	3.84096	8.01616	6.6452
A012448_53	Bladder Transitional cell carcinoma	BLCA	10.6564	6.85807	6.45689	5.05295	7.93022	5.33644	4.69043	0.428405	5.99335	5.84136	5.76336	7.06368	6.86431	4.48978	5.27531	2.37888	7.24998	5.07464	6.76774	4.95499	5.45696	8.34227	6.99519	9.68019	8.31595	5.23092	8.00367	6.70422	7.83599	5.50568	7.55271	6.1514	6.2532	10.5443	6.40075	5.25011	11.2443	8.52669	8.1368	7.31976	7.96548	12.0891	8.09141	10.7874	3.44637	7.65824	4.77236
A012448_54	Bladder Transitional cell carcinoma	BLCA	10.8547	7.61154	5.34146	3.55682	6.52604	4.90509	4.96635	0	5.28074	4.33076	6.20512	7.94618	8.15698	4.10032	4.26262	3.16724	7.59501	7.39151	8.79314	2.49606	6.71381	7.82856	5.90783	9.00555	4.22014	3.82596	6.54337	9.77602	7.00615	5.62809	6.40799	4.06875	4.1911	8.26105	8.63908	4.86888	9.04208	6.90474	9.07722	8.73083	7.38832	12.0237	8.06696	10.8618	4.5294	9.5388	4.31738
A012448_55	Bladder Transitional cell carcinoma	BLCA	9.01785	5.87962	5.24563	4.0464	6.80656	5.112	5.8952	1.90188	6.46409	4.82528	6.40817	8.96115	7.54856	5.31098	5.28756	2.57883	10.0781	5.39558	7.68703	4.41398	6.40545	8.96484	7.07118	9.03465	5.19617	4.54816	7.91335	8.21672	8.52786	5.60903	7.41578	5.23342	5.23954	9.40828	6.80244	4.67091	9.75901	7.80204	6.21684	7.79375	3.96015	11.8941	8.4757	10.9791	5.47029	8.49947	5.81965
A012448_57	Bladder Transitional cell carcinoma	BLCA	6.40171	6.21789	5.58352	5.29002	7.85935	7.54817	5.69527	0	5.73068	5.54994	6.59523	8.35931	7.25353	5.88231	6.00305	1.11161	8.41944	8.98261	9.45058	4.8308	5.34979	7.48737	6.66748	8.86633	5.61093	4.94717	7.79032	8.40386	7.78912	5.07073	6.2635	6.13726	5.33014	6.11063	5.71561	6.55629	9.95594	7.32477	7.75022	9.36345	3.22234	11.7386	7.55806	10.9331	4.49658	7.90324	5.43198
A012448_59	Bladder Transitional cell carcinoma	BLCA	12.3053	7.15406	6.44237	6.20556	7.32887	6.77681	5.7337	4.0942	6.89696	7.02814	6.96647	7.78603	7.59024	6.89696	5.67559	4.14076	8.71427	8.89235	9.15801	5.08261	6.08573	8.3606	6.6172	8.3112	6.54547	6.34133	6.63764	7.62033	7.95922	7.29454	7.07834	5.43527	7.81862	7.58499	7.39279	6.89187	8.88211	7.52372	7.94289	7.17099	9.24616	12.2254	8.02663	10.0197	5.27752	8.22537	7.04354
A012448_62	Bladder Transitional cell carcinoma	BLCA	9.92574	5.84051	0	3.49202	7.89382	5.877	4.73675	0.921748	6.19863	5.22833	7.16338	8.66103	6.89862	0.611146	4.9826	3.17787	6.71177	6.49707	8.15103	3.20682	5.48627	5.88598	7.41829	8.93208	4.48819	3.62669	5.23537	6.2724	7.81138	4.49993	5.67941	5.705	3.23521	2.7757	8.25346	3.56092	9.65667	5.93439	7.74507	5.66904	5.48627	12.5357	8.34014	10.6561	6.01846	8.37325	4.93147
A012448_63	Bladder Transitional cell carcinoma	BLCA	11.9228	6.23624	6.22105	5.09289	5.82357	5.34492	4.37184	4.0666	5.12589	3.61063	4.69136	7.2993	5.84355	4.42585	0	4.35802	9.11145	5.84355	7.58983	0	5.46584	9.10319	6.85865	8.58696	4.76652	0	6.85373	6.73844	7.61038	5.87785	7.67731	3.61063	4.61205	10.0168	5.17401	4.01468	9.50941	7.03405	8.76903	10.4297	8.26649	13.0811	7.31011	10.8421	4.03219	8.08541	4.73479
A012448_65	Bladder Transitional cell carcinoma	BLCA	5.88137	5.76406	5.69522	7.01036	8.31556	2.83942	3.16973	0	3.92729	3.88296	4.8819	7.40458	7.35473	2.92935	3.49832	3.01401	8.20287	2.27963	5.49624	2.74351	7.09295	6.45484	5.9312	9.5977	6.00545	3.71611	6.48481	5.63635	8.61816	4.09213	4.29183	5.11056	3.31027	10.655	7.11228	4.13055	9.75355	7.73429	7.90333	0	3.55593	12.63	9.02045	9.51297	0.488325	9.37574	3.58389
A012448_66	Bladder Transitional cell carcinoma	BLCA	10.9131	7.85988	4.96219	5.70857	4.24747	4.07902	3.57934	5.36658	2.95737	3.88827	5.61645	8.28908	6.48527	4.67037	0	3.73177	5.71382	6.78819	6.68791	2.50434	7.96908	8.40295	6.65014	8.59267	0	5.19734	8.01968	9.41594	9.43193	6.30258	5.96739	4.91747	3.99543	8.71661	8.01544	4.92653	10.045	6.04428	8.1394	6.49747	7.20582	12.4581	8.25803	10.8083	5.2048	7.743	5.49388
A012448_67	Bladder Transitional cell carcinoma	BLCA	8.50176	5.39641	5.34298	3.79462	6.33824	3.92961	4.86735	1.80688	4.4511	4.39387	5.07093	7.34041	6.65557	3.94563	3.62595	2.06329	5.30002	6.87846	6.58062	2.28093	5.72813	9.32186	5.34298	8.57503	3.75881	3.89703	7.26901	6.29825	7.73426	4.55916	6.72218	3.94563	5.40801	9.13542	7.74116	5.21666	9.00056	8.30394	6.68449	7.55008	3.24085	11.5744	7.59012	11.1385	2.82205	7.23845	4.98052
A012448_69	Bladder Transitional cell carcinoma	BLCA	9.88389	5.14778	4.07277	3.97795	5.99826	4.26172	4.16173	2.56321	4.38509	4.27773	6.21747	7.33764	6.84387	4.41435	3.74444	3.11987	5.22413	3.83379	6.07814	2.88922	5.51497	8.66763	5.73388	8.92755	5.43156	3.74444	7.96054	7.43366	7.46371	3.18923	5.69268	5.28084	3.18923	4.9621	6.74944	4.77173	9.17628	8.54318	6.72629	5.63169	6.40772	12.5073	9.08369	10.7803	3.81197	8.00088	5.77394
A012448_7	Bladder Transitional cell carcinoma	BLCA	10.7999	7.47211	4.61794	3.2765	6.01385	2.36683	4.8623	3.84833	4.7207	3.35528	6.46244	7.65581	6.61164	3.24926	0	3.07401	9.13826	6.17092	5.78161	1.57664	6.20323	5.49311	5.78636	8.78744	4.3999	0	7.07049	6.85923	8.07394	5.40944	6.57918	6.35472	4.22912	4.67023	5.9476	4.58563	9.70164	7.66615	8.33025	4.88017	7.13332	12.8809	8.33755	10.6446	0	8.1394	4.98298
A012448_70	Bladder Transitional cell carcinoma	BLCA	12.5437	5.95151	3.44778	4.03496	6.73174	6.21545	5.80363	0	2.96451	4.48682	4.8211	8.61883	7.2283	4.87599	0.296751	0	8.02806	8.83856	6.98992	4.58892	6.96693	7.61327	6.48632	8.56207	4.49852	3.34776	6.37956	7.98709	7.0627	5.72109	6.72428	1.5224	6.59392	9.2034	6.45361	4.58892	9.15336	6.33781	8.65197	8.28372	7.89043	13.2051	7.7688	10.6564	4.14334	8.26756	4.97987
A012448_72	Bladder Transitional cell carcinoma	BLCA	11.7224	7.45406	6.69922	6.24701	6.60077	6.52649	6.73875	2.2864	7.08386	6.48641	6.98871	8.13841	7.13475	5.964	6.25725	3.8519	7.93224	7.94074	7.51224	5.73397	6.32699	7.41952	6.20177	8.80301	6.77246	5.81941	6.31396	7.25377	7.9237	6.8262	6.98255	5.65869	6.74604	7.57773	7.68279	6.74118	9.18742	7.53066	8.44061	8.05866	8.27742	12.1646	7.93331	10.3038	3.75884	8.3494	6.1587
A012448_73	Bladder Transitional cell carcinoma	BLCA	9.47034	8.21034	6.85455	5.78544	6.48715	4.56842	5.90552	0	5.06648	7.20322	5.93035	5.93527	7.08876	5.84411	7.14076	0	7.28829	8.39918	9.1317	5.69559	6.43257	6.46012	6.54618	8.71219	5.45668	6.20728	6.07989	7.10194	7.84676	5.71858	7.23347	6.5685	7.80842	6.91552	7.61979	7.48045	10.1695	7.4045	9.39339	0	7.22947	11.3834	7.95721	9.38219	0	8.45073	6.0348
A012448_74	Bladder Transitional cell carcinoma	BLCA	13.6367	7.80035	7.43597	7.58105	6.62249	7.61806	7.28097	0	6.8629	7.37438	7.56735	8.1837	7.30592	7.20339	6.96044	6.59575	7.33854	7.72216	8.20265	5.43788	5.77825	6.11123	7.49865	8.49262	1.99876	5.95695	5.9622	7.02449	6.86009	7.12141	6.37374	6.61585	9.90887	7.98038	7.97261	7.11436	8.87058	6.86849	9.96837	7.05916	9.48596	12.1943	8.25592	10.0318	0	8.10767	7.33653
A012448_76	Bladder Transitional cell carcinoma	BLCA	10.0281	7.11446	6.74726	5.91405	6.60068	6.22093	7.06215	0.117797	7.12505	6.74269	6.96921	8.60438	7.07495	6.50662	6.82293	2.70708	10.0718	8.14481	7.67057	5.43005	6.59052	7.13905	6.20105	8.64358	5.92217	6.24379	7.79847	7.46641	8.14046	6.17071	6.6504	5.6659	6.65771	6.9214	6.86355	6.94749	9.54175	7.16151	9.10061	7.95406	8.15431	12.0582	8.67995	9.95056	3.80908	8.0618	6.71491
A012448_77	Bladder Transitional cell carcinoma	BLCA	10.6254	6.49346	5.22856	4.19877	6.50731	6.0485	4.80366	2.15412	5.30194	4.58589	6.18838	9.26004	6.84401	3.53911	4.50533	2.98716	7.1009	7.55066	7.83514	4.54618	7.17656	10.5053	6.18407	8.84713	4.90134	3.27324	6.76547	9.02862	7.81439	5.2369	5.97062	5.55637	4.54618	5.76684	8.16843	5.37178	9.80551	7.16349	8.30658	7.06855	8.9065	12.6832	7.99612	10.4945	4.42	7.48039	5.13348
A012448_78	Bladder Transitional cell carcinoma	BLCA	8.41634	3.76407	3.84155	3.10253	6.57043	2.54618	4.58976	0.426045	4.15653	1.74086	7.30834	10.9743	7.21437	1.74086	2.77405	4.57471	8.67631	6.99456	9.11897	0	5.13231	6.53976	6.559	9.50663	5.1116	2.60661	6.87681	7.60902	8.3538	3.33462	5.75655	0.426045	4.2352	0.129209	10.1897	4.1964	9.0961	6.66936	8.73671	6.83638	7.27614	12.5769	7.41568	10.8297	4.07333	8.10946	5.05851
A012448_79	Bladder Transitional cell carcinoma	BLCA	7.65731	6.86147	7.07957	6.68702	7.53656	6.37285	6.91681	2.26089	6.51371	6.76251	7.48177	8.71936	7.60554	6.4368	6.97464	4.3086	10.5674	5.13893	9.15117	5.48295	4.43264	7.77265	6.48535	8.73282	5.92445	6.09685	7.8855	7.94457	7.72762	6.0286	6.67032	5.73398	6.44008	6.95638	8.72745	6.37629	8.80218	7.84638	7.32875	10.0565	3.89475	11.679	8.23697	9.6567	4.35114	8.62572	6.92856
A012448_8	Bladder Transitional cell carcinoma	BLCA	8.17126	7.29525	6.90043	5.51072	6.94221	5.85699	5.84445	0	4.37086	5.03225	6.75621	8.22785	7.05892	6.44085	6.24495	4.94883	7.93454	6.03668	7.07332	5.53172	4.73913	4.23662	5.7932	9.07225	5.90204	3.58487	7.73396	5.60291	7.9127	5.93394	6.4269	4.91726	5.78884	8.82248	7.00738	5.98432	9.50777	7.22446	8.59447	6.79581	5.70812	11.8827	7.51549	9.652	1.30617	8.29847	6.38424
A012448_80	Bladder Transitional cell carcinoma	BLCA	9.17253	6.4377	2.80631	2.91495	6.58473	3.01598	3.72192	0	3.46032	2.98308	8.48687	11.6853	7.06909	2.91495	2.46887	4.80559	9.6768	7.01113	9.08513	0.424295	6.44376	7.04539	6.57372	9.44092	4.6571	2.46887	6.64117	6.90756	8.2722	3.90868	5.61821	2.09072	2.51563	3.33557	8.91244	2.84344	9.68577	7.19473	9.26693	5.78017	6.43466	13.1593	7.41112	11.0788	3.61862	7.54955	3.48403
A012448_81	Bladder Transitional cell carcinoma	BLCA	10.1945	7.08814	2.65803	5.10989	5.64683	2.79919	3.8173	2.01473	4.22019	2.98798	6.05846	8.49659	6.33261	3.25633	4.03276	4.61336	7.8785	7.60327	7.41044	0	7.095	6.16664	6.22412	8.69933	3.85012	3.10138	6.16664	7.60808	7.65991	6.19247	5.8552	3.74933	2.01473	4.16908	6.86944	1.89402	9.23875	6.64936	8.65822	5.44677	8.60031	13.1331	7.99131	10.6309	2.01473	7.34286	2.8649
A012448_82	Bladder Transitional cell carcinoma	BLCA	11.839	7.5797	7.41222	4.26733	6.67318	5.39905	5.44725	0	5.27767	3.97021	7.63278	8.13855	6.8062	7.98781	6.7782	4.51359	5.42937	10.1156	7.61969	3.389	7.23477	6.34774	6.7303	8.75004	5.34918	3.65837	5.99327	7.61706	8.76616	7.00246	7.35493	6.65534	3.81354	5.63585	7.07136	5.42937	10.0204	7.56476	7.18589	8.40959	7.95067	12.2825	8.55897	10.4528	4.95816	9.85023	4.50222
A012448_83	Bladder Transitional cell carcinoma	BLCA	7.85509	5.9067	4.11263	4.04681	5.90051	3.74861	4.0012	0.132833	5.10981	4.74497	5.50248	6.73877	6.82311	3.54116	3.22132	2.38168	10.0082	6.10301	5.94334	1.65715	6.00819	7.19637	6.02538	9.01621	8.43563	3.92995	4.86442	5.68664	7.21397	3.77596	5.42686	4.27476	3.77596	10.0325	4.85163	5.16256	8.77836	7.90393	7.59598	7.35437	4.71703	12.5318	8.19351	10.8691	5.03256	8.36649	3.50892
A012448_84	Bladder Transitional cell carcinoma	BLCA	9.6661	6.78685	6.22665	5.98333	7.04445	4.17808	3.59987	1.87051	4.24277	5.97954	6.30751	7.40963	7.59077	3.8857	5.24894	4.03928	7.41103	5.22352	7.19753	2.58043	6.01701	10.7334	7.11699	9.49109	5.08218	3.61949	6.3812	7.08029	8.08645	6.46222	7.05529	2.99524	4.55957	10.5471	4.67659	4.44327	9.84084	7.60561	9.04215	8.80621	6.1545	12.6987	8.17862	11.2701	2.83662	7.61052	5.67649
A012448_85	Bladder Transitional cell carcinoma	BLCA	9.5899	5.99309	5.6856	3.75611	5.87245	4.55754	4.76541	2.54775	4.37926	3.56914	5.25349	7.11577	6.56276	3.7365	3.16179	2.6351	5.89032	5.63352	6.52609	1.79698	6.68037	7.8115	6.50885	8.15505	3.03905	3.71661	8.64258	7.70323	8.26012	4.9299	5.54043	4.41672	3.47757	9.81058	5.45298	3.59116	9.95656	6.99713	5.4709	5.34052	7.00944	12.5623	7.48106	11.3154	5.22561	7.93605	3.24745
A012448_86	Bladder Transitional cell carcinoma	BLCA	10.1872	7.16601	4.26493	3.79399	6.44939	1.99496	4.03053	0	3.68272	3.63568	5.54271	8.22742	6.35818	2.38451	3.22348	6.29526	6.46293	7.71087	7.03622	1.34739	7.04524	6.68707	6.46293	9.00182	5.97461	1.34739	5.62929	6.46629	9.05194	4.66694	6.09685	4.54498	2.78013	7.79086	5.65899	2.73622	10.1456	8.25588	9.78815	7.02485	6.66089	13.0223	8.05381	10.6994	4.9525	8.42274	4.16909
A012448_87	Bladder Transitional cell carcinoma	BLCA	9.90789	6.92626	5.45657	4.69021	6.5373	6.1048	6.60197	2.82395	6.07777	3.58228	8.01412	9.2732	6.81336	5.9692	5.64636	4.77118	11.0543	7.84141	8.44444	2.63909	6.32384	7.3612	7.11534	8.68582	5.17985	4.65407	7.92593	7.15683	7.53024	6.94383	6.75484	6.02687	4.99957	5.88335	6.6699	5.75841	8.97848	7.77424	7.98167	7.32142	4.53987	12.09	9.09258	10.507	0.414307	8.34025	6.26515
A012448_88	Bladder Transitional cell carcinoma	BLCA	8.54565	6.60755	4.63333	3.51998	6.37313	3.50201	3.58969	0	3.89522	2.12835	4.57436	8.20118	7.72181	2.76255	4.06393	0.861098	7.3918	8.86892	7.53674	1.16503	6.56924	9.76827	6.59489	9.40595	3.85332	2.03147	5.53605	7.85075	8.21572	4.51288	7.82116	1.98047	2.30454	6.96975	5.68682	4.79701	9.95072	6.42888	9.72148	9.14121	7.29338	12.3502	8.34482	10.8478	3.55526	8.37228	5.47289
A012448_89	Bladder Transitional cell carcinoma	BLCA	8.0003	6.50577	7.34789	7.04172	6.87319	6.52466	7.32381	0	7.60143	7.31976	7.64633	8.47184	7.52607	7.46257	7.61912	3.23344	7.76828	5.77166	7.90075	6.03482	5.4145	6.71355	6.74813	9.12092	6.3582	6.77796	7.14913	6.8014	8.30767	6.29632	6.90057	6.39973	7.01691	7.19261	6.2825	7.38067	9.69812	7.1852	8.55806	1.83373	4.86655	11.7847	8.03448	10.3158	3.30076	8.52442	7.55623
A012448_9	Bladder Transitional cell carcinoma	BLCA	8.71748	7.82866	6.10982	5.3663	6.10982	5.33918	5.39292	1.15035	5.57601	5.04899	7.51146	7.87661	6.78454	5.09512	5.24878	2.67095	7.84707	7.94297	8.77428	3.90434	5.62175	6.94428	6.5468	8.77327	4.43168	4.64163	5.95404	6.26488	7.72455	6.0475	6.7785	5.63965	4.90844	5.79545	6.94607	5.20137	9.79403	7.49189	7.91201	7.86809	5.78342	11.2258	8.12472	10.2501	4.72781	8.37159	6.23576
A012448_90	Bladder Transitional cell carcinoma	BLCA	10.0192	5.08514	4.22848	2.61586	7.87581	4.69429	3.62781	0.906105	4.28581	4.15653	5.89435	8.08085	8.43333	3.22061	3.37654	1.94483	6.87331	6.65569	6.56827	2.84676	7.15452	8.0247	7.02413	7.77829	4.3836	4.02801	6.59574	7.79419	7.8962	6.37837	7.19699	4.00087	4.26315	6.88635	5.33917	5.40276	9.39303	7.17743	8.36514	8.58265	5.37132	11.9147	8.79994	11.1023	3.91625	8.52786	3.49796
A012448_91	Bladder Transitional cell carcinoma	BLCA	13.2633	6.60079	6.68312	6.02084	7.63138	5.98194	6.37021	1.78232	7.83281	6.38519	6.99389	8.29306	7.39275	6.05872	6.3305	0	6.51892	8.14511	7.95935	5.37296	5.57988	8.02683	6.23117	8.9847	5.67073	5.20071	6.19761	6.69279	7.49989	5.51597	6.34896	5.06586	6.24109	6.24109	6.41762	6.435	10.155	7.19095	7.65011	5.42028	3.9888	12.4499	7.1634	10.5139	4.01986	8.17214	5.99372
A012448_92	Bladder Transitional cell carcinoma	BLCA	8.55248	5.34125	6.21689	4.67967	5.24255	4.42222	5.59234	0.877899	5.57723	5.22327	6.44485	7.79214	7.56974	4.48832	4.88175	0	6.52315	6.79971	9.51598	2.88098	6.65612	7.95392	7.03538	10.077	4.96149	3.57168	7.63321	6.84667	8.02802	4.31701	7.00183	4.49905	6.43371	5.19055	10.2653	5.08056	10.3085	8.29676	9.27314	6.17401	4.3764	12.4453	8.21696	11.276	4.8317	7.93528	6.29284
A012448_93	Bladder Transitional cell carcinoma	BLCA	9.64182	5.9522	4.65167	0	5.869	0	0	0	0	0	4.08595	8.17234	7.45142	0	0	4.05617	9.50212	9.10581	7.84343	3.75622	4.92317	6.24069	7.44138	8.95158	0	2.96117	5.77157	7.27197	8.03023	6.76723	6.54135	4.50507	0	4.93139	6.34597	3.47037	9.72402	7.29127	7.86721	8.66571	7.12372	11.5264	7.27359	10.7333	0	8.75994	5.68178
A012448_94	Bladder Transitional cell carcinoma	BLCA	9.37027	5.86696	5.30969	4.87663	5.69014	4.64825	5.11325	1.17776	4.99133	4.94828	5.41462	8.30656	6.62303	0	3.67064	0	8.92379	7.40622	6.57291	1.58988	7.12433	10.1369	6.22171	8.41724	4.82996	4.3373	7.49115	6.81736	9.12322	5.27528	5.59288	5.23286	3.84972	9.40172	6.04503	4.68017	10.4957	7.67399	10.2542	8.722	6.23609	12.5957	7.72078	11.2182	3.73284	8.18204	4.99133
A012448_95	Bladder Transitional cell carcinoma	BLCA	10.2873	8.68271	4.53492	0	5.06486	2.66884	2.93843	0	4.52472	0	4.40748	8.05997	5.82436	2.99864	0	0.962985	9.32502	7.17852	6.84513	3.493	6.0186	7.37727	6.61209	8.09055	3.19152	2.42739	6.74544	7.58297	6.90927	5.50444	6.33984	1.07906	0	9.55793	8.88316	3.8277	9.41958	7.83801	7.63842	8.318	6.62409	11.8737	7.67347	10.3171	4.55511	7.47719	2.13726
A012448_97	Bladder Transitional cell carcinoma	BLCA	10.6621	6.65568	3.75937	3.91016	5.68198	4.30441	5.31833	0.89125	4.42621	4.24888	5.08459	8.59261	6.65212	3.88609	2.66237	3.09908	7.86334	7.90135	6.8915	2.71796	5.57316	8.62568	6.32971	8.52215	3.56088	3.78562	4.84351	7.12274	6.87326	5.59559	6.07686	3.93382	6.03917	3.49876	7.32869	4.42621	9.34898	7.4153	9.75609	6.34744	7.95438	14.0725	7.93839	10.3381	3.62043	7.66904	4.11036
A012448_98	Bladder Transitional cell carcinoma	BLCA	9.65683	5.18533	2.94841	3.05593	7.8659	4.79837	5.75768	3.68875	4.1106	2.94841	6.06706	9.2158	7.31307	3.98925	2.70586	3.87645	10.3425	8.91208	8.79604	3.95262	6.15029	10.0217	5.87977	7.86097	3.81655	2.41414	7.88182	8.4034	8.29601	5.45784	6.16237	5.63011	0.960239	10.1104	7.09091	4.93608	9.69648	7.87694	8.4802	7.8094	4.83907	11.9527	7.94495	10.357	4.81886	7.44913	3.6663
A012448_99	Bladder Transitional cell carcinoma	BLCA	7.61926	7.5727	0	5.84781	5.35158	4.35425	7.08201	5.41962	6.83029	7.41771	6.8386	5.91222	0	7.4641	7.897	6.63897	8.35069	5.8723	8.2929	0.781538	6.80083	7.24405	6.26649	8.76346	5.96631	1.24872	8.84099	8.39644	8.77866	7.73729	7.522	6.90341	6.77508	5.7804	7.10286	6.033	5.25555	4.8579	7.79608	6.75766	7.40098	12.0326	7.43973	9.08752	6.44036	8.56867	6.10365
A008760_100	Breast_ER+	BRCA_ER+/PR+/HER2-	9.80065	9.12383	10.0535	5.77583	6.05694	5.0884	5.96487	2.09564	6.19965	5.76097	6.10086	7.50047	7.39055	5.99057	5.17313	3.86437	6.65556	6.91688	7.30267	6.68209	7.56888	7.42551	6.55006	8.38584	5.60334	6.32278	7.043	8.96438	7.46424	7.31289	7.1514	6.40471	6.66623	7.11875	7.61367	5.96487	10.0514	7.85545	6.75388	4.40003	7.43178	11.4084	8.11404	9.70364	5.72059	8.2882	6.08106
A008760_101	Breast_ER+	BRCA_ER+/PR+/HER2-	10.0701	8.54157	8.31912	5.80224	6.43592	5.75258	6.06075	3.39062	6.08101	5.91036	6.72053	8.2056	7.23804	6.70495	6.91138	4.62342	7.46003	6.44845	8.36281	6.2227	6.6706	7.00978	6.7837	8.38171	4.92184	5.39943	7.45227	7.24344	7.94322	6.40732	6.62992	6.17449	6.10099	6.17071	8.45651	6.33156	9.14937	7.38053	7.76059	4.93971	7.80268	12.3256	8.31314	9.9052	3.62944	8.35783	6.02773
A008760_103	Breast_ER+	BRCA_ER+/PR+/HER2-	8.19036	7.47085	7.91226	6.01299	6.68568	5.46498	5.66091	4.25062	5.85711	5.97015	6.0546	7.55299	7.37062	5.85711	6.78791	5.02865	7.24145	6.40277	7.09957	5.44007	5.38242	7.23604	6.65625	8.26404	5.53133	5.73956	6.68303	9.71643	7.59025	5.61715	6.23916	3.47229	6.52029	6.26775	5.53133	6.04225	9.04426	7.21417	7.22879	6.51732	7.31863	11.422	9.20071	9.62617	6.4842	8.50747	6.15367
A008760_104	Breast_ER+	BRCA_ER+/PR+/HER2-	8.52558	7.55164	7.68885	5.28205	5.87477	5.13896	4.70808	3.11155	5.56398	4.71771	5.83994	7.75344	7.15106	4.88933	4.52287	4.89782	6.67336	5.45887	6.95954	4.88933	5.49849	7.29141	6.6024	8.35028	4.20479	4.89782	6.43456	9.64375	7.59276	5.37012	5.87906	4.90626	5.97447	5.35786	5.04269	5.59564	9.10175	7.12237	7.2068	4.25853	6.86959	11.4291	9.13804	9.8344	5.44735	8.38392	5.21568
A008760_107	Breast_ER+	BRCA_ER+/PR+/HER2-	8.78749	8.5433	9.20709	6.27218	5.9893	5.86561	5.29163	2.94348	6.62874	6.44189	6.61251	8.48844	6.95728	7.07704	6.3158	4.40171	7.98129	6.56991	8.67196	7.62107	6.83469	6.45756	6.72464	8.03447	5.76849	5.86952	7.73792	8.34212	7.822	7.17819	6.44975	5.91939	7.07365	7.91097	6.31293	6.44189	9.48411	7.67007	7.14472	5.0305	6.11973	11.997	8.24993	9.87134	5.74315	8.17296	6.27218
A008760_108	Breast_ER+	BRCA_ER+/PR+/HER2-	12.1202	8.57887	7.12963	6.54706	6.81987	7.53894	5.80083	5.36275	6.4476	6.42817	6.8831	8.12623	6.92991	6.42817	6.11225	4.92798	8.9025	7.34357	8.05515	5.54822	6.45402	7.14558	6.67074	8.3698	6.08768	6.62025	7.4259	8.56558	7.35047	7.05556	6.71952	6.09592	6.70344	6.60302	7.62539	6.56793	9.03206	7.72033	8.72672	5.38308	9.31425	12.5584	8.45709	10.1201	3.71341	8.64068	7.02138
A008760_109	Breast_ER+	BRCA_ER+/PR+/HER2-	9.29454	8.50326	9.08288	6.295	6.44362	6.05199	6.89399	0.877215	7.33569	6.68801	6.92611	7.57919	7.42219	6.23098	6.3347	4.97895	8.02037	7.30936	8.06039	6.17861	6.53356	7.57919	6.3691	8.36523	6.36058	5.87779	8.44802	7.28705	8.21731	7.20373	7.71577	5.58036	6.83368	7.21559	6.6846	6.21688	9.51553	7.63326	7.56628	5.48163	7.16998	11.8911	8.25574	9.64838	4.66962	8.84546	6.9716
A008760_11	Breast_ER+	BRCA_ER+/PR+/HER2-	9.5434	8.26546	8.55959	5.79405	5.9908	5.573	6.8616	1.35748	6.85038	6.43945	6.73311	7.69069	7.30131	6.77821	6.55798	3.03431	7.55733	6.91103	8.42143	6.11319	6.49813	8.14437	6.05574	8.3315	5.93878	6.10849	8.51588	6.49813	7.29718	7.02768	7.53297	6.01109	6.49813	7.48118	8.30503	7.2099	9.09033	7.6605	7.80697	6.67389	9.3573	12.9049	8.12355	10.5767	5.76447	8.37129	6.42061
A008760_110	Breast_ER+	BRCA_ER+/PR+/HER2-	9.72123	8.08423	7.88695	5.32029	6.69866	5.21244	5.64681	3.12978	5.87617	6.33987	6.50776	8.40748	7.04156	5.58897	5.26453	3.93225	7.60996	6.555	10.0417	6.22771	6.60524	7.76065	6.56658	8.55711	5.57529	5.01709	7.82566	7.12534	7.99967	6.95791	7.45544	4.9967	6.32632	6.70914	7.3748	5.8461	9.58276	7.63985	8.22014	5.42063	8.43173	13.0232	8.31307	10.326	5.20654	8.39455	5.93807
A008760_111	Breast_ER+	BRCA_ER+/PR+/HER2-	9.1164	8.13454	8.81475	5.87952	7.06726	6.21185	5.95239	0	6.95055	6.88691	6.03301	7.93172	6.96823	8.11615	8.44556	1.13188	7.28275	6.67359	8.14235	6.28421	6.44437	8.3499	5.48841	7.80791	6.56546	5.70774	8.16168	7.36513	7.58159	6.73684	7.95259	5.65778	6.34412	6.7437	7.37621	6.51824	9.52654	7.54868	7.62867	7.18533	8.29375	12.4992	7.6562	9.71678	4.4438	8.78762	5.36037
A008760_112	Breast_ER+	BRCA_ER+/PR+/HER2-	10.8123	7.73458	8.69116	5.74489	7.22971	6.4767	6.39	0	0	5.25662	7.67951	7.09133	5.18486	6.71188	7.16591	5.86455	8.09908	6.57261	4.61482	5.96651	6.83185	8.32953	5.86914	8.17049	6.81769	0	8.35917	8.78515	7.09525	7.34284	7.06758	3.81898	0	5.65214	6.17349	4.97963	8.80324	8.49741	7.5739	5.82261	7.60997	12.051	8.68857	10.0649	4.91899	8.58086	6.38681
A008760_13	Breast_ER+	BRCA_ER+/PR+/HER2-	10.3535	8.42092	6.75824	6.57971	6.21814	6.91341	4.98782	0	5.24326	7.15031	6.52299	7.84515	6.87237	6.24177	3.11815	5.56693	7.61349	8.13422	7.93304	4.03258	6.68688	5.08245	5.92897	8.29248	3.30917	6.06763	5.38792	9.19731	6.81447	6.55163	6.86859	5.40894	5.0155	6.04766	6.53738	4.65978	9.38341	7.41217	8.82158	7.05683	8.27254	12.7709	8.14679	10.6452	0	7.8179	6.52299
A008760_15	Breast_ER+	BRCA_ER+/PR+/HER2-	10.1945	8.03655	8.17411	5.09737	6.39368	6.31341	5.38128	0	6.29453	6.29453	6.35045	7.68434	7.20934	7.40688	5.91395	1.48377	7.36224	6.78318	8.49179	4.62762	6.5226	8.06692	6.44595	7.90829	5.58149	5.86871	6.98746	7.95593	8.16582	6.27924	7.04734	5.6662	6.55786	6.61072	7.52499	6.05077	9.30934	8.1844	8.27292	4.74354	7.36948	11.9627	8.28253	10.29	4.50157	8.04449	6.48977
A008760_17	Breast_ER+	BRCA_ER+/PR+/HER2-	11.4365	8.54797	8.20217	6.85604	7.25452	7.77745	6.60265	0	6.66367	6.68998	7.18222	7.66589	7.2143	6.5097	6.15098	5.22781	8.05557	6.91857	7.84925	6.3456	6.07316	6.60956	6.65701	8.01712	6.31212	6.44936	7.78662	7.71796	7.3931	7.20064	7.56998	4.16036	6.63009	6.62328	7.49361	6.86184	9.28721	7.74645	8.78916	5.60494	8.64363	12.3303	8.58525	10.0326	4.26908	7.937	6.17912
A008760_23	Breast_ER+	BRCA_ER+/PR+/HER2-	10.3768	7.52395	7.74992	6.09462	6.00038	6.66487	5.96755	0	6.41181	5.71408	6.36215	7.14769	7.14769	6.77016	6.44399	2.44393	6.50628	6.99316	7.6009	4.1247	5.71408	8.43201	6.75099	8.54203	6.02186	5.40637	6.30197	9.27055	6.91495	7.85239	6.71188	4.37888	6.35371	6.33667	8.22072	6.83833	8.98224	8.18546	8.10724	5.036	9.7467	13.0813	8.52144	10.3679	4.04301	8.45982	6.08445
A008760_25	Breast_ER+	BRCA_ER+/PR+/HER2-	9.93997	8.15559	7.73701	5.9366	7.77055	7.17656	7.14813	3.20046	7.02848	6.71201	6.33434	7.22877	7.40461	7.62917	6.12341	3.34103	7.60613	5.75585	8.30611	5.70472	6.42137	8.45664	6.55728	8.4809	6.59521	5.68726	8.17763	11.0685	7.5396	6.42664	6.79584	6.26544	7.49013	7.24675	7.09618	6.42137	9.2821	7.63828	7.49265	5.50998	6.49845	12.1943	7.93856	9.91488	5.53946	8.03485	6.65927
A008760_27	Breast_ER+	BRCA_ER+/PR+/HER2-	8.41399	8.12472	7.77484	4.07679	6.42222	5.75071	0	5.79975	2.64066	4.79594	7.39866	7.32639	7.43681	7.3192	4.95284	6.25143	6.68716	6.96412	8.78753	4.4721	7.5517	7.86647	6.60282	8.80222	5.00156	5.87359	7.72493	7.9619	8.5876	6.91727	7.79398	5.5524	3.77433	6.48782	6.38138	5.7073	10.4164	8.80907	6.70198	6.02857	6.92044	11.6383	8.58461	10.7023	6.58295	8.73356	5.94384
A008760_29	Breast_ER+	BRCA_ER+/PR+/HER2-	8.82033	8.13381	7.66011	6.94427	7.1218	6.75979	7.07404	1.43896	7.25944	6.91042	7.05776	7.76522	7.37927	6.41825	6.60409	3.01551	7.1964	6.24695	9.55598	6.37802	5.74437	6.55081	5.88223	8.46328	6.35155	6.52736	7.25785	8.17715	7.80369	7.4818	7.30459	6.25649	7.37344	7.30612	8.4564	7.35283	9.2289	8.42078	7.51265	3.40682	5.90263	11.5588	8.83685	9.99051	4.73139	8.28597	6.94427
A008760_3	Breast_ER+	BRCA_ER+/PR+/HER2-	9.54483	8.35922	7.26601	5.63249	7.15337	4.74141	4.86363	0	5.91601	6.00723	6.96293	8.64614	6.53855	6.70038	4.59225	4.11188	7.20052	6.3516	8.04444	5.78465	7.45718	8.62229	6.00723	8.31824	4.71279	5.74985	7.82963	7.20823	9.48314	6.0479	7.15868	5.19902	4.87659	6.28511	6.91662	5.77083	10.5605	7.64312	8.85375	6.50137	6.18967	12.6286	8.48833	10.3803	4.62334	7.88681	5.78465
A008760_31	Breast_ER+	BRCA_ER+/PR+/HER2-	9.40332	7.0552	9.59008	5.83687	6.56178	5.66401	5.92571	1.43389	6.23862	6.05825	6.72471	7.42219	7.54568	7.5765	7.48526	2.5178	6.58924	5.92092	8.68695	5.461	7.17481	8.89379	6.21922	8.52893	5.64669	5.53189	8.14696	7.87184	7.80315	5.52559	6.67432	5.38644	6.32826	6.25776	8.18944	6.29158	9.44609	8.06349	7.72829	8.37704	6.1223	12.3974	8.11793	10.6903	6.06261	8.11373	5.76378
A008760_33	Breast_ER+	BRCA_ER+/PR+/HER2-	10.794	8.07238	8.56716	6.32601	7.17273	6.25319	7.07284	2.06376	7.42805	6.96551	7.21168	7.77099	7.47861	6.97225	6.70538	4.02847	8.73995	7.08998	7.92997	6.2337	6.17359	6.63282	5.98328	8.07551	6.2309	6.83114	7.16099	7.34094	7.98847	6.88569	6.90166	5.97324	6.56536	6.9672	7.2202	6.90342	9.13316	7.75252	8.87729	5.32229	8.24712	12.1711	8.3917	10.1385	3.74351	8.28279	7.05867
A008760_37	Breast_ER+	BRCA_ER+/PR+/HER2-	8.26631	8.36207	7.94186	6.46755	6.89131	7.15789	6.37447	4.97382	7.08632	6.83752	5.31175	7.14587	7.63008	7.49761	7.89715	5.78972	8.3499	7.3342	8.23071	6.49939	6.70179	6.34673	5.91777	8.16275	6.23769	6.99546	5.92717	7.25994	7.65149	7.20885	7.76586	7.01321	7.86818	6.87926	7.07368	6.87198	9.53136	7.97734	7.61417	5.2457	7.39302	11.3919	8.05867	9.48599	4.24665	8.47207	7.86207
A008760_39	Breast_ER+	BRCA_ER+/PR+/HER2-	10.2596	6.86238	9.11163	4.28562	5.81043	6.62612	4.68525	1.50705	4.98957	2.92646	5.57585	7.94881	6.91586	5.27525	2.70132	0	7.00492	6.59367	6.62612	4.3388	7.11572	8.76945	7.03947	8.4473	0	3.31941	8.48391	7.77279	7.85381	5.81513	7.49386	5.08604	6.16721	6.55767	5.86583	5.10151	10.2022	7.4477	6.92892	7.74966	7.74228	11.9097	8.26613	10.1298	4.72574	9.04819	3.62791
A008760_41	Breast_ER+	BRCA_ER+/PR+/HER2-	10.3274	7.76757	8.28187	6.14243	7.11253	6.45247	6.56894	1.53524	6.87978	6.79861	6.6922	8.43014	7.41757	6.93942	7.31623	1.53524	7.60793	6.68706	8.0135	6.52059	6.36496	7.82375	6.26491	7.85963	6.01271	6.06917	7.21261	7.59974	7.90909	6.62114	6.65842	5.32493	6.55206	6.77213	7.19278	7.42067	8.58892	7.61608	8.20476	4.70558	8.66286	12.4261	7.83774	10.0442	3.25177	7.92557	7.1029
A008760_43	Breast_ER+	BRCA_ER+/PR+/HER2-	9.49721	8.10265	8.46941	2.59135	6.75482	4.05782	2.65852	3.8722	3.1063	0	5.59246	8.99633	5.03296	2.52089	1.6573	2.52089	6.14856	5.86551	10.3299	2.19863	6.08893	6.84048	6.77388	8.18327	4.26599	3.48502	8.61497	9.66126	8.0489	7.59901	4.72357	3.24389	4.44788	4.08249	6.4576	4.4094	10.1996	8.05826	8.22957	3.1063	8.19322	11.8533	6.83323	10.1614	6.39497	10.0703	4.19989
A008760_45	Breast_ER+	BRCA_ER+/PR+/HER2-	8.86932	8.79956	8.42885	6.63831	6.57947	5.68606	6.29694	3.19261	6.71486	6.16491	6.99415	7.20699	6.64354	5.92821	5.61326	3.86503	7.76789	6.38703	7.52591	6.07484	6.4481	8.65292	6.17939	8.45289	5.82147	6.22896	8.96227	8.17616	9.26263	6.97352	8.07911	6.04352	6.77806	6.22198	6.40562	5.73589	9.17502	8.04986	7.51453	5.79351	6.63831	12.5949	8.51415	10.1812	5.92821	8.66197	6.83862
A008760_48	Breast_ER+	BRCA_ER+/PR+/HER2-	9.42456	8.05211	9.66398	5.95859	7.72291	4.28338	6.827	6.35441	6.0647	7.09629	6.47477	7.17379	7.43349	7.69013	6.03652	3.38013	7.13667	6.47127	9.50043	7.26969	7.52927	7.50206	6.97288	7.87384	5.65316	5.82222	9.55607	7.37844	8.99454	8.23575	7.57569	6.11945	6.10143	5.5373	6.75965	6.39935	9.75504	7.73903	7.65195	3.90132	6.36577	11.6424	7.63483	8.66638	4.8346	9.42184	3.88034
A008760_5	Breast_ER+	BRCA_ER+/PR+/HER2-	10.3353	8.26034	9.0886	6.41627	6.23686	6.58434	5.87403	0	6.64536	7.02726	7.23281	8.56886	7.20544	6.88731	6.68023	4.87052	7.41429	7.82124	7.51284	5.46399	7.45204	7.68784	5.95514	8.22806	6.6908	5.26628	7.04384	8.4109	8.14118	6.87346	6.96769	4.73417	5.91064	6.51469	7.3424	5.82212	9.34419	8.05998	8.65096	6.64536	7.96743	12.3318	8.32025	9.87817	4.65005	7.95104	6.82393
A008760_51	Breast_ER+	BRCA_ER+/PR+/HER2-	9.94309	8.77388	7.93818	5.94429	6.75026	5.61581	6.00892	0	7.29051	7.86053	6.9092	7.00737	7.65825	7.61276	7.53199	0	6.23588	8.1231	8.48677	6.86333	5.56895	6.43717	5.84551	7.89133	4.42312	5.9948	6.56207	8.9313	7.3388	6.40016	7.79688	7.34993	7.51725	7.20114	6.42669	8.06855	8.61917	7.62197	8.05501	0.770008	7.14153	11.8015	7.82906	9.64626	3.86365	7.84094	7.58712
A008760_53	Breast_ER+	BRCA_ER+/PR+/HER2-	10.5974	8.61502	7.97223	7.61593	7.52008	7.42847	7.02563	2.41377	7.03187	7.18899	6.66801	7.61177	7.75188	7.64335	7.36895	2.81198	8.54114	8.22091	8.10044	5.81587	5.3803	5.3204	5.94488	7.97655	6.24968	6.81993	7.21663	7.37223	6.84848	7.96356	7.22755	6.18398	8.09846	7.5922	7.2221	7.47347	8.63017	7.77314	8.66938	4.67051	9.30688	12.0145	8.77294	9.41424	5.13966	8.11324	7.15319
A008760_54	Breast_ER+	BRCA_ER+/PR+/HER2-	9.3101	8.81934	7.90484	7.15644	5.54717	6.20186	0	6.65838	5.4779	4.10151	7.37223	5.80929	7.16749	7.84076	5.49553	7.68811	8.39278	8.36667	7.9147	7.27349	8.55292	0	7.08254	8.95934	0	7.56826	6.06685	7.66492	6.11327	8.19115	8.13037	7.16749	0	7.77369	7.39119	7.5388	9.37107	7.51306	7.68427	6.42988	9.1812	12.3527	7.26323	9.45119	7.1341	7.36745	7.64531
A008760_55	Breast_ER+	BRCA_ER+/PR+/HER2-	11.1763	8.50007	7.78604	6.2685	7.03889	7.19688	6.87086	1.09854	6.45836	6.39455	6.62889	8.09291	7.52506	6.58096	6.91701	3.10587	8.22443	7.8058	8.20782	5.9468	6.04982	6.44582	6.84005	8.423	5.83105	5.82622	6.61776	7.26448	7.30496	7.55747	6.95068	6.44582	8.566	6.83284	8.11782	6.57522	9.17294	7.79472	9.77237	6.87086	6.00352	12.6553	8.19664	10.0937	4.37739	7.75589	6.75875
A008760_56	Breast_ER+	BRCA_ER+/PR+/HER2-	10.0875	7.67105	7.74503	5.74615	5.44895	6.04666	5.99246	4.28933	4.84873	5.62314	5.88946	6.51876	6.92685	5.31404	4.89673	5.07421	7.42729	8.40544	7.95797	0	7.35611	7.40671	7.23529	8.05636	5.90715	5.38307	7.37952	8.35908	7.23763	6.76494	7.23296	7.09317	3.89942	5.7592	7.44556	5.38307	8.96205	7.39004	7.7678	7.40464	9.2655	12.5365	8.14598	9.37969	4.88488	8.5466	7.11869
A008760_57	Breast_ER+	BRCA_ER+/PR+/HER2-	8.43596	7.82977	8.9017	5.91479	7.12451	6.41597	5.9723	0	6.06584	8.0432	6.87384	7.91917	6.60704	6.65298	7.37045	3.05022	8.40049	7.41705	8.73845	6.77573	6.96165	6.4307	6.3148	7.39619	6.19568	6.56226	6.70963	9.06448	8.26405	7.2984	7.61574	5.82844	7.38565	7.10076	7.01149	6.51051	9.12505	7.53897	7.78233	3.11	6.09202	13.0054	8.78847	9.69724	2.08844	8.8207	6.96772
A008760_58	Breast_ER+	BRCA_ER+/PR+/HER2-	9.95508	7.82472	7.86351	4.26029	7.05411	4.56925	4.58309	2.10079	5.80749	4.61038	7.50307	7.6218	6.80234	7.18011	5.49254	3.18506	7.77886	5.06952	10.3027	5.05966	7.17098	8.73866	6.15658	8.21414	3.3879	4.31106	7.53368	7.6985	8.14702	6.47132	6.54033	3.44963	3.72398	6.08543	8.03568	5.06952	8.99113	8.23072	7.38755	4.54117	6.9984	12.342	8.36695	10.3963	5.33788	8.7992	3.5657
A008760_59	Breast_ER+	BRCA_ER+/PR+/HER2-	9.9682	6.9039	6.11973	6.00014	5.84857	5.17526	3.5702	3.74062	4.08613	4.42307	7.00056	8.3342	6.83028	5.6428	3.49051	3.59581	7.12672	6.40335	8.99366	4.04952	7.20162	8.0857	6.26651	9.09874	2.71338	4.08613	8.00077	6.11531	9.02287	6.82488	6.42851	4.51991	4.13935	5.06037	6.23425	4.75405	10.0614	8.71487	7.40004	5.43854	7.18062	12.2803	7.46402	10.65	5.22535	8.22251	4.04952
A008760_60	Breast_ER+	BRCA_ER+/PR+/HER2-	9.36997	7.84261	8.09493	7.02185	6.7315	6.42028	6.55427	0.887527	7.41206	7.35521	7.33575	7.61294	7.13425	6.99233	7.07446	0	7.90731	9.17133	7.22165	5.7564	6.35218	7.73976	5.81379	8.29358	6.41287	6.38284	7.34746	7.12067	7.41948	7.10236	7.00717	7.38581	7.35134	7.20888	7.13425	6.88397	8.80175	7.8536	7.62902	6.51329	6.68919	11.5659	7.58684	9.61565	2.29895	8.32352	7.38581
A008760_61	Breast_ER+	BRCA_ER+/PR+/HER2-	9.17837	7.27469	7.68629	6.36292	7.29705	7.10769	6.81196	4.42693	7.40096	7.28112	6.93518	7.69594	7.58611	6.20301	6.33233	4.53836	7.11849	7.26501	9.21153	6.22982	6.0758	7.71504	6.03077	8.04063	6.8296	7.30967	7.17821	7.71029	7.93259	6.90222	7.1919	5.53546	6.77148	7.38911	6.9311	7.20885	9.16193	7.9203	8.32487	4.68118	9.05075	12.1734	8.16911	10.0207	5.04042	7.80246	7.04492
A008760_62	Breast_ER+	BRCA_ER+/PR+/HER2-	9.0972	8.24407	8.13373	5.82811	6.1511	6.10675	5.10797	0	6.08975	5.59109	6.69505	6.82736	6.77518	5.52521	5.28759	1.14429	7.17219	6.54937	7.95448	4.75252	6.17278	8.64101	6.95482	8.28694	5.55853	5.46499	8.47099	6.59423	8.40955	6.43293	7.96073	4.48434	6.04931	5.95238	7.10613	5.90783	9.37126	8.27697	7.40751	3.32344	8.0542	12.5737	8.54454	9.93096	4.64805	8.52043	5.74372
A008760_63	Breast_ER+	BRCA_ER+/PR+/HER2-	11.8109	7.45063	7.67689	3.76418	5.95344	7.15963	5.40566	2.5696	5.76928	4.66041	6.50772	8.05196	6.86602	5.09019	4.14059	3.0724	7.53881	6.80636	7.80145	6.22918	6.69797	7.44877	6.48616	8.46321	5.7929	4.52596	6.63076	7.99457	7.74808	7.76161	6.91257	4.59475	4.55387	5.54429	7.84163	5.88916	9.61897	8.15008	8.52444	5.05156	9.25243	12.6787	8.46872	10.5781	5.60558	8.26851	5.08063
A008760_65	Breast_ER+	BRCA_ER+/PR+/HER2-	9.89136	8.25443	7.62677	3.85879	7.05294	5.59016	6.50487	1.61447	6.48693	6.15107	6.63436	5.89771	7.45841	6.62126	6.74415	4.63413	6.60139	6.93882	7.38477	4.73485	5.7491	7.37505	6.26492	8.20042	7.13816	5.17208	7.91936	6.79169	8.5583	6.45776	6.30233	7.04316	5.85359	6.75917	7.38283	6.11416	9.86209	6.23515	7.31937	0	8.21575	12.5422	8.15002	9.2397	5.04053	8.5583	6.85179
A008760_69	Breast_ER+	BRCA_ER+/PR+/HER2-	10.2823	7.87264	8.04214	5.9978	6.87237	5.53517	5.63064	0	6.98884	6.66963	7.24848	7.567	7.21158	7.05555	6.54362	4.01362	9.4913	6.82854	7.75045	5.9978	6.02024	8.09419	7.20669	7.96712	4.82476	6.81149	6.61907	7.72107	7.68641	8.00418	7.35972	6.49904	6.25597	7.09132	6.77676	6.97167	9.22925	8.91481	7.55936	4.764	5.62577	11.6296	8.87995	10.0535	5.35857	9.11531	7.19687
A008760_7	Breast_ER+	BRCA_ER+/PR+/HER2-	9.93966	8.16067	8.22574	5.73535	6.19325	5.69202	5.93903	3.33982	6.19325	6.73964	6.60304	7.82562	6.12971	5.85313	6.09271	3.79372	7.99786	8.10601	7.25895	6.91004	6.54942	7.167	6.48106	7.54275	6.10515	5.48547	7.11464	6.8423	7.56243	7.2956	6.96796	6.56752	6.95656	6.54942	7.14106	6.50003	9.04899	7.80797	8.01883	7.24777	7.27189	12.1303	8.08523	10.0424	4.82024	8.55838	6.11338
A008760_71	Breast_ER+	BRCA_ER+/PR+/HER2-	10.7756	8.09733	8.29561	6.11891	6.32776	6.13247	6.28591	3.67219	6.69964	6.22395	6.84258	7.52344	7.20206	6.12571	5.91441	5.1975	8.05525	7.65605	8.13317	5.1975	6.86305	6.74888	6.99875	8.53387	5.10427	6.32185	7.1363	8.18937	7.62283	7.7203	7.68394	5.89863	6.15256	6.65338	7.52344	6.46265	9.48394	7.65135	8.34302	6.03479	8.15824	12.4491	8.37188	10.2506	5.34452	8.13822	6.96884
A008760_72	Breast_ER+	BRCA_ER+/PR+/HER2-	10.249	7.9669	7.8453	5.41577	6.64276	6.71952	5.50199	2.39848	6.14156	5.77138	6.5801	7.90738	7.62946	6.53361	5.06984	4.01737	7.42733	6.77119	7.95754	5.77138	6.37743	8.75291	6.32744	7.73046	5.74442	4.94278	7.23349	7.95754	7.55539	7.35253	6.38792	6.27942	6.28317	6.29064	6.91595	5.85945	9.03408	8.03301	7.62355	6.03435	7.20608	12.2928	8.27828	10.1898	5.44954	8.34889	5.33855
A008760_73	Breast_ER+	BRCA_ER+/PR+/HER2-	8.79591	8.97997	8.78254	7.29865	6.39307	6.76349	6.1565	5.84792	7.41066	7.31546	7.68382	6.74154	8.19554	7.29112	7.1483	5.80624	8.06688	8.04241	8.79124	6.74154	7.6236	4.22065	6.35383	8.66723	6.09725	7.12942	9.5737	7.70807	7.08436	7.6251	7.35935	6.01731	7.27019	8.15668	7.96994	7.64149	9.24076	7.40544	8.22747	5.67924	7.43992	12.045	7.63852	8.8616	6.44831	6.7443	7.38258
A008760_74	Breast_ER+	BRCA_ER+/PR+/HER2-	10.363	8.29085	8.38137	5.79776	6.77325	6.16541	6.23117	3.28539	6.0415	6.19673	7.0447	7.68832	7.11196	6.04581	5.35265	3.03117	7.0447	6.0501	7.77128	6.23871	6.93985	7.93578	6.73376	8.32668	6.30128	6.34037	7.82363	7.7945	7.4492	6.81169	5.80793	6.15348	6.90709	6.54588	6.39877	5.72443	10.0053	7.49085	8.01039	5.68632	7.29675	12.0999	8.73673	10.399	5.387	8.18062	6.0756
A008760_75	Breast_ER+	BRCA_ER+/PR+/HER2-	9.96932	8.27295	7.8493	5.66144	6.48152	6.5722	4.69498	4.67789	5.56246	5.56246	7.01143	7.08783	7.14181	6.89421	5.9304	4.55221	7.86071	6.5722	8.43687	5.92316	6.4263	8.06844	6.75037	8.39433	5.53425	6.5204	6.89791	8.17126	8.27863	7.46193	7.48913	5.04083	6.37949	6.75037	7.52302	6.61324	9.96844	7.80865	7.34497	4.28505	8.80383	12.8412	8.41769	10.1268	5.85636	8.08637	5.36302
A008760_76	Breast_ER+	BRCA_ER+/PR+/HER2-	10.6076	8.78648	7.33998	4.73032	6.49603	6.48683	5.94391	3.03127	6.45886	5.66258	6.94228	7.56219	6.85197	6.62748	5.41335	3.60804	8.61966	6.80831	7.51769	4.52982	6.3615	7.81846	5.59566	8.37472	5.22692	4.5998	8.19139	8.0265	8.06412	7.59254	6.58498	6.47756	6.32064	6.25709	6.94228	5.22692	9.38312	9.47792	8.03284	5.27048	8.82351	12.7372	8.4019	10.0299	4.82101	8.38714	5.27048
A008760_78	Breast_ER+	BRCA_ER+/PR+/HER2-	10.2163	7.80927	7.76868	5.98255	7.119	7.11519	6.82037	3.11891	7.19305	6.39397	6.6148	7.50357	7.63425	6.59855	5.99088	2.99189	7.42892	7.42585	8.35869	6.76803	4.95499	8.19533	6.46742	7.61013	5.58062	6.76317	6.69854	8.43545	7.60742	7.32076	7.18218	5.24687	8.49813	7.36308	6.52016	7.00849	9.04874	8.33599	8.09267	5.39228	7.52093	11.9469	8.3096	9.68954	4.42623	8.18811	6.67289
A008760_79	Breast_ER+	BRCA_ER+/PR+/HER2-	8.97696	7.98509	8.02709	5.82876	5.53924	5.71591	5.3251	0	5.79674	6.19786	7.33952	7.44802	6.74499	4.43011	3.61966	0.831499	8.33635	8.43025	8.3925	4.93756	7.26794	8.32517	6.74019	8.45683	4.03476	5.35052	7.19437	7.90478	7.73176	6.82425	5.85119	6.37864	2.79633	6.80139	6.45681	5.2048	8.85013	9.14983	6.73537	6.77816	6.56936	12.283	8.81745	9.72572	4.52249	8.33555	5.7828
A008760_81	Breast_ER+	BRCA_ER+/PR+/HER2-	9.7975	7.60331	8.1258	0	5.6801	3.79238	3.53058	0	5.24389	3.60681	5.24389	7.64308	6.56606	6.6161	4.72231	3.42222	6.90237	5.04816	7.79474	4.82163	6.33157	7.36801	6.78148	7.73796	4.06883	3.83526	5.10183	7.57354	8.38409	7.16024	5.58278	3.97606	4.86367	4.64004	6.59442	5.35859	10.2657	8.54049	7.25212	4.45993	7.84545	12.0055	8.16835	10.4768	4.78928	7.84676	4.52687
A008760_82	Breast_ER+	BRCA_ER+/PR+/HER2-	8.37816	8.28247	9.91199	6.70809	7.07342	6.87558	6.8575	2.07647	7.19936	6.96949	6.86476	8.25095	7.86581	6.55493	8.23843	1.46212	7.5153	7.34923	8.13564	7.53135	6.16572	8.67826	6.9829	8.06175	6.62073	5.88781	9.17675	7.08279	7.96542	7.03853	7.50139	6.49068	7.09827	6.79046	7.67457	6.90052	9.47479	7.20795	7.78584	4.77225	7.43221	11.312	7.83657	9.11187	5.15046	9.12327	7.17621
A008760_83	Breast_ER+	BRCA_ER+/PR+/HER2-	9.6773	8.2477	7.48475	7.00399	6.46025	6.11507	5.77964	6.9567	6.72379	6.92083	7.19842	6.26155	7.15277	7.49176	4.63631	7.16815	7.75736	8.93602	8.2945	6.33736	7.59127	9.57304	7.06863	8.76811	4.85843	7.11925	7.90891	8.71449	8.55065	7.9915	8.33691	6.5964	6.43867	7.58638	7.1079	6.95163	9.0322	7.72058	8.65959	6.41308	7.56827	11.2419	7.45282	9.97178	6.82151	6.82982	7.32535
A008760_84	Breast_ER+	BRCA_ER+/PR+/HER2-	9.20999	8.01209	8.16698	6.14599	5.42181	5.87254	5.36179	0	4.59035	6.79996	7.47768	6.8983	5.99613	5.53484	5.25035	0	8.08118	10.0867	7.58	4.61627	7.79098	7.55677	6.22392	8.50019	3.81209	3.81209	7.58	6.839	7.61256	6.84997	7.12734	8.28277	4.93735	5.79523	8.51232	5.58819	9.19931	7.73294	7.66317	8.05299	7.8275	11.9019	7.99243	9.65967	3.56835	7.05338	6.49233
A008760_85	Breast_ER+	BRCA_ER+/PR+/HER2-	9.47973	8.36138	8.17775	5.63895	8.36343	6.69764	5.56957	1.07148	5.89484	5.54086	6.93682	7.3521	7.71544	6.56845	5.8758	3.64984	7.56314	5.43561	7.59258	5.6569	5.34992	9.03771	6.67579	8.67721	6.20349	5.1741	7.11945	7.267	8.18627	6.95507	6.96771	5.27635	6.2337	6.24265	7.39551	6.24858	10.0071	8.94943	7.04982	3.03292	7.31159	10.9285	8.10687	9.89103	4.09384	9.09479	6.10231
A008760_86	Breast_ER+	BRCA_ER+/PR+/HER2-	12.6334	7.58796	6.25245	6.7109	7.80543	6.26989	5.59739	2.88286	5.15636	5.80907	7.06578	8.21979	7.04567	5.29912	5.14695	4.42758	7.52942	8.06975	7.6658	5.13747	7.06578	8.30687	5.8386	8.71693	4.75938	5.98309	8.44093	9.50503	7.56871	6.69807	5.49727	6.09498	5.61114	9.89372	6.75802	6.3944	9.25863	8.29626	7.80842	7.44555	7.64757	11.9209	8.25416	10.2378	3.74464	7.16001	6.54887
A008760_87	Breast_ER+	BRCA_ER+/PR+/HER2-	10.0304	8.48685	7.24163	6.05551	6.67164	5.59266	4.92413	1.81419	6.10136	6.32716	6.59893	7.50732	7.13545	5.32281	5.64002	3.92115	6.53354	6.90497	8.31022	7.05425	5.65034	7.9819	6.23075	8.16665	5.12245	6.65637	7.85047	8.10703	7.77114	7.11138	8.02019	6.89633	7.24163	6.97643	5.8825	6.33037	9.39869	7.35794	7.37359	5.72057	7.09825	11.7482	8.22908	10.0348	4.70408	8.47238	5.83354
A008760_88	Breast_ER+	BRCA_ER+/PR+/HER2-	9.85714	8.29357	8.10742	6.06163	7.02699	6.60942	6.4783	0	6.52132	6.6653	7.07523	7.35044	7.42193	7.00767	6.04488	0	8.18307	5.14432	7.30015	6.87652	5.60496	8.39703	6.59511	8.02653	5.59924	4.65239	8.42239	7.99308	8.99229	7.30367	7.79941	5.87991	6.8836	6.72437	5.827	6.80866	9.5416	7.96106	8.15991	5.88933	6.9231	11.0447	8.16477	10.0077	4.82914	8.41344	6.01077
A008760_89	Breast_ER+	BRCA_ER+/PR+/HER2-	11.4152	7.41188	6.79425	5.72246	5.90417	7.07929	5.91312	0	5.83043	5.47878	6.48145	7.71052	6.6192	5.91312	5.9571	2.53663	7.5561	7.13778	7.1492	4.99603	5.93087	6.78939	6.56339	8.2471	3.95422	5.47878	7.1416	7.99836	7.2796	7.05522	7.00163	5.02937	8.00885	6.41364	6.66764	5.54942	9.50764	7.88	9.10916	6.1513	9.56062	13.3133	8.11359	10.6549	5.2575	7.88911	5.84922
A008760_9	Breast_ER+	BRCA_ER+/PR+/HER2-	8.81949	8.35606	7.3108	4.30903	6.72212	6.08599	6.73989	1.41762	6.50382	6.9946	8.13669	7.29753	7.48828	6.51762	6.15235	2.18933	6.88178	5.05284	8.13743	6.39591	5.56795	6.96972	5.47672	8.12847	6.50151	6.17864	5.82997	7.35886	7.80755	5.94675	7.70073	5.58989	7.04945	6.29002	6.48053	7.46117	10.1402	8.9805	7.05419	1.16055	7.21526	11.4595	8.08511	9.87226	4.94805	8.67204	5.83365
A008760_90	Breast_ER+	BRCA_ER+/PR+/HER2-	9.53744	8.02697	7.13463	4.58139	4.86617	4.88086	4.50758	0	0	7.15894	6.09955	7.35715	2.44133	5.92624	0	0	7.61396	10.0746	7.34793	0	7.3293	5.6327	6.11827	8.69237	0	0	5.37693	7.93932	7.82526	6.31772	5.32415	7.50081	0	5.72923	8.12587	2.62708	9.42227	7.38834	7.11301	7.7014	7.97313	11.429	7.24805	9.25999	3.73797	8.09155	5.45264
A008760_91	Breast_ER+	BRCA_ER+/PR+/HER2-	9.43974	9.33355	8.17244	2.19179	6.81725	7.69638	4.80912	5.54058	0	5.09979	6.98994	6.80721	8.08371	6.08588	7.16789	6.15085	7.60273	6.59014	9.1649	4.24098	7.1415	7.46261	6.94486	7.16789	0.971909	5.60383	7.02791	7.53335	8.05571	7.6428	6.65129	6.34844	6.55456	6.34844	7.48588	5.9586	9.62168	7.82801	7.18091	4.74042	7.43244	11.8407	8.44489	8.69772	0	8.52774	7.32863
A008760_92	Breast_ER+	BRCA_ER+/PR+/HER2-	9.47643	8.00381	7.36479	4.06403	5.50616	5.85088	5.21222	0	5.55288	5.21222	6.0787	8.09819	7.00028	7.14759	6.14119	5.4281	7.27289	6.15942	6.82101	4.36567	6.46324	6.59856	6.5941	8.44141	5.12832	5.99996	6.29203	9.07043	8.08553	5.73409	6.38276	4.57934	6.01338	5.75022	5.39771	5.52503	8.9963	8.05988	7.61427	5.99996	6.96961	12.4824	7.49252	10.5361	5.39771	8.47939	5.66771
A008760_93	Breast_ER+	BRCA_ER+/PR+/HER2-	9.15164	8.03624	7.15913	5.31598	6.34113	5.84881	5.20152	0	5.97861	6.62427	7.22549	7.85877	6.92668	8.76073	8.74986	1.19449	6.96978	6.52236	7.44083	4.85718	9.62593	8.16945	6.26988	8.21968	6.12038	5.4863	5.82691	8.47946	7.55012	6.07	7.01406	5.07718	5.70616	7.11238	6.06065	6.58241	9.20885	7.67181	8.18997	6.89809	7.29094	12.4251	8.11966	10.5612	4.10969	8.61101	6.19065
A008760_94	Breast_ER+	BRCA_ER+/PR+/HER2-	9.51143	7.88413	8.17359	6.61727	6.96095	6.44173	6.64808	0.876115	6.9666	6.90121	7.07348	6.99638	7.712	7.01468	6.38376	4.31684	7.30079	5.48243	9.43806	6.10502	6.42266	8.3655	6.39498	8.64763	6.44982	5.95766	7.40576	8.77441	8.19942	7.31711	7.31415	6.17829	6.83065	6.68512	6.39778	6.25111	9.49327	8.55249	7.47877	2.25387	6.15867	10.7002	7.9417	9.37995	4.84459	8.82196	6.48438
A008760_95	Breast_ER+	BRCA_ER+/PR+/HER2-	9.77505	8.21938	7.19316	6.28956	6.80735	6.00342	6.06537	2.33513	5.67821	7.00681	6.98774	8.20018	6.94554	5.8916	6.65854	5.14744	8.53066	6.17058	7.38027	5.2363	5.99071	7.37294	7.94236	8.1877	5.62983	5.68612	6.89866	7.55454	7.69637	6.70598	6.95866	5.52791	6.66255	6.51497	6.78175	5.77037	9.50746	7.55238	8.57499	6.67453	8.43065	12.7185	7.92909	10.1818	5.9453	8.10014	6.59275
A008760_96	Breast_ER+	BRCA_ER+/PR+/HER2-	9.67801	7.97635	8.22332	6.50763	6.76287	6.76528	6.75562	2.90282	7.31844	7.28188	7.07016	8.54696	7.66922	7.46795	7.05054	2.45467	7.9701	6.69624	8.45517	6.0588	6.53895	7.57759	6.02702	8.18873	6.07832	6.63957	7.6563	8.14868	9.18639	7.04856	7.05054	6.1721	6.50475	7.24091	6.94183	6.76528	9.41499	7.95117	8.16429	5.75367	7.01857	12.7088	8.04837	9.89765	5.35983	7.99598	7.26665
A008760_98	Breast_ER+	BRCA_ER+/PR+/HER2-	9.44997	7.59518	8.75695	5.49679	7.39195	6.46281	7.30448	0	7.38283	6.79169	6.97687	8.28183	6.14801	7.66206	6.11901	0	7.3077	6.6468	7.12282	6.74024	5.82781	8.61485	6.49138	6.8851	6.91494	5.62612	7.31411	7.74271	8.51679	7.09702	7.21136	5.36712	6.83247	7.27848	7.11916	7.166	8.9546	8.36138	7.59255	5.61577	6.0668	12.011	7.55514	9.76226	4.93952	8.57669	7.30126
A008760_99	Breast_ER+	BRCA_ER+/PR+/HER2-	8.82563	8.94943	6.40454	5.72581	6.31294	5.80864	5.07206	0	5.71154	5.78155	6.65637	7.22247	7.06292	5.63795	5.3368	3.48905	6.30345	6.2939	7.15548	5.37353	7.08524	8.34189	6.55606	8.3626	5.17971	5.2991	6.44825	7.87217	7.83972	6.45684	7.27681	5.09424	5.27987	6.08825	5.76782	5.97327	8.70469	8.88409	8.58448	7.75175	7.02301	12.4077	8.64584	10.502	6.40454	8.26086	6.13179
A008761_100	Breast_ER+	BRCA_ER+/PR+/HER2-	7.99485	8.10177	8.48706	6.54697	6.37318	6.87199	0	6.04163	7.85463	7.28888	8.09227	8.33881	8.0688	5.19536	5.6909	0	7.68673	6.20716	8.12265	3.61031	6.05906	7.1534	7.30175	8.5896	5.80896	7.32895	7.43792	7.27961	8.67477	7.44291	6.65124	6.15136	6.79344	5.8345	8.15948	8.2656	9.98149	7.17555	7.10806	6.97661	7.65555	11.4732	6.10595	9.77477	4.70201	7.58358	7.43626
A008761_101	Breast_ER+	BRCA_ER+/PR+/HER2-	10.1861	7.39107	7.53641	4.73671	6.4538	6.09709	6.1837	4.5406	5.77131	5.76383	6.79198	7.4873	6.90847	7.50983	6.32252	4.79657	6.98765	7.21031	7.90437	1.41089	6.83544	8.44302	7.23756	8.03126	6.06093	5.03889	6.67326	8.73647	7.96106	7.19092	7.29835	3.88768	6.72424	6.33771	6.37255	5.60549	9.14111	8.01087	7.73496	7.30094	8.5792	12.0036	8.18335	10.3614	5.21374	8.57493	6.50404
A008761_102	Breast_ER+	BRCA_ER+/PR+/HER2-	11.1599	7.63242	8.46892	5.95833	7.235	7.83377	6.21072	5.5362	5.25457	5.30549	7.73506	8.18375	6.86239	7.3846	7.21738	5.41776	7.92072	6.53265	7.17693	4.26318	6.41003	8.07544	5.26318	7.75045	5.44072	4.11879	7.01298	7.26961	7.58855	7.18148	4.98981	6.55737	5.81924	7.38854	6.85671	6.68785	8.55999	7.93427	7.47078	1.45578	7.83521	11.9294	8.54595	10.013	4.3466	7.83521	2.45581
A008761_103	Breast_ER+	BRCA_ER+/PR+/HER2-	10.7801	7.62973	7.67304	5.4282	6.63762	6.26303	5.74836	4.08718	6.45119	5.56824	7.14787	7.52404	7.39361	6.08208	5.7035	5.29341	7.60555	7.0347	7.54327	5.30347	6.79203	7.88878	6.49572	8.00734	6.01022	5.57656	7.15622	7.88376	7.79388	7.44221	6.84118	5.63347	6.68839	6.17813	8.32497	6.62565	9.65505	8.26061	8.19865	5.31345	9.06836	12.8849	8.24895	10.7348	5.36238	7.73566	5.8616
A008761_104	Breast_ER+	BRCA_ER+/PR+/HER2-	9.99681	8.31532	7.75706	5.42807	5.95849	6.49283	6.29614	0	6.41179	6.17586	6.31607	7.73687	6.28101	6.13717	5.98363	3.92385	8.39947	6.02054	8.69035	6.12026	6.00834	7.95753	6.84805	8.12224	6.58607	4.83638	8.07038	7.56429	7.79661	7.3872	7.68608	4.53001	5.22167	6.77793	7.50258	6.47077	9.43548	8.65557	8.13071	4.09512	8.27516	12.8614	8.47122	10.1421	5.12329	8.51283	4.69131
A008761_106	Breast_ER+	BRCA_ER+/PR+/HER2-	10.9442	7.93364	7.08578	5.47588	6.18115	6.55541	4.28033	2.51126	4.36636	4.70034	5.4951	7.42842	6.33842	7.08578	6.23931	3.4691	8.24882	6.03119	7.06019	5.15177	6.89635	8.33135	6.75996	7.94066	3.21459	4.56135	7.57112	8.08721	7.26445	7.50628	6.84483	4.82712	6.77577	5.37572	5.67444	5.26809	8.89517	8.50022	6.77577	5.7879	7.58912	12.2994	8.1881	10.2596	4.91538	8.78429	5.67444
A008761_107	Breast_ER+	BRCA_ER+/PR+/HER2-	9.74526	8.52578	8.01694	5.91686	7.61264	7.03976	6.24549	1.85448	6.55607	6.16879	7.48517	8.60856	6.85709	7.86781	6.97477	2.23603	10.4397	5.17543	7.29476	5.87632	6.88172	7.28228	4.94753	8.21503	5.84109	5.57876	6.8181	8.75273	7.93692	8.19139	6.42273	5.86679	7.26184	6.62547	7.44894	6.21455	9.02567	7.66118	7.74672	3.59895	7.71744	12.0721	8.12072	10.1383	4.44472	7.73587	6.33568
A008761_108	Breast_ER+	BRCA_ER+/PR+/HER2-	9.38349	8.3057	9.20467	5.97147	7.33352	6.46203	6.59365	3.66248	6.62422	6.7284	7.56275	8.3786	7.19638	6.36193	5.985	2.84718	6.89705	3.0918	7.1803	6.74837	6.71223	8.96213	6.55337	8.30906	6.49076	6.43025	6.96175	8.9227	8.12051	6.63069	5.51124	5.46856	6.65627	7.66186	8.61386	6.43519	10.0665	8.33306	7.3055	4.28233	3.66248	10.4548	8.62362	10.2754	5.00739	8.41839	6.93413
A008761_109	Breast_ER+	BRCA_ER+/PR+/HER2-	9.70808	7.9063	7.37909	4.27492	6.88827	6.08407	5.65116	1.44519	6.53965	6.58678	7.08796	7.84648	7.27225	6.85014	6.18177	4.20228	8.255	6.99695	7.81181	6.52483	6.20983	6.91124	5.99549	8.33469	5.65116	5.16971	8.94198	7.9416	7.76529	6.75494	6.5061	6.57963	6.52855	6.04306	7.76686	5.63055	9.6648	9.07507	7.75421	5.1311	7.48432	12.0134	8.06963	10.1997	4.72729	8.00035	6.68335
A008761_110	Breast_ER+	BRCA_ER+/PR+/HER2-	10.7539	7.83233	7.61229	6.20045	6.88857	6.87231	5.73464	0	6.38199	0	6.00555	8.5126	6.94295	5.1996	5.8811	2.34408	7.88073	6.86059	6.99106	5.8291	6.1043	8.21219	6.94517	7.98915	6.17037	5.05072	7.29273	7.30142	7.80567	7.53326	6.95623	5.69821	6.36881	6.3918	7.28397	5.27926	9.02332	7.65228	8.78983	7.03762	9.17444	12.0753	7.95538	10.1492	3.20939	7.64819	5.89955
A008761_111	Breast_ER+	BRCA_ER+/PR+/HER2-	9.82374	7.67225	6.74694	0	4.80639	6.23665	5.81419	5.63502	7.41645	5.76955	6.15224	7.53453	7.52785	5.44939	6.73925	6.87888	7.71407	6.16378	6.80708	4.21358	7.41161	6.63113	7.87723	8.79802	0	7.9557	6.87888	7.62918	7.21479	7.87548	4.61781	6.38211	8.01586	7.54119	6.60172	7.88771	9.17697	7.16108	8.46981	0	8.57082	12.679	7.46391	9.56379	0	7.9153	8.41048
A008761_112	Breast_ER+	BRCA_ER+/PR+/HER2-	9.46877	8.10754	7.80061	5.28505	6.68934	6.1027	6.43771	2.84682	7.11384	5.88309	6.93551	7.41373	6.85546	6.63643	6.5815	3.04027	7.43109	6.06761	8.43209	5.5934	6.65723	7.94177	6.46831	8.43554	6.47837	6.18279	7.74199	8.9461	7.93449	6.06316	6.2703	4.50331	5.70039	7.12455	7.15831	6.87843	9.92394	8.70332	8.33857	5.68889	8.48709	12.6968	8.39629	10.3741	4.97991	8.37492	6.63643
A008761_113	Breast_ER+	BRCA_ER+/PR+/HER2-	11.2892	8.27243	8.63209	6.29791	4.53824	4.94362	4.62611	0	5.67808	6.70674	6.76597	5.92325	5.80273	7.70582	7.34279	0	9.46515	7.28323	7.02763	5.12547	0	8.03494	7.38748	7.66145	7.11121	5.84606	6.94177	7.3557	9.1428	7.32321	7.90777	5.74502	5.4158	7.23514	7.3363	5.93476	9.26073	7.72585	7.95519	3.85609	8.09776	11.8628	8.39004	10.3447	3.56146	8.15673	6.23409
A008761_115	Breast_ER+	BRCA_ER+/PR+/HER2-	10.0245	7.79416	7.74794	4.80472	6.41771	5.75485	6.037	1.7884	6.16759	6.19847	6.92198	7.83158	6.65884	6.90336	6.11999	5.12711	7.54064	6.56124	8.55431	5.39045	6.97645	7.57929	6.84112	7.96777	5.50605	5.87441	7.4016	7.75055	8.21432	7.30913	7.42464	5.60156	6.00242	5.958	7.75834	6.01982	9.21065	8.29154	8.06313	4.8637	8.83295	12.9967	8.62847	10.6061	5.20521	8.54983	6.09559
A008761_116	Breast_ER+	BRCA_ER+/PR+/HER2-	10.7252	6.95164	7.28001	4.50268	6.30255	4.16512	1.90766	3.26648	5.2166	3.96873	7.05079	8.19424	6.98359	7.7056	5.19749	7.94305	9.10818	5.19107	7.93057	4.94596	7.15186	8.99516	6.43081	8.63574	4.27857	4.98363	7.95068	7.8183	8.29581	6.54607	6.73462	3.7761	4.40611	3.16521	7.63279	3.90734	9.07846	8.10563	7.64342	4.96115	8.10819	12.4111	8.41365	10.5559	5.47117	8.30179	2.42836
A008761_117	Breast_ER+	BRCA_ER+/PR+/HER2-	11.5756	7.78685	6.87607	6.661	7.01578	7.98161	4.82263	0	5.25484	5.04589	5.53024	7.86666	6.67851	1.6668	2.14099	0.793779	7.3003	7.61565	8.84652	1.10129	6.92823	7.64563	6.97148	8.6259	2.59885	3.12682	7.65007	7.66771	6.21372	7.19678	7.26017	0	6.83242	3.0924	6.09271	0	8.59933	7.22485	7.86666	7.13893	7.29463	12.2191	7.88688	9.95004	4.10249	7.60348	2.69374
A008761_118	Breast_ER+	BRCA_ER+/PR+/HER2-	9.75508	7.42336	7.40326	4.58608	6.9468	5.54162	6.31523	1.4033	6.00878	5.89823	7.76663	8.12165	6.94216	7.6205	5.12529	4.50037	6.46817	5.3589	9.71148	5.59576	6.16018	8.88709	6.07381	8.40801	5.89823	5.64223	9.38241	7.79391	8.20431	7.35175	7.48681	5.30935	5.52931	5.76807	9.0343	5.40005	9.80923	9.48478	7.6103	4.59792	5.68171	11.2831	8.37828	10.8069	4.60966	8.94153	5.26549
A008761_120	Breast_ER+	BRCA_ER+/PR+/HER2-	10.3488	7.31958	7.07388	0.946997	6.03073	5.54437	3.86161	0	4.66192	4.68491	4.27927	8.41251	6.07493	4.99198	2.72362	4.46343	6.27382	8.67619	7.24417	5.97118	5.87947	7.28237	6.14708	8.69046	6.06181	1.34367	7.69009	6.49812	7.37188	6.34051	5.22947	5.69356	4.5411	5.51259	8.23886	6.04413	9.70232	7.55465	8.52351	7.37719	8.62509	12.7966	7.5901	10.3077	5.48009	8.26389	3.41584
A008761_121	Breast_ER+	BRCA_ER+/PR+/HER2-	9.97983	7.604	8.41529	4.76843	6.41286	6.39948	5.07938	2.23384	5.61526	4.3715	4.38966	6.58035	6.35858	6.15598	5.50296	3.45905	5.70502	6.16655	9.36744	4.4076	6.05718	9.02372	6.49904	8.1851	5.09053	3.99813	8.1838	11.2263	9.21155	6.41286	6.59608	5.05683	5.97536	6.40842	6.7304	4.96291	8.62625	8.08278	7.58639	5.6831	7.40409	12.7884	8.11724	9.88139	6.38144	8.63198	4.51077
A008761_122	Breast_ER+	BRCA_ER+/PR+/HER2-	10.2863	7.0119	8.17631	6.20122	8.01717	6.64835	5.93375	3.85154	6.13885	6.15377	6.86779	7.79849	6.72277	4.11812	5.69967	3.06917	7.81148	6.1904	8.32869	5.29112	6.55311	9.11625	6.25755	8.76922	4.8712	5.35705	8.25278	7.19612	8.71178	7.37863	7.353	4.8802	4.95875	4.98401	10.195	5.58877	10.0393	8.48137	8.10134	4.86215	8.54923	12.6329	7.92235	10.121	5.64264	7.88596	5.86742
A008761_123	Breast_ER+	BRCA_ER+/PR+/HER2-	10.791	6.82184	6.16804	5.23727	7.35525	6.05623	1.67782	1.33865	4.69988	4.8583	6.24656	7.77725	7.3133	6.06348	4.9705	4.66219	7.96699	7.79695	7.83979	4.98585	7.10078	7.96118	6.65913	8.15853	4.87487	5.41777	8.21169	9.04453	6.9486	6.88865	5.93502	5.38344	5.39497	5.11703	6.92093	5.2114	8.13292	7.68862	7.44678	5.01605	8.56059	11.9515	7.83979	10.3319	4.8583	8.5071	4.9705
A008761_124	Breast_ER+	BRCA_ER+/PR+/HER2-	9.39276	6.92575	7.13949	5.18926	6.43064	6.1196	4.75408	0	4.78684	5.94197	6.59377	7.5441	6.59377	5.30684	4.67464	1.69296	7.2454	9.19496	6.26617	3.49674	6.49151	7.5409	6.38858	8.32314	3.86718	4.12798	6.67475	6.86058	7.02289	6.43753	6.22294	6.7761	5.26095	5.41555	7.19137	4.52737	8.52348	7.82993	7.52966	7.3532	7.03203	11.704	7.62934	9.96814	4.61509	8.85225	4.68626
A008761_125	Breast_ER+	BRCA_ER+/PR+/HER2-	9.95578	7.16544	8.84713	3.87867	6.20546	4.74221	5.57624	3.60175	5.28599	3.79898	4.73152	8.42349	6.75729	6.37305	4.95936	5.84778	8.16897	5.86256	7.72742	5.32918	6.45007	7.51474	6.6133	8.4326	1.17618	5.06534	7.61558	8.71089	8.3041	6.31336	5.62327	5.32918	3.28822	5.84282	8.38051	4.48648	9.90554	7.99551	7.94781	4.70989	8.67298	12.1336	8.145	10.6989	5.31492	7.42136	4.25224
A008761_126	Breast_ER+	BRCA_ER+/PR+/HER2-	10.3356	7.2879	8.44548	0	6.26647	6.44727	3.84165	2.18534	6.38948	5.49731	6.38948	7.58862	6.6507	6.51059	5.34928	4.62145	6.53364	7.04754	6.39788	6.31162	6.58602	8.76567	7.28337	7.88292	4.11048	4.43817	7.71161	9.01259	6.25727	7.48995	6.8838	4.37151	5.52824	7.21848	6.19116	2.02109	8.59358	7.65668	7.45818	6.55632	7.47415	12.0376	8.03065	10.0021	6.13198	8.76405	5.65976
A008761_127	Breast_ER+	BRCA_ER+/PR+/HER2-	11.4425	6.90161	7.43088	4.40914	6.58345	5.36606	4.10827	0	4.71399	3.26029	5.86392	7.60645	6.90562	4.3396	2.85775	3.1013	7.64299	6.2587	8.09557	3.61447	6.68507	7.87983	6.85668	8.06896	5.34256	3.93049	5.92059	8.06896	7.98225	6.47412	6.78873	3.15627	6.55305	5.71627	5.83052	4.69555	9.52379	7.62118	7.9708	6.70364	7.77836	12.5047	7.81725	10.8519	4.49693	7.71798	4.65796
A008761_128	Breast_ER+	BRCA_ER+/PR+/HER2-	10.0175	7.1581	8.01034	4.62173	5.99679	5.30666	5.41013	0	5.66846	4.98784	6.80321	8.26847	6.54359	5.95177	5.32443	2.74784	7.48675	6.49342	6.50905	5.32443	6.88332	8.68512	5.88748	9.25441	4.48622	4.53282	7.57846	7.09221	6.91591	6.17873	5.41013	5.45921	4.77173	5.05323	7.03939	4.96537	9.17523	7.94866	7.75589	5.92872	8.60742	12.5924	8.43924	10.6853	5.60445	8.08911	4.93098
A008761_129	Breast_ER+	BRCA_ER+/PR+/HER2-	11.2655	8.25255	6.54616	0	6.6221	6.81046	1.65376	4.37315	5.18106	0	6.33133	8.32976	6.99999	6.24941	5.07265	4.73236	8.34866	6.52099	7.25023	5.88528	7.17558	6.19873	6.93954	7.92453	5.0984	4.30106	7.19957	8.2187	6.41226	6.72762	5.85539	4.66502	6.6221	5.58486	6.7763	5.7292	9.31905	8.06175	7.95656	6.24941	8.33158	12.8314	7.75544	10.4859	3.98861	8.34419	5.95272
A008761_13	Breast_ER+	BRCA_ER+/PR+/HER2-	10.3601	8.64869	7.18393	6.09908	6.82956	6.27499	6.32583	1.16996	6.56753	5.53951	6.84823	8.08099	5.90763	6.26807	6.7696	4.64553	8.04198	7.09292	7.6953	6.38457	6.7096	6.87351	7.26954	7.96708	5.09966	6.09517	8.377	7.47573	7.75341	7.36663	7.67714	5.70743	7.52007	6.0755	6.38137	5.48687	9.09905	7.855	7.66534	6.53044	7.3122	12.3389	8.42831	9.62752	5.6232	7.95959	6.10685
A008761_17	Breast_ER+	BRCA_ER+/PR+/HER2-	10.7513	7.53822	8.75262	5.2195	7.49904	6.12786	6.85241	4.27266	6.96712	6.35552	6.38677	7.32354	7.29271	6.25373	5.86731	7.99666	7.30367	6.39704	8.26213	7.04319	6.56126	8.9596	6.28724	9.09926	5.29465	6.01684	8.70727	7.63683	8.23758	7.64833	7.87215	6.39704	5.27251	6.03886	6.64693	5.92048	10.151	8.7751	7.93927	4.91105	6.79145	11.4067	8.46037	10.1955	5.86731	8.09769	5.71148
A008761_19	Breast_ER+	BRCA_ER+/PR+/HER2-	10.1976	7.5228	7.22258	4.63533	5.90208	4.1133	4.79863	0.507872	5.23876	3.77957	7.10889	7.75801	5.83842	5.4825	4.41132	4.25507	6.66249	5.75069	7.14577	0	6.7234	7.57181	6.59594	7.89429	2.95903	4.02807	8.58219	7.06035	7.50557	5.67421	5.17676	5.42365	5.06138	3.75856	6.2682	3.55426	9.039	8.59558	8.84209	5.00897	6.96038	12.9595	8.58816	10.9118	5.55741	8.35782	4.71384
A008761_23	Breast_ER+	BRCA_ER+/PR+/HER2-	9.49997	7.97777	9.07798	5.40021	6.13458	6.03056	6.4694	0	6.06751	6.14071	7.54577	8.47822	7.4237	6.01952	5.61802	1.22283	7.29949	4.75861	7.10833	6.27499	6.8597	7.18054	6.37026	8.48627	6.26005	5.12307	8.18974	6.56976	7.87792	6.19475	7.6208	3.81798	4.6822	6.75967	8.27629	6.38926	9.40743	7.83256	7.97033	3.09051	6.23734	12.1436	7.99648	10.2932	3.32396	7.852	6.61156
A008761_3	Breast_ER+	BRCA_ER+/PR+/HER2-	11.1262	7.82376	5.65324	6.04169	7.01164	5.62546	7.11715	2.66979	7.69201	7.10714	7.5922	8.20692	7.01593	6.80177	6.70951	5.57406	7.7664	5.36146	7.54552	6.07082	6.33376	6.20827	6.54722	8.48949	6.00766	5.38816	7.94335	8.10499	7.7841	6.68549	7.22661	6.96585	6.66107	6.78428	6.77673	7.34888	8.94158	7.64435	8.50558	5.84372	0	12.0029	8.27914	10.0968	5.1593	8.6798	7.29699
A008761_31	Breast_ER+	BRCA_ER+/PR+/HER2-	10.1705	7.80596	7.66315	4.46535	6.05427	6.11103	5.48012	0	5.09641	4.64383	6.24617	7.59243	6.22295	4.33279	3.76615	0	6.92172	5.97308	6.53725	2.60663	6.99758	6.66681	6.5485	8.61746	6.11608	3.4191	7.2038	7.098	7.80752	6.54101	5.83898	4.04569	6.28257	5.6638	7.58698	5.55642	9.53495	7.05657	7.26647	7.84907	8.10675	12.3437	8.22134	10.1814	5.59311	8.06296	5.58584
A008761_33	Breast_ER+	BRCA_ER+/PR+/HER2-	8.69764	7.64954	8.26592	5.96588	0	3.16857	5.29896	0	1.81421	7.27985	6.9883	6.67583	5.65301	7.23995	5.41697	0	8.0703	9.51958	6.99431	3.40341	7.97832	8.12517	7.10024	8.5049	0	0	6.79535	8.77354	7.0588	6.34385	6.33756	7.58995	0	6.39318	7.9692	5.62746	9.55795	8.39717	7.29291	7.66091	7.58598	11.9878	7.75474	10.2139	0	6.76052	6.70054
A008761_39	Breast_ER+	BRCA_ER+/PR+/HER2-	10.8008	8.21797	6.60029	6.16915	6.57134	5.53153	6.76564	0	6.57458	6.56155	6.65038	7.51006	6.73695	6.42075	6.45638	0	6.39527	6.26871	8.54199	6.06683	5.86421	8.12472	5.68959	8.28886	6.19891	5.62216	7.44593	7.18428	8.14233	6.875	5.24412	4.43423	6.50823	6.97666	7.82828	6.4634	9.34415	8.04036	7.99747	5.71922	6.23628	11.8717	8.44866	10.3224	4.73043	8.39825	6.65652
A008761_41	Breast_ER+	BRCA_ER+/PR+/HER2-	11.9639	7.97995	7.00872	6.4353	7.37052	6.94539	6.14367	0	7.75329	0	0	5.77777	7.50239	5.99237	0	0	7.35066	6.1539	7.83816	5.04401	5.99805	0	7.01994	8.0785	6.33103	0	6.89447	7.61398	6.68836	8.21537	7.29632	7.42641	7.6862	5.94016	7.3551	0	6.12301	8.58949	8.72338	6.14879	8.46672	11.7424	8.52794	9.61135	5.66791	7.98138	0
A008761_45	Breast_ER+	BRCA_ER+/PR+/HER2-	10.4094	6.74654	8.28932	6.08287	5.62507	5.38695	4.81719	0	5.25563	4.68305	5.418	7.73904	6.66154	4.40174	4.64419	0	6.91921	5.80611	8.62235	1.17088	6.40297	8.92078	7.66333	8.05761	5.23834	3.61629	6.86392	9.80962	8.49257	7.00094	6.37555	4.03203	3.71958	5.38695	8.3808	5.45589	9.11089	8.2532	7.29236	5.34718	7.03137	11.8303	8.01383	10.4963	4.68305	8.56889	5.43327
A008761_5	Breast_ER+	BRCA_ER+/PR+/HER2-	9.9021	8.2228	7.27419	0	0	5.90434	7.41324	5.30831	7.53828	4.05231	5.85352	8.28272	5.43662	6.12512	6.45556	6.67956	7.04679	6.72739	7.53111	6.97992	6.46312	0	0	7.82729	5.33326	0	6.70208	6.81263	8.36767	7.08645	6.16271	6.99302	6.20837	7.14866	7.56134	6.33314	9.64254	5.97999	8.98446	5.78887	5.88759	11.2175	8.46021	9.0667	4.58265	8.93167	6.12987
A008761_51	Breast_ER+	BRCA_ER+/PR+/HER2-	8.9985	8.27653	7.10717	6.78985	7.46336	5.67826	6.44358	0	6.85014	7.38641	7.32275	7.58523	7.69373	6.34843	7.83205	0	7.86336	7.53425	8.08173	5.82685	3.2542	6.97325	5.29508	7.99799	4.49803	6.50223	7.62434	7.73193	8.15807	6.62505	7.78558	6.47996	7.84431	7.35248	6.39679	7.60594	9.95057	8.38119	8.72119	5.63052	6.31862	11.7214	8.59007	9.62482	0	7.96469	7.28471
A008761_54	Breast_ER+	BRCA_ER+/PR+/HER2-	9.90266	7.43378	6.88925	5.57123	5.68965	6.45698	5.47855	2.43057	5.75037	5.68965	7.38355	7.90362	7.69033	7.19618	6.70722	5.80864	9.05112	6.98501	7.51477	5.97053	7.4942	7.24271	7.16306	8.79543	6.92041	6.52807	7.07875	7.63236	7.91472	7.51477	6.9466	6.56234	5.03361	7.80211	7.09835	7.60796	10.1815	8.23285	7.59422	6.06917	7.43994	12.2687	8.43288	10.5173	6.03703	8.72153	7.33481
A008761_56	Breast_ER+	BRCA_ER+/PR+/HER2-	10.2175	8.94569	8.95275	3.63328	6.58226	5.31322	4.91836	0	6.33197	5.57798	6.64024	7.18223	6.51234	4.96098	4.56936	0	6.64024	5.33499	7.32639	4.41441	5.69201	7.29341	6.59134	8.96327	5.13237	4.40415	7.31958	7.2948	9.39975	6.14439	6.93029	6.19882	5.71294	6.45634	7.53236	5.23434	10.8803	8.60632	7.4869	3.57959	8.31813	12.294	7.70214	10.7639	5.77397	7.8071	5.25161
A008761_57	Breast_ER+	BRCA_ER+/PR+/HER2-	10.8924	7.59215	7.56451	5.56212	6.10503	7.14855	5.36031	0	4.78589	4.96572	6.36664	7.30445	5.24038	5.40036	6.541	4.25593	8.30434	9.16687	7.90682	0	7.17381	7.83069	5.81025	8.1277	6.59089	6.96488	6.39335	6.38672	6.90581	7.87164	6.33942	7.45784	4.55697	4.4208	7.64173	0	8.74507	5.57385	7.15832	6.79749	8.00534	12.0297	8.18329	9.44737	5.10958	7.73082	5.26951
A008761_58	Breast_ER+	BRCA_ER+/PR+/HER2-	9.54729	9.17812	9.58315	7.29864	6.97533	6.62922	5.56283	5.295	6.09511	6.44409	7.23449	7.34549	8.0286	7.31811	6.82241	5.87533	7.55229	7.53099	8.09494	7.29415	7.60986	7.5894	7.19831	9.34975	6.2653	7.48101	8.07611	9.4563	7.67907	8.68139	7.57421	6.97323	6.76598	6.72071	6.89164	6.94344	9.44925	7.55557	7.3098	5.10817	7.64069	12.0777	7.93583	9.29211	6.47813	8.09204	7.63404
A008761_59	Breast_ER+	BRCA_ER+/PR+/HER2-	10.8353	7.50393	7.21234	8.11354	6.66112	6.70247	0	5.44622	7.21234	5.96625	7.19174	8.25329	7.44074	7.2685	7.13245	0	6.1863	6.59676	6.7873	5.84485	7.28998	7.86171	7.71641	8.50361	0	5.49412	7.92922	6.99178	8.10033	7.83274	7.91169	6.69664	6.19874	5.75223	7.39282	6.64908	8.96463	7.14964	9.46835	6.81719	6.61235	12.3533	8.3816	10.2127	0	8.80019	6.93342
A008761_60	Breast_ER+	BRCA_ER+/PR+/HER2-	10.6626	7.92801	7.83235	6.17775	7.2724	7.20113	6.09393	3.96928	6.99365	5.96107	7.03125	7.99071	7.2152	7.52487	6.85074	2.53792	6.96618	7.0679	8.03369	6.01032	5.16408	8.12347	6.14382	8.21735	5.92156	6.25698	7.04707	7.26791	7.82319	7.21986	6.95504	5.77727	6.65816	6.94382	7.55469	6.17775	9.53309	7.64061	8.0844	5.13477	8.09459	12.4262	7.89488	10.073	4.0129	8.58014	6.682
A008761_61	Breast_ER+	BRCA_ER+/PR+/HER2-	10.2735	7.09723	8.36749	4.98485	7.05978	4.41444	5.71007	4.12488	5.62084	5.2805	5.94442	7.50765	6.80966	6.27886	5.31437	3.98045	6.27886	6.75891	7.08158	4.52272	6.51274	8.40805	7.21846	8.29724	4.8892	4.1551	7.20046	8.41666	8.75679	6.83322	6.56994	5.13645	5.72525	6.48028	5.34746	5.77475	10.2344	8.09774	6.74407	4.8892	6.38468	10.9583	7.76078	9.98227	4.07832	8.52766	6.13843
A008761_62	Breast_ER+	BRCA_ER+/PR+/HER2-	10.307	6.88925	7.0732	0	6.70009	6.46022	5.06487	0	6.52555	5.16979	6.7347	7.48024	5.56259	2.73745	6.82397	3.42594	7.71705	5.85174	7.52047	2.77886	7.20438	7.14028	6.2952	7.82232	4.8869	5.20059	7.67927	7.69288	7.88885	6.10883	6.05506	1.13865	6.97416	9.30083	8.1017	6.63955	9.82386	7.26939	8.30231	0	8.87797	13.4172	8.33565	10.2639	5.81737	7.50821	5.89004
A008761_64	Breast_ER+	BRCA_ER+/PR+/HER2-	10.5507	8.20786	7.87173	6.34469	7.04966	5.34098	6.94429	3.79724	7.096	6.29538	6.43854	8.23971	7.43079	7.65913	7.30147	3.39069	8.14545	7.20906	7.40584	6.06955	6.81319	7.57725	6.82192	8.65744	5.4198	6.09379	7.90909	7.3566	8.23209	6.94162	7.19344	6.2048	6.50873	7.03471	7.01708	6.2048	9.17069	7.16627	7.93078	3.22499	7.25708	12.4272	8.12207	10.2356	3.84372	8.59512	6.00966
A008761_67	Breast_ER+	BRCA_ER+/PR+/HER2-	10.3334	7.6358	8.30217	4.93304	6.63915	6.15744	5.22318	0	5.22318	5.42909	6.35343	8.13762	7.01172	5.10804	4.11241	2.93094	8.52893	6.70006	7.86142	4.79094	6.48039	8.94212	5.75989	7.78617	5.09298	5.23695	7.70182	7.14912	7.9581	6.17899	6.22807	5.73099	6.66993	5.56628	6.86429	6.09077	9.57078	7.74581	7.95602	7.68434	7.08966	12.9658	8.40179	10.699	5.66123	8.10045	4.93304
A008761_68	Breast_ER+	BRCA_ER+/PR+/HER2-	10.1378	7.78079	7.82141	6.07839	6.47738	6.80318	6.30534	0.843353	6.5413	6.24121	6.88939	8.02391	6.81088	6.32699	5.97589	2.38755	8.26594	6.00305	8.24902	6.35625	5.43314	8.4505	5.82807	8.23478	6.88575	5.96212	6.16811	7.81376	7.84973	8.32699	7.59472	5.74606	6.51796	7.10213	7.26243	6.44804	8.87292	7.72887	8.13319	2.78182	7.26243	11.7514	8.45112	10.0806	4.67608	8.43998	7.06557
A008761_69	Breast_ER+	BRCA_ER+/PR+/HER2-	10.4297	8.70574	8.45865	5.73404	7.50019	6.78775	6.70275	1.35776	6.26198	6.76573	6.91433	7.46419	7.05107	7.05612	6.17927	4.25622	8.84903	6.60832	8.33743	6.23018	6.03129	7.87399	6.35503	8.43171	5.77381	5.9727	7.19164	8.18863	8.02063	7.56111	6.99013	5.71119	7.22878	6.62472	8.30938	5.97056	8.26908	8.03604	7.90677	4.93279	6.95598	11.2132	8.36982	9.93968	5.05078	8.82557	6.41441
A008761_70	Breast_ER+	BRCA_ER+/PR+/HER2-	10.2312	8.54959	8.39071	6.83548	6.78416	5.43993	6.84606	0	5.85036	7.81189	7.88295	7.38495	6.97693	7.55897	7.37037	3.41106	6.90794	6.84606	8.31565	5.57957	6.69336	4.04609	5.53451	7.80649	5.90196	6.46198	6.73948	8.13984	8.69124	8.20188	7.58446	5.04025	7.08803	7.51657	7.42254	6.71372	9.35522	7.96529	7.51325	0	6.31746	11.6999	7.77915	9.56102	4.41624	8.60824	6.90541
A008761_72	Breast_ER+	BRCA_ER+/PR+/HER2-	10.2788	6.55029	7.89362	2.69023	7.7011	6.04154	5.47026	3.87024	6.30134	6.09738	7.02773	7.63526	7.35998	6.04154	6.14358	2.20082	7.00288	6.43118	8.64415	6.44969	7.04406	6.96049	6.21744	8.42941	4.88155	6.00863	7.46378	7.53483	8.1471	9.1344	6.93445	3.90642	5.89619	6.26697	7.09589	5.27654	10.5201	8.11267	7.78608	5.14646	8.31799	12.3138	8.80132	10.335	5.20573	8.8204	6.32826
A008761_76	Breast_ER+	BRCA_ER+/PR+/HER2-	9.77593	7.96845	6.51432	2.27151	7.60442	7.6588	6.00477	0	6.84653	7.29295	6.96396	7.65286	7.59825	7.78368	6.38409	0	7.91484	7.66914	7.405	5.70513	7.8186	0	7.15892	7.60134	6.83083	6.64876	6.93976	8.58173	7.86816	8.08224	6.34409	6.1926	7.56225	5.57293	6.229	6.11693	10.266	8.30696	7.37283	4.90459	6.96636	11.6683	8.40919	9.75354	6.48786	7.93211	7.20432
A008761_77	Breast_ER+	BRCA_ER+/PR+/HER2-	10.1603	7.25964	8.01347	5.69608	7.03586	6.18392	5.76687	2.5311	5.89179	4.88439	6.59614	7.24869	7.55684	6.22361	5.69608	2.45691	6.96403	5.58727	8.07985	4.70373	6.03889	8.9997	6.8198	8.05806	4.71968	5.71211	7.49563	7.27321	7.98736	6.26767	6.71628	5.72797	7.29467	6.42187	6.69223	6.79743	9.59579	7.63881	7.74199	4.9802	4.99338	12.1231	8.25971	9.89167	4.11838	8.6294	5.99369
A008761_79	Breast_ER+	BRCA_ER+/PR+/HER2-	9.81169	8.35082	8.59618	5.5193	7.52516	5.44966	6.91567	2.42881	6.98892	6.27616	7.70439	8.49137	7.19451	6.07218	6.53345	2.00323	7.66442	5.41685	6.85329	6.04667	7.01546	7.47664	6.16597	9.04194	5.62648	4.6345	8.50704	6.10138	9.56792	7.28454	7.324	5.93063	5.1949	5.93063	6.74116	5.74223	10.6045	7.5526	6.98892	4.74435	6.92036	11.5615	8.76077	10.1058	5.6661	8.58662	5.89296
A008761_80	Breast_ER+	BRCA_ER+/PR+/HER2-	10.9757	8.77085	7.79589	5.37724	6.68714	6.51024	6.03597	0	6.66041	6.3257	7.90321	7.3407	6.98519	6.63905	7.03212	3.25373	7.17387	6.0942	7.82799	5.23437	6.86992	7.97082	5.3631	8.55666	5.86254	4.01431	7.90484	7.24371	7.98628	7.52133	5.7798	6.01502	6.2406	5.14353	7.65308	6.07986	9.56013	7.77913	7.745	5.37724	7.12023	11.8355	8.24526	9.83809	4.63271	8.2239	6.61539
A008761_81	Breast_ER+	BRCA_ER+/PR+/HER2-	11.2337	7.24653	6.89937	5.63257	6.54526	5.70754	4.84201	2.20902	6.06979	5.2227	5.96812	7.8013	6.88769	7.84875	6.22632	5.15613	7.84573	7.17628	8.03626	4.86601	7.33518	6.94233	6.39253	7.80286	4.68896	5.72077	6.65953	7.78408	7.84875	7.04315	6.93384	5.96256	6.55268	6.72333	6.91671	6.6142	8.82429	7.61381	8.82045	5.56086	8.19509	12.5994	8.25767	10.1498	5.7533	8.52028	5.53863
A008761_82	Breast_ER+	BRCA_ER+/PR+/HER2-	11.6083	7.49069	7.12292	4.24263	6.65577	5.46188	5.70644	1.8497	6.128	5.41407	5.85112	8.46838	6.96597	5.52327	4.82119	0	7.82674	6.78357	6.82682	5.15758	7.12292	8.089	6.08793	8.72994	4.85739	4.50855	7.92099	6.65577	7.03345	6.51931	5.80242	5.4697	5.68646	5.57491	5.86896	5.51573	9.00337	8.29443	8.45957	7.28455	4.79653	12.8916	8.20125	11.0411	4.31384	7.84639	5.56765
A008761_84	Breast_ER+	BRCA_ER+/PR+/HER2-	8.92615	9.46448	8.07788	6.45292	8.70348	7.52396	6.59838	0	6.73391	6.78738	7.61179	7.67875	7.58939	7.64657	6.81016	3.45935	7.79426	5.72638	8.46489	4.94679	7.70156	7.63203	6.6713	8.05762	6.45705	5.18455	8.39556	9.45057	6.91597	8.12796	7.34386	5.67056	7.75286	6.72023	9.03791	5.62724	8.9254	8.19007	7.0776	0	4.63304	12.1118	8.17008	9.39944	0	8.69826	6.30496
A008761_85	Breast_ER+	BRCA_ER+/PR+/HER2-	10.6217	6.93297	5.74345	3.80439	6.73208	5.70882	4.66717	0	5.54833	5.68526	6.67939	8.23124	6.4294	5.14408	4.9202	1.75808	7.49189	6.21993	7.52046	5.39703	6.68534	7.22204	6.50871	8.60765	4.54161	5.33783	7.45231	7.84006	7.95657	6.17835	6.39714	5.55485	6.93297	5.94038	7.18051	5.38246	9.77113	7.28216	8.78643	7.05976	7.64779	12.5976	7.92549	10.9315	4.00801	7.57435	5.65526
A008761_87	Breast_ER+	BRCA_ER+/PR+/HER2-	9.51411	7.64073	7.85927	5.12913	5.68957	5.88354	5.23774	3.94965	6.02882	5.5521	6.23754	7.33497	6.78968	7.66316	6.34204	3.10608	6.99152	6.14494	8.47623	5.99385	5.98497	9.13826	6.63939	8.51914	5.1531	5.2819	7.11463	7.32973	8.22236	7.68935	6.09219	5.64519	6.18812	6.04172	6.52769	5.80503	9.78189	8.61431	7.4115	5.54003	6.06717	11.5053	8.73039	10.4444	5.39344	8.54126	5.99827
A008761_88	Breast_ER+	BRCA_ER+/PR+/HER2-	9.91641	8.25965	7.80344	4.95364	6.1405	4.88607	4.37707	0	3.44018	3.81919	6.39746	7.78222	6.06307	4.41592	5.0055	4.49969	7.33858	5.79486	9.29116	4.96022	7.14115	7.69508	6.32532	8.35956	3.42121	4.32699	6.83384	7.70198	8.61567	7.61387	5.79486	4.57885	4.18802	3.69833	7.7273	5.85264	10.0577	7.49531	7.53776	4.19919	8.52084	12.5398	8.19341	10.5161	4.37707	7.52782	5.03075
A008761_89	Breast_ER+	BRCA_ER+/PR+/HER2-	10.3806	8.59396	9.03668	6.2935	6.82811	7.2588	5.66837	0	7.47323	6.24061	6.58542	7.87935	7.61583	5.35285	6.52206	3.58271	7.4697	7.23404	8.0733	4.95853	7.45905	7.6875	7.03578	8.82015	6.07852	5.93226	9.49879	8.49409	7.76156	7.46616	7.36905	5.68674	7.18104	6.73116	5.80914	5.63723	9.48879	8.30988	8.13032	5.10228	6.52547	12.1231	8.59882	10.2662	4.99829	8.25658	5.63092
A008761_90	Breast_ER+	BRCA_ER+/PR+/HER2-	10.0077	7.75528	7.88069	5.53111	7.15187	4.54898	5.19412	3.44921	4.85492	1.61996	6.44148	8.08499	6.66589	5.05397	3.74627	0	6.88856	5.35996	8.51951	3.62637	6.87108	8.16248	5.33467	8.80547	5.5964	1.00244	7.88287	7.33993	8.77525	7.72275	6.83997	4.69522	2.94701	4.07115	7.59681	3.74627	9.99941	8.37583	8.0051	3.68757	6.24851	12.0699	9.04889	9.92697	3.62637	7.99303	3.35174
A008761_91	Breast_ER+	BRCA_ER+/PR+/HER2-	11.1789	8.03153	6.71179	2.18085	7.36203	5.18716	4.71607	2.18085	3.92287	3.07051	6.69169	8.13188	6.43791	8.44564	6.30313	5.57865	7.68024	6.76405	6.38049	4.21337	7.78512	7.63536	6.71511	8.33123	4.15585	3.85221	6.68493	8.03817	7.89172	7.62833	7.69882	4.17528	7.37259	5.22494	5.57134	4.6201	9.36664	10.1725	8.54326	7.01917	6.70512	12.4812	7.58177	10.6927	4.40657	8.48995	5.01456
A008761_92	Breast_ER+	BRCA_ER+/PR+/HER2-	10.4421	8.00814	8.68883	5.67428	6.62652	6.22049	6.31224	1.7337	6.2671	6.03364	6.17722	7.88056	6.87242	6.2671	5.7152	2.02157	7.82868	6.97986	8.35089	6.39431	6.7465	8.6445	6.45596	8.24776	5.55163	5.86209	6.9658	8.09079	7.87003	6.76611	6.45998	4.93077	6.22993	7.05615	7.79568	6.21575	9.63361	8.15415	8.49	5.77447	8.29688	12.5655	7.99436	10.3059	3.91429	8.27081	6.22049
A008761_93	Breast_ER+	BRCA_ER+/PR+/HER2-	7.69553	8.47529	3.68706	5.69729	7.92235	6.68169	0	5.00332	7.28451	6.84599	8.29649	6.23677	6.80664	6.82251	7.23201	6.80664	8.38198	8.99101	6.0336	5.41276	7.36799	7.17133	4.47036	7.76288	5.0309	4.25335	7.19591	7.27877	6.06061	5.94937	7.82723	6.28338	7.68255	7.20199	2.27232	6.31738	9.17843	7.17133	6.16389	5.73132	6.73297	10.9616	7.53623	8.5463	5.93484	9.21346	7.43663
A008761_94	Breast_ER+	BRCA_ER+/PR+/HER2-	9.17062	7.28182	7.45522	7.25972	5.42611	6.01707	3.4972	1.69939	5.72607	6.038	6.23212	7.29057	7.01779	6.22301	6.61301	4.43975	6.45858	6.73339	8.32958	4.00213	6.51192	8.08756	7.13899	8.70326	5.27563	5.63285	10.4508	8.51081	8.27553	5.57674	6.89124	5.02614	5.99583	6.92534	7.23728	5.64654	9.69845	7.90593	8.09257	4.9174	7.56384	13.0229	7.91162	10.2406	4.93981	7.51616	6.16711
A008761_95	Breast_ER+	BRCA_ER+/PR+/HER2-	10.895	7.82857	6.7271	4.89944	6.01772	6.19512	6.14963	0	6.64899	6.0983	6.58517	8.18387	6.71295	6.18286	5.623	2.07212	7.25624	6.5601	7.27369	5.55483	5.94694	7.68664	6.61287	8.10589	5.37961	4.62504	7.10192	7.68808	8.25981	7.53405	6.40681	5.73366	7.31174	6.99372	6.69002	5.65887	9.34193	7.85329	7.44953	6.42428	7.6559	11.9723	8.40152	9.97091	2.44512	8.32265	6.46875
A008761_96	Breast_ER+	BRCA_ER+/PR+/HER2-	10.4442	8.05509	7.95551	5.81158	7.05782	6.6468	5.77981	1.56056	6.32227	5.96072	7.15389	7.60742	7.50426	6.08291	6.14658	4.13993	8.98224	7.66508	7.40883	6.6468	7.22049	7.37201	6.35498	8.3831	6.25454	6.62013	7.55207	7.4994	7.8751	7.50912	6.71558	6.24294	7.12889	6.01631	7.23228	5.47712	9.10751	7.67374	8.06501	5.85796	8.62803	12.5716	8.20616	10.1595	4.90028	8.142	6.69017
A008761_97	Breast_ER+	BRCA_ER+/PR+/HER2-	10.07	8.08064	7.02282	4.47631	7.42066	5.45796	5.28747	2.25153	5.90815	4.87074	5.36302	7.42066	6.37762	5.38735	5.82153	2.02218	7.32315	5.54704	10.0017	5.80357	6.76877	7.87666	6.34072	8.50423	4.64722	5.3131	8.37028	8.37941	8.94011	5.78538	7.08364	5.43481	5.90815	7.05355	7.51752	4.87074	10.665	6.62272	8.0158	5.80357	6.76877	12.2321	7.58744	10.3539	4.43022	8.14269	5.87413
A008761_98	Breast_ER+	BRCA_ER+/PR+/HER2-	9.24661	8.23094	9.49218	4.99732	6.51298	4.88345	5.12229	0.630148	5.88891	4.78444	6.59458	8.29444	6.64383	5.66599	5.28291	2.75885	8.372	4.84185	6.91856	5.62569	6.88823	7.72197	6.45743	8.21337	4.56903	4.915	6.63979	7.5575	7.52647	7.74598	6.75385	4.84653	6.18167	5.97696	7.57524	5.11842	9.86531	8.30298	7.18759	4.09736	5.07519	11.9252	8.23139	10.2393	4.72465	8.35936	5.52413
A009260_100	Breast_Her2+	BRCA_HER2+	8.29217	8.04953	7.00019	5.29039	5.94757	3.29691	4.52608	2.02248	3.26121	4.13053	6.86995	8.57262	6.3974	8.86792	9.1445	7.6685	7.64618	5.27257	6.73656	5.53424	7.86414	4.78683	5.37633	8.68635	5.28151	5.17041	8.47957	6.2996	8.26764	5.88443	6.19941	3.82294	4.11061	7.12957	7.00559	4.98587	9.69017	7.52535	7.22532	5.49635	6.14168	12.8039	8.68971	10.3773	0	8.59071	5.8548
A009260_102	Breast_Her2+	BRCA_HER2+	12.1608	7.64752	6.44046	5.67927	6.31988	4.13792	4.43819	1.15823	4.96672	3.07166	7.33407	7.82185	7.05496	4.07183	5.06626	0	5.64558	6.28627	5.75493	2.68628	3.75829	7.5578	4.5313	9.27717	5.27159	3.75829	6.81343	6.60529	8.28933	6.39839	6.73196	5.61883	4.48972	5.19086	6.28384	3.67169	10.0593	9.12964	8.44103	5.74082	7.72751	11.6675	8.11295	9.80902	5.67556	8.5558	4.42941
A009260_103	Breast_Her2+	BRCA_HER2+	8.28725	8.26288	7.84219	5.68706	4.16912	0	4.99515	0	4.87163	6.01357	6.65466	7.76402	5.16262	8.64233	8.90606	0	7.40748	8.76022	7.69737	5.83907	6.74323	7.15276	6.21123	8.58511	0	0	7.48592	6.79939	8.358	5.81831	5.99149	7.25671	4.86355	5.90749	7.41025	4.64519	11.0199	8.50489	6.28571	7.02993	5.96529	12.0098	7.71656	9.50327	2.67289	8.30601	5.98032
A009260_104	Breast_Her2+	BRCA_HER2+	12.9491	6.64184	7.04619	4.30965	6.89106	5.19183	4.64531	0	5.70417	4.43404	6.44085	7.90074	6.2355	6.08148	5.71758	1.97158	7.17007	5.79976	7.22276	4.17352	7.28865	7.51678	5.92453	7.97243	4.28583	3.46788	6.25096	8.44792	7.15864	6.29636	6.08148	4.16048	4.37882	4.97812	6.77824	5.95127	9.26316	7.87104	8.89723	5.13964	8.56261	12.9307	7.75982	10.4813	5.88148	7.31683	4.30965
A009260_105	Breast_Her2+	BRCA_HER2+	10.7898	7.61862	5.16922	2.9355	5.10908	6.16732	2.10176	4.00405	5.31325	2.8116	6.64677	7.82765	7.08173	7.68486	6.16732	6.52054	9.88885	7.68044	6.32669	4.61116	5.65115	7.38138	6.43914	8.32258	4.18139	4.74137	8.19924	6.31153	6.71753	6.37127	6.21701	5.85845	7.30684	5.24303	6.22917	3.4605	8.93766	8.07337	8.13821	6.6528	6.56599	12.7607	8.06661	10.6804	4.74137	7.84091	4.54784
A009260_106	Breast_Her2+	BRCA_HER2+	10.9127	7.28595	6.95095	5.47126	7.28962	6.06991	5.47769	0	5.95003	5.00277	7.47157	7.37141	6.805	5.95465	5.81927	2.9371	7.04931	6.33748	9.33473	4.8324	6.76345	5.82433	5.72501	7.80806	5.8344	5.16314	7.12508	7.97889	8.50771	4.92952	6.92762	5.03805	6.70154	6.73954	10.3618	5.69217	9.22804	8.43597	7.75074	5.27085	7.12303	12.2577	8.36047	10.4697	4.40256	7.52383	5.91725
A009260_107	Breast_Her2+	BRCA_HER2+	10.1432	7.47051	6.70488	8.85848	6.69896	6.34062	6.22593	1.29563	6.79087	6.01821	7.19998	7.92051	7.11585	7.79157	6.88771	3.31169	10.5035	8.41518	7.24129	5.74707	7.22697	6.14552	4.98695	8.09291	5.90451	5.68254	8.83033	6.6322	7.68481	6.0371	6.44332	5.72975	6.81296	6.42551	7.33205	6.0324	9.22775	8.33157	8.26903	6.18417	7.1225	13.1944	8.27003	10.1673	4.67349	7.86609	6.61344
A009260_108	Breast_Her2+	BRCA_HER2+	9.51904	7.47781	6.32066	6.67379	6.10199	5.55448	5.47453	0	6.11193	5.93282	6.71569	7.36178	7.20495	6.36291	6.22007	3.76422	7.15774	6.55006	7.87809	5.09471	6.98458	6.92942	5.75813	8.44356	4.93959	4.88652	8.195	6.5814	7.93147	5.2041	6.28596	4.64315	5.33436	6.40664	6.55492	4.64315	9.26022	7.55272	8.27829	6.97371	4.11999	12.9472	8.62345	10.4846	3.00825	7.63316	6.17336
A009260_109	Breast_Her2+	BRCA_HER2+	9.85152	7.67324	6.444	5.31966	6.12957	4.60998	4.56398	0	3.99915	4.69779	7.29627	6.55985	6.57443	10.175	7.2768	3.30162	8.38701	7.22785	8.2421	4.32291	7.16569	7.29978	5.34027	8.55662	4.49211	3.73428	7.50694	7.17145	7.30503	9.16886	5.65746	5.61297	4.89645	5.9355	7.73032	5.07104	9.17174	9.57069	6.97015	5.34708	6.88151	12.6463	8.55662	9.90381	3.30162	8.09116	5.11158
A009260_11	Breast_Her2+	BRCA_HER2+	10.6858	7.21926	5.86753	1.45362	5.55431	4.74697	3.58656	0	4.64371	1.45362	6.60492	8.40063	6.57316	4.5489	3.52147	2.42996	8.87459	5.89349	6.08022	3.99892	8.75404	7.18025	6.37092	8.21626	4.5812	2.62847	6.92737	6.28529	8.25055	6.55701	6.357	4.41195	6.24553	5.71577	7.93936	3.48779	9.61063	8.32397	8.41973	6.42531	6.06317	12.4958	8.02257	10.6184	3.58656	8.0372	1.92557
A009260_110	Breast_Her2+	BRCA_HER2+	8.67929	7.50531	4.52666	3.00547	4.21042	0	0	0	0	0	4.12244	6.89992	0	0	0	0	5.08084	0	6.846	0	5.9724	0	0	8.22788	0	0	9.03771	0	7.85253	0	0	0	0	8.28978	4.6122	0	8.92335	6.87706	4.76113	0	0	11.7115	7.44442	9.00865	0	7.56255	0
A009260_111	Breast_Her2+	BRCA_HER2+	9.27123	7.99034	5.97689	6.62611	5.27485	5.74088	5.04672	3.51283	5.27485	4.71026	7.30959	8.089	5.99987	6.06669	5.66816	1.21069	10.0961	7.53711	7.51654	6.63788	7.77414	7.15235	6.12637	7.89551	4.99276	4.88828	8.27002	6.32867	8.24427	6.42689	6.08829	5.53607	5.45192	7.67198	7.66624	6.30304	9.66612	8.01874	8.47579	5.0816	6.19965	13.1034	8.12393	10.0415	4.00594	8.67023	6.24267
A009260_113	Breast_Her2+	BRCA_HER2+	9.85707	7.55704	8.47106	5.50262	6.69298	4.32859	5.42639	2.13561	5.69804	5.51606	6.51032	7.31521	6.90956	5.26065	5.31548	3.68704	5.89604	5.45458	7.79887	4.66653	6.60454	8.9422	6.62639	8.2047	5.16152	4.4734	8.44583	8.77132	7.21165	7.38827	6.71062	4.64223	6.64791	6.30501	5.78941	5.44055	8.13782	7.5374	7.36804	5.46154	5.07337	12.0593	8.46068	10.0026	3.4274	8.33172	5.3534
A009260_114	Breast_Her2+	BRCA_HER2+	9.52621	9.11471	7.32449	7.74444	7.63612	6.36573	6.20021	0	5.47925	5.6996	6.54702	7.53954	6.92645	6.32373	6.0876	2.04332	6.4975	5.2691	7.5658	5.2691	6.4933	7.8452	5.86491	8.20017	3.61728	3.92255	7.69771	7.63422	8.69617	7.81351	6.48485	5.35501	6.58307	6.58307	6.38401	5.20885	10.179	7.54767	7.47917	0.578154	6.14768	12.048	8.40202	9.50339	0	9.15386	5.7285
A009260_115	Breast_Her2+	BRCA_HER2+	10.5855	7.98748	6.81483	6.51793	7.06094	7.53378	5.23238	5.77754	7.42395	6.95634	4.44267	7.97456	5.05953	5.86419	0	6.00434	7.65013	8.27396	8.04117	5.65325	6.55748	2.41498	7.5071	6.86823	6.86122	6.72507	6.56181	8.2433	7.6276	6.57471	6.3429	6.32773	7.37068	6.44014	8.07487	6.18353	9.58383	7.07312	9.13285	5.72448	6.53564	12.8694	8.56554	9.88908	5.11948	7.93507	6.54004
A009260_116	Breast_Her2+	BRCA_HER2+	10.3339	7.61996	6.03504	6.37606	6.23248	0	3.68911	2.80673	6.57769	0	6.73101	8.39769	6.21136	8.43462	5.60066	5.07307	8.86619	3.7372	7.46082	5.33764	8.02049	6.27789	6.59736	8.89164	0	5.65173	8.97547	7.18989	7.18989	5.77778	5.27387	5.6136	2.45075	9.1326	7.91731	6.6071	9.67229	7.24082	8.26458	5.24921	7.00341	13.6484	8.09619	10.2895	4.24931	8.53154	5.66422
A009260_117	Breast_Her2+	BRCA_HER2+	9.49465	6.556	5.9212	4.20382	5.42774	3.78526	5.94502	0	4.88388	5.33703	6.81059	7.13855	5.97772	9.5963	5.43448	3.53203	7.05783	7.58913	8.63134	4.46335	7.50028	7.57851	6.5529	8.5498	2.91309	4.13921	10.0965	6.92759	8.47733	4.93235	6.1719	6.05856	5.11143	5.20909	6.0716	4.64883	9.82082	9.97049	7.90915	5.3796	5.17727	12.3281	7.92241	10.8028	4.39581	8.58661	4.93235
A009260_118	Breast_Her2+	BRCA_HER2+	8.73204	9.69279	7.74508	6.26564	7.08158	5.14212	5.96812	0	5.59285	5.55076	7.27494	6.73211	7.54346	8.3302	7.44158	2.11247	7.73259	6.76929	10.2055	5.73117	6.67122	7.24446	6.1854	8.56502	3.04539	0	9.08276	8.00871	7.87583	7.52365	7.1466	2.67934	5.87454	5.78662	6.36208	5.01375	9.93015	6.99792	7.92882	5.00338	6.36613	12.999	8.30721	8.85025	0	9.20764	5.14212
A009260_120	Breast_Her2+	BRCA_HER2+	9.7683	8.44476	7.38875	4.94633	7.28955	5.47306	5.3206	0.51756	5.36805	5.22933	6.96373	7.88649	7.0414	4.70897	5.36805	1.21564	6.89519	5.79582	8.47126	3.27387	6.11609	8.77177	5.36805	8.28705	5.29627	4.98742	9.54175	7.74238	10.858	6.11145	6.60624	4.4396	5.68151	4.90403	5.8746	5.77249	10.8675	9.81791	7.03406	3.13447	5.51583	11.4536	7.83254	10.3049	3.13447	8.58524	5.0372
A009260_122	Breast_Her2+	BRCA_HER2+	12.1491	6.73719	6.45337	1.68111	6.72532	4.02823	4.95413	0	5.16562	2.70659	5.10096	7.51623	7.38811	3.9811	2.98661	0.360686	6.98424	5.88179	7.30922	4.59585	7.68992	7.25412	6.49869	9.19724	2.49923	0	8.64632	7.23248	7.2054	5.73328	5.84278	2.45392	4.66706	4.59585	6.71816	3.44594	9.75906	8.05957	8.19825	6.08119	7.32188	13.6829	7.92286	10.2234	4.96224	7.10639	4.01269
A009260_123	Breast_Her2+	BRCA_HER2+	8.60468	6.61912	7.22043	5.90597	5.39522	4.4488	6.26635	2.06244	5.7872	3.7483	7.08966	8.3313	7.37631	3.32082	4.64785	1.16251	6.00606	5.42446	6.76053	4.92855	4.54511	7.24522	5.50877	10.0315	5.00795	4.37584	7.09194	5.64541	8.03219	3.38171	5.43886	5.86923	5.03664	5.71805	5.76451	5.65777	9.41816	8.58216	6.30617	3.41122	6.14865	12.4472	7.56699	9.52409	4.88715	8.13194	4.89761
A009260_124	Breast_Her2+	BRCA_HER2+	9.34301	8.1279	7.0082	5.95594	4.86585	5.0828	4.86585	0	5.06518	5.56889	6.14395	8.25576	6.97556	6.69245	4.5356	5.0828	7.35494	6.13553	8.39892	2.4595	7.03108	7.55916	6.51235	8.81204	4.19024	4.6345	9.97787	7.02653	8.02797	6.76247	5.20048	5.85699	4.6225	10.0872	7.92549	5.27135	9.19084	8.42247	7.61321	6.68958	6.26852	12.538	8.38034	10.2895	4.61041	9.2961	4.81404
A009260_125	Breast_Her2+	BRCA_HER2+	9.59007	8.42194	8.0707	4.93638	6.39603	4.43589	4.29222	0	5.25976	4.7427	7.23492	9.18291	6.05018	4.23442	3.95319	1.2693	7.43846	6.40042	8.32028	6.3007	6.81283	8.5597	5.06352	8.51792	0.714676	4.15358	8.21713	7.01515	6.82267	6.01629	6.54214	5.60961	5.75371	5.84665	7.66499	5.95797	9.30199	8.43376	7.6831	5.04122	6.35594	13.1382	8.54788	10.1207	4.0457	8.94916	5.55557
A009260_126	Breast_Her2+	BRCA_HER2+	9.63163	7.12217	6.93698	4.28983	0.0991081	5.59362	4.85532	0.0991081	5.07819	0	7.3804	8.40752	5.09029	6.31944	6.59885	7.22449	9.7795	0	5.93954	4.20337	8.51911	6.57323	4.7372	9.00381	3.5355	3.76412	7.24628	5.42238	8.42434	4.03836	4.86943	6.26712	5.07819	8.92833	6.29352	3.34672	10.8415	8.14153	11.9554	4.8834	3.3865	12.8593	7.90006	10.2966	3.70241	7.12511	4.81215
A009260_128	Breast_Her2+	BRCA_HER2+	9.49951	8.05754	7.0459	5.32218	6.11242	5.95795	4.66775	1.44487	4.81348	3.60628	5.81987	7.08375	6.9918	8.2375	5.95795	5.33189	6.63192	6.09541	8.52992	3.89534	6.79173	7.42957	6.56763	8.9985	5.62829	4.78549	8.58881	6.50892	7.89675	5.41646	5.21082	4.66775	4.77129	9.73545	7.45423	3.36281	13.2373	8.05754	8.25547	4.15805	7.50232	12.2817	7.81602	10.0553	2.4394	8.50116	4.53953
A009260_129	Breast_Her2+	BRCA_HER2+	9.93646	7.83607	6.65275	5.11066	6.03021	5.80754	2.20104	0	5.08381	0	7.01691	8.18572	6.30286	5.48375	5.27798	0	7.29577	7.11081	6.44683	4.59347	7.07943	5.9482	6.45733	9.2811	4.58072	0	7.07716	6.5905	7.42979	4.43248	6.91647	5.09281	3.77955	9.88488	6.2107	4.84877	9.17057	8.14948	8.31549	6.33739	4.47444	12.6725	8.34312	9.82262	2.55402	8.32412	5.90282
A009260_14	Breast_Her2+	BRCA_HER2+	10.9527	7.8104	6.66087	3.89825	5.67727	0	5.42354	5.90506	3.41402	6.9122	7.27801	8.85735	4.03658	4.78995	6.59522	7.12617	7.89922	7.11059	8.25738	4.01443	6.52644	6.76074	7.28265	8.26444	5.20622	0	4.69565	5.64158	8.05249	6.82897	0	5.14636	4.95025	7.40478	6.59522	5.3722	8.78395	7.98859	8.49492	6.46242	0	12.6429	7.5055	10.7036	3.96908	8.64935	7.13902
A009260_15	Breast_Her2+	BRCA_HER2+	9.82671	8.1288	5.65721	6.68944	4.15081	0	0	5.7163	0	4.38735	7.46158	7.94185	4.65234	6.04494	4.17207	7.03234	6.68575	6.74725	8.18086	0	7.76423	6.76485	6.64831	8.74365	3.13691	4.88902	7.65332	5.86079	6.89842	7.2801	4.74037	5.96801	4.88902	5.78691	7.65709	4.31273	9.00589	6.35488	7.9372	7.98303	7.63046	12.004	8.11102	10.4162	3.22093	8.19391	5.63442
A009260_17	Breast_Her2+	BRCA_HER2+	10.9955	6.87661	6.88224	2.64252	4.51069	4.4813	3.46881	0	4.91418	3.17037	5.68092	7.39893	6.14652	1.22416	2.97331	5.25542	6.94819	4.46637	6.03966	3.6382	7.46048	7.99162	5.51677	8.99542	4.22171	1.22416	6.92108	6.78935	12.8238	6.30172	6.651	4.34107	1.07472	4.81163	7.82319	3.69051	10.0909	8.61889	7.72158	3.58391	8.03526	13.4462	8.08496	10.5541	2.53218	7.69622	3.40762
A009260_21	Breast_Her2+	BRCA_HER2+	10.1386	6.03564	6.86463	5.43365	6.20619	5.83572	5.26051	3.94841	5.5727	5.38118	6.2749	7.82914	6.18594	4.89936	4.87427	4.45082	7.00126	5.21127	7.65963	4.64132	7.6393	9.12338	6.59586	9.04615	5.74175	1.50227	7.99398	6.30337	8.04546	7.4591	6.93304	4.39899	3.53347	6.04129	6.26528	6.09657	9.26583	7.54706	8.19858	6.9779	6.7417	12.2374	8.3822	10.6135	5.28927	8.55397	5.32674
A009260_23	Breast_Her2+	BRCA_HER2+	11.3109	7.21591	6.39795	3.38001	5.81773	4.65503	4.21908	0	4.34103	3.68647	6.34549	8.40951	5.91912	4.57444	4.73136	3.17664	5.81071	7.35027	6.57823	1.30539	5.7011	8.47979	6.05006	8.03194	3.59137	1.30539	7.25005	7.39554	7.71792	5.51498	4.97687	2.77649	4.59092	4.52383	6.21864	4.30151	9.98669	7.64284	8.09397	6.11987	9.21519	12.885	7.61289	10.5969	6.76413	7.95921	3.59137
A009260_25	Breast_Her2+	BRCA_HER2+	12.0034	6.33294	5.18231	4.61365	7.10889	7.93617	3.75637	1.93965	0	4.62627	5.26533	7.60752	5.80983	4.80339	5.62729	0	8.11803	6.8158	4.15503	0	4.69975	6.18301	6.74814	7.98475	6.8213	0	5.02921	6.13525	6.92452	8.08299	6.03472	5.35902	8.05059	7.10439	7.33518	0	8.61638	6.68622	8.66228	6.08129	9.16211	12.5947	8.17067	10.1033	0	8.20892	5.73024
A009260_29	Breast_Her2+	BRCA_HER2+	10.7882	7.09229	6.02516	5.23755	6.04594	5.68886	4.78098	0	5.56956	5.49596	7.16532	8.81163	6.9816	4.93001	5.397	5.47569	7.69676	6.79782	6.78345	5.08528	7.94188	7.72281	6.54398	8.64459	5.07184	4.6871	7.7972	7.06201	9.09528	7.67136	6.01466	4.44786	5.05143	5.90899	7.16532	5.85113	10.4594	8.30144	7.6455	3.94189	6.83012	11.8771	8.00248	10.5671	1.83137	8.74012	5.31378
A009260_31	Breast_Her2+	BRCA_HER2+	10.107	7.00564	6.54903	5.30875	5.32524	0	3.74766	5.14188	4.77251	0	7.36994	7.68791	3.5928	4.88804	4.69848	5.60059	5.62077	4.72358	0	0	8.42936	7.41686	6.48808	8.3358	5.35767	0	7.25412	5.34155	8.89131	4.18726	4.32484	0	4.76043	5.11367	5.71765	0	11.1073	8.64753	8.58983	5.42042	8.46515	12.3937	8.92484	11.6004	0	7.03099	4.42005
A009260_35	Breast_Her2+	BRCA_HER2+	9.81744	5.84286	7.58252	4.4943	4.9475	4.2	5.82281	1.22457	6.61465	4.91945	6.02502	8.20098	7.11475	5.92511	5.86264	7.63521	10.2937	6.2594	8.24308	6.01622	8.00358	7.5417	5.78704	8.84125	4.48157	4.84186	8.47034	7.06654	7.6735	5.19377	5.50189	4.55634	5.4108	8.09315	7.44826	6.18673	9.6228	8.1765	7.21239	4.46872	6.91378	13.3773	7.61349	10.8984	4.05282	8.07525	4.78081
A009260_37	Breast_Her2+	BRCA_HER2+	9.17815	9.06149	8.31792	6.51618	6.42174	5.01502	4.98801	0	6.79349	6.91322	7.67752	7.38305	6.11545	6.94869	6.27298	0	6.87686	8.33857	7.26045	3.22293	7.13675	7.96646	5.68744	8.59659	4.42867	4.1648	6.8471	8.18247	8.54885	6.83704	5.66487	6.94635	0	7.05232	7.9112	4.74068	11.0042	8.80961	6.67989	6.2159	7.56318	11.8666	8.60254	9.80682	0	8.31611	5.96654
A009260_39	Breast_Her2+	BRCA_HER2+	10.0045	7.99098	6.47706	7.25538	6.99841	6.11935	6.15133	0.393708	6.75423	6.64617	6.98664	8.17765	7.29408	6.784	6.8461	3.34234	7.31462	5.73932	7.75932	5.26152	5.1534	9.1166	5.78985	8.52817	5.53904	5.63764	6.97477	7.9339	8.44461	5.56565	5.8689	5.58659	6.76575	6.93858	6.64368	5.73932	9.72528	8.40538	8.06185	3.46049	6.52666	12.3017	8.00757	10.0047	4.82371	8.3658	6.90979
A009260_41	Breast_Her2+	BRCA_HER2+	9.21221	6.2111	6.65091	0	3.88766	5.65897	0	0	0	0	0	8.07156	5.99388	0	6.4857	0	6.62086	5.73105	5.503	6.9274	7.97838	0	0	5.4182	5.4269	2.45465	5.59859	7.19799	8.26366	5.65156	6.61325	6.55486	5.46967	6.17537	6.50228	6.70918	9.27806	5.09665	7.67454	7.96798	5.29993	12.321	6.86148	9.37855	0	7.75628	6.6322
A009260_43	Breast_Her2+	BRCA_HER2+	10.4566	8.0792	7.36101	6.33693	6.47774	7.02112	6.39027	3.60449	5.79788	4.77539	6.49948	7.67104	7.78052	5.97514	6.83915	0	6.66973	5.87059	8.5474	6.13992	6.01342	8.05371	5.24954	8.23392	6.35493	5.04301	6.08347	6.56022	7.94601	5.34869	5.78023	6.4276	6.99075	7.60363	6.71457	6.65043	9.23679	8.26439	8.35736	4.07891	4.7931	12.8375	8.18528	10.4992	3.54301	8.35438	5.46375
A009260_45	Breast_Her2+	BRCA_HER2+	9.57187	7.49738	5.63421	5.60374	5.95712	4.75668	4.74556	1.55909	5.12615	5.2494	6.76889	8.10853	7.54628	5.14321	5.86246	5.87272	8.07448	5.97628	7.29861	3.69083	7.11847	7.68667	6.2087	8.46537	4.55481	4.76772	6.46416	6.55617	8.34616	5.16841	5.16006	3.6195	5.16006	6.26432	6.46755	6.15506	10.2065	8.24315	8.64073	8.3098	7.42776	13.2302	7.44848	10.7482	4.43528	7.51059	5.41302
A009260_49	Breast_Her2+	BRCA_HER2+	9.67035	7.97927	7.82106	4.99509	4.91736	5.09263	3.51656	1.93474	4.50989	4.02478	5.80401	8.17754	6.89792	4.25289	4.60111	3.11371	6.93565	5.28373	9.10704	6.2955	6.70578	8.05584	6.10606	8.99378	4.33491	4.05736	6.83824	8.91263	10.678	6.93565	6.0904	4.15091	4.94374	4.44981	6.30571	5.14662	10.5213	7.63393	7.4575	4.90846	6.89792	11.9237	7.86429	10.3535	4.81628	8.47376	3.73369
A009260_5	Breast_Her2+	BRCA_HER2+	11.0894	6.60626	6.67575	3.83754	6.63853	6.01739	4.63882	3.68861	5.88672	3.97253	6.51757	8.1091	6.8361	4.70679	4.31505	3.24617	7.03211	8.07414	6.8562	3.95401	6.59135	9.47004	6.98041	8.37242	3.33477	4.28572	5.97207	8.22471	7.73207	5.56524	6.06996	4.72876	8.22568	5.09286	5.96746	4.77171	9.26596	7.31402	8.1595	6.83863	5.1013	12.7673	7.76565	10.5431	4.70679	8.56633	4.87381
A009260_53	Breast_Her2+	BRCA_HER2+	9.81224	7.32949	8.1396	6.29379	6.65033	6.69669	6.64756	0.116914	6.95407	6.70205	6.83233	7.84979	6.99392	6.42915	6.11658	3.03972	8.71809	6.98736	7.23472	5.58984	6.14439	8.19479	6.68592	8.06568	6.04671	5.98653	7.37548	6.94054	7.04962	6.76738	7.12134	5.88184	6.83721	6.49235	7.3805	6.05929	8.73452	8.16504	8.20237	6.63081	6.63081	12.4225	8.16988	9.88911	2.82082	8.1396	6.73639
A009260_55	Breast_Her2+	BRCA_HER2+	9.82157	8.00139	5.80674	5.58864	4.94477	3.8007	6.76957	0	5.46583	5.82449	7.26167	7.74907	7.14173	7.3704	6.66836	0	8.08967	8.41957	7.85074	4.96625	7.25732	7.76141	6.73244	8.92095	3.02871	0.299822	6.61496	7.8651	7.60929	5.07899	5.41206	4.93391	3.45058	8.91129	7.14408	0	10.6875	8.84471	7.36232	6.45702	7.42959	13.3981	8.01176	10.4917	3.38829	8.90156	5.86508
A009260_59	Breast_Her2+	BRCA_HER2+	9.38745	7.02622	7.42477	0.156485	5.98732	5.19499	3.72888	0	3.77791	1.31579	5.71263	9.31975	6.57078	3.29599	0	3.45516	6.87108	5.6613	7.36787	4.65386	6.94538	7.19365	6.62537	8.13269	3.65208	2.91273	7.54115	7.05136	7.93074	5.22181	5.55281	5.46573	2.95597	5.274	7.66196	4.50166	9.87106	8.34073	7.74135	5.92883	5.06277	13.4397	7.61046	10.4054	2.86815	7.71956	3.07843
A009260_60	Breast_Her2+	BRCA_HER2+	10.6435	7.73979	7.62834	4.83054	0.554335	0	4.40991	5.14363	1.41567	0	6.05599	8.17348	6.19237	4.90462	5.785	4.09254	6.14426	6.97269	6.33851	4.01439	7.10427	8.56818	6.5927	8.23937	2.25298	4.14238	7.16581	7.1199	7.74987	7.03339	7.02677	5.67076	5.1679	3.93177	7.38868	0	9.34565	7.75188	7.97287	5.88354	7.33343	12.7349	7.37571	10.1732	0	8.44946	2.71494
A009260_61	Breast_Her2+	BRCA_HER2+	9.56009	6.60361	7.19778	6.26613	5.54748	5.17656	6.86556	5.48203	5.38986	4.76428	8.0589	8.03247	4.14778	3.88062	6.00646	8.56312	8.21366	7.52473	8.13185	2.63243	7.38847	6.71859	5.91573	8.82529	0	0	6.0219	7.8714	7.40622	5.67662	6.80737	6.69311	4.60942	6.19074	8.24139	5.05178	8.4649	8.00166	7.39441	6.81625	7.56392	12.1604	8.96427	9.68815	0	8.23699	6.85985
A009260_62	Breast_Her2+	BRCA_HER2+	12.093	7.69879	0	5.96613	5.58806	6.50868	4.76511	4.93466	5.6462	5.03754	6.15532	7.84604	7.29108	4.58998	4.60681	6.20591	6.76631	6.06078	7.61393	5.09831	7.01981	5.02508	7.86889	8.49329	3.91082	5.4826	6.17802	6.88489	6.75125	9.12747	8.01316	5.70209	7.85839	5.7709	10.0701	6.59556	8.94098	7.54357	9.94833	5.55375	8.82171	12.9448	7.33467	9.98701	4.83819	7.96339	6.3072
A009260_63	Breast_Her2+	BRCA_HER2+	10.1727	6.57078	5.37298	4.14104	5.17067	5.71662	2.13386	2.13386	4.7539	1.80124	5.4041	7.78184	5.71662	4.52766	4.03899	2.48384	6.49089	6.14283	7.52061	4.58311	6.06708	8.30179	5.76537	8.37037	5.36246	3.81028	6.8142	7.37112	7.82464	6.80645	5.587	0.461051	5.4041	5.20642	7.05546	4.78576	8.87219	8.9052	8.09324	3.92916	8.13712	13.1912	8.26836	10.3543	4.87732	8.44085	3.77896
A009260_64	Breast_Her2+	BRCA_HER2+	10.3194	7.4225	6.94267	4.56029	2.6665	4.69682	3.74139	0	5.41796	0	7.11209	6.75067	5.43935	4.59882	4.49369	0	8.37812	8.71496	5.97189	4.28896	5.75586	7.05318	6.94516	8.26486	5.07034	3.43557	6.08479	6.73057	7.66878	7.45087	7.07156	7.07839	6.37855	7.55906	7.60553	0	9.07699	7.83941	8.33312	6.13373	8.01827	13.114	8.13103	9.65686	0	7.83538	4.49369
A009260_65	Breast_Her2+	BRCA_HER2+	11.1657	8.06547	7.47117	5.97756	6.84821	5.30893	0	5.97059	5.31994	5.3417	7.14281	6.24336	7.45379	5.66015	6.16008	6.7253	8.61256	7.91938	6.59548	4.20126	7.66701	7.03342	6.4478	7.93019	0	5.60724	7.45379	8.07849	6.55879	6.54009	7.1241	6.49711	5.74424	5.62509	8.49975	4.76539	9.46075	7.98652	8.68563	5.06915	10.1454	13.1473	8.30305	9.54288	0	7.78686	6.30558
A009260_67	Breast_Her2+	BRCA_HER2+	10.5352	7.83363	6.70671	5.11902	5.99958	4.24891	2.71027	0	5.09334	3.77595	6.00419	8.23893	5.60441	8.00642	7.50393	3.13633	6.2094	5.33166	8.02465	3.03204	6.38197	7.62837	6.04048	7.9323	4.41017	2.10299	7.73188	7.76208	8.43827	6.59523	6.95745	3.68716	5.41696	4.97643	6.94793	3.51729	10.7272	8.4246	7.99144	5.52978	7.92625	13.0014	7.55657	10.4062	4.1692	8.35246	3.4913
A009260_68	Breast_Her2+	BRCA_HER2+	9.7675	6.1913	6.10498	6.61453	5.09325	2.98765	3.51578	0.558647	4.516	4.44443	5.49264	7.82409	6.83344	7.83812	6.30342	4.98812	8.50452	6.05379	7.46888	0	6.15814	8.12519	6.60088	8.49274	3.14642	2.08441	7.06977	8.14602	8.65806	4.52758	7.03365	5.18393	3.20533	5.18393	7.14882	4.32995	9.49901	8.1813	7.35315	5.24136	7.70665	13.2801	8.39963	11.1687	4.70138	8.61389	3.606
A009260_69	Breast_Her2+	BRCA_HER2+	10.4953	7.67382	6.8326	4.5374	6.60097	5.23403	3.97707	2.18167	4.66432	0.208776	7.21085	8.15835	6.02326	8.82272	8.18683	7.46447	6.55257	5.89107	10.1135	0	6.2255	7.51306	5.55118	8.92977	3.32959	0	7.57227	7.41869	6.85273	8.17177	6.17664	4.65416	1.46324	2.48658	8.63593	0	10.6816	8.76487	7.038	4.64392	7.93843	12.363	7.73415	11.1866	0	8.39791	3.13875
A009260_70	Breast_Her2+	BRCA_HER2+	9.9292	6.05925	5.40953	5.54378	5.85917	3.61824	4.09727	1.64454	4.33804	3.59781	6.27732	7.56984	6.60367	3.97583	4.50097	3.97583	7.2463	4.95106	6.63158	2.99319	7.14431	7.43235	6.11064	8.47562	3.08414	3.82577	6.7451	7.67843	9.24741	5.13957	6.58562	3.75371	4.91021	8.64265	5.66168	4.64734	9.87371	7.8383	8.22472	7.54337	6.048	12.6295	9.293	11.0837	3.25046	7.61375	3.87755
A009260_71	Breast_Her2+	BRCA_HER2+	9.7494	5.2586	7.26497	3.27368	6.79649	4.6471	3.46214	1.9003	4.33613	3.27368	6.94925	6.9618	5.9799	10.4875	5.43998	5.68673	9.5012	5.34736	5.67915	4.83619	6.91739	8.61225	6.24414	8.338	3.96433	0.882439	8.45358	6.37657	9.93149	6.14307	4.59971	2.90915	3.27368	6.23383	6.23899	2.96008	9.28291	10.5289	5.66387	5.24839	6.62955	12.5658	7.54902	11.2397	2.26681	9.04857	3.00927
A009260_72	Breast_Her2+	BRCA_HER2+	10.1079	7.25565	7.07992	5.24526	4.69006	0	2.80538	3.98742	0	5.45903	7.42142	6.9622	5.60084	6.96969	5.30174	0	8.78889	7.68375	7.21211	6.04562	7.36573	7.69283	5.76482	8.29065	0	0	6.60306	6.67508	8.40833	6.23157	5.8806	7.19304	0	9.46627	7.56515	1.98601	10.1121	9.23615	7.88069	7.14753	6.27253	12.051	7.45382	10.5326	0	7.12758	5.9779
A009260_73	Breast_Her2+	BRCA_HER2+	8.32094	7.60712	7.63276	6.27534	0	0	3.20159	0	0	6.48574	6.99233	3.76642	0	3.55877	2.69227	0	8.6658	9.19431	7.08409	0	7.7687	5.41429	6.13259	8.37082	0	0	6.78919	6.07194	8.3271	6.01881	4.38581	7.86216	0	8.19787	7.81619	0	8.39643	7.34375	6.60994	7.61273	6.84367	11.7131	7.13335	8.99768	0	5.82351	6.53151
A009260_74	Breast_Her2+	BRCA_HER2+	9.78782	7.42711	7.51685	6.18825	5.46901	4.50167	4.73936	4.39751	4.51595	4.41286	7.44402	7.95326	7.01176	4.98505	6.41478	6.1703	6.91267	0	8.7183	5.82504	6.80046	9.18965	6.92343	8.26055	1.09838	0	7.27585	7.80991	8.61509	7.09499	7.79534	2.27682	5.37026	6.38396	8.50661	0	9.44239	7.77767	7.38882	6.17481	7.05886	11.8309	8.74507	10.146	0	8.34898	5.5124
A009260_75	Breast_Her2+	BRCA_HER2+	10.1687	6.14537	6.01243	4.75442	6.01641	4.52824	1.94424	1.04833	4.05883	2.9235	7.17123	7.42095	6.91446	6.20228	1.56474	3.75077	6.29678	5.53592	8.24197	2.00948	6.57788	9.52192	6.35755	8.7495	3.76973	0	6.56437	7.05821	7.7974	8.02841	6.20577	2.24442	4.45987	4.10434	6.48345	4.05883	8.38559	8.83071	7.32009	5.71772	7.6037	12.8195	8.44501	10.6173	3.38338	8.36158	2.88924
A009260_76	Breast_Her2+	BRCA_HER2+	10.2955	6.75309	6.18866	6.99838	5.83402	5.20212	4.64446	3.46477	5.38786	4.51367	6.00066	7.64468	5.98977	7.01996	3.72339	4.05141	7.54958	6.78495	6.97095	3.80023	5.39614	8.05718	6.79124	8.2725	3.87319	3.96505	6.73689	7.73552	6.9654	5.16386	4.99979	3.72339	4.83912	5.61045	7.68069	5.04259	9.32663	7.8604	8.36815	5.38786	8.58996	13.3184	8.21285	10.7321	2.74531	8.21986	4.73858
A009260_78	Breast_Her2+	BRCA_HER2+	11.505	7.48315	5.03614	5.76892	3.28726	4.839	0	0	5.1333	2.26598	6.96808	7.67287	6.7607	2.42795	0	2.82694	8.54092	6.19369	7.16094	2.52663	6.79328	6.99849	7.70615	8.53278	2.42795	0	7.60391	6.74285	7.36975	5.9218	5.69657	0	1.71628	5.95762	9.47439	3.6134	9.14755	8.03011	8.58882	4.82937	8.23464	13.0367	7.91868	10.4863	2.42795	7.62355	3.47196
A009260_79	Breast_Her2+	BRCA_HER2+	11.0599	7.78034	3.56583	0	5.93349	4.17809	5.04641	0	3.75033	2.84743	3.32544	7.8324	6.22979	6.02133	2.58147	3.20424	7.88141	6.674	7.45796	4.09529	7.08142	6.75175	7.09214	8.18653	0	0	6.34179	6.79699	6.46892	4.59458	5.376	3.89444	6.72996	4.85834	6.97428	0	9.32486	7.1363	8.31558	6.2181	6.47548	12.9876	9.03112	10.7202	1.83276	7.8053	0
A009260_80	Breast_Her2+	BRCA_HER2+	10.6992	7.86416	5.19453	7.64413	4.61404	5.99156	4.34829	2.95986	5.53794	0	2.87239	7.21249	5.18548	3.60041	0.871593	5.48732	9.0363	5.33203	7.57308	5.6408	8.50473	7.04256	6.78552	8.19232	4.70547	1.45691	8.43107	7.17642	8.22358	5.03246	4.75522	6.19455	0	11.6243	7.66706	3.70539	8.86275	7.64083	7.49103	5.55911	7.82974	12.9416	7.78253	10.456	4.34829	8.98052	3.8498
A009260_82	Breast_Her2+	BRCA_HER2+	9.32079	6.78928	6.0897	2.081	3.99208	1.69459	0	1.57933	2.63676	0	2.38548	8.00699	5.56915	5.92242	3.31432	4.25877	9.26535	5.9165	5.59905	2.16335	7.3601	6.77952	6.32704	8.20832	2.16335	0.58215	7.43868	7.27469	7.48545	4.27738	4.3139	0.995779	1.45406	8.8765	7.73137	5.17169	9.69503	8.37311	7.7246	4.71979	8.43348	13.2054	7.23239	10.4919	4.14177	7.62094	0.995779
A009260_83	Breast_Her2+	BRCA_HER2+	9.74227	6.02656	7.65017	1.90349	8.14523	4.62976	1.24525	1.09906	3.49562	1.8126	6.95299	7.89688	6.45246	7.79817	6.06152	5.35669	8.27218	3.52455	7.36244	1.61159	7.25435	7.06552	5.87758	8.64328	1.90349	1.8126	6.52582	6.20244	7.49988	4.53343	4.43021	0	1.8126	4.3836	5.29087	3.43597	9.87559	6.37516	6.49692	5.64711	6.68802	13.122	7.81583	10.8843	3.4661	8.77174	2.79477
A009260_84	Breast_Her2+	BRCA_HER2+	9.92532	6.43446	6.06673	3.94661	5.84401	3.51983	3.71836	1.11328	5.57198	3.97276	4.16647	8.29113	6.08483	6.44384	4.86978	3.58909	6.42028	7.15882	8.54424	6.48984	7.68896	7.38012	6.31178	7.52633	4.18895	2.67667	7.05555	6.93437	7.44927	5.4655	6.26493	2.9642	3.55488	5.00263	6.52118	5.48381	8.22739	8.54097	7.36539	5.59741	7.10368	12.0618	8.23146	10.4878	4.66048	8.7301	3.89284
A009260_86	Breast_Her2+	BRCA_HER2+	8.95693	6.89649	7.60968	2.75979	3.77366	0	5.15293	6.03506	0	4.85363	5.17211	8.07846	6.95579	5.55475	4.39621	6.13129	8.33927	0	8.40255	5.51775	7.45385	7.58127	7.00743	9.05446	2.21115	0	7.11044	7.53201	8.70621	6.45081	7.10296	0	0.826762	6.96132	3.33712	0	10.6718	6.95856	7.84297	6.99402	0	12.2901	9.80071	9.9547	0	7.77403	5.61906
A009260_87	Breast_Her2+	BRCA_HER2+	9.03812	7.29507	7.62744	6.8174	6.67315	6.16732	6.22451	0	6.8288	7.2534	8.06093	8.05609	7.685	7.02234	6.70132	0.533195	9.37767	7.74035	7.3613	5.15594	6.50578	5.67465	5.95497	8.74376	4.83282	5.42728	6.70442	5.69347	9.93135	6.17627	6.43299	6.60852	6.52342	7.22349	6.99731	5.71205	9.28506	8.47038	7.73884	6.48793	5.54249	12.8039	8.41097	9.55279	0	7.99798	6.77385
A009260_89	Breast_Her2+	BRCA_HER2+	8.83749	8.35574	7.81478	5.20878	6.51412	5.79449	5.20878	2.94792	5.46921	5.71508	6.45894	7.11136	6.98686	6.70642	6.6517	5.27842	9.53194	6.21878	7.34233	5.2527	5.51321	8.49299	5.4467	8.36777	4.81073	4.4372	7.90837	7.43674	7.50552	6.50688	5.22651	5.3203	4.68813	6.88169	7.99755	6.0548	9.53328	9.23352	7.69094	5.38488	7.70208	13.0647	8.24702	10.2778	4.55414	7.53606	5.2527
A009260_9	Breast_Her2+	BRCA_HER2+	10.8153	6.48587	5.18779	4.63138	5.65211	5.92985	4.00777	0	2.63268	2.96038	5.76131	8.52192	6.63393	7.26007	7.24134	5.06537	6.61369	7.29318	6.73913	3.5285	6.48269	7.04367	6.72032	7.92737	4.76326	3.64707	5.93452	7.06086	7.48846	5.42534	5.80277	4.43441	6.12228	7.90732	6.35958	5.10734	9.0951	7.82418	8.90055	6.53591	7.59113	12.8828	8.38018	10.8372	4.3669	8.12931	4.95935
A009260_90	Breast_Her2+	BRCA_HER2+	9.29306	8.10454	8.62054	6.93612	5.8786	4.63564	5.98631	3.3912	6.73154	6.47098	8.0435	8.265	7.0069	8.50757	7.22049	6.22491	9.09072	6.78919	8.46538	6.60206	7.16196	6.52913	5.20726	7.89247	6.13415	5.77427	8.45041	6.89525	11.613	6.30199	5.96013	5.99149	6.78024	7.34712	6.95215	6.3672	9.40114	8.07556	7.23585	5.37519	6.66501	12.4353	8.34002	9.9498	5.01717	7.7018	5.86173
A009260_91	Breast_Her2+	BRCA_HER2+	9.84743	7.22907	6.71284	2.22238	4.97755	2.14702	4.98838	0	4.34643	4.29499	6.50973	7.60143	6.95025	8.0091	6.32119	5.32396	8.19129	6.48316	7.56751	5.14184	6.77361	8.22031	6.23283	8.15929	4.24165	3.30626	7.47231	7.02583	7.85631	7.41523	4.3961	3.37393	3.16058	4.63549	6.34667	4.91077	9.64832	8.64003	7.72642	6.09425	7.90573	13.3166	8.09557	10.6379	4.80442	8.87858	2.14702
A009260_92	Breast_Her2+	BRCA_HER2+	11.248	6.79642	5.588	3.57872	5.84184	5.09227	4.68486	0.489023	5.15461	4.42067	5.97119	7.91497	6.85927	4.9787	5.0647	2.61773	7.76176	7.19211	6.93987	3.57872	6.79362	7.05174	6.23709	8.23548	4.51874	3.60447	6.29754	7.13803	7.55443	5.92083	6.08075	4.39138	6.25346	8.10286	6.68013	3.77291	9.30657	8.42625	8.65681	6.88314	8.61545	13.2326	8.03701	10.6538	2.39973	7.40857	4.46352
A009260_93	Breast_Her2+	BRCA_HER2+	9.59426	6.37179	8.06936	5.391	6.75687	6.32661	5.28599	0	5.56867	5.22668	6.68158	7.68344	7.12284	5.83998	5.34294	2.76683	8.65163	5.95407	7.782	4.59032	5.98124	7.70533	5.76902	8.29992	5.05832	5.03258	7.72421	8.2681	8.17803	5.90763	6.92253	4.98864	5.7107	6.4805	8.79439	5.63859	9.15751	8.88648	7.66401	4.13817	7.72153	13.01	8.33719	10.6583	4.33352	7.61716	5.84984
A009260_94	Breast_Her2+	BRCA_HER2+	9.91261	8.33467	6.85461	7.40399	6.9465	6.97114	6.36854	3.62658	7.47318	6.53476	6.71816	7.67785	6.97926	7.05419	7.66028	2.98655	7.72448	6.23251	8.61555	5.70052	7.37966	6.58084	5.71518	8.23817	7.00533	6.76352	8.12472	6.44966	7.22779	5.57221	5.8933	5.0701	6.79376	6.67132	8.03604	7.1309	8.58595	8.17683	8.03993	4.19926	7.56505	13.0292	8.03701	9.45534	3.81981	8.03117	7.31056
A009260_95	Breast_Her2+	BRCA_HER2+	10.3503	7.28017	7.13338	5.80258	6.37951	6.65447	5.55399	1.28287	6.25366	5.94143	6.67053	8.3164	6.90581	6.44944	5.60503	2.97896	9.99817	7.15638	7.49533	5.42107	7.02928	6.80028	6.21768	8.52217	5.49508	5.04751	8.86868	7.7035	7.33327	6.37625	6.3697	4.92789	5.06381	6.24654	7.45417	6.60518	9.06068	7.88423	8.45808	5.48301	5.87367	13.6952	7.76213	10.3658	3.9799	8.07932	5.30925
A009260_97	Breast_Her2+	BRCA_HER2+	9.9291	6.88875	6.36904	5.87407	7.01895	6.21691	6.88678	0	7.0686	6.80752	6.15587	8.46168	6.64868	6.48068	5.73601	0	7.29706	9.21249	8.33407	4.02834	6.6299	6.13936	2.85487	8.73314	5.57353	6.85276	7.14664	5.3792	7.41144	4.94265	5.1146	7.03152	5.64542	6.88678	7.36393	6.12602	8.76845	7.02794	8.82217	5.57353	4.58139	11.9327	7.96321	9.46148	5.02401	7.80271	5.06653
A009260_98	Breast_Her2+	BRCA_HER2+	10.4127	6.60956	7.14028	3.24809	6.44605	4.39302	5.27787	1.56647	5.43442	5.76101	7.2133	7.80222	7.08854	5.51089	3.62975	2.78353	9.27432	5.71146	7.04062	3.90632	8.0068	7.46471	6.68851	8.83373	5.08011	4.44592	7.27795	6.83783	7.51303	5.12406	4.99983	4.95186	4.07254	9.95186	6.6701	4.09479	9.46152	7.85696	10.4158	3.39881	8.18204	13.3305	8.05015	10.9922	3.88093	8.16505	4.72809
A009260_99	Breast_Her2+	BRCA_HER2+	10.4629	7.57934	7.27939	6.08363	7.01185	7.02255	5.96108	0	6.89736	6.67638	7.13034	7.98282	7.9141	7.27939	7.35964	4.34138	12.0806	6.46911	7.7338	5.88691	5.57797	6.50959	5.933	8.66981	5.32493	5.91301	7.47415	6.72468	7.20386	7.77709	6.6473	6.41126	6.48273	7.27157	7.62481	7.16817	9.00429	8.00996	8.45709	5.40069	6.66619	12.2681	8.41862	10.234	0.926406	7.74757	6.4514
A009261_101	Breast_TNBC	BRCA_TNBC	10.8412	7.56059	6.85439	6.1246	6.91024	5.01933	6.8924	0	5.49371	5.7813	6.75203	7.8515	7.51893	6.53516	6.08804	5.1506	7.61597	6.53516	7.80026	4.60716	7.88222	6.24191	6.52888	8.53603	5.66007	5.05474	6.92626	7.32469	7.20108	6.9779	6.60451	6.06507	6.91346	8.15868	7.249	5.85346	8.63635	7.58198	8.46815	6.77699	6.75383	12.4268	7.77039	10.2736	4.10878	7.8244	6.71746
A009261_102	Breast_TNBC	BRCA_TNBC	11.5081	6.88208	6.65264	6.15962	6.31889	3.65375	5.09522	0	6.87406	6.53793	6.18903	8.4962	8.14487	5.91556	6.10237	4.3417	4.98773	6.60978	7.61108	4.50654	6.95809	7.77847	5.03889	9.50372	5.35373	5.86785	7.3981	6.31593	7.56446	5.2334	5.2521	4.90348	6.26466	5.09522	6.01746	5.08134	10.0845	7.51111	8.14487	6.19871	7.86808	12.9188	8.00302	10.0923	6.56312	8.3447	4.16875
A009261_11	Breast_TNBC	BRCA_TNBC	9.86649	6.93967	6.73448	5.10465	5.68965	3.64989	2.93921	2.14237	5.01413	5.13361	8.23959	9.95398	6.98009	8.56507	6.92042	5.6367	8.16326	6.79916	6.35059	5.43438	6.71226	7.25064	6.59224	9.31263	6.14318	3.67637	8.12892	6.95598	9.33825	5.08502	4.02436	0.893245	3.50968	8.65602	6.74702	1.9818	9.05202	10.1259	8.02844	5.62994	6.28328	12.7598	8.1456	10.7227	2.75272	8.8582	4.70252
A009261_13	Breast_TNBC	BRCA_TNBC	10.9865	6.51132	5.75987	3.48876	6.31651	4.91433	4.34191	0.598728	5.51184	4.78249	6.94818	8.52711	6.85484	3.75812	4.26988	4.43268	7.30124	6.23373	7.18201	3.80984	5.03513	6.99548	6.79194	8.57273	5.26865	3.55086	6.41442	6.03077	6.90326	6.02714	5.91354	4.80814	5.53251	5.06381	5.94857	4.34191	9.00031	8.87946	7.99808	5.58787	7.50584	12.7053	8.0811	9.89869	4.79109	8.90445	4.96082
A009261_15	Breast_TNBC	BRCA_TNBC	10.798	5.40205	4.71226	0	5.46675	0	4.24868	3.38137	3.75151	0	6.22308	8.74138	6.53899	2.28661	4.33043	3.9456	8.29379	4.5848	5.88718	3.21914	9.08765	7.28946	5.88041	8.97697	5.44856	2.36629	6.97366	5.73038	8.30014	3.72152	5.70761	4.66577	2.44181	3.34249	6.51734	2.98676	9.41491	6.6546	9.24613	7.15569	6.41331	12.1926	7.92085	10.8502	4.91136	8.18399	4.44498
A009261_17	Breast_TNBC	BRCA_TNBC	10.9924	6.31694	7.66544	3.23345	7.31453	4.33795	4.44066	2.45633	4.90316	1.92959	6.72824	9.53612	6.2619	9.47353	8.53627	3.05068	8.24401	6.74339	5.86015	0.959225	7.17811	7.62648	7.14997	8.40032	4.09191	0	8.236	6.48858	9.77445	4.24167	4.47736	1.92959	2.12732	4.92989	5.67768	2.5964	9.92764	10.4991	7.60591	7.28032	8.27388	13.041	7.73908	11.0634	1.92959	8.12086	3.73575
A009261_19	Breast_TNBC	BRCA_TNBC	12.789	6.86926	5.70452	4.53906	6.12787	5.23358	5.76475	0	4.19833	5.25613	6.17302	8.02359	7.51225	4.96584	5.16372	2.9971	6.99192	6.19069	7.95373	4.26657	6.12787	7.08776	6.31136	8.62601	3.33037	4.17485	7.12653	7.34348	8.13274	5.55792	6.53764	4.96584	6.44497	8.79197	5.91405	0	9.72385	8.24129	8.86807	6.34068	7.1613	12.9475	7.72223	10.3029	5.00632	7.02348	6.23961
A009261_21	Breast_TNBC	BRCA_TNBC	9.27868	8.30085	7.53251	6.9383	6.74402	6.14424	7.00222	3.00957	7.26415	7.07648	7.22115	8.35693	7.13646	6.75797	6.53843	3.52677	8.28327	6.74402	7.51207	6.50572	7.26741	6.30494	5.935	8.48129	6.60169	6.46943	7.3511	6.72993	7.55798	5.81556	6.49465	5.89768	6.45808	7.73771	6.84552	6.74168	9.5041	7.42	9.09851	6.53573	4.69688	13.3282	8.31822	10.1341	4.26039	7.75984	6.84334
A009261_23	Breast_TNBC	BRCA_TNBC	11.2731	7.41485	7.58871	7.11401	4.88881	5.29016	4.76318	3.38284	5.02977	5.76376	7.4731	7.15883	7.1741	6.38872	4.43591	4.56893	7.01784	8.24188	7.63635	3.32929	7.95084	5.55799	5.41108	8.9297	0	5.35189	6.85922	7.44663	6.79153	6.7741	6.82093	6.96176	5.25469	7.72455	7.68379	5.32478	8.69648	8.08614	7.8978	6.61537	6.78159	12.2813	7.37741	10.485	4.42319	7.06775	6.2551
A009261_25	Breast_TNBC	BRCA_TNBC	9.80846	7.67574	5.26706	4.40549	6.46638	4.65793	4.47883	0.157203	5.10664	4.50247	6.42058	7.10246	6.85177	6.23194	4.26051	3.56054	6.96671	5.87698	6.86095	2.73141	7.52663	8.52875	6.18888	9.34112	4.1451	4.53722	7.53954	6.90152	6.43294	4.70962	5.99418	4.27431	5.11433	7.04526	5.19634	4.96067	8.0966	6.53102	7.48422	7.44663	4.63672	12.9731	8.33498	10.5537	3.9353	7.67963	4.96067
A009261_27	Breast_TNBC	BRCA_TNBC	7.6732	6.51896	7.14106	4.81303	6.07034	5.21706	5.14135	2.34495	5.59043	4.53921	6.50224	8.37292	6.17107	5.29676	5.26541	4.24983	6.27313	8.30419	5.84496	3.88747	8.79002	6.47165	5.31984	8.91083	4.74645	4.68853	8.05193	5.98147	7.40299	5.09751	5.98147	5.1839	5.29676	4.68853	5.55196	4.7003	9.8434	6.95458	8.33755	7.5918	6.10175	12.2023	7.80171	10.3832	6.24929	7.72454	5.22523
A009261_3	Breast_TNBC	BRCA_TNBC	10.5837	5.0567	3.79728	4.19584	6.25676	3.98171	4.52109	0	4.29206	3.42529	6.72735	8.29016	6.3379	3.84035	1.92264	6.8404	5.82439	7.75153	5.89759	3.84035	6.68071	6.95506	4.99132	8.74163	1.33756	4.05667	7.77946	6.0056	8.54329	3.68361	5.62944	4.53427	4.12793	5.94769	6.50113	2.6597	9.60664	6.92286	8.19692	6.91281	6.11488	12.4294	8.93223	10.8205	3.96234	7.92662	3.03824
A009261_31	Breast_TNBC	BRCA_TNBC	10.9781	7.84336	6.44706	5.61898	6.51626	6.63854	6.08827	5.16225	5.98357	6.15086	7.24363	8.28714	7.00415	6.40443	6.07134	3.7295	6.6177	6.6177	8.07674	4.9637	7.08903	7.05671	6.30075	8.04934	4.74198	6.66361	6.06109	7.12394	7.80188	7.52803	7.46591	4.3734	6.43388	6.22009	7.07381	4.50027	8.85451	7.9295	8.92028	2.72169	7.22232	12.0093	7.96109	9.22705	5.12336	8.02931	5.01419
A009261_35	Breast_TNBC	BRCA_TNBC	11.9325	6.62971	5.91833	4.90442	6.02807	5.0725	3.93554	1.77756	4.49491	4.76412	6.92889	9.14245	7.70068	5.64365	4.9555	0.157872	6.40141	7.38389	7.09918	4.6447	7.29886	7.29744	6.09143	9.40841	4.75591	4.22443	7.01569	7.37185	6.82874	5.21106	6.02466	5.3153	5.78349	4.94109	7.35836	5.41772	9.38199	7.94231	9.97214	5.20504	10.249	13.162	7.59074	10.2093	4.96265	8.29019	3.59251
A009261_37	Breast_TNBC	BRCA_TNBC	9.05583	6.33899	5.45426	5.32132	4.99854	4.75065	4.45114	1.66489	7.63741	4.56409	6.92275	7.91978	7.22429	5.07677	5.24432	0.987972	5.84546	4.39117	6.44603	4.63475	5.51172	8.89059	5.82294	9.46871	4.95778	4.07271	6.45582	5.96684	8.14226	5.55791	5.81535	4.68557	5.22154	5.48328	5.67151	5.22154	9.79804	8.066	8.19436	5.12666	8.30548	12.048	7.63094	10.135	4.95778	7.06068	5.72107
A009261_39	Breast_TNBC	BRCA_TNBC	13.4443	7.05253	6.05922	6.29372	6.19211	4.89748	6.0761	1.41007	6.21057	4.64042	7.30674	8.47846	7.15298	5.64071	6.1859	2.53504	6.49035	7.31529	8.05258	5.23462	7.45861	7.38603	4.66739	9.22178	4.92755	4.94235	6.21057	6.51036	7.86041	5.41524	5.85925	5.73299	5.68539	6.11581	7.05593	5.21037	10.2419	8.80888	7.84179	3.83489	10.0732	13.1362	7.41682	10.4985	2.61112	7.17508	6.066
A009261_41	Breast_TNBC	BRCA_TNBC	11.8063	7.88018	6.81445	5.6868	6.12125	4.00718	5.05387	3.61219	5.6868	4.59498	7.28249	8.03436	6.50756	2.77335	4.6949	2.64599	8.00005	5.78579	6.93286	4.42435	6.36317	7.11022	4.85705	9.00465	4.21591	5.14305	6.87959	7.3402	6.60781	6.19515	6.20271	5.24912	3.22346	4.64024	7.54894	5.1032	8.37701	8.33719	8.61242	4.00718	7.7168	12.663	8.14645	9.98216	0	7.09201	5.92946
A009261_43	Breast_TNBC	BRCA_TNBC	9.61139	6.03722	5.37142	5.52992	3.34324	4.5316	4.95701	0	5.88124	4.779	7.42352	6.12927	5.86942	8.53969	7.63018	9.26591	8.54712	5.8455	5.83946	0	8.76524	6.95234	6.30621	8.60259	5.82729	4.60468	8.25074	5.11544	7.12375	3.97059	5.51484	5.64527	6.52156	7.3929	7.71019	5.08512	10.1833	7.83541	8.28339	5.28512	7.16541	13.7295	8.40704	10.2904	4.07716	8.15909	5.94454
A009261_45	Breast_TNBC	BRCA_TNBC	10.7548	7.14208	8.19508	5.88712	6.98833	5.77051	6.51855	3.55464	6.81621	5.26075	6.53396	7.58715	6.80354	9.26541	8.01182	4.73802	4.95203	6.1023	6.8412	4.29488	6.24649	7.5048	7.4147	8.52449	5.62456	4.29488	9.09532	7.68934	9.42515	7.10472	5.88312	4.88949	6.39738	6.14308	6.78649	6.09885	9.47491	10.4586	7.84059	6.59892	7.1703	13.0644	8.32333	10.0212	2.41938	8.96303	6.25892
A009261_46	Breast_TNBC	BRCA_TNBC	13.6292	7.41149	8.13253	6.64481	6.81211	5.75413	5.97291	3.45897	6.21425	5.34443	6.9357	7.94236	6.60427	6.86239	6.80988	2.1413	6.85809	3.80141	8.20718	4.78827	3.76509	6.0199	5.57693	7.36372	6.03141	5.74949	8.54836	6.68424	7.94946	6.17327	6.31816	5.11118	5.65838	7.38032	6.6373	5.93663	9.69206	8.6181	8.03868	1.67743	7.61648	12.9522	9.21332	9.26014	4.13598	8.23068	6.72735
A009261_47	Breast_TNBC	BRCA_TNBC	11.4935	7.05087	6.00294	4.39793	5.76225	5.18517	3.2345	1.41654	2.71356	3.48894	7.46499	8.10447	4.70095	9.82282	4.03685	5.36841	7.69002	9.51654	6.28309	2.24613	7.09259	7.39114	6.10974	7.94053	3.27372	1.41654	8.47102	7.41326	7.75727	6.54989	5.4477	7.92829	5.39532	9.0608	8.67335	0	8.7912	9.37157	7.63838	5.38641	7.4372	13.1399	7.51494	10.0902	3.15273	7.51903	4.433
A009261_48	Breast_TNBC	BRCA_TNBC	9.67878	4.841	6.26966	3.00667	5.43138	3.19406	4.80309	0	5.08163	4.69341	7.15725	8.30503	7.16474	4.23368	3.53197	2.17214	6.18746	8.49903	8.32941	1.50322	7.03789	7.84473	5.01688	8.81691	4.5859	3.50861	7.37312	6.52675	6.96467	4.44533	6.62235	4.46973	4.68301	5.1884	4.59702	4.2619	8.994	7.11919	8.20048	6.52092	6.88073	12.1805	8.15888	10.3493	4.90502	7.50292	4.774
A009261_49	Breast_TNBC	BRCA_TNBC	11.0532	9.35165	6.07203	7.52622	6.64166	5.98545	6.63101	6.50051	7.08064	6.24503	6.66622	7.34467	6.48876	6.75722	6.24969	5.10683	7.65801	7.63153	7.16184	4.79946	6.66274	5.26221	6.77346	8.50914	6.18802	5.42731	6.39531	7.17168	7.54715	7.5528	6.57652	5.86937	4.58068	8.13732	7.77715	7.06225	9.03212	8.11837	7.96704	5.83265	9.28128	12.8094	8.03462	10.382	0	7.42705	7.50303
A009261_52	Breast_TNBC	BRCA_TNBC	9.04491	6.368	6.32577	0.394409	5.16985	0	5.30159	5.95906	5.95906	0	7.13252	9.12372	4.16947	3.9888	4.49155	5.05964	7.8657	6.08256	6.31141	0	7.1807	8.35419	6.9092	8.14746	5.19092	0	6.77264	5.37706	8.21329	4.57405	6.11047	4.43969	2.78123	0	6.51307	0	8.95002	6.48776	9.55747	5.32083	6.54614	11.5256	7.74626	10.7289	3.54103	7.69741	3.50784
A009261_53	Breast_TNBC	BRCA_TNBC	11.1433	6.67938	6.44257	7.38906	4.8341	4.49636	0.139445	2.23564	4.23126	0	7.14242	7.71064	6.84701	0	0	3.66082	4.79714	4.85224	6.38144	2.7035	6.14813	7.41522	5.03799	9.05591	2.89062	0	6.1772	5.46072	7.17701	6.83566	4.82495	0	2.23564	7.46321	7.55326	2.44131	9.31158	7.14977	8.5601	4.50785	6.95585	13.2712	8.2835	10.1078	4.36358	7.13504	2.17929
A009261_54	Breast_TNBC	BRCA_TNBC	11.6412	7.16834	6.82307	2.87213	6.58484	4.11267	3.5114	0	4.70841	3.15525	6.61185	7.96039	6.92082	2.73142	2.20167	2.51954	6.91812	7.04741	6.26995	3.90996	8.11943	6.64165	6.34834	8.41996	4.83989	1.35564	5.87217	6.64165	6.45661	4.03497	5.27116	3.45285	3.88803	3.69943	6.14607	4.29039	9.52881	6.89631	8.23144	5.54084	7.65748	13.111	7.95645	10.6832	4.13146	7.41832	3.53981
A009261_55	Breast_TNBC	BRCA_TNBC	12.8926	6.97788	7.69869	0	4.75938	3.22414	3.48697	1.99134	4.42507	1.49004	7.3788	8.59884	6.59458	3.18764	4.34449	0	5.76537	5.6891	6.96716	5.43262	8.42555	6.61534	6.21854	8.09208	4.91259	2.65769	6.45185	6.56288	8.02126	5.03061	5.91797	4.03096	3.68323	4.27661	5.62231	0.494137	9.10618	8.08837	9.3429	6.90389	7.43437	12.1601	6.82292	10.6053	0	7.41082	2.1515
A009261_56	Breast_TNBC	BRCA_TNBC	11.946	6.42934	5.47432	0	7.07145	3.31857	1.66389	0	3.70613	1.85117	5.61025	6.82827	6.41456	2.16556	2.09315	0.888312	7.37802	5.47432	6.1324	0	7.54679	7.11095	5.63596	9.04153	2.01691	2.01691	5.75808	8.30533	7.5869	4.24648	5.4885	2.78705	2.83224	3.22001	6.64096	3.97148	9.38358	8.66669	8.09663	1.93642	10.0058	13.6743	7.62431	10.2649	4.91559	7.67325	0
A009261_57	Breast_TNBC	BRCA_TNBC	8.12614	6.14735	6.60116	6.3463	7.2105	4.46366	0	0	6.69631	5.82823	6.54261	7.97935	6.57635	4.27102	4.60117	5.96191	6.58881	6.28128	6.71537	0	8.34385	7.18064	6.50805	7.97461	5.08425	5.35118	7.14454	7.68282	7.27872	0	6.98408	4.33156	0	6.86282	6.72293	6.37055	8.76011	6.93289	8.4455	5.96191	2.53409	12.8736	6.73792	10.4611	4.20783	7.36089	6.77108
A009261_59	Breast_TNBC	BRCA_TNBC	9.33308	5.61859	4.50849	0	5.94376	3.74387	3.34322	1.5296	4.59088	3.44798	5.5199	9.0595	5.71622	4.54438	3.39655	3.97181	7.6097	6.23847	7.52392	3.59212	7.46272	8.419	5.49567	8.30246	3.68078	3.97181	6.3201	6.46757	7.7405	6.25661	5.27847	5.0562	4.50849	5.40748	7.48135	5.56719	9.89982	7.96563	7.17672	7.62932	8.66772	13.4944	6.64883	11.1052	3.70212	8.31809	2.57158
A009261_60	Breast_TNBC	BRCA_TNBC	9.75944	5.8775	8.4283	4.82188	5.3359	4.21714	4.87046	0.494232	5.65987	3.88019	5.99169	8.8378	6.80495	4.29037	4.41021	2.4012	5.80438	7.28203	6.77656	3.90372	6.07695	7.59187	5.75349	9.07454	4.07929	4.53599	7.57549	6.47662	7.27303	5.27405	5.43611	5.37008	4.89414	5.15165	7.46714	4.84638	8.84085	6.71471	9.1317	5.94709	5.80438	12.2669	8.38194	10.0678	4.37697	7.73319	4.29037
A009261_61	Breast_TNBC	BRCA_TNBC	10.6058	7.36207	7.32747	6.24936	6.45231	6.19383	5.52723	4.60683	5.80119	5.01654	7.14499	8.12737	7.23027	9.2748	6.44213	7.4712	6.65096	6.67434	7.18216	5.85844	7.92421	7.04766	7.12604	8.25107	3.73184	6.9092	8.69216	7.2939	7.91688	7.20039	6.55976	5.19685	7.13449	8.96165	7.16782	6.05824	8.97525	9.87863	7.44596	5.59003	7.24205	13.1021	7.84015	10.6672	5.9135	8.30541	5.71927
A009261_62	Breast_TNBC	BRCA_TNBC	11.4853	7.93848	7.21663	6.94311	6.91244	7.3669	6.54507	3.12985	7.29921	6.78538	7.07467	7.79969	6.82899	7.14131	6.88354	0	7.49505	7.3441	7.64467	5.39257	5.41294	5.45938	6.12691	8.28366	6.19515	6.11037	6.19906	7.78022	7.232	7.13927	6.7644	5.61402	7.48546	7.54051	8.06938	6.18729	8.90234	7.74449	8.7492	6.60236	8.69478	12.796	8.28181	10.2539	3.39856	7.82778	7.32631
A009261_63	Breast_TNBC	BRCA_TNBC	11.7489	6.39073	5.29634	3.03796	0	0	0	2.41553	4.3435	0	5.475	8.33703	6.84538	4.96524	0	3.13568	5.04286	5.62557	6.23957	4.78118	6.70915	6.22854	7.24358	8.36374	0	0	7.34412	7.24358	7.79291	5.61713	6.48645	5.76953	0	7.04409	6.1371	5.03021	9.93219	7.89238	9.08548	1.85131	8.11987	13.1452	7.94725	10.0672	5.18661	9.28703	2.93313
A009261_65	Breast_TNBC	BRCA_TNBC	11.959	6.35468	5.48516	4.70062	6.04574	3.92515	4.95262	1.28041	4.87632	4.39508	6.55833	7.31876	6.67053	6.02233	4.09936	6.82737	9.41626	5.9905	7.02291	3.56356	9.2308	6.77229	5.14557	9.25276	4.20018	3.89108	7.46053	5.13105	7.03466	4.25478	5.07905	4.02277	4.90221	4.24133	6.59318	5.27669	8.985	7.82206	7.99841	2.98619	5.38469	12.649	8.27014	10.6136	4.71042	7.9803	4.84996
A009261_66	Breast_TNBC	BRCA_TNBC	9.33758	6.53679	7.17605	7.42787	6.65388	5.69183	5.86461	1.42435	5.61272	4.9195	7.0843	8.68474	6.80112	5.50901	5.08194	3.42568	7.42965	6.42012	8.09816	5.63137	6.16255	7.8098	6.4762	8.57345	4.24941	4.93959	6.15398	6.33169	8.31453	6.71342	6.35431	4.79273	6.14967	5.42601	6.07446	5.59384	9.96487	7.55212	8.18906	5.50901	2.26467	12.6125	8.18064	10.0844	4.43064	8.31933	5.22792
A009261_68	Breast_TNBC	BRCA_TNBC	9.91003	6.85557	7.39225	6.03624	5.98728	4.96076	5.68357	0	5.76811	6.7248	7.0429	7.74988	6.41197	6.72977	4.72232	0.282951	8.79878	7.58966	7.00447	5.37015	8.0502	5.82029	5.56067	8.25451	5.0823	4.68186	6.76892	7.78133	7.41865	5.79207	6.57822	6.99004	5.27137	6.90254	6.8826	4.6612	8.56785	7.60055	7.73389	3.89741	7.96638	12.9948	8.04921	9.80889	4.64025	7.49214	5.58281
A009261_69	Breast_TNBC	BRCA_TNBC	8.27505	8.37556	6.70232	7.67824	0	6.16121	0	7.37759	6.59522	6.70232	7.28807	4.95982	7.91678	7.82901	6.3687	6.82387	8.37371	6.9183	7.91805	4.75898	6.85072	0	6.80202	8.34943	4.8146	6.93596	8.40031	7.02118	8.00669	7.30565	7.6677	7.52993	6.31184	8.49529	8.39394	6.68452	9.70807	7.34396	8.12801	7.03061	7.92058	12.7136	7.83575	8.92046	4.44327	6.71699	6.4864
A009261_7	Breast_TNBC	BRCA_TNBC	12.5662	7.50683	6.25222	4.41919	6.03403	4.90037	5.10109	3.50647	5.71699	5.25216	6.44909	8.03285	6.70475	4.44894	4.49244	3.08184	7.28561	5.86226	7.27527	4.22651	5.89505	6.13815	6.23951	7.9968	4.81155	5.43424	6.80017	8.22027	7.34615	6.75027	6.69237	5.34211	5.41175	5.00422	7.29178	6.14725	9.40712	7.70785	8.38131	5.29375	8.68773	12.6272	7.87058	10.1936	4.78846	7.77252	5.5758
A009261_70	Breast_TNBC	BRCA_TNBC	10.8889	7.27631	5.56043	4.6492	4.6492	4.33501	5.15088	0	1.12201	4.37823	6.54269	7.61428	5.7313	5.75336	3.60909	5.35218	7.6367	8.56864	8.39362	0	6.94129	3.45611	7.28769	7.69485	2.27394	0	8.01773	6.45456	9.25477	0	3.48276	4.39236	4.22881	0	7.0298	0	9.77926	9.29527	7.45685	5.48334	9.0885	13.5671	8.33906	10.361	4.60136	7.63373	3.50893
A009261_71	Breast_TNBC	BRCA_TNBC	11.1796	8.13276	7.04964	6.40584	4.88385	6.52932	5.77951	4.48501	0.919451	5.48868	6.87165	7.99462	7.47887	0	6.05566	3.3729	7.63905	8.43914	6.31589	4.83962	6.40963	5.90821	7.37424	8.27655	0	6.48335	5.31382	8.06954	6.39059	7.18836	6.54662	6.59398	8.91861	6.89885	6.82704	3.60199	9.68334	5.8142	9.95874	6.00149	8.00717	13.1791	8.1085	9.80729	4.83962	7.69288	6.13558
A009261_72	Breast_TNBC	BRCA_TNBC	8.85791	6.50635	6.14174	4.92988	6.78157	3.92563	5.20675	4.49826	5.19739	5.37395	7.17878	7.9739	7.64428	4.9744	4.46744	3.20556	6.53264	6.32912	7.57188	3.83195	6.50635	7.27536	5.95995	9.02266	0	5.05953	5.52377	6.27675	6.8278	5.73259	6.20383	3.04784	5.61096	6.00357	7.11558	5.17848	9.25076	7.68168	8.9018	5.71957	6.17551	13.2541	7.60057	10.354	2.91709	7.46672	5.37395
A009261_73	Breast_TNBC	BRCA_TNBC	9.79042	7.45216	7.81466	6.03855	6.61973	5.78054	5.25511	4.50313	5.68612	5.24911	6.88808	7.06734	7.20991	6.20567	5.2847	3.68507	6.64505	5.78054	6.80065	3.82055	7.03462	6.09976	5.88084	8.88288	4.88183	5.88857	8.72129	7.10764	7.8348	6.44465	5.78883	4.9719	5.17519	4.40952	6.54833	5.59928	9.97238	6.65415	7.06223	5.96733	7.51469	12.1042	8.55759	10.4978	5.14324	7.97573	4.96461
A009261_74	Breast_TNBC	BRCA_TNBC	10.1998	7.16607	6.99542	5.29669	7.24275	6.60371	5.75393	0	5.94166	6.136	6.58334	7.6004	6.96818	6.00429	6.47418	2.42997	9.32025	6.08257	7.1746	4.95209	5.23926	6.95833	5.88869	8.06261	5.31534	5.33983	6.35908	8.99404	6.87908	6.0753	5.75393	5.57979	5.79879	6.53643	7.33854	6.50158	9.48989	8.79253	7.84567	6.01193	5.36987	12.0629	8.04875	10.3609	3.2705	8.24306	5.93765
A009261_75	Breast_TNBC	BRCA_TNBC	10.5708	6.45828	7.48509	4.83268	7.07569	5.11812	4.83268	0	4.50317	0	5.68826	8.08442	7.26691	6.23766	5.45529	2.94764	7.09556	8.63732	7.2708	3.22918	5.82146	7.42704	5.93852	9.5647	4.9244	1.44754	6.89605	6.13048	7.93684	3.64322	5.73966	3.16378	5.04735	5.42071	5.9434	1.91322	10.0329	7.84724	8.37731	6.20958	4.14484	12.4344	8.23729	9.42427	4.85357	6.70237	5.48237
A009261_76	Breast_TNBC	BRCA_TNBC	10.8904	7.34472	7.67435	5.91766	6.16192	5.10819	6.86773	4.08704	6.25928	6.29858	7.02722	8.2807	6.17733	5.37205	5.70014	3.67411	7.02296	6.16964	7.50143	5.06741	7.51059	5.85673	6.7386	8.51181	4.15089	5.98927	7.43565	6.99061	7.57747	6.19637	6.83894	4.91944	6.42017	6.88191	6.96419	6.37409	9.48984	7.19184	8.06667	7.26039	7.60622	13.0711	8.30371	10.3546	4.79506	8.50724	6.21889
A009261_77	Breast_TNBC	BRCA_TNBC	10.889	7.47798	6.51481	6.37878	6.28149	5.94269	6.39688	0.149801	6.05331	6.25197	7.01216	7.61183	7.37675	6.92339	6.42361	3.27615	7.38735	6.83987	7.13224	4.51208	7.18179	7.29548	6.42948	8.51894	5.93032	5.66258	6.33252	7.06026	7.73312	6.50928	6.76753	5.84501	6.09085	6.63404	6.99047	5.8968	9.43264	7.34603	8.88116	6.50928	6.44406	12.6959	7.56458	10.4208	3.19574	7.96205	5.96712
A009261_78	Breast_TNBC	BRCA_TNBC	11.6554	7.80231	7.29727	7.16149	6.59824	6.74039	6.56118	3.38991	7.11962	6.60735	7.57488	7.08741	7.51316	7.11537	6.90472	0	7.3085	7.59029	8.00334	6.10939	6.28633	5.00836	5.67308	8.17566	5.39982	5.90273	6.14321	7.29351	7.58722	6.91943	7.40577	6.61038	7.67078	7.43166	7.99757	6.87483	9.06244	7.82333	8.82776	4.12466	8.24935	12.8637	8.37745	9.21487	0	8.08936	7.46214
A009261_79	Breast_TNBC	BRCA_TNBC	10.2241	6.71886	7.82632	6.86307	7.37402	7.304	7.0202	0	7.63866	8.02932	7.43782	8.04891	7.08236	7.27268	7.46724	1.66753	7.12729	6.86749	8.108	5.27494	5.31433	5.46193	5.66348	8.28116	6.89589	6.79972	6.06474	7.50745	7.53132	5.45607	6.29219	6.29547	7.40627	6.54213	7.76011	7.60993	8.59282	8.38193	8.61533	4.99691	7.72401	13.0304	7.7179	9.65813	1.58405	7.63736	6.71641
A009261_81	Breast_TNBC	BRCA_TNBC	12.6662	7.59823	7.70405	6.95309	6.93895	7.19366	6.41318	0	6.84195	6.28486	6.80187	7.83355	6.50052	5.9713	6.28932	3.89443	7.73057	7.06932	7.43246	5.80659	6.44955	6.62588	5.61351	8.67745	5.80034	6.26232	6.38006	7.2126	7.99811	6.18772	6.53101	5.88541	6.66422	6.77027	7.27698	6.99197	9.31497	7.3169	8.60495	3.82229	10.2051	13.4596	8.16416	10.1755	2.08187	7.3169	6.50052
A009261_82	Breast_TNBC	BRCA_TNBC	10.5248	7.63253	7.66718	11.6349	5.2873	5.37375	5.59927	4.25556	5.92495	5.41881	6.2868	7.97939	7.58225	5.35068	5.2873	4.47054	6.82213	7.03486	7.64365	4.4562	6.13755	7.46542	6.06381	8.46172	4.8887	5.50491	7.7923	5.99605	7.97185	5.87193	5.74203	5.67551	5.32724	8.85299	6.45125	5.05966	9.61595	8.41708	7.50948	5.19533	7.4456	13.74	8.70092	10.4082	4.27202	7.08697	6.17305
A009261_83	Breast_TNBC	BRCA_TNBC	11.9955	6.08331	7.76971	4.60279	5.76765	4.27214	4.33087	0	3.15162	2.02514	6.54676	8.32921	7.38525	1.4782	3.63441	3.95128	6.43342	9.00276	7.3615	0.86613	6.74115	6.75408	6.59307	9.6626	3.01504	0	6.07989	6.59786	7.28782	4.13387	6.09013	5.08452	5.03593	4.19837	5.61061	3.90564	10.0144	7.34308	7.84417	5.58671	4.8716	12.7842	7.65028	10.0246	5.36861	7.17535	4.16001
A009261_86	Breast_TNBC	BRCA_TNBC	9.35165	7.29202	6.23453	6.04333	6.52376	5.39392	5.68349	5.1009	5.95413	5.31795	7.38647	6.99751	7.55727	4.71315	5.80905	3.84476	7.46489	6.53219	7.08987	4.40583	7.28039	6.75501	6.79759	9.29828	0	4.87212	8.36937	6.87915	7.29367	5.23087	6.77171	4.94127	6.22069	8.8447	6.22069	6.46039	8.83394	6.96467	7.18382	6.85919	6.78118	12.6353	8.87318	10.4938	4.58936	7.97405	6.55719
A009261_89	Breast_TNBC	BRCA_TNBC	9.8043	7.00001	7.02059	6.77831	6.9544	5.97458	6.11515	1.23869	6.25774	6.05325	7.49875	8.78874	7.28436	5.99898	6.21969	8.79124	8.40639	6.78834	7.26868	5.09071	6.01274	6.96328	6.0665	8.33562	5.52923	5.61742	6.63665	7.75864	7.43631	6.14669	6.52827	5.35114	5.6748	7.27297	7.0459	6.2403	9.0222	8.07865	8.52994	6.2403	8.18881	13.1802	7.906	10.5412	3.79196	8.23062	6.15911
A009261_90	Breast_TNBC	BRCA_TNBC	10.262	7.06193	7.35341	4.75772	5.38845	5.2916	5.01101	0	5.10728	4.45029	6.67196	8.06936	6.18081	5.37991	5.26402	4.9999	10.1547	6.68588	6.84017	2.02134	5.12783	6.85565	6.36519	8.88819	5.48718	0	7.57349	7.00197	7.9633	5.62365	5.94642	0	4.90785	6.19549	7.12206	4.46651	10.1933	7.46057	10.2165	1.05775	7.21382	13.0441	7.91239	10.5494	0.875339	7.9633	5.82584
A009261_91	Breast_TNBC	BRCA_TNBC	10.5552	7.63789	6.00837	3.18887	6.11008	4.75216	2.26557	0	4.06698	0	4.95715	7.7233	6.05162	2.7163	0.902618	2.79986	6.73733	5.99069	5.84586	3.21954	8.32399	8.63182	5.53438	8.61893	2.26557	0.742887	8.2719	6.88096	7.78099	5.04539	5.23746	1.04641	4.5498	9.14955	6.48619	4.5007	9.95009	7.64497	8.33191	5.87505	6.45109	13.3423	7.92635	11.2302	3.78883	7.49634	2.83989
A009261_92	Breast_TNBC	BRCA_TNBC	11.2838	7.65971	6.20567	4.85319	5.1051	6.59471	4.99358	4.84333	4.22211	3.40442	5.13775	7.735	6.49113	4.06122	1.80681	5.2239	7.36967	7.12295	6.47206	3.62772	8.4013	5.94014	6.40323	9.26305	3.7383	5.51856	5.62602	7.04978	6.76895	6.74001	6.25114	4.1114	5.74734	4.97563	5.66013	3.71685	8.81049	7.68341	8.4205	6.06422	8.07659	13.1313	8.55576	10.7738	3.86069	7.63848	3.80079
A009261_93	Breast_TNBC	BRCA_TNBC	9.91558	6.50678	6.97678	3.45696	2.40195	4.55016	3.34161	2.34319	3.48442	4.67455	6.66211	8.36798	6.81049	7.53487	8.13882	6.40989	7.4399	7.63473	7.29626	1.9292	7.93504	8.2865	7.32692	8.11706	4.58862	2.75744	8.04053	7.28264	6.94995	5.74971	4.84308	4.35576	3.42898	8.38173	7.02431	3.28028	9.10824	7.89212	7.46079	7.7858	7.49155	13.5959	7.67251	10.5852	4.60121	8.11377	0.933405
A009261_94	Breast_TNBC	BRCA_TNBC	10.6419	5.71525	7.69097	4.35157	4.51443	3.95754	4.99096	0.139666	4.51443	4.78297	7.28744	8.11998	6.66579	3.85992	4.56487	2.05351	7.7616	7.98178	5.88368	4.71759	6.99727	7.69522	6.22297	9.28825	4.81458	3.57005	6.57949	6.99267	7.636	5.1481	6.21904	3.81894	4.39404	4.77228	7.21821	5.96575	10.4098	7.10559	8.27099	4.75065	7.80027	13.3351	8.19996	11.1733	5.88864	7.75211	5.15635
A009261_96	Breast_TNBC	BRCA_TNBC	7.90562	7.21042	7.20416	3.23095	7.44969	3.47232	4.35775	0	4.38752	4.14766	7.92605	8.29146	7.31482	4.58029	4.60585	0	4.19893	7.36991	6.8822	2.94093	6.82895	8.04173	5.43869	10.3132	3.32626	4.00131	7.18733	5.34317	7.52863	3.09322	5.33556	3.79464	1.35024	4.73882	5.5743	1.93807	10.8928	9.16667	7.79751	6.09997	4.21562	12.3354	7.96976	10.3045	6.19141	8.36344	4.18204
A009261_97	Breast_TNBC	BRCA_TNBC	12.1047	7.14496	7.54286	4.94383	7.41038	5.23993	4.08185	3.2021	3.93696	2.7018	6.75847	8.7659	6.40455	3.83159	1.54116	4.19947	6.83316	6.59099	6.86244	0.557732	6.37361	5.7493	6.12872	9.4242	3.2574	3.17364	7.44503	6.23585	8.27442	5.28719	5.79673	5.50275	3.83159	5.50275	7.44652	2.5328	9.96376	7.32074	9.16111	5.04943	7.7353	13.2877	8.21979	10.4426	4.97715	7.22863	4.58171
A009261_99	Breast_TNBC	BRCA_TNBC	9.08568	6.29387	7.00955	5.84741	4.82248	0	2.84507	5.83024	4.1397	0	6.40238	8.99681	6.61107	4.57018	5.58625	6.46303	5.40491	7.23497	6.90686	0	7.45436	3.60633	6.19453	9.03477	0	0	6.54597	4.72679	7.63819	5.9674	6.21231	4.121	3.40466	4.39448	0	4.00341	8.49154	7.47291	8.45655	7.42417	5.11482	12.141	6.87653	9.76969	4.0634	8.1856	5.42029
A008340_11	Cholangiocarcinoma	CHOL	8.65142	7.73205	5.75463	0	7.61359	6.30974	3.86138	5.06197	6.0701	4.7516	6.5379	6.35696	7.084	6.69499	4.86046	5.31247	6.65398	6.96866	7.9731	0	7.65007	0	7.58215	8.91783	6.31453	5.63714	3.91285	8.87184	9.06087	7.43589	7.27065	0	4.39234	6.77713	8.0923	2.69702	9.45244	9.38656	9.48946	8.20626	6.6483	11.1618	7.77005	10.1228	6.14195	10.0713	5.94589
A008340_13	Cholangiocarcinoma	CHOL	11.8156	7.47754	5.96902	5.09397	7.31318	4.27999	6.18203	6.20258	6.0968	6.89684	6.92272	7.99844	7.74596	6.77476	7.04233	6.35717	10.4492	7.58315	7.13074	5.71493	7.50438	7.85796	7.16554	7.75543	6.90223	6.68792	7.21765	8.51814	7.60481	8.44459	7.96919	5.56206	6.48246	6.88599	6.3052	7.29074	8.86898	7.69198	8.52515	8.894	9.36754	12.0727	8.23371	10.3072	4.92765	8.79239	7.04964
A008340_15	Cholangiocarcinoma	CHOL	10.3221	7.01289	5.88286	5.55997	6.67039	5.60026	5.1931	3.48529	6.33739	5.58313	5.9711	8.45031	7.69295	5.99504	5.89448	6.0951	9.6323	7.32254	7.46259	5.6532	6.49528	7.88224	6.56963	8.72833	5.52452	5.6532	7.6816	8.09859	7.37656	7.46571	7.31305	5.06735	5.77133	6.356	6.63758	6.23327	9.40119	7.52148	8.50893	9.59131	8.47024	12.8323	8.00469	10.8692	5.65866	8.13724	6.22409
A008340_5	Cholangiocarcinoma	CHOL	11.5314	7.40936	6.54629	3.76803	7.84566	6.17367	5.75735	4.62218	6.18341	6.19549	6.5444	8.42719	7.19136	6.09586	6.0803	7.54871	9.89461	7.60958	7.35545	5.65605	7.29944	7.71324	7.09788	8.36488	7.29608	7.35868	6.71024	8.61705	6.62702	7.74236	8.41535	7.09143	6.2003	6.46875	6.5444	6.21462	9.08745	7.15469	8.52906	10.5345	8.97452	12.2228	8.03308	10.2415	4.55623	8.75816	6.32654
A008340_7	Cholangiocarcinoma	CHOL	9.04963	7.08928	6.72724	6.44324	6.6445	6.35416	6.25594	5.84963	7.19908	7.27061	6.99224	8.18881	7.19053	7.11843	6.83652	5.24279	9.3652	6.57786	7.12203	5.73198	5.51352	6.95435	6.02533	8.12651	5.45759	6.69374	7.13278	8.48649	7.79424	5.13995	6.37846	6.14701	6.82551	6.58571	7.88502	6.60386	9.0805	7.66068	8.98977	8.13367	7.20758	13.9385	8.17414	10.4095	4.61418	7.01179	7.25265
A008664_23	Cholangiocarcinoma	CHOL	8.93705	8.23299	3.25378	6.8689	6.18114	6.15256	6.73489	3.88991	4.72315	6.88139	7.36332	8.10674	6.67873	6.27881	6.07637	6.59929	10.1918	8.70515	7.54076	6.40185	6.70427	7.7072	5.72914	8.70515	6.60833	4.75609	7.8564	8.54319	6.92549	5.26331	6.89624	0	0	0	6.77293	6.04562	8.57199	7.05024	8.26957	2.22015	7.8088	11.8693	8.3705	10.2311	3.67711	7.73637	7.20535
A008664_31	Cholangiocarcinoma	CHOL	9.4705	6.82146	6.42264	5.59957	6.94581	5.81637	6.56613	0	6.55998	6.50019	6.59199	8.04272	7.56686	6.31351	6.55689	3.6326	10.021	7.44447	7.56533	6.29881	5.95409	7.035	6.40387	8.44027	6.15112	6.07335	7.86575	8.92826	7.91357	6.91601	7.28391	5.89423	6.38659	6.89661	7.3469	6.70642	9.47337	7.73055	8.61252	9.04546	7.86138	12.6902	8.5722	10.3375	3.72347	8.16631	6.81631
A008664_32	Cholangiocarcinoma	CHOL	10.0487	7.4368	6.88506	4.77477	6.16347	5.89085	5.57373	1.73291	5.82795	5.51004	6.40349	8.8249	8.00808	5.76637	5.10831	5.05437	9.38242	8.10992	7.53484	6.01958	7.5665	7.6575	7.08492	9.4684	5.14102	5.81178	7.49617	8.01692	8.75424	6.24999	6.48984	6.63471	5.88314	9.06545	5.94002	6.89084	9.38788	8.50813	10.3281	7.51501	7.2723	12.8054	8.31378	10.8125	2.83217	9.90803	5.79543
A008664_33	Cholangiocarcinoma	CHOL	8.94619	7.40296	6.66842	5.31987	6.54285	5.67088	5.97398	0	6.367	6.24942	6.48712	8.44422	7.56784	5.59156	5.65073	1.92878	10.4352	7.80314	7.05098	6.23209	6.62334	7.72477	6.80622	9.72801	5.98552	5.27168	7.72958	8.38925	7.4784	6.51127	6.94032	6.73144	6.74237	6.42068	6.52082	6.86611	9.18357	7.87624	9.10403	8.31758	8.01162	12.3407	8.50841	10.1651	4.48413	8.23685	6.0263
A008664_35	Cholangiocarcinoma	CHOL	9.88927	7.75441	7.55351	6.40167	5.97881	4.73144	6.00569	0	6.38129	6.48044	6.67718	8.51006	7.06427	6.62805	6.27974	1.50837	8.43789	8.49381	7.36572	5.99976	6.84202	6.90999	6.39265	8.20454	5.39172	5.93287	8.01912	8.34798	6.55714	6.6087	6.83537	6.59893	5.84299	6.5692	7.06853	6.44378	8.75459	7.2152	8.38428	7.80968	9.00565	13.1672	8.75327	10.2904	4.22173	7.39538	6.02334
A008664_36	Cholangiocarcinoma	CHOL	11.7223	7.64753	6.49049	6.22023	7.27578	7.74686	6.25849	3.26907	6.39983	6.24584	6.67718	7.88207	7.43012	6.24076	6.74343	2.90749	9.06977	7.54292	7.51895	5.18933	6.73441	5.95107	6.46236	8.07163	6.17294	6.21764	6.28096	8.27878	6.78945	7.53878	7.42003	5.67751	7.00881	7.44347	9.20489	6.276	9.06366	7.59965	9.34096	6.7506	9.43722	12.8132	8.03389	10.7505	3.89233	8.36722	6.52438
A008664_37	Cholangiocarcinoma	CHOL	9.208	7.39771	6.95925	4.9779	6.22244	4.51259	4.7986	0	5.18682	4.54796	7.01929	8.12618	6.65438	5.04133	5.22374	4.49457	9.25781	5.68478	6.62708	4.83247	4.02767	8.06289	8.03043	8.48368	4.59945	4.63278	7.88297	8.18915	7.92898	6.05837	8.4111	4.75386	5.35603	5.45563	5.73936	4.92506	9.97517	7.6478	9.21076	9.33177	7.51705	12.6382	8.06289	10.5413	4.8979	8.8139	5.38566
A008664_38	Cholangiocarcinoma	CHOL	11.7995	7.53207	6.74318	4.4404	7.34631	5.60005	5.33795	0	5.64721	5.02636	5.75338	7.59204	6.98261	5.6645	5.24903	5.03525	9.39274	7.21358	7.05214	5.6645	5.70406	7.83796	6.52384	7.8443	4.86618	5.07027	6.95944	8.48029	7.05214	7.1289	8.66347	4.99935	8.0436	6.74046	7.17589	6.16333	9.36171	8.02476	9.10623	8.83174	9.09246	12.3057	8.13121	10.569	4.55611	9.73418	5.56364
A008664_39	Cholangiocarcinoma	CHOL	8.81609	7.8421	5.8916	5.29887	6.76386	5.79419	5.26437	5.28746	6.89933	7.2414	6.7843	7.77117	7.09854	4.99654	3.96742	7.4192	9.87376	9.39427	6.98835	6.3301	7.60187	8.11325	6.94725	8.62931	7.72539	5.48519	7.51648	9.3956	6.07864	7.24287	7.95458	7.18256	4.66738	6.97774	7.52622	5.27596	7.83428	7.34134	8.69717	9.31255	6.8184	12.1462	6.85557	9.56612	0	8.66996	6.35491
A008664_40	Cholangiocarcinoma	CHOL	10.883	6.02178	5.20042	3.91801	7.29792	6.30718	4.55797	1.29714	5.7982	4.35375	6.42373	8.2418	7.64785	4.61792	5.25597	4.19663	11.5831	7.51227	6.3011	3.98024	6.37245	8.74509	7.49727	8.92031	5.68444	4.40001	7.85577	9.42048	7.73239	6.71962	6.58927	6.02424	6.9008	6.40684	6.67014	6.02915	9.11691	7.92332	9.12926	7.32014	8.55671	12.3724	8.2194	10.6797	4.50251	8.16071	3.46042
A008664_41	Cholangiocarcinoma	CHOL	12.0737	7.29895	6.00035	4.8772	6.45318	6.14904	4.75449	3.41922	5.20701	4.80483	6.58506	8.9731	7.15961	5.86751	5.2394	4.22691	9.15754	7.27906	7.11042	4.18951	6.48054	6.76589	7.00402	8.29495	4.94049	5.28	6.47472	8.51504	7.15598	6.8537	6.18986	5.17387	7.42702	6.6842	6.6673	6.1993	9.3668	7.56486	9.4679	7.7893	9.42379	12.8978	8.11399	10.8029	5.23482	7.69985	5.12517
A008664_42	Cholangiocarcinoma	CHOL	12.9103	6.64057	6.87999	6.86243	7.29237	6.52577	7.38574	0	7.49068	7.29891	7.51094	8.02483	7.16722	7.3831	6.89116	1.43191	9.049	7.87654	7.27162	6.7207	5.97817	7.53013	6.20603	8.46867	6.79661	6.18399	7.60895	8.59515	8.2309	8.06594	7.27352	7.2858	7.47673	7.905	7.72103	6.81628	9.0108	7.69718	8.74089	7.33754	7.62093	11.5046	8.41678	9.85395	5.35607	8.61326	7.33209
A008664_44	Cholangiocarcinoma	CHOL	14.897	6.87209	5.07332	3.07032	7.08013	7.44466	0	8.3391	9.63196	0	6.15845	7.1625	6.39097	2.86075	3.92729	10.2288	9.68915	7.02144	6.41517	8.96948	6.33118	9.24936	7.26991	7.99345	7.3871	9.25942	5.36926	9.62368	6.2474	8.53071	9.48709	1.44427	6.87209	7.86581	6.49454	3.02071	8.51288	7.60263	11.298	9.0505	8.55922	12.275	7.98701	10.5481	4.00588	8.30842	3.81537
A008664_45	Cholangiocarcinoma	CHOL	9.89611	8.71995	5.90925	4.79505	7.15939	5.49629	5.58196	2.76945	5.96081	6.36497	6.3929	8.98697	7.44694	6.54821	6.33032	7.52744	8.32165	7.62989	6.91029	7.15124	6.51047	7.0646	6.35689	8.61758	3.8722	5.99765	8.13642	8.27632	7.65482	6.09558	7.63742	7.2603	5.49261	5.77016	6.7281	5.61621	10.0556	8.05323	8.258	9.25576	8.27578	12.3591	7.96762	10.5897	5.21717	8.32683	5.25244
A008664_49	Cholangiocarcinoma	CHOL	10.7459	8.41026	5.54924	5.28112	6.30191	6.63241	5.62709	2.55989	5.7136	5.74681	6.52884	7.49917	7.18017	5.46195	6.64347	0	7.37857	6.59643	7.61609	5.32575	6.66751	6.09829	7.46092	8.32419	5.04126	5.30361	5.66232	6.86756	6.83319	7.03987	7.05486	4.7777	8.25303	7.13071	7.77139	6.69541	10.0115	7.61384	9.07916	6.77804	9.7222	12.4692	8.16749	10.413	4.25026	7.87826	6.00188
A008664_50	Cholangiocarcinoma	CHOL	11.2233	7.88246	7.54546	6.5601	7.64211	7.3522	6.71202	7.3122	8.40866	7.22721	6.72679	7.94874	7.53831	6.9337	7.42386	7.25658	9.23936	7.69242	7.86063	7.3108	5.99313	7.20478	6.44999	7.94243	7.08053	8.05955	6.71837	8.88605	7.57491	7.17278	7.42127	6.91908	7.93246	7.84137	6.95356	7.33027	8.78334	7.75138	9.05981	7.16506	7.41737	12.2473	7.89091	10.1707	3.41799	7.99305	7.25221
A008664_51	Cholangiocarcinoma	CHOL	10.6984	7.83272	5.80014	4.48352	6.31809	5.12597	5.65018	5.55842	5.57413	4.96853	5.99549	8.11714	6.70081	4.80959	5.38529	3.41692	9.23043	7.60198	6.80207	5.87389	5.7035	7.14993	6.35795	8.14194	5.03812	5.62024	5.78222	8.73882	7.4141	5.71771	7.60581	5.29973	5.53187	6.41428	7.15168	5.62024	9.47865	8.21887	9.49455	7.03927	9.28193	13.0506	8.14807	10.7211	4.61077	7.80969	5.14712
A008664_52	Cholangiocarcinoma	CHOL	10.3208	7.97241	6.9893	4.87649	6.16014	6.39917	5.37462	0	6.43829	4.51111	5.99507	8.02475	7.15239	6.19609	6.42968	2.08603	8.23558	8.44905	7.1847	5.1574	5.32909	5.26768	5.96264	8.50078	5.64365	5.6731	6.43614	7.99664	7.46489	6.84959	7.37703	6.2361	5.62494	6.8054	7.97019	6.3269	9.07182	7.79878	8.73696	5.86075	9.46756	12.8943	8.39926	9.92025	5.35658	7.87441	6.30591
A008664_53	Cholangiocarcinoma	CHOL	10.7009	7.96241	6.37058	6.09248	6.25049	6.51996	6.60842	4.13938	7.05742	6.471	6.5225	8.25203	7.43068	6.50212	5.65838	4.37055	9.0341	7.29066	6.97663	5.87594	6.10942	5.76913	6.25049	8.79276	5.57302	6.57953	8.28372	8.36355	7.90341	6.42302	7.33455	6.63206	6.7426	6.56487	7.0131	6.50468	9.52714	7.66757	9.21989	7.55954	8.30299	12.1689	7.82456	9.968	4.27768	7.52839	7.37853
A008664_54	Cholangiocarcinoma	CHOL	10.4745	8.57023	6.22211	7.36062	5.82332	6.85704	0	4.75341	6.14219	7.05593	6.99488	7.15125	7.07678	6.21344	6.9223	4.89017	8.74674	7.93902	9.00409	6.25344	7.06559	5.04143	7.03968	8.75969	6.26467	6.04787	7.07837	8.34218	7.91695	7.44446	8.75323	6.23928	8.05833	6.29236	7.71998	8.03065	9.37232	7.58207	9.75198	8.18487	7.24067	12.3099	8.41263	9.1249	0	7.77106	7.7118
A008664_56	Cholangiocarcinoma	CHOL	10.9208	7.37168	5.38881	3.54396	6.72741	6.12269	3.60336	0	5.15736	4.5802	5.40002	8.23955	7.09128	3.96218	4.72095	4.42422	8.90409	7.99994	6.81377	4.8077	6.72741	6.63079	6.72741	8.16758	4.88154	4.17293	6.71175	7.64574	6.81377	6.39059	6.72963	5.02603	5.2532	5.16395	7.39288	5.03325	9.03211	7.14224	9.67196	7.45869	10.5932	13.8138	8.1243	10.4937	3.86844	8.06478	4.00687
A008664_57	Cholangiocarcinoma	CHOL	10.8198	6.97599	6.50072	6.21532	6.46269	6.08622	3.25158	7.05223	7.14639	6.65705	7.0471	7.25716	6.581	6.18294	6.82831	6.45883	9.48561	7.65464	6.98675	6.2425	7.02117	7.01593	6.73569	8.16967	6.3083	6.22897	5.27548	8.9697	6.81026	6.68043	7.37034	5.71783	6.14982	7.07257	8.57985	5.82961	9.03724	7.95775	9.60126	9.08995	8.83555	12.5504	7.62912	10.3808	4.50558	8.56736	6.59513
A008664_58	Cholangiocarcinoma	CHOL	11.1672	7.54853	6.32266	6.1015	6.64094	5.64255	5.18918	7.02937	7.21232	5.71834	6.87235	7.5623	7.05558	6.01399	6.59477	7.00772	9.62046	7.04417	7.19031	5.93501	7.07333	6.98744	6.94425	8.11229	6.19878	6.41665	6.27883	8.75568	7.01274	6.53781	7.56686	6.08569	5.91367	7.28889	8.90009	5.73059	9.30801	7.88452	9.72877	8.9234	9.14517	13.0084	8.15761	10.5317	5.1101	8.85229	6.70444
A008664_59	Cholangiocarcinoma	CHOL	11.9157	7.27428	5.6919	3.62426	7.29147	7.90062	5.25455	1.47983	5.10702	4.64699	5.37001	8.31504	6.95175	5.22929	4.93017	4.75714	7.68807	7.68992	6.91419	3.95532	6.39284	6.44644	6.60216	8.16324	4.14017	4.44235	4.63164	7.2034	5.96718	6.76922	6.85431	3.93046	7.38137	6.15866	8.35238	4.8726	9.14037	7.46274	10.6383	5.50244	9.92381	12.9358	7.76831	10.2188	5.03303	7.89098	5.47261
A008664_61	Cholangiocarcinoma	CHOL	9.98477	7.23877	6.62411	0	7.75722	5.20188	0	0	0	5.16241	6.34443	8.45101	7.48862	0	5.12183	0	9.05657	7.75224	7.67546	3.61134	7.79158	6.77567	7.62008	7.81564	5.09062	5.02612	4.2797	6.77567	6.47098	6.37064	4.14443	5.65008	2.46376	6.22498	5.34096	0	8.70991	6.49104	9.87421	6.61317	6.75923	12.7668	8.4894	9.17596	4.67984	8.11215	4.40336
A008664_62	Cholangiocarcinoma	CHOL	10.1239	8.00385	6.25991	5.74706	7.28984	7.48868	6.76094	0	7.44352	5.88372	7.14827	8.05406	6.62888	7.1075	6.90351	3.63242	7.94026	8.31982	7.40535	6.37775	6.97552	6.49935	7.17811	8.22675	5.68745	6.8024	6.77142	7.88946	6.68261	7.92156	7.93211	6.86489	8.15654	6.75567	9.27783	7.66199	9.14211	7.27519	8.90575	6.62021	7.534	12.2717	7.59426	9.7546	0	7.30434	7.8167
A008664_63	Cholangiocarcinoma	CHOL	12.5426	8.15575	6.67496	5.74477	7.53032	7.2293	6.45533	6.75363	8.02802	6.33973	6.62896	7.789	7.2812	6.39771	6.35192	8.86565	9.64481	7.44092	7.26088	7.29705	6.091	8.11223	6.39378	8.19349	6.9374	7.79645	6.31296	8.40226	7.0895	8.18159	7.82077	5.27982	7.43233	6.88943	7.02246	6.50892	8.32914	7.56476	8.52529	7.6086	7.72015	11.5004	8.25319	10.1159	4.14265	7.95865	6.62395
A008664_64	Cholangiocarcinoma	CHOL	10.6679	6.67126	5.56667	4.03516	7.43333	6.34073	5.31455	2.61862	5.84619	4.7294	5.85523	8.74865	6.69329	4.84895	4.52539	4.26976	9.02338	7.71423	6.5995	4.06666	6.98877	7.30496	6.22452	8.59782	5.6864	4.9368	6.49147	7.91936	6.65581	6.85084	5.96238	5.26563	6.61733	5.59575	5.47574	5.19612	8.92477	6.86584	9.04265	9.28954	6.78609	12.0351	8.34248	10.72	4.76823	6.5977	5.1625
A008664_65	Cholangiocarcinoma	CHOL	13.3622	7.47425	7.11305	6.2443	6.87215	7.37752	6.59609	9.27219	10.5822	6.71048	7.10563	7.43486	6.93206	6.57477	6.55857	10.1578	10.1899	6.49756	7.39435	8.78666	6.28097	9.67138	7.07748	8.37804	7.36671	8.8261	6.37031	9.44114	7.09818	8.3649	9.34563	6.10252	7.07938	7.65528	7.0076	6.38263	8.79878	7.76289	9.00811	9.36904	7.62448	11.8123	8.4115	9.90315	4.01804	8.61907	6.77967
A008664_68	Cholangiocarcinoma	CHOL	9.10966	7.78101	7.89992	6.28787	7.33917	6.84273	6.56879	0	6.87593	7.24429	7.52257	8.16557	6.12777	7.0749	7.15437	3.45271	9.7339	8.50497	6.80135	5.73663	6.38332	6.70171	5.5257	7.90911	5.74179	6.77896	6.65602	7.51657	7.42979	6.57747	6.96898	7.46451	6.59181	7.67586	7.84349	6.38662	9.38062	8.0498	8.72656	7.4923	6.35332	12.1524	8.27451	10.2341	0	8.08166	7.19063
A008664_70	Cholangiocarcinoma	CHOL	11.9719	7.48929	5.37775	0	6.88192	7.72025	0	0	6.74002	0	6.16588	8.14969	0	0	0	0	8.35406	0	7.90371	0	7.20468	7.40882	6.85382	8.93474	4.0774	4.82044	2.07343	5.37775	5.11911	7.43344	5.86975	0	6.15933	8.37115	6.58262	6.13285	8.43486	7.65894	8.98187	6.61646	9.38598	12.9433	7.44962	9.98235	3.69849	8.06295	6.0218
A008664_74	Cholangiocarcinoma	CHOL	7.68349	6.21779	6.52884	4.39759	6.13596	4.35877	5.35229	3.35858	3.27764	4.57743	5.89494	8.52083	6.18857	5.65433	6.24997	3.16213	9.76711	7.1849	6.4293	4.78691	5.61094	6.66237	6.41675	8.32745	5.67028	6.6939	7.30889	7.78825	8.50314	6.39133	6.09718	5.53171	5.2357	5.7068	5.70164	5.02869	9.63253	7.06138	8.47089	5.73739	6.1436	13.1708	7.44485	11.2721	0	7.51274	6.04921
A008762_100	Colon adenocarcinoma	COADREAD	9.78496	6.31323	3.52045	1.11364	5.91694	3.95736	4.62097	1.11364	4.42645	3.32808	5.22878	8.92089	6.97541	4.29225	4.08462	6.42168	9.40732	6.3643	7.32389	6.87628	6.38093	7.69191	5.54876	8.96015	6.47298	3.66323	8.89652	9.42747	7.2579	5.6822	6.61328	5.31783	2.18632	3.88925	7.20752	5.335	9.13758	6.94498	8.55752	9.22996	7.28245	13.3918	8.80245	10.9887	4.54922	7.96571	4.00104
A008762_101	Colon adenocarcinoma	COADREAD	11.0369	7.46685	4.74556	3.57621	6.6565	4.40118	2.63945	1.55801	4.79194	3.8195	4.20948	9.01387	6.69056	3.21696	3.1112	3.79694	9.36108	7.30437	6.2544	3.2834	6.16472	7.11897	5.86187	8.31291	4.58362	4.48826	7.94206	7.51257	7.40851	5.36759	6.7738	4.8033	4.29247	4.08463	7.99133	3.8636	9.3797	7.07276	9.0895	8.72435	10.0419	13.1712	8.18515	10.5843	4.67307	8.81487	4.44538
A008762_102	Colon adenocarcinoma	COADREAD	8.84834	7.74892	6.89599	6.21384	7.20106	6.70845	7.30103	4.54936	7.84314	7.71307	7.27974	8.11617	7.72211	7.20429	7.40579	4.8916	8.52821	9.11791	7.86167	6.68551	6.09352	5.78369	5.91571	8.29654	6.85545	7.05478	8.03138	7.91786	7.7687	6.90793	6.59486	6.62411	6.57002	7.66697	7.30705	7.09363	9.2244	7.69481	9.4371	7.17823	8.84109	12.3101	8.72328	9.80112	5.96987	8.64933	7.19782
A008762_103	Colon adenocarcinoma	COADREAD	9.46673	8.30396	6.6892	4.59993	7.05422	4.30698	5.84718	5.42374	6.07316	6.17836	6.25652	8.48576	7.24188	5.84185	5.95475	6.08674	9.42101	8.40497	6.98098	5.74813	6.99545	6.8223	7.19668	8.24766	5.06986	4.64957	7.94878	8.47117	6.90893	6.60992	7.43825	5.81491	4.91611	5.57911	6.83845	5.49336	8.74248	7.44705	8.21609	9.45281	9.56498	13.183	8.24565	9.53641	5.32027	8.47891	6.23229
A008762_104	Colon adenocarcinoma	COADREAD	9.22001	7.37283	5.60965	5.00432	5.86691	0	0	1.80816	6.2306	5.68286	6.21834	8.06863	6.37749	5.02323	0	6.00177	8.50778	8.32738	6.56021	6.12947	7.0862	7.57866	6.39575	8.53605	2.82836	3.81683	7.97579	7.88304	8.20224	5.83514	6.65725	3.7728	6.31746	5.91328	6.83639	4.70958	10.3296	7.30101	8.57903	9.43127	7.36729	12.4359	8.35097	10.8902	6.00177	8.71613	1.89289
A008762_105	Colon adenocarcinoma	COADREAD	9.18075	7.2135	6.54574	5.52111	7.22848	5.78702	6.66799	4.40172	6.697	6.80087	6.89463	8.93961	7.4363	6.32659	6.9102	6.33122	9.34668	7.85516	7.46188	6.44246	7.33613	8.31187	6.62335	8.36367	6.21569	6.11719	8.49025	7.82427	7.52188	7.24822	7.88698	6.26979	6.14903	6.83715	7.46399	6.01146	9.34611	7.66822	9.03215	11.052	6.36324	12.4371	8.68924	10.5799	5.71793	8.99614	6.87572
A008762_106	Colon adenocarcinoma	COADREAD	8.93944	9.0912	6.83836	5.14777	5.08902	5.31089	8.18615	0	0	5.55471	0.585926	6.8174	7.26497	7.7971	6.80224	0	8.00735	4.53552	7.49543	6.2345	7.49166	5.69919	0	8.18147	0	6.49424	7.43382	6.39669	6.07715	8.09081	3.56982	7.92157	7.45723	5.56911	7.51602	4.39709	8.24675	8.17325	7.4688	7.15947	6.91927	12.1498	6.78692	8.75177	5.21341	7.64906	7.30853
A008762_108	Colon adenocarcinoma	COADREAD	10.5652	7.81748	0.576194	0	6.99317	5.19399	3.98313	0	5.1288	0	6.22348	9.43125	6.22794	2.86123	2.49805	2.30922	9.60822	7.58903	6.1643	5.00971	5.85447	7.15392	6.47648	8.67923	2.37495	2.90638	6.8033	7.816	7.90351	5.30774	7.43191	4.95704	0	5.34922	7.07701	2.665	9.64323	6.8033	8.51948	8.59209	8.5012	12.7828	8.31176	10.7418	5.39746	8.78879	4.5649
A008762_109	Colon adenocarcinoma	COADREAD	10.2738	6.95197	6.59986	3.316	8.03227	5.09999	5.72408	2.32452	5.04697	4.52059	6.02298	9.24617	6.31225	3.65995	4.85469	7.58089	10.1019	6.17073	6.95437	5.08253	6.94233	8.80148	7.54788	8.13957	4.2189	4.88522	7.15561	10.0312	7.2776	6.75392	8.49913	6.18716	4.82351	5.13428	5.28689	0	9.1251	7.47783	8.41097	9.4252	7.92494	12.3903	8.24729	10.4329	5.11724	8.54048	4.7144
A008762_11	Colon adenocarcinoma	COADREAD	11.5326	6.85436	5.85946	5.23253	6.07689	5.79446	6.36901	0	5.48156	5.79956	5.50049	7.98101	7.17428	5.81477	4.04822	4.90319	9.43136	7.81698	6.52818	5.31328	6.63771	7.1465	5.71562	8.04796	4.36986	0	6.72079	7.20731	6.84698	5.81477	7.76573	6.54348	8.00662	6.53738	7.46679	5.39651	8.81378	6.95845	8.59852	8.40358	7.67001	12.4603	7.82451	10.4576	5.08144	7.50792	4.31387
A008762_110	Colon adenocarcinoma	COADREAD	11.3946	8.28855	6.62305	0	7.71564	5.56851	0	0	0	4.6038	6.57384	7.75013	4.92687	0	0	0.954345	9.1677	7.97965	5.0427	1.79221	6.22727	6.27542	4.85263	8.36954	0.232446	0	7.35686	8.56431	6.37602	6.98346	6.03366	6.75458	0	5.02027	5.62907	4.74729	8.93416	7.96651	10.1893	8.97264	8.0464	12.5252	8.96312	9.90131	0	7.4096	5.39629
A008762_111	Colon adenocarcinoma	COADREAD	11.2787	7.57592	4.99031	5.59918	7.1627	4.1601	5.73723	1.36688	5.69266	5.88035	6.22243	8.72077	7.18815	5.38381	5.12098	3.72704	9.36978	8.12472	6.5098	5.55718	6.3509	7.89112	6.70833	8.14258	5.07211	6.2044	7.95046	8.24534	7.70172	7.21316	7.74601	7.09093	4.76287	6.14893	7.63263	5.00079	9.84045	7.63767	8.75909	10.1865	9.02866	13.0738	8.07101	10.8237	5.33494	9.38336	5.19588
A008762_112	Colon adenocarcinoma	COADREAD	9.98744	7.89935	6.45286	4.87154	7.37057	4.88896	6.42924	0.236123	6.75317	6.05009	7.50092	8.55606	6.685	5.40711	5.88626	4.42288	10.5629	5.65125	5.78754	6.02667	8.15653	8.43675	6.48758	8.05215	8.65484	5.06788	9.35582	9.64763	7.27773	7.10214	7.36435	6.85419	4.87154	4.07264	6.18314	4.34927	9.06436	7.58349	8.28546	11.0307	7.06813	12.0294	8.49195	11.1852	6.41728	9.36907	5.22704
A008762_113	Colon adenocarcinoma	COADREAD	10.4301	8.56088	6.73101	5.51433	6.29931	5.52083	6.90272	1.56041	7.24086	6.58966	6.97793	8.15431	6.95169	5.98801	6.36586	2.73712	10.209	6.63234	7.46823	5.81355	6.75328	6.15204	5.40605	8.88213	6.44324	5.91581	8.55297	7.04716	7.22102	6.16456	7.30256	5.97386	5.79756	5.86046	6.91017	6.43293	9.14471	7.74736	8.97566	8.0161	8.37052	12.9195	9.305	10.464	5.2026	8.32571	6.43981
A008762_114	Colon adenocarcinoma	COADREAD	11.5777	7.52587	3.94702	0	4.7355	4.74671	5.312	3.6456	4.97348	0	6.22152	8.3356	6.0376	4.17978	6.36294	6.19722	8.52647	7.97614	6.75573	4.00416	6.47498	6.56319	7.20282	8.81165	4.64258	4.26017	7.38775	7.52911	8.38035	5.93847	5.77297	6.2728	6.22152	6.35564	8.03673	5.77297	10.0476	6.33352	9.87709	8.01605	8.61779	13.1469	8.16964	10.4577	5.327	7.22703	4.42269
A008762_115	Colon adenocarcinoma	COADREAD	10.5851	6.78902	4.93489	6.52799	5.79901	4.44261	5.09102	1.14287	5.89686	5.30125	6.34666	9.33515	6.6062	5.27083	5.17554	8.05224	9.16985	8.22876	6.40734	4.72655	7.20557	7.39904	5.44439	8.46119	5.15903	4.29927	7.42861	8.03764	7.62024	5.76668	6.57231	4.81353	4.45619	5.30875	6.05694	4.72655	9.49869	7.0553	9.00582	9.52148	7.45928	12.2251	8.25425	10.8878	4.18973	8.57837	5.45119
A008762_116	Colon adenocarcinoma	COADREAD	11.3131	8.886	6.64513	6.08552	0	7.53721	0	5.12195	0	0.796186	7.04237	8.13173	7.73125	7.47242	5.33132	6.07586	8.6638	8.27371	6.65813	4.98413	8.25028	7.43889	7.08151	8.7176	5.88989	6.53662	8.04773	8.15486	7.37336	8.4764	7.09114	6.44202	3.70789	6.83464	7.04732	6.41928	8.71293	6.41162	7.38514	7.17498	9.64037	12.0723	7.96641	10.0474	7.3773	7.89128	7.00722
A008762_119	Colon adenocarcinoma	COADREAD	10.2477	7.24991	6.1764	3.88458	5.50426	3.34561	4.76561	2.97514	6.04675	5.03239	5.80085	7.16219	7.27156	4.42264	3.34561	5.29178	8.94523	6.69213	6.40131	3.17223	7.37723	6.72704	7.51434	8.77448	5.06252	5.57564	7.35508	8.87694	7.278	6.05177	6.31217	5.24875	6.19918	5.7086	6.5646	4.89403	8.62855	7.83548	8.39888	8.92283	9.31055	13.6784	8.34372	10.7287	3.69243	8.15969	5.95336
A008762_120	Colon adenocarcinoma	COADREAD	11.3284	7.08713	4.22707	0	5.69878	6.18714	4.50544	2.44419	4.32595	0	5.52236	8.38764	6.68773	4.92371	3.23691	2.75931	7.04421	7.51934	6.2132	0	6.092	6.626	6.98113	7.98608	4.77413	3.4271	5.42535	7.92035	6.33691	5.08768	6.75582	2.89433	7.31485	5.16984	9.36138	5.77075	9.31924	7.28751	9.73702	7.29973	10.6593	13.3125	8.11092	10.9674	3.88184	7.64435	3.67231
A008762_121	Colon adenocarcinoma	COADREAD	10.5741	8.09117	6.41309	4.80547	6.42122	5.55115	6.9932	2.23534	7.06407	7.49444	7.28786	7.84473	7.21653	6.655	6.43198	4.40787	10.3547	7.37825	7.1513	6.08188	6.67777	6.8115	5.78313	8.02165	6.34357	5.63269	9.33803	6.43733	7.79871	7.01125	7.0273	7.08468	5.9421	6.64809	7.70091	6.17768	9.13036	7.1167	8.34565	9.38377	7.90582	12.3013	8.84153	10.2445	4.84626	9.24424	6.91866
A008762_122	Colon adenocarcinoma	COADREAD	10.7242	7.87558	5.1667	3.07245	5.98703	4.64324	4.10065	0	4.05395	3.71682	5.22407	8.49913	7.00519	3.95574	3.75625	3.13362	8.25431	8.53003	7.25446	5.94924	6.37363	7.81619	6.67309	8.58308	3.16326	3.83202	7.42014	8.48892	6.92094	5.84337	7.13801	4.57872	3.98922	4.91122	6.60452	4.13097	9.54623	6.92744	8.53145	9.43748	8.81024	12.8887	8.49768	10.7117	5.5667	8.17287	3.9387
A008762_13	Colon adenocarcinoma	COADREAD	10.8614	7.40576	4.22098	3.44079	6.59313	4.94579	5.28896	0	5.07643	4.10332	5.50543	8.79809	6.80268	4.58519	4.22098	5.7469	9.42642	7.87835	5.66621	5.65231	5.93085	6.60039	6.67102	8.04718	5.84792	4.18282	7.64211	8.54145	7.53257	5.62411	6.47176	5.0971	5.67998	5.11747	8.11462	4.9684	9.00774	7.33792	9.90357	8.67633	8.11715	13.0186	8.16443	10.5358	4.22098	8.82776	4.61416
A008762_15	Colon adenocarcinoma	COADREAD	9.25111	6.68517	3.4387	3.67504	6.99777	2.80386	1.64294	0	4.30167	3.51375	5.65006	8.51557	7.721	4.27315	4.74751	6.29266	9.41466	7.58984	6.35182	4.75783	5.89432	7.8665	6.28197	8.2277	3.65307	4.27315	7.08649	7.14864	8.2277	6.19723	6.71197	3.69667	3.58509	3.02522	4.79843	4.15309	9.45608	7.76263	8.35731	10.1098	5.82233	11.1793	8.18241	11.2076	5.14381	9.76981	6.59299
A008762_17	Colon adenocarcinoma	COADREAD	10.8043	7.19874	5.5791	2.0421	4.74854	4.00673	4.72365	0.0205849	4.71736	3.53495	5.28366	8.31172	6.40052	2.51802	3.35214	8.43377	7.36291	7.06393	6.07359	4.26145	6.03364	8.15296	6.87479	8.41543	3.77194	3.1614	7.65556	8.25855	7.49749	6.24739	7.10064	4.06735	4.27007	4.8266	6.00035	2.96298	9.57837	7.97587	8.24823	9.85884	8.12531	12.8274	7.90498	10.8326	5.98472	8.11458	3.77194
A008762_19	Colon adenocarcinoma	COADREAD	11.5507	7.43034	6.14559	4.81203	6.82994	5.1195	5.31595	0	6.0788	5.97243	5.69615	7.59872	6.99601	5.1195	5.0162	4.07732	10.0764	7.18252	7.39188	5.49738	6.43535	6.54663	6.82316	8.14866	5.2159	5.17385	7.70219	10.1829	7.73509	6.58724	6.98085	4.5902	5.46288	5.6432	6.94692	4.9678	8.76527	7.46126	8.71668	9.57026	9.43439	13.5398	8.21755	10.2775	4.50797	7.89408	5.26679
A008762_21	Colon adenocarcinoma	COADREAD	9.4788	7.54622	4.91065	2.88762	4.87588	3.84028	4.94459	2.51841	5.3763	2.02095	5.54807	8.9571	6.8312	3.21881	3.54811	4.77886	9.16757	8.19192	6.15252	5.87	6.97501	7.00213	5.19075	7.56998	2.74079	3.54811	8.67313	7.95849	7.71799	4.6058	6.11823	5.5987	5.02083	5.29968	6.27765	4.77886	9.41716	7.60578	9.26874	10.6602	6.4956	12.9341	8.4841	10.9261	4.80373	9.11139	5.27321
A008762_23	Colon adenocarcinoma	COADREAD	9.28346	7.7498	0	0	7.31245	4.67282	4.30853	3.4543	5.43347	0	6.13771	8.8032	6.60889	5.82009	5.86775	0	10.4685	7.18657	6.80114	4.44045	3.81999	8.84348	6.81741	8.6729	0	5.15486	6.04403	8.76805	6.55168	6.60889	7.97682	0	6.0161	3.75389	5.3687	6.91137	9.32104	7.22367	8.8788	10.145	6.84148	12.7383	8.34275	10.6447	5.73699	9.03306	7.10275
A008762_25	Colon adenocarcinoma	COADREAD	10.1631	8.14857	6.81166	5.10971	7.34511	5.29211	6.14998	2.76417	6.47078	6.52719	7.0308	9.27554	7.69014	6.03592	5.91206	4.66718	9.85537	7.64926	7.17529	6.3994	6.63379	7.10486	6.74562	8.94159	5.33931	6.15376	8.33808	7.80267	7.63852	6.22729	7.73621	5.62701	5.49032	6.30746	7.45938	5.66455	9.154	7.10486	8.39423	10.6972	6.18731	11.5339	8.6576	10.8173	5.43552	9.28634	6.04409
A008762_27	Colon adenocarcinoma	COADREAD	10.408	7.43113	6.90977	6.17247	7.22735	4.5042	4.79265	0	5.14496	7.08573	7.00785	7.16227	3.07354	5.48009	6.45924	6.49351	9.35889	8.61566	7.36789	5.24891	6.84821	6.59562	5.00944	7.8747	7.01966	5.80058	7.20942	7.79966	7.15426	6.90977	7.70779	6.23963	6.68729	5.8074	7.77897	6.06834	9.04115	7.64057	8.24273	9.08886	8.19016	12.494	7.40662	10.7498	5.33646	7.85836	6.07401
A008762_29	Colon adenocarcinoma	COADREAD	9.29935	8.59416	6.91839	4.27278	6.42848	4.36893	4.36893	3.66322	5.22537	5.94441	6.52406	7.70395	7.16981	5.41105	5.49868	4.15442	9.962	6.7398	6.21961	5.21061	6.66872	7.72097	7.33707	8.1188	4.55564	5.79417	7.68406	8.20414	7.63241	5.30392	8.53986	5.8284	4.56727	5.61529	5.88989	5.632	9.78813	7.72617	8.38257	9.34355	8.3875	13.0542	8.61672	10.7765	5.11085	8.69433	5.47418
A008762_3	Colon adenocarcinoma	COADREAD	11.6759	7.69697	3.71524	0	6.06454	4.00108	4.07873	5.5615	6.23535	0	6.12069	8.85614	6.80849	2.59696	2.23935	7.25779	9.01335	7.93613	5.05655	6.17032	6.2438	7.54622	6.39946	8.9476	2.02067	5.69079	8.06932	7.33499	7.54793	6.91024	6.69902	5.47798	4.47317	5.16734	6.365	0	9.36872	7.50638	8.63379	10.3828	7.30904	11.8097	7.68616	10.8791	6.5052	8.48217	4.09751
A008762_31	Colon adenocarcinoma	COADREAD	10.3257	7.15796	4.42913	5.00091	7.46252	4.36265	4.7945	0	5.14236	4.21974	6.21565	8.89938	6.91286	4.34898	4.61195	3.88281	9.98749	6.2565	6.55627	5.48627	5.90126	8.19374	6.53227	8.20137	4.27861	3.76422	8.20327	8.5987	7.90933	6.63724	7.39428	5.24188	4.65703	5.6345	7.5216	4.52951	9.52651	7.84626	8.86917	10.5489	8.56362	12.6883	8.40337	11.0834	5.93368	8.25916	5.12642
A008762_33	Colon adenocarcinoma	COADREAD	9.82913	7.40662	4.18924	2.44004	7.20703	4.24162	5.0771	1.76681	4.52132	2.96114	5.47732	8.09744	6.49852	2.14234	3.19164	6.68976	9.73006	6.90804	7.15677	5.8421	6.93613	7.49018	5.76367	8.31473	3.72067	3.436	8.61197	9.45021	7.20373	6.91612	7.56146	5.31569	4.56308	3.13737	7.55371	3.24393	9.20186	7.47659	8.93586	10.7936	8.23137	13.2156	8.36429	10.5754	5.04798	9.68585	4.49997
A008762_35	Colon adenocarcinoma	COADREAD	11.9081	7.44926	5.62054	0	7.07335	5.26437	4.56177	0	5.4611	4.28997	5.14861	8.97203	7.36986	5.0704	4.43226	4.40065	9.10833	6.58954	6.10216	5.25261	6.354	7.02924	6.6713	8.35453	3.84944	4.91497	8.0921	7.92531	7.19506	7.10802	6.85746	5.85632	6.24548	5.34962	6.27484	4.31279	9.2665	7.3158	8.72161	9.71053	8.83091	12.7721	8.44254	10.6131	5.21676	8.3723	5.62966
A008762_37	Colon adenocarcinoma	COADREAD	12.4828	6.64868	4.58383	2.76696	6.73529	5.44068	5.72656	4.53316	5.2886	5.36302	6.30796	8.48028	6.92902	4.26469	5.74338	5.2499	9.8936	7.96901	6.89932	4.15166	6.97483	6.84582	7.20672	8.62643	4.82408	5.75448	7.92915	8.89011	7.44465	6.70413	7.47013	5.10128	5.78187	5.54667	5.74338	4.64477	9.58393	7.54397	9.00902	9.51501	8.55362	13.0948	8.04445	10.9083	4.41219	8.04784	4.01062
A008762_39	Colon adenocarcinoma	COADREAD	9.73755	6.91607	3.92043	2.51446	8.64863	5.44622	5.05738	0	5.50287	4.69854	5.67049	8.92066	6.9306	4.01694	4.43304	4.7556	10.2586	8.53914	6.86296	6.86513	7.13973	7.07769	6.81456	8.00922	4.79242	3.817	7.88473	8.13819	7.8524	6.91607	7.29696	5.60989	5.22164	4.61877	8.11294	4.06288	9.62817	7.25799	9.4321	10.3724	6.8257	11.8658	8.4512	10.7963	5.79819	9.58554	4.98764
A008762_41	Colon adenocarcinoma	COADREAD	10.0352	7.70999	6.58579	3.36292	6.31884	5.21235	4.81043	3.5006	5.39122	4.019	6.90389	7.73113	6.26671	4.36391	4.46832	3.08497	5.55824	7.09811	6.13544	4.08617	7.01436	7.29314	6.71874	8.44699	2.4988	4.96118	6.07058	8.93548	7.25716	6.06504	6.26188	3.56481	6.50218	5.30925	5.92528	5.44339	9.35526	8.53076	8.90169	10.2116	7.04282	12.6623	8.87186	11.3938	5.07579	7.45649	5.40882
A008762_43	Colon adenocarcinoma	COADREAD	10.459	7.20996	6.08995	5.20281	7.13558	6.4681	5.2324	4.57636	5.91398	3.49392	6.0025	8.10286	7.22476	5.33142	5.49902	2.47063	8.55397	7.07767	6.76491	2.78205	6.70812	6.19512	6.65995	9.15928	4.62178	3.1662	7.92855	7.97742	6.81221	6.30014	6.24677	6.70549	4.94135	5.70827	7.56277	4.75006	9.02994	7.61284	8.90804	9.33704	8.16075	12.6254	8.20898	10.7078	5.66553	8.96092	6.05312
A008762_45	Colon adenocarcinoma	COADREAD	6.4682	8.63995	6.67128	4.88751	6.61936	6.06432	6.73889	5.48492	6.52171	6.36386	5.64188	8.8811	6.4682	5.11882	6.00773	6.84282	8.37282	7.45765	5.55767	4.94891	6.42131	6.80348	5.76988	8.09447	6.60417	6.55763	7.98001	8.01345	6.37733	6.33656	8.05033	4.62701	5.99032	6.65295	0	5.50958	8.78589	8.32383	8.29338	10.2052	6.60035	12.6175	8.3157	10.8567	5.54182	7.78169	6.26111
A008762_47	Colon adenocarcinoma	COADREAD	11.001	7.33227	4.75464	4.86285	6.26361	5.0207	5.18815	1.25886	6.23972	5.29246	6.46247	8.28113	7.11532	4.66181	5.03927	2.23453	9.77146	8.02808	7.10874	4.39969	6.20724	7.13488	6.91872	8.35896	5.00189	4.7989	6.57811	7.59173	7.67424	6.40992	7.0641	4.77694	5.68923	5.57932	7.32093	5.59195	9.59285	7.72388	8.80589	8.72217	10.2163	13.0561	9.01384	11.1623	4.83123	8.40085	5.61689
A008762_5	Colon adenocarcinoma	COADREAD	11.1855	6.52242	4.16386	2.62968	6.00205	3.48958	4.39425	3.0057	5.08026	3.83177	5.3198	8.25913	7.10239	3.98985	4.20238	1.79627	8.74634	7.82983	6.72647	3.04013	5.91893	8.11466	6.40018	8.20088	3.97212	3.90832	7.69588	7.80502	7.97649	6.63228	6.82602	4.30505	5.48199	4.48453	6.26297	4.53368	9.48606	8.0496	8.39502	8.38249	9.12251	12.3155	7.84086	11.1758	5.17626	8.13321	4.64413
A008762_51	Colon adenocarcinoma	COADREAD	8.54387	7.12644	6.74395	5.252	7.23976	5.56778	5.95616	0	7.17854	6.08307	7.19362	7.94086	7.35995	7.05185	6.39504	1.22161	9.17153	8.42589	7.15369	5.39587	6.43048	6.5289	5.87429	8.49524	5.42172	4.40403	7.7915	7.00559	8.52685	5.55031	6.73367	5.84593	4.06991	6.54663	6.73625	4.45499	9.54708	7.5739	8.75685	9.74434	8.47378	13.0524	9.13732	10.4241	4.57503	8.55923	6.30416
A008762_53	Colon adenocarcinoma	COADREAD	10.1325	7.73028	5.00269	5.12538	5.82926	4.03643	3.9442	3.44908	3.2165	5.01181	6.67787	9.04994	6.96282	4.67557	3.24771	5.07407	9.17949	8.29916	7.00224	6.24335	6.47196	5.93369	5.80848	8.81101	5.38598	4.8686	7.74128	9.70584	7.4048	6.24722	7.55113	5.08275	4.72075	5.04772	6.95575	0	9.71807	7.72058	9.23066	9.40471	7.50182	12.256	8.11998	10.3215	4.80708	8.00369	6.06651
A008762_55	Colon adenocarcinoma	COADREAD	9.27943	6.76926	4.45284	3.31571	5.88074	3.9384	3.22649	0	6.25246	4.32972	5.10599	8.23534	6.72108	3.69407	3.8214	7.91675	7.3042	7.98973	5.39925	5.27126	5.80571	7.83987	6.65423	8.42524	4.24138	3.99353	7.60784	7.61664	7.7979	6.51986	8.1131	3.69407	3.39974	4.89057	7.06139	3.9384	9.57317	8.22674	9.06296	10.177	8.31864	13.0292	8.93855	10.9012	5.55395	9.6925	5.89528
A008762_57	Colon adenocarcinoma	COADREAD	10.2413	7.12217	0.968413	5.86509	4.97021	4.92247	0	5.12167	5.27402	0	0	7.94998	5.06122	5.35539	5.38387	5.25872	8.77378	5.6707	6.91575	4.96079	6.91818	7.42084	6.53254	6.69481	0	0	6.59479	8.7273	8.07208	6.02737	7.08795	0	0	5.1551	5.70497	0	8.38818	7.51077	7.6667	9.70821	8.24315	11.968	7.64921	10.4878	4.84262	7.89908	4.69129
A008762_59	Colon adenocarcinoma	COADREAD	9.70659	7.69615	6.38995	6.24664	7.05404	0	6.70111	0	5.59384	5.80079	4.13228	9.55813	6.66056	5.807	6.96804	5.30907	8.80016	8.41463	7.56681	6.54279	6.14742	7.66574	5.76936	8.01306	5.42658	6.75346	6.4467	7.17893	8.26375	6.62588	7.32446	6.57224	8.04229	6.74702	6.65713	0	9.85623	7.4227	9.03704	9.20447	6.35226	11.6919	8.49466	10.042	7.05404	8.91306	7.16208
A008762_60	Colon adenocarcinoma	COADREAD	10.7026	6.94027	5.68187	4.92623	6.14377	5.30502	5.41451	3.97356	4.14677	6.41243	6.33893	8.72055	7.72402	4.6084	5.25543	6.72029	9.2808	7.37894	6.73243	5.6179	7.11264	7.41703	6.96104	8.88992	5.28868	5.69433	7.80812	7.85466	8.05396	6.90317	7.26452	5.80763	4.97811	6.02547	7.52038	5.21275	9.67822	7.19826	8.60898	10.304	8.44444	12.0907	8.45912	10.7926	6.1663	8.58324	6.54218
A008762_61	Colon adenocarcinoma	COADREAD	10.917	7.45899	5.25701	4.41867	5.81822	6.45799	0	0	5.88471	3.01473	6.19964	8.33623	5.9062	5.02124	4.69053	5.91153	9.33006	7.17672	7.03022	5.62432	6.51507	7.42029	6.40234	8.23262	0	3.39525	7.63829	9.32158	8.13585	6.43599	7.37861	1.34391	6.55984	5.94307	7.47886	4.79794	8.91277	7.71186	8.02477	10.2814	9.00719	12.4139	8.29098	10.7619	5.5236	9.26914	4.46286
A008762_62	Colon adenocarcinoma	COADREAD	9.67493	7.99127	8.08734	1.86249	6.57686	1.86249	3.87465	0	4.26387	3.38548	4.91854	8.57855	6.48055	3.66921	3.33997	3.24442	9.28772	8.03297	5.58765	3.90621	5.49726	7.44551	7.11497	8.17417	3.14208	3.84238	7.89818	9.49331	7.5137	6.7822	6.73464	6.17842	2.56259	4.96425	5.68185	2.71295	9.05584	7.03513	9.13457	7.80497	9.31591	12.8702	8.53883	10.5129	5.51784	8.92231	4.55024
A008762_63	Colon adenocarcinoma	COADREAD	7.469	8.90437	0	0	0	6.69638	0	7.26362	0	7.61421	7.20073	7.16708	7.10211	8.38974	5.18377	0	9.67914	8.48383	7.80419	6.36561	0	0	6.77887	8.65943	7.10211	4.67227	8.36027	5.94635	8.18871	6.18915	0	8.47194	6.68057	8.53923	8.47561	6.50857	9.05972	6.56821	5.3529	7.81582	6.78184	11.1383	6.97308	8.2403	7.09497	0	7.77471
A008762_64	Colon adenocarcinoma	COADREAD	9.57295	7.2746	4.73314	2.96884	6.61339	3.7727	4.05198	0	4.8209	4.51366	6.24426	7.74746	7.09702	4.15689	4.57805	5.31981	9.53858	7.27071	6.5538	4.77769	6.13293	7.96774	6.93682	8.30198	4.83151	4.90363	7.73198	8.92038	7.21511	6.00292	8.43049	5.86521	5.25826	4.93347	5.8339	4.05198	9.43112	7.18441	9.14582	8.65455	7.59399	12.032	7.60793	10.6524	4.87316	8.20133	4.62757
A008762_65	Colon adenocarcinoma	COADREAD	9.06143	7.12026	5.47929	2.78293	6.78834	2.9405	1.7261	2.60602	0	4.95919	5.74803	7.51734	6.66391	3.44013	2.50871	0	8.92546	9.28086	5.74803	1.33002	6.78315	6.09672	6.10507	9.0539	1.54161	3.27238	7.48892	7.55743	7.06997	5.54212	6.32111	7.26138	2.03653	4.7831	7.09114	0	8.85668	7.39673	8.35826	8.49476	7.77707	12.7994	7.52358	10.4983	4.71929	8.06927	5.70474
A008762_66	Colon adenocarcinoma	COADREAD	9.9018	6.6875	3.04604	4.72497	7.07247	4.49608	5.88115	0	6.25087	5.31406	5.83899	8.45089	6.47585	3.6016	4.26087	6.07003	9.71921	7.43789	6.1262	4.10696	6.27817	7.8927	7.41757	8.13595	6.57458	4.72497	8.12472	8.49422	6.9978	6.91615	8.2426	4.20506	4.5115	4.75118	8.03153	5.56375	8.99835	7.65651	8.80386	9.77058	7.84481	12.5208	8.44186	10.3862	4.54185	9.75649	5.16602
A008762_67	Colon adenocarcinoma	COADREAD	9.29202	8.12221	4.03923	3.87592	5.13313	3.85852	3.61092	1.44131	5.2841	4.87217	6.4165	8.56043	6.9639	4.22717	5.4674	4.30629	10.1723	6.04962	6.09118	6.03808	6.66188	7.58538	6.87152	8.85061	4.11444	4.69729	7.93573	8.04165	7.17362	5.44427	7.37362	4.53156	4.98869	4.83707	4.77352	6.78439	9.50929	8.15197	8.49509	9.36005	5.65038	12.3061	7.9512	10.6904	4.79197	7.75363	5.48452
A008762_68	Colon adenocarcinoma	COADREAD	9.99533	8.23787	7.06374	5.64798	0	6.45651	5.35874	0	0	7.29434	7.19184	7.17953	4.91974	6.2444	4.56338	7.41125	8.55302	10.0778	6.72283	0.361389	7.82356	5.22139	6.62938	7.94973	0	3.73251	6.27558	7.83145	6.92316	7.13347	7.05028	8.0478	0	6.68269	7.63208	5.96728	8.21594	6.99516	8.14385	9.03521	7.92044	12.1123	7.5924	9.56007	0	6.33598	6.3061
A008762_69	Colon adenocarcinoma	COADREAD	10.8032	7.90127	5.50888	5.18088	7.50137	5.33776	4.62641	0.120102	5.96959	5.40236	6.01161	8.54254	8.41918	5.58043	4.89688	3.60865	9.90473	8.15433	7.30839	6.19602	4.94104	7.75433	6.26712	8.15667	5.04586	5.72635	8.73039	9.0519	7.8702	5.72635	7.44115	6.81	5.94811	6.13079	6.44632	5.25272	8.88815	7.83553	9.26013	9.12191	7.42569	13.1847	8.0397	11.1077	4.22347	9.04306	5.14357
A008762_7	Colon adenocarcinoma	COADREAD	9.71257	7.93084	5.00394	4.30967	6.92157	4.30967	5.27698	0	4.95295	4.61533	6.76779	9.26876	6.80852	4.22624	4.99388	3.44847	10.7064	6.37712	6.0629	4.34173	5.67955	8.51273	6.01895	8.64871	4.65415	3.89995	7.00152	8.16951	7.46529	4.22624	7.71063	4.87839	4.47781	4.56189	6.48514	4.92147	9.58316	7.88805	8.82565	10.1195	6.46345	12.8569	8.74777	11.1871	5.4561	8.69366	5.12864
A008762_70	Colon adenocarcinoma	COADREAD	10.3454	7.45741	5.69211	3.92403	6.18468	5.19439	4.85174	0.120136	5.57084	5.03758	5.86911	8.68215	6.27249	4.0154	4.64982	0.91133	10.1608	6.88258	6.12439	5.02004	6.6022	6.80275	6.54201	8.18721	5.01118	4.42833	7.38388	7.87592	7.42279	5.80397	7.59707	5.00228	4.59163	5.44502	5.91254	5.17867	9.1025	7.34037	10.0376	10.4742	7.53048	12.7682	8.16643	10.6159	2.93298	8.28959	4.84179
A008762_71	Colon adenocarcinoma	COADREAD	10.3697	8.4448	4.24181	0	6.21883	6.60129	0	7.03615	0	7.05976	0	8.00453	0	6.92346	7.2173	7.07528	7.55469	9.50924	6.18584	6.53173	6.18584	1.05824	6.82895	9.08363	0	6.75698	7.61081	6.98776	7.81876	7.32727	5.79391	0	7.5305	6.82895	7.99232	6.72454	9.52534	8.46949	8.60756	8.66596	7.58754	12.7214	7.06495	9.32836	2.50852	9.20913	7.72346
A008762_72	Colon adenocarcinoma	COADREAD	10.3784	7.28432	5.63399	2.73469	7.09749	4.5841	4.60328	0	4.5841	5.07096	4.87977	7.30789	6.89454	4.92619	5.01478	4.56467	10.0157	8.25773	7.02113	5.01478	6.43035	6.8551	5.92816	8.42062	4.28488	4.37688	7.31663	9.97946	7.68837	6.24133	7.1143	5.80935	5.53761	4.67753	6.75577	5.33459	9.55364	8.188	8.56941	9.37481	8.26978	13.0619	8.23178	10.5128	4.94134	9.29525	4.02536
A008762_73	Colon adenocarcinoma	COADREAD	9.9852	7.97434	6.76816	0	7.60426	5.17424	6.15264	4.7641	7.03453	5.31723	6.91874	8.13501	7.42638	5.33415	5.50821	6.81411	9.44465	8.83602	7.00842	5.76681	6.76816	7.55099	6.85277	8.25978	4.84894	5.01551	8.16487	7.97029	7.00578	6.78056	7.51806	6.2405	5.8515	6.07928	7.80569	6.09921	9.48829	7.37825	9.1669	9.80163	7.3515	12.5951	8.47813	10.2886	5.11674	9.10232	6.39763
A008762_74	Colon adenocarcinoma	COADREAD	10.6917	7.41788	4.94113	2.9115	6.82034	7.02996	3.01369	0	3.19863	0	5.04131	8.56478	6.22697	3.01369	4.25718	1.00075	7.81106	7.81106	7.58489	2.68244	5.7228	6.31967	6.04586	8.03111	2.80151	4.80524	6.02154	6.39734	7.45922	7.10133	7.10712	5.32587	4.74708	5.45863	7.31155	4.55708	8.86738	7.30148	9.03016	7.44099	10.0251	13.4822	7.5038	10.658	4.74708	7.77877	4.62323
A008762_76	Colon adenocarcinoma	COADREAD	11.2961	7.61107	4.53113	3.93742	5.16174	4.43035	4.9043	0	5.2457	4.60235	5.79421	9.4013	6.28388	4.9596	3.15146	3.24345	9.89354	7.26101	6.23242	5.1138	6.11961	7.25366	4.67022	8.50389	3.86203	4.73504	8.47335	8.17644	7.86144	6.76717	7.46904	5.35972	3.741	5.09746	7.46745	4.85655	9.23478	7.43367	8.47335	10.0986	7.28647	12.1783	8.69522	10.7747	4.71376	9.21693	5.68907
A008762_77	Colon adenocarcinoma	COADREAD	8.68351	6.45841	2.46387	1.91343	6.07604	3.30622	4.59938	0	4.99732	4.37443	6.5874	8.68657	7.92365	3.9534	3.02535	7.07879	9.52993	6.91063	6.27823	5.87133	6.4812	8.73596	4.80301	9.13754	3.62546	3.4285	7.88252	8.10972	8.42605	6.1702	7.1445	4.89921	2.71521	3.4285	6.81072	3.85215	9.51689	7.60368	8.79853	10.7004	6.62625	12.5777	8.73537	11.6424	4.2605	8.97245	4.07821
A008762_79	Colon adenocarcinoma	COADREAD	9.29654	8.86913	4.25628	4.42177	4.25628	5.20626	6.31643	5.52406	4.93219	6.08098	6.94542	8.58779	7.27605	6.91102	7.20402	3.77511	10.0794	8.53832	7.41834	5.27999	7.66256	6.89234	7.49465	9.08813	4.22676	7.75982	6.69085	7.9125	7.6858	7.66806	8.36027	6.6273	7.32912	7.61918	7.31691	6.7774	9.32599	8.14138	8.10228	8.65306	8.15418	12.2016	7.54187	10.1959	4.72606	8.50719	7.68851
A008762_80	Colon adenocarcinoma	COADREAD	10.4056	6.34872	4.86184	3.65039	5.72536	3.7728	3.51661	3.36915	4.8697	5.30604	4.46519	8.03495	7.20228	4.12773	2.83908	6.07045	8.53007	6.89854	6.41199	3.01948	8.19757	7.54796	6.68127	9.01999	4.00464	4.8697	7.20539	8.02618	7.15803	5.8217	7.07548	4.22898	4.10127	6.37105	6.61735	4.60359	9.3295	7.52076	8.26244	9.54086	10.0299	13.1449	7.95593	10.8731	4.96082	8.1588	3.49644
A008762_82	Colon adenocarcinoma	COADREAD	9.46877	7.55186	6.25827	3.93728	6.41675	4.76393	4.23079	4.07044	5.75043	5.3399	6.77649	8.4249	6.28592	5.35739	5.85258	5.39173	8.68066	8.57628	5.73713	4.86517	6.79585	7.04813	6.83381	8.87979	3.79056	5.11171	7.43734	7.70651	8.27198	6.90687	7.01547	6.00456	5.47417	5.17223	6.65451	5.98219	9.64815	7.43322	9.50549	9.64993	7.83374	12.9095	8.18898	10.991	6.99886	8.27659	6.14203
A008762_83	Colon adenocarcinoma	COADREAD	8.0768	8.25359	5.4681	3.47339	7.98682	2.96182	5.12217	2.58632	5.24369	3.5695	6.26994	9.12073	7.02765	4.39605	4.95428	8.38268	10.5752	6.34429	6.66027	7.08569	5.90879	7.46886	6.44063	8.37161	4.68064	3.99577	8.46517	8.43678	7.71639	5.7941	7.97517	5.70521	0	3.29742	6.60086	4.75065	9.23445	6.09795	7.61492	10.8231	4.88125	12.2186	8.05344	10.4419	5.15352	9.61743	3.40555
A008762_84	Colon adenocarcinoma	COADREAD	11.4022	6.20974	0	0	6.96126	5.05461	0	4.39384	0	5.32174	7.40727	8.28913	4.37879	4.05837	0	4.54973	9.03016	6.77559	5.58031	5.89776	0	6.43735	4.5631	8.75156	0	5.93937	8.27701	7.31347	6.02883	6.65901	5.47107	6.5691	4.36359	4.71457	8.52263	4.46679	9.68072	6.50125	8.69347	8.1432	9.38146	13.2599	7.88025	10.4246	5.36818	7.86414	6.37806
A008762_85	Colon adenocarcinoma	COADREAD	8.32482	8.0671	3.7851	3.58943	6.53086	3.73861	4.25028	0	4.72585	3.8738	5.19045	8.7317	6.85886	3.69058	4.14728	2.05973	9.74459	8.76542	6.84247	5.76653	7.08935	6.82589	5.54131	8.09042	2.45429	2.66782	8.04816	8.74793	7.66574	6.00122	7.166	7.20926	2.93848	4.74949	6.14182	3.30036	9.83437	7.599	8.92053	9.64729	8.19956	13.3178	8.40142	10.828	5.25792	9.42221	4.62723
A008762_86	Colon adenocarcinoma	COADREAD	9.99217	7.05444	4.17593	1.41794	6.71917	3.27768	3.39351	2.42608	5.00571	1.41794	5.27099	9.5798	6.6196	1.09192	2.27318	3.15174	9.962	8.25166	6.22541	7.08921	6.48245	7.47614	7.23349	7.99472	5.98808	3.6634	8.35052	8.93234	7.657	6.67788	7.94812	4.63406	2.00833	4.25972	5.99421	4.08696	8.51301	7.14812	9.06782	9.8583	7.59584	12.7026	8.24268	10.9246	5.90594	8.58279	3.75287
A008762_87	Colon adenocarcinoma	COADREAD	11.4838	6.65172	5.98836	2.94101	6.66403	4.78149	3.32907	1.84222	4.50857	3.75458	5.20037	8.46647	6.98434	2.98093	2.52113	3.32907	8.39993	8.85878	6.84257	4.62653	5.52459	8.35221	6.1677	8.42818	4.45289	3.09447	7.42152	7.84034	7.28866	6.66709	6.32719	5.17478	6.2103	4.68811	7.80046	4.30347	9.73415	7.1379	9.43913	9.97341	8.06938	12.301	7.9909	10.8021	4.95187	8.74093	4.02664
A008762_88	Colon adenocarcinoma	COADREAD	10.3536	7.71465	4.04518	1.40576	6.17368	4.84203	5.32228	0	5.12714	4.61963	6.07397	7.87137	7.00528	3.90133	4.15662	4.76099	9.84288	6.30483	6.58209	5.72534	6.41284	8.43614	5.10205	8.78493	4.15662	4.21395	8.55509	7.47965	7.69045	6.01873	6.83755	7.45905	4.72857	4.95845	6.60192	4.47075	9.63796	7.7352	6.68706	9.96603	7.6206	12.9079	8.15858	11.0833	5.39433	9.21467	4.3984
A008762_89	Colon adenocarcinoma	COADREAD	9.49528	8.06223	5.08468	2.66153	6.80088	4.80831	4.66615	0.36466	4.9582	3.23182	5.6916	8.10877	6.86194	2.44642	3.32939	4.61547	10.8655	7.82076	7.76953	2.55798	6.49578	7.22096	6.63268	8.77972	1.88665	2.97467	7.881	8.40018	8.16382	7.19315	6.55413	5.88586	3.8514	3.2976	5.91235	2.50328	9.60001	8.03718	9.17596	10.1023	8.1583	13.2478	9.01665	10.1414	4.9582	9.80543	4.43726
A008762_9	Colon adenocarcinoma	COADREAD	9.76413	5.69752	4.12988	3.64298	5.36277	1.66861	1.55595	0	3.55777	4.29693	2.75726	8.66293	5.29419	1.87053	3.77467	8.60482	6.16421	7.35661	5.80001	2.12865	7.30526	6.7646	6.62498	7.55468	2.04764	3.64298	8.28738	9.60601	6.52003	4.73236	7.23381	5.02466	2.20536	3.94092	5.99087	0	9.20437	8.49929	10.1139	10.7013	8.0764	12.9623	7.3629	11.0312	5.49088	10.0161	4.58225
A008762_90	Colon adenocarcinoma	COADREAD	9.36362	6.73029	5.11975	4.05113	5.8111	5.22876	3.69362	1.55235	4.30457	4.93905	6.41368	8.39168	6.66066	5.40943	4.93905	3.74346	9.19922	6.45166	5.95555	4.05113	6.45914	6.69273	7.09431	8.62397	4.65641	4.85085	7.31227	9.87067	7.02042	6.02772	6.32644	5.28032	4.52008	4.16524	6.51042	5.6242	8.62397	7.17825	8.25876	6.15288	7.6527	13.1508	7.28728	10.63	4.96028	7.55838	6.38256
A008762_91	Colon adenocarcinoma	COADREAD	9.68453	7.01325	5.56967	5.08462	8.02564	6.29443	6.47807	0.853744	6.81653	6.57653	6.32089	8.2503	7.45012	5.94342	6.12458	6.8792	9.94581	7.68893	7.23816	5.57456	6.57409	7.34374	7.24278	8.34718	5.7053	5.71863	7.5665	9.91478	7.55168	6.99693	7.70577	5.58915	6.27351	6.48068	7.10746	6.6572	9.01704	7.7301	9.12984	10.2765	6.95249	12.1291	9.09364	10.422	4.52076	9.72555	6.67555
A008762_93	Colon adenocarcinoma	COADREAD	10.2901	6.80438	6.12352	5.06255	6.06563	4.77668	4.81065	2.14662	6.15558	6.30126	6.10448	8.15047	6.82779	5.87656	7.01422	4.36601	7.97439	7.77208	7.20761	5.16062	6.50375	6.3273	6.21004	8.39001	5.63258	5.5139	6.96681	7.2203	7.09774	6.64786	6.55674	5.24252	6.15294	6.44658	8.01938	5.32002	9.2248	7.13173	10.0514	8.62145	10.4196	13.2461	8.09574	10.9562	3.38334	7.94946	6.32495
A008762_94	Colon adenocarcinoma	COADREAD	8.42027	6.75015	6.06594	5.15413	7.45351	5.72912	6.45805	0.141746	6.86818	6.61891	6.45504	8.24807	8.11353	6.43987	6.7153	5.5542	8.8859	8.1377	7.14848	5.03401	5.91832	8.01716	6.24243	9.02099	5.83032	5.8648	8.67374	8.79851	7.54992	6.08361	6.9411	6.06198	5.60132	6.42608	6.68859	6.52284	9.50907	7.35829	8.50215	9.67778	6.2838	11.8618	8.42027	10.8116	5.66533	8.72031	6.22306
A008762_95	Colon adenocarcinoma	COADREAD	9.38287	7.53704	5.03	1.34456	7.60242	3.85768	5.79781	3.59759	4.26903	4.95411	5.41672	7.97438	6.78966	0	6.41826	6.68625	10.0276	7.40077	6.14358	4.88574	6.8715	7.58095	6.89778	8.47477	5.14172	0	8.75586	7.64441	7.57373	5.47993	8.42745	7.64785	2.49786	0	5.52559	5.15146	9.76436	6.93208	7.79026	9.34039	5.67488	12.3801	8.64646	10.0467	4.61714	8.53461	5.84058
A008762_96	Colon adenocarcinoma	COADREAD	8.59886	8.88061	7.07737	2.56039	6.3408	2.70113	2.22951	0.0880938	2.29019	3.12424	6.02538	7.50138	7.8715	2.22951	3.52861	2.03043	8.81951	8.70993	5.91409	3.55358	5.34894	8.38249	5.16673	7.61695	2.94711	2.65573	8.55625	9.75056	7.40348	6.45455	7.99057	3.34055	0.338512	3.39683	4.72522	3.18942	9.00463	8.44388	8.17386	9.97048	6.13698	13.0154	8.08245	10.9028	6.02984	8.91654	5.80394
A008762_97	Colon adenocarcinoma	COADREAD	13.0205	7.40185	5.35577	4.75871	6.94719	5.80342	5.41217	2.59719	5.94874	1.67532	6.62207	8.63327	6.49726	4.95184	4.25644	6.03209	7.15772	7.84634	7.02159	3.47938	6.14873	6.84589	6.69208	8.32897	4.44397	4.88366	5.30454	7.82442	7.24765	6.94241	6.54848	3.76577	4.41666	5.47971	8.9878	4.47078	9.61249	7.694	9.40752	8.19573	11.5388	13.1777	8.27105	10.5085	3.21978	8.59647	5.01694
A008762_99	Colon adenocarcinoma	COADREAD	10.8716	7.19848	6.09485	4.68749	6.18671	6.17821	5.23022	0	5.04627	4.80258	6.06288	8.62369	6.97623	5.5131	5.7495	5.49951	9.23619	6.58745	7.27621	5.6729	6.50828	6.65027	6.26506	8.65006	6.14805	4.72299	7.83949	8.12803	7.27422	6.94149	6.77953	5.71465	6.69565	6.10833	6.68968	5.19694	9.15675	7.48361	8.76309	8.77229	9.26106	13.0856	8.64235	10.6819	4.01246	7.75054	5.66684
A009259_100	Colon adenocarcinoma	COADREAD	10.2292	7.30989	6.33224	5.5267	6.61505	6.17541	6.09236	3.03947	6.00423	4.25358	5.48618	8.18609	7.61718	5.19916	5.61077	0	9.41171	7.36494	7.24459	5.70206	5.03094	7.45867	6.02795	8.97741	5.46548	5.44449	7.53349	7.39444	8.02452	6.1058	6.83537	6.08785	5.38695	6.41372	7.12871	5.90013	9.54755	7.28255	8.36993	9.0966	6.40287	12.1808	8.58346	9.96958	5.28828	8.79729	5.53334
A009259_102	Colon adenocarcinoma	COADREAD	10.034	7.87491	5.07261	4.05432	5.70803	0	5.54619	0	6.21846	2.74592	7.11533	7.58008	4.39042	4.60528	5.4644	2.98128	9.4379	5.57646	5.62938	0	7.32771	4.62857	4.76096	8.54465	5.24078	0	7.80888	8.53543	7.93337	2.90701	6.83898	8.36212	1.45727	5.25582	6.73281	5.3708	9.23277	7.28803	9.44242	4.03701	4.83293	12.2198	7.12355	9.75513	2.94462	8.49639	4.64008
A009259_103	Colon adenocarcinoma	COADREAD	10.1462	8.11985	6.10723	5.06883	5.13985	5.91817	6.77833	0	6.54534	5.10872	6.90605	8.43897	6.04281	5.33405	5.11656	2.99526	8.74763	7.22554	5.48715	3.66423	5.2438	5.72127	6.17643	8.70469	6.20982	3.80683	8.0188	7.61432	7.55493	5.91817	5.56376	6.05511	3.57594	5.06072	6.42097	5.39339	8.99166	7.565	8.59944	8.70858	8.47145	13.0223	7.6833	10.1502	4.07188	7.70037	5.65817
A009259_105	Colon adenocarcinoma	COADREAD	10.6457	6.79467	5.85714	5.81225	6.16894	6.26368	4.7958	3.68972	5.70583	5.47331	6.65547	8.82225	6.94519	5.01962	5.57758	5.66222	7.91349	6.94779	7.39672	6.16001	6.41771	6.25951	6.33682	8.89872	5.63025	5.8516	6.90568	8.15733	7.7858	6.20845	6.32489	5.60416	5.95331	6.29665	6.64271	4.36968	9.47648	7.02113	8.49396	9.13522	8.03202	12.3967	8.04056	9.91502	4.40034	8.14833	5.83487
A009259_107	Colon adenocarcinoma	COADREAD	9.04701	6.47761	6.37082	7.0519	7.47831	5.62848	7.58895	0	7.34858	7.6167	7.26159	7.74423	7.45544	6.52232	7.09989	5.35289	9.89986	7.4631	7.23676	6.00128	5.9234	5.22888	6.09503	8.22731	5.82689	6.17935	8.09641	7.58474	8.29071	6.63519	8.00799	6.89979	6.98319	6.40624	6.99381	6.98957	9.59503	7.97835	8.76576	8.37683	5.91895	12.4014	7.30489	9.357	4.09742	10.0963	6.91998
A009259_108	Colon adenocarcinoma	COADREAD	7.96355	7.45124	6.98616	0	4.82476	6.31626	7.36945	5.00125	6.29557	5.07596	7.0054	8.00396	6.18741	0	6.86148	6.79301	9.76539	7.1933	4.03784	5.95648	6.44867	0	7.3645	8.03862	6.44397	0	6.15906	8.59904	7.33184	7.25086	7.11575	0	0	0	6.56994	5.01397	9.1617	7.66395	8.69697	8.62	6.59132	11.3541	8.1364	9.16954	0	8.40985	4.81025
A009259_109	Colon adenocarcinoma	COADREAD	7.64172	6.0307	6.55055	5.34429	0	0	3.52235	6.79121	6.41327	0	6.43493	8.62715	0	5.6034	5.05084	0	8.69783	7.64544	6.3417	0	6.53057	5.58802	5.88724	7.07946	6.56241	0	7.74417	6.94403	7.62298	6.3417	6.77092	0	6.78785	0	7.51527	0	8.76692	7.48029	9.10218	8.59192	6.53057	12.6769	8.04104	9.48979	4.18538	8.84179	6.6502
A009259_11	Colon adenocarcinoma	COADREAD	10.2052	7.98908	5.81624	6.39303	6.28579	5.36365	6.11083	0	6.40948	5.79763	6.75011	8.20226	7.05714	6.28579	6.17475	3.55977	9.09137	8.02287	7.34903	5.96827	4.68709	6.34255	6.30789	8.70762	5.72065	5.90589	7.23834	8.41875	8.07533	6.32532	7.17723	5.67378	6.87673	6.21272	7.50445	5.97381	9.73521	7.50827	8.55339	9.39419	8.56169	12.8306	8.2578	9.68797	4.45333	8.18446	5.95152
A009259_110	Colon adenocarcinoma	COADREAD	9.09507	7.16291	4.50746	6.62983	5.06564	4.43765	4.65011	3.42097	5.80319	3.90771	6.60457	9.01043	6.35854	5.72915	5.27229	7.61593	8.21199	7.31278	6.2568	4.56098	6.75853	7.04343	6.05243	9.03013	3.39173	4.33385	7.50083	7.60163	7.59363	4.82436	6.38474	4.69867	4.40875	5.35036	6.77844	4.30277	9.50445	7.22017	9.20684	9.49029	6.17334	12.4345	7.99097	10.506	4.33385	8.50523	5.61991
A009259_111	Colon adenocarcinoma	COADREAD	7.67167	8.61657	6.52754	6.42713	6.46917	6.10594	6.63763	0	6.34202	6.50245	7.18832	7.86613	7.38094	6.53745	6.71392	5.26087	10.0732	6.71173	7.33763	5.7572	6.91553	6.71829	6.48719	8.09984	6.1192	6.0447	7.56425	7.36989	7.84932	6.30477	7.0323	6.28431	5.87134	6.71173	6.23033	6.85339	9.36978	8.11565	8.60129	8.12718	4.43591	12.8888	7.91828	9.75971	3.84084	8.41623	6.85735
A009259_113	Colon adenocarcinoma	COADREAD	11.2734	8.39322	7.93896	5.77996	6.85164	6.48275	5.03216	0	7.02508	6.71361	6.21897	7.84951	6.81774	2.51251	6.62397	4.28548	8.92266	6.34673	6.99938	0.147663	4.38144	3.98739	6.24471	7.86974	6.04987	0	7.07513	6.77547	7.66024	8.02212	7.40696	6.07878	6.23373	6.67084	7.86263	5.90516	8.69148	7.70994	7.8507	8.74787	8.8586	12.2381	8.52438	9.67339	5.6373	8.10678	6.47966
A009259_115	Colon adenocarcinoma	COADREAD	9.62347	7.96884	6.6884	4.19809	7.0285	5.00724	6.0654	0	5.99237	5.19509	6.26463	8.1427	5.36808	4.89857	5.29136	1.48475	7.75044	6.75485	7.30352	5.36127	5.74283	6.89344	4.90795	8.30583	4.83119	5.03317	8.17217	7.63098	6.68568	5.31973	6.60728	6.51827	5.40165	6.62445	6.29353	5.2697	9.22404	8.25072	9.05923	7.7426	7.21377	12.6549	8.69032	9.83881	4.37074	9.01545	5.66756
A009259_117	Colon adenocarcinoma	COADREAD	10.3553	7.17978	3.85945	3.85945	6.36742	0	3.36413	0	3.99283	3.28311	5.92864	8.76452	6.48077	2.03937	4.04291	3.36413	8.81674	8.14492	6.21739	5.68231	6.3625	7.06025	5.45149	9.07848	1.57817	0	7.56969	7.52633	8.06538	5.6094	6.35756	6.57739	2.13483	4.22748	6.91317	0	10.0055	7.30307	9.80199	9.0535	7.77439	12.7551	8.03322	10.4719	3.74308	8.7959	5.33572
A009259_118	Colon adenocarcinoma	COADREAD	10.898	8.50676	5.26468	5.07085	6.01879	5.35917	5.42307	0.712791	6.45455	5.4042	6.71666	8.07213	6.67002	5.30594	4.96321	5.02217	8.67103	6.67002	6.43298	5.19318	6.36303	7.27259	6.89623	8.51631	5.35262	5.20049	6.76184	8.34792	6.97509	5.99796	6.21205	5.54296	5.71619	5.12565	7.51324	5.20776	7.97315	8.34132	8.63169	9.45236	7.68336	12.2759	8.47395	10.5511	3.49887	9.7846	5.58267
A009259_119	Colon adenocarcinoma	COADREAD	9.91973	8.032	6.36902	5.46092	5.83575	5.30708	5.68567	2.90983	4.64604	4.80776	6.46914	8.29194	6.92553	5.33919	5.56414	1.74734	9.79554	7.24372	7.10743	5.04687	6.31084	5.63483	7.37341	8.8005	4.80776	4.72916	7.04066	7.48045	6.70508	5.97849	7.17422	6.65918	6.07062	5.13486	6.3742	5.3706	9.58071	7.37082	8.81103	8.315	5.97168	12.9718	8.26155	9.67911	4.67987	8.26851	5.77445
A009259_120	Colon adenocarcinoma	COADREAD	10.1868	6.94354	5.04938	4.84097	5.52733	4.06377	4.4404	1.96169	4.83197	2.25882	5.89871	9.04989	6.41174	3.7566	4.12397	6.0882	7.46237	7.47687	6.22506	4.22364	6.14741	6.62206	5.19682	8.94636	4.10916	3.28904	8.27521	6.35634	8.83988	6.83065	6.79174	4.69975	3.61694	4.55418	7.13125	2.89888	9.86605	7.99194	9.24297	10.2477	6.14378	11.9902	7.92265	9.92989	4.35505	9.23574	5.44711
A009259_121	Colon adenocarcinoma	COADREAD	7.43506	7.68554	2.14334	5.98702	6.41879	4.16175	5.38568	4.38892	6.90866	4.50659	5.6714	7.90656	6.71617	6.46521	5.72094	5.6051	10.0116	6.74383	6.4485	7.0455	6.68798	7.53934	6.38406	8.56149	3.84172	5.05134	7.67301	8.90168	7.68554	7.01462	8.73945	4.71655	5.96956	6.31199	6.47762	5.08417	9.50838	8.4025	8.5151	10.2454	5.75531	12.8571	8.58939	10.5414	0	10.348	6.15091
A009259_122	Colon adenocarcinoma	COADREAD	10.9798	6.87828	5.35001	4.99796	7.12024	6.04629	5.73976	1.92207	4.15965	5.72029	5.97692	8.82412	6.18054	5.19883	5.77791	0	8.73399	7.34444	7.00968	5.80896	6.2902	6.45627	5.92118	8.17384	5.3998	4.56076	7.94704	7.78787	6.06699	0	7.62647	7.18793	7.47599	5.00869	7.86523	4.98714	9.62357	7.73389	9.8837	8.6796	6.62276	12.4702	7.40258	9.84454	5.61883	9.40175	5.11188
A009259_123	Colon adenocarcinoma	COADREAD	10.2254	6.92506	5.9207	5.30885	5.49977	5.49379	4.41404	3.2256	6.37846	3.25415	6.49069	8.16662	6.62791	5.09667	3.51229	0	8.70289	7.0686	6.93612	5.42012	6.50561	6.9859	6.35888	9.52285	3.04132	4.00756	7.80955	7.33897	7.51738	6.54657	6.31213	5.26744	5.96455	5.63616	7.16384	2.79157	9.52578	6.73052	7.61278	9.55475	6.84521	12.5724	8.35715	10.6476	0	8.35468	5.56958
A009259_124	Colon adenocarcinoma	COADREAD	9.46987	8.27434	6.47108	5.5829	6.24087	5.75164	6.29183	3.51062	6.89227	6.31664	7.00154	8.06784	7.4571	6.15059	5.43207	4.53121	9.01855	8.1234	7.20465	5.21824	6.57759	6.32584	5.82267	8.69035	5.68173	5.39759	8.36858	6.79408	7.80281	6.64772	7.15218	6.02821	5.61326	6.69108	7.40742	6.20809	9.33479	7.46128	8.30179	9.12381	5.77869	12.4954	8.07149	10.3566	3.98326	8.41888	6.56987
A009259_125	Colon adenocarcinoma	COADREAD	8.98799	7.90131	6.41342	6.47003	3.20377	0	3.95874	0.928729	3.62059	5.96192	7.69963	7.42476	5.12432	5.55154	0.32633	4.73309	9.16458	9.1054	6.77616	0	7.3434	6.76327	5.78196	8.30559	2.11778	0	7.15892	7.62205	7.2215	5.70318	6.28707	8.06777	0	5.87674	8.52059	3.56227	9.07138	8.0903	7.80504	8.8622	7.49919	12.7118	7.13244	9.55722	0	6.85925	6.3744
A009259_126	Colon adenocarcinoma	COADREAD	10.8054	6.91208	4.60948	5.21266	6.2115	4.54976	4.06092	3.06606	5.21266	5.10058	5.76306	8.68879	7.25085	4.81624	4.39545	6.78834	8.40516	7.95841	6.29025	5.45981	7.27133	5.98673	7.0987	8.68116	3.89804	4.46176	6.94259	8.28027	7.11733	6.56522	7.28421	4.176	4.90472	5.09223	7.71778	2.99618	8.92454	6.88092	8.92395	9.13882	7.74599	12.3091	8.59144	10.0429	2.26638	9.21241	5.15771
A009259_127	Colon adenocarcinoma	COADREAD	11.312	3.87718	0	0	7.01581	7.99125	6.06372	4.90179	0	0	5.38033	8.26717	0	0	0	4.22569	0	0	6.74973	0	0	0	6.60422	8.32379	0	0	0	0	6.73038	6.97364	5.5131	0	0	4.81626	5.9612	0	8.12916	0	8.24824	1.81123	10.9901	13.7197	7.66208	8.36076	0	5.78481	0
A009259_128	Colon adenocarcinoma	COADREAD	9.06911	7.40659	5.17282	4.54957	4.80951	4.79694	5.88729	1.45093	4.91801	4.35742	6.22428	7.62506	5.92822	3.96636	3.05846	3.01569	10.6234	5.0297	5.4943	5.7635	5.39767	6.72009	7.07804	8.15613	4.19441	5.51747	8.13755	8.22932	7.81164	7.19527	8.29674	5.07206	3.49198	4.50388	5.5553	3.32686	9.69632	7.19527	8.39179	9.65511	4.90635	12.6298	8.22463	9.91573	3.92073	8.47406	4.91801
A009259_129	Colon adenocarcinoma	COADREAD	11.1111	8.15287	5.56839	5.6857	7.03131	5.00034	5.38334	0	6.57067	5.36123	7.07271	8.50088	7.49268	5.39789	7.26357	0	8.13778	5.81602	6.42908	3.43976	6.09585	7.05904	6.70253	8.42743	5.17102	6.6996	5.79419	6.17824	7.18395	8.90146	7.13484	6.58346	5.15397	6.86584	4.57025	3.05523	8.66101	6.99109	8.79348	4.44972	9.79716	13.5318	7.69624	9.70106	0	7.17341	6.34522
A009259_130	Colon adenocarcinoma	COADREAD	9.72033	7.21728	5.09511	2.31664	8.26826	4.46696	3.66718	0	4.55845	3.55318	6.16158	7.70161	7.64534	2.09009	4.30026	4.07091	10.0173	6.48677	7.16487	5.2677	5.42993	7.9329	6.95642	8.49168	3.89488	4.26448	7.75416	7.99426	8.28733	6.03456	7.12053	6.66201	4.36927	4.46696	6.36534	3.98558	10.2317	7.5777	7.44413	9.70373	4.87551	11.9378	7.56856	10.2832	5.62596	8.84354	4.36927
A009259_131	Colon adenocarcinoma	COADREAD	9.15888	8.46131	6.73017	5.83906	6.38845	5.23908	6.36984	0.789481	5.75961	6.58562	7.53728	8.6609	6.51722	6.69216	6.65752	2.88805	10.2532	7.11399	7.12037	7.11878	5.98592	6.92847	7.05199	8.84489	5.75961	6.01358	8.73339	6.73017	7.96322	7.61157	9.18952	6.48052	5.49598	6.8842	6.76314	5.89218	9.54625	8.01802	7.24957	10.0752	4.93356	12.5077	9.31118	9.81444	4.25232	10.0778	7.42847
A009259_132	Colon adenocarcinoma	COADREAD	9.03826	7.53747	6.04638	5.17932	6.37098	4.9724	5.49541	0	6.0227	5.52942	6.6358	8.66463	7.21331	5.7255	5.46937	5.88503	9.58869	8.18862	7.61077	5.35077	5.91106	7.92365	5.8981	8.8383	4.28976	4.82959	7.24691	7.55409	8.29376	6.41712	7.01457	4.47565	5.68082	5.06804	7.20281	4.9724	9.72056	7.83296	8.65696	9.34256	9.2671	12.336	8.42374	10.2325	5.24218	8.75002	6.34735
A009259_133	Colon adenocarcinoma	COADREAD	10.4973	4.90456	7.49498	1.58401	5.3325	3.94278	3.72071	0	4.55622	3.78772	6.35992	9.32548	7.25707	4.19812	3.97189	1.65751	9.94249	7.48365	6.19073	5.4143	5.32124	8.73772	6.52122	8.78564	4.31632	2.68831	7.04917	6.60024	7.9084	5.59354	6.74005	2.41916	2.28644	4.06938	6.70797	4.36101	9.8984	7.66614	7.94373	8.58596	8.1117	12.4836	8.51851	11.3792	5.12789	8.45744	4.72814
A009259_134	Colon adenocarcinoma	COADREAD	10.0876	7.31376	7.55831	6.00952	7.42226	6.1683	6.19184	0	5.9601	5.9417	6.56679	8.21031	7.18671	6.30053	6.78633	4.67628	9.34302	7.27019	7.73031	6.20733	6.09526	6.49289	6.41833	8.25757	5.75935	5.72749	7.06873	7.4982	7.49504	7.37847	6.77598	5.72749	6.24908	6.04873	6.89791	5.73819	8.91811	6.7177	8.81827	9.89569	7.87551	12.4254	8.389	10.0403	2.92974	9.10799	6.67934
A009259_135	Colon adenocarcinoma	COADREAD	9.31659	8.66936	6.65394	6.02728	4.82713	4.8156	0	5.67837	5.74676	3.16218	5.33498	8.18925	5.56587	5.78274	0	5.01025	9.58841	8.86035	7.35536	5.70986	7.55925	6.1379	6.3486	9.04202	0	4.78044	7.77704	5.945	7.17083	6.00715	6.772	7.32518	3.77584	4.25709	7.45162	0	8.92549	7.13416	8.24727	8.26433	6.64745	11.7851	8.31742	9.64122	0	7.82671	6.75701
A009259_136	Colon adenocarcinoma	COADREAD	11.6761	7.57722	7.22573	6.98923	6.46818	6.93409	6.36771	1.57182	7.00493	6.23712	7.56819	8.49707	7.17511	7.02925	6.72258	4.32521	7.93996	7.19869	7.08937	5.40866	6.72258	6.3397	4.2669	8.74416	6.34323	6.79915	6.31113	7.28754	7.77455	9.27653	7.01603	6.3397	5.53139	6.81705	7.37985	6.61857	8.49469	7.07458	8.22576	4.48722	11.8524	14.2895	8.53385	9.79212	0	7.74548	6.74678
A009259_138	Colon adenocarcinoma	COADREAD	9.56478	8.2398	5.64144	4.78254	5.50581	5.64789	6.04036	4.02907	6.31244	6.0647	6.66422	8.4521	6.15814	5.5129	4.00914	1.83239	8.75697	8.1195	6.48467	5.72321	5.89048	7.3743	6.02059	8.72679	3.48222	3.96845	7.98952	8.09608	8.73666	6.13073	7.624	5.63495	4.81733	4.8845	6.88529	6.05014	10.186	7.67073	9.23343	10.0867	7.3994	12.4148	8.08779	10.8847	0	8.28297	6.6222
A009259_139	Colon adenocarcinoma	COADREAD	7.8919	8.34225	5.64447	5.69704	5.58991	3.19847	6.66586	0	5.61744	5.98824	6.20794	8.28437	6.98676	5.74776	6.09494	5.08787	8.98235	6.38662	6.48333	6.15255	5.97233	6.30005	7.06635	8.83691	4.45567	5.1171	8.79532	7.65001	7.91011	5.02756	6.71767	6.44158	4.86475	5.66441	5.92903	5.25499	9.41047	6.60869	8.11237	9.67657	4.99644	13.1441	8.00439	10.2275	4.3773	8.78852	5.69057
A009259_140	Colon adenocarcinoma	COADREAD	7.83857	8.31814	5.65465	4.79047	6.4349	4.38919	5.4239	0	4.80928	4.27203	6.57065	7.56321	6.62475	5.01775	4.95155	3.01081	9.07682	6.58163	7.16351	5.49534	5.92428	7.40216	6.49423	8.33284	4.53194	4.76178	8.30494	6.97435	6.9148	6.99914	7.28104	7.18527	5.05763	5.28968	6.75417	4.80928	9.11606	7.0691	8.03116	8.80418	6.37618	12.1306	8.53143	10.351	4.70264	9.15565	5.94994
A009259_142	Colon adenocarcinoma	COADREAD	7.95117	8.84882	6.35574	6.36381	6.60413	0	6.60072	3.38865	7.26687	5.93611	7.22097	8.89479	6.89883	5.43678	6.35169	3.41995	9.9866	7.25174	6.53078	6.43446	5.45199	7.12217	5.35008	9.17768	5.86967	5.46705	8.68781	6.07529	7.9063	5.98401	6.29796	7.59112	6.40739	6.57315	6.09481	0	9.52484	7.70824	8.33761	7.87135	5.35818	11.8831	8.16366	9.61886	2.90455	8.97401	6.67069
A009259_143	Colon adenocarcinoma	COADREAD	9.50141	7.53428	4.12466	3.281	4.7232	3.72339	3.08314	1.58169	4.28075	3.92615	5.503	8.76494	7.25251	3.77681	4.08285	4.26214	9.62719	6.75336	6.36584	4.03979	5.55744	7.37234	6.31708	9.11599	2.24406	2.80315	8.207	8.2724	8.46577	5.88392	5.89604	5.43815	3.69591	4.08285	6.6462	3.77681	9.9598	7.83589	9.17065	8.50389	7.67108	12.9018	8.1474	10.5432	4.82816	8.53038	1.69705
A009259_15	Colon adenocarcinoma	COADREAD	9.41838	8.39613	5.67413	5.51958	6.19807	4.67143	5.22753	0	5.77654	5.86332	6.52389	8.71384	7.48917	5.92832	6.16249	4.22384	9.72198	7.53719	6.78717	6.37638	6.11115	8.2764	5.45633	9.18915	5.67413	4.94712	8.55276	7.88815	7.63391	6.03842	7.08199	6.14801	5.34646	5.70908	7.50914	5.32087	9.92647	8.07199	8.23074	9.88804	6.19456	13.2362	7.98402	10.7933	4.12378	8.31985	5.35279
A009259_17	Colon adenocarcinoma	COADREAD	10.5135	6.93805	4.83282	3.55227	5.64917	0	1.59076	4.01814	0	0	5.96016	8.71642	6.95894	0	3.17766	5.15594	9.47697	7.04937	7.74487	5.12854	7.27021	6.35633	7.56579	9.34382	0	4.97292	7.61598	6.61182	8.10494	6.78852	7.65331	5.34238	6.05053	4.48943	6.17627	2.67029	9.63622	6.52692	8.867	9.35815	6.47711	11.8063	7.90549	10.0836	1.35893	9.51096	6.66046
A009259_21	Colon adenocarcinoma	COADREAD	9.26799	7.33626	0	5.17594	3.62009	6.53667	0	4.43008	0	5.26286	7.72486	8.18613	6.22107	3.86205	0	7.3758	7.33626	8.02604	7.77193	5.53149	7.22157	5.31465	6.47429	9.7465	0	3.40762	7.48605	6.68963	8.30098	6.82791	7.72677	2.9645	4.04487	6.87696	7.07913	4.77876	9.10991	7.60312	8.25799	7.61968	7.05801	12.2831	7.10583	9.28172	4.68743	10.0751	6.43739
A009259_23	Colon adenocarcinoma	COADREAD	9.11705	7.57182	7.3122	6.21939	4.54237	4.21918	4.89962	0	4.76961	6.44136	7.03194	8.10892	4.38981	4.92205	4.20095	0	9.63642	9.05562	7.01378	0	6.81839	5.6494	5.89593	8.43459	0	3.56609	7.59991	6.69683	6.83621	5.7151	6.8303	7.44203	0	6.01025	7.6695	4.68033	9.28057	7.87172	9.1134	8.46068	7.79024	12.8427	8.32209	9.93168	0	7.79936	6.76356
A009259_25	Colon adenocarcinoma	COADREAD	8.19527	8.55383	6.34171	6.06241	5.65124	4.60472	6.40174	2.31291	6.62921	6.55814	6.30026	7.88165	6.92055	5.80734	6.24827	5.72022	8.27002	7.41389	7.44003	5.82415	6.80251	6.45668	5.78605	8.47419	4.94927	5.55382	7.73713	8.43711	7.2306	6.90878	6.88894	6.00459	5.65594	6.10774	6.71509	5.25226	8.96061	8.27767	9.20882	9.83087	7.37877	12.5409	8.64831	9.86934	3.62675	8.65654	5.05275
A009259_27	Colon adenocarcinoma	COADREAD	11.1626	6.99499	5.48309	4.96762	6.48295	3.57341	4.47625	1.40717	4.84028	4.32589	5.3952	7.74234	6.78913	3.02846	5.04667	4.74868	9.9109	7.93127	7.2605	5.13071	5.92097	7.06074	6.8316	8.23537	3.37327	4.34165	7.47575	8.45685	7.43776	6.24809	7.465	6.41381	6.61526	5.13976	6.1752	3.84072	9.54243	8.01105	9.51966	9.54711	7.66616	13.0652	8.26253	10.419	4.29385	8.66378	5.55245
A009259_29	Colon adenocarcinoma	COADREAD	9.8238	7.46771	6.93883	6.49329	7.36518	0	2.87214	4.37458	0	4.37458	6.95564	7.93806	5.09446	4.9227	4.67451	0	9.64791	8.56902	7.23504	4.67451	6.94071	6.73536	4.77054	7.87759	0	0	7.89899	6.38713	6.20226	7.02631	7.20723	7.74095	2.55666	4.70134	8.19484	0	9.07907	7.40517	7.72469	7.44408	6.92751	12.3404	7.64632	9.57483	0.917472	8.89715	6.02245
A009259_3	Colon adenocarcinoma	COADREAD	10.1448	6.88936	3.66463	2.85209	5.97869	3.95417	5.26963	0	6.07984	4.26296	6.1673	8.80723	7.16378	2.01781	2.13816	6.85903	8.99476	6.26306	6.16376	1.58147	5.67477	7.12789	6.74044	8.50963	3.10931	3.22255	7.12971	7.09667	7.68349	6.46355	6.04946	4.27614	5.68469	3.13846	5.90001	3.4254	9.21942	8.29338	8.40405	9.99948	8.03987	12.7026	8.29823	10.7147	4.8957	8.44838	5.20909
A009259_31	Colon adenocarcinoma	COADREAD	9.76157	7.8776	6.45968	5.8284	6.35079	5.2938	6.22146	0	6.1663	5.89778	6.94727	8.26284	6.56702	4.80892	5.43385	3.20717	7.8226	9.25899	7.35222	5.4069	5.83852	5.12221	6.04484	8.43941	4.47457	5.24899	7.10436	6.47597	7.33088	6.3041	6.10894	6.76035	5.78198	6.03168	7.74539	5.4069	9.00423	7.52818	9.00255	7.84535	9.19595	13.0616	8.03985	9.36996	1.39894	8.14651	6.19808
A009259_33	Colon adenocarcinoma	COADREAD	10.4972	6.7744	5.77022	0	5.77022	0	5.20681	0	0	4.47434	7.66071	8.38665	5.93531	5.72414	5.28143	6.44981	9.2431	7.95094	6.47388	5.56894	6.66368	6.19862	7.22555	8.537	0	5.67655	7.71724	7.1921	8.21999	3.00269	4.25117	6.29182	6.40462	2.86388	6.08343	0	9.00994	5.74407	9.12712	7.98623	4.66757	12.7051	7.26517	9.969	3.71822	6.7744	5.58376
A009259_35	Colon adenocarcinoma	COADREAD	9.745	7.47047	2.65955	5.36614	0	6.97873	3.75652	5.10732	3.24694	3.56339	5.78146	8.38001	6.19809	3.39943	4.55238	6.13865	9.46593	8.23753	7.41429	6.39601	6.3704	5.79252	4.91828	8.30088	5.32102	7.17112	8.04516	8.72704	7.40711	4.3576	6.27503	6.99558	0	7.09721	7.55734	5.71325	9.61629	7.21905	9.31875	8.23348	4.68888	11.9499	8.40094	8.96012	0	9.11795	6.1516
A009259_41	Colon adenocarcinoma	COADREAD	9.18481	7.54542	4.33567	4.59479	6.01328	3.77064	0	0	4.67617	3.74573	6.28809	8.14511	6.44724	4.86153	4.80235	8.07182	8.64276	8.15815	6.50777	4.90719	6.18065	7.15153	6.69186	8.5085	1.13595	4.75319	7.05848	8.06806	7.97331	5.34893	7.3993	3.77064	4.91838	3.00716	6.18529	3.58646	9.90419	7.36903	9.53764	9.68171	8.86149	12.9871	8.16756	10.3777	4.46342	9.02185	4.52329
A009259_43	Colon adenocarcinoma	COADREAD	9.40258	8.95838	0	0	7.63892	0	3.57796	0	0	0	5.41002	8.30051	6.00748	0	0	0	10.2805	7.66567	6.66175	1.75082	5.72173	7.77163	7.10047	7.51205	1.6686	3.50875	8.29282	8.32421	7.35497	6.5485	6.81295	6.71137	0	3.22214	6.63223	4.69628	9.20071	6.85072	6.36161	9.84068	5.18452	12.789	8.53757	10.3189	3.76764	9.12806	5.72682
A009259_45	Colon adenocarcinoma	COADREAD	9.36153	7.68436	6.07481	5.25964	5.96094	4.84386	5.62471	2.92878	5.87709	6.02255	6.46254	8.01464	7.67762	5.88101	6.97818	2.89817	9.68215	5.67974	7.00177	5.01055	7.08567	7.7469	6.73139	8.76576	4.57056	5.15995	6.71392	8.27506	8.62447	5.49775	7.35022	4.23309	5.91962	5.9043	7.16977	5.22922	9.10637	8.40594	8.28248	9.46697	6.94674	12.464	8.17327	10.6959	5.03185	8.16042	5.37529
A009259_47	Colon adenocarcinoma	COADREAD	9.44211	7.97594	5.51945	5.99642	7.25294	5.3639	5.70377	1.79846	6.15511	5.72524	5.81308	8.2959	6.74165	5.96968	6.41167	4.75062	10.0743	8.21474	7.34596	4.93696	5.3639	7.16338	6.79084	8.7912	5.80302	5.60879	8.60543	8.19276	7.60094	6.66873	7.13358	6.11907	5.60879	6.38831	5.93785	6.52617	9.4006	8.74728	8.81393	8.69588	6.25812	12.1352	8.54258	10.1786	4.80204	8.98052	6.97685
A009259_49	Colon adenocarcinoma	COADREAD	9.6082	7.3253	4.9084	3.86425	6.61539	0	3.61922	0	4.27352	3.388	4.59198	8.31191	5.99316	0.453802	0	2.38866	10.3015	7.73108	5.81226	3.5648	5.86952	7.43177	6.69989	8.74949	3.6972	0.191779	8.89514	8.55117	7.95788	5.95135	7.75862	5.76477	0	1.18874	4.84129	2.86472	9.51259	6.71246	7.88478	9.23665	5.39532	12.9774	7.40685	9.94958	5.01373	8.32732	4.77092
A009259_51	Colon adenocarcinoma	COADREAD	8.32524	7.93833	6.86578	6.05023	6.92113	6.27221	6.61198	0	6.75845	6.68574	7.50933	8.12472	6.72256	6.76603	6.47999	4.79125	9.29382	6.44894	7.2259	6.1769	6.66698	5.33707	5.70084	8.56418	6.64523	6.06669	8.07881	6.32447	7.39344	6.04609	6.65615	6.77607	6.48612	7.09765	6.41078	6.20691	9.14147	7.65247	9.40193	6.73032	3.78827	12.6363	8.44886	9.91094	4.04235	8.47067	6.80333
A009259_53	Colon adenocarcinoma	COADREAD	9.36898	8.35436	6.33152	4.37186	4.32682	2.87544	0	5.5353	4.32682	0	0	6.00444	6.38377	0	0	5.38226	9.70339	4.90878	5.63105	6.69865	5.33754	7.59705	4.42982	9.56638	5.36751	4.05947	7.91499	7.56184	7.29575	7.3323	7.89712	4.82488	0	5.97554	6.44477	5.02615	9.35362	6.61681	7.91879	8.13019	2.54922	12.2428	8.8669	10.8605	5.16059	8.22531	0
A009259_55	Colon adenocarcinoma	COADREAD	10.1287	6.94551	5.04798	2.36516	6.73468	0	5.2805	0	4.97664	6.07032	6.14948	7.89704	7.24967	5.24299	2.79651	4.24166	8.48248	8.10054	7.26472	6.52254	7.76963	6.10418	6.77991	8.00294	4.54267	4.79158	7.09826	7.0621	7.92099	6.18552	7.77094	5.57427	5.22771	4.08088	7.72815	5.76629	9.20136	7.73086	9.37656	10.3738	7.86407	12.6171	7.50707	10.0896	3.62458	9.21208	5.97744
A009259_57	Colon adenocarcinoma	COADREAD	7.45351	8.2946	7.50421	6.79839	6.7561	6.33854	7.46011	1.1146	7.40097	7.21993	7.8278	7.95006	7.45615	7.42411	7.75345	4.5173	8.61749	6.77317	7.54575	6.73231	4.50714	5.52502	4.66172	8.43857	6.57581	6.86555	7.44555	6.69698	7.94912	6.8129	6.98386	6.26204	7.17891	7.78533	7.37606	7.1084	8.89925	8.62749	8.42581	9.12078	4.99556	11.5353	8.34966	9.95884	2.66551	8.33394	7.42005
A009259_59	Colon adenocarcinoma	COADREAD	7.22661	8.58023	6.14828	6.72494	7.40137	5.31459	6.90477	4.06931	6.88012	6.11345	7.45104	8.74915	7.76002	5.63256	5.97285	7.5637	9.57345	8.06262	8.39832	6.55882	6.78372	7.63788	5.33288	8.19928	5.52535	6.30159	8.36465	8.33321	7.46492	6.40602	7.2652	7.38102	6.18565	5.57228	7.24442	6.01875	9.36123	7.70493	8.08617	9.76657	5.40953	12.091	8.511	9.88798	2.99813	8.96527	7.16671
A009259_61	Colon adenocarcinoma	COADREAD	9.65387	6.61935	6.28959	0	5.90043	0	5.94592	6.33018	5.63018	0	0	8.49866	5.50408	0	0	5.43131	9.20148	7.22241	6.14106	0	7.18812	3.6112	8.13784	8.4846	6.41349	0	7.47083	8.68232	7.33496	7.57583	5.11025	7.4863	2.76542	7.44201	7.86541	6.71002	9.03783	6.87587	8.53756	7.81319	7.58544	13.6562	8.12965	9.32354	6.46647	7.90434	4.62388
A009259_63	Colon adenocarcinoma	COADREAD	9.93893	8.13709	3.27158	3.92373	6.49108	6.04257	4.88738	0	4.6213	4.86992	6.12584	8.21695	5.97476	5.233	5.75932	0	8.97848	8.56975	7.25212	7.00858	6.36587	6.43874	6.05034	8.16241	2.0489	3.21738	7.34983	7.6742	7.25212	6.31516	6.39363	6.9412	6.2924	4.47882	6.77994	5.31271	9.36793	6.98444	8.58455	9.62537	7.27717	12.5692	7.73815	9.77827	2.97758	8.28276	4.14312
A009259_65	Colon adenocarcinoma	COADREAD	8.22936	6.47894	6.01431	5.24139	6.66901	5.41625	6.42644	0.113731	6.86968	6.95063	7.20461	8.4711	7.71894	6.57285	6.58698	8.37089	9.13352	7.51077	7.32758	6.35884	5.94136	7.29178	6.50894	8.86022	5.29749	5.98044	7.92329	7.40941	8.05116	6.38497	6.88807	5.97184	5.70775	6.32888	6.65297	6.51487	9.27209	8.09139	9.00781	9.62056	6.67696	12.2187	8.49528	10.2837	5.33817	9.5021	6.08375
A009259_67	Colon adenocarcinoma	COADREAD	8.04313	7.46783	4.92866	5.43816	7.63857	4.61181	5.80822	0	6.22764	5.6764	6.75594	8.27108	6.95786	5.03034	5.70743	7.11888	10.4745	7.88787	7.02838	5.64468	6.19735	6.88913	6.21474	7.95536	4.41529	5.63825	8.74341	7.92002	7.43483	7.31702	8.58699	5.93426	5.06909	4.97019	6.30273	5.88081	9.65983	7.88108	9.32013	9.55921	4.50281	13.515	8.09451	10.1867	4.18771	9.32064	5.79672
A009259_69	Colon adenocarcinoma	COADREAD	9.96715	7.48647	5.38125	5.21546	6.44963	5.11988	5.61653	0	5.55939	6.12476	6.88126	8.16717	6.85776	5.21546	4.78807	4.97447	8.19205	8.88342	7.42982	6.00147	5.87253	6.43779	6.81568	8.73972	5.57389	5.53736	7.06183	7.46719	7.25415	6.34362	7.01213	6.11488	7.00946	6.60594	8.21305	6.50364	9.60105	8.02668	8.97161	8.85995	9.96544	12.9082	7.99605	10.5175	4.60253	8.98997	6.22921
A009259_7	Colon adenocarcinoma	COADREAD	9.58852	8.82184	7.21657	5.33715	5.60104	0	5.58977	3.99047	4.24135	4.47962	6.34642	7.3905	6.8661	5.25398	4.35213	4.32523	9.42469	7.2	5.12731	5.34386	6.18368	8.05273	6.7696	8.40805	1.85991	5.01393	7.41782	6.70061	8.40645	5.49638	7.78667	6.2988	2.73311	5.61776	5.01393	4.41728	9.45758	7.96829	8.47461	9.13384	7.51627	12.9119	7.99415	10.424	4.07365	9.31357	3.59942
A009259_71	Colon adenocarcinoma	COADREAD	7.61673	7.97407	6.95613	6.36404	6.92964	6.19638	6.55524	2.81968	6.81611	6.35743	7.92908	8.27258	7.08175	6.72917	6.75957	3.8855	10.6686	6.84711	7.18988	6.51423	6.55813	6.20745	5.63802	8.69452	6.42537	5.85534	7.75644	6.70334	9.02162	6.96268	7.02449	6.92517	6.58384	6.59512	6.74951	6.08475	10.1732	8.36528	9.17938	9.25157	5.18708	12.6235	7.99551	10.0743	4.50378	8.79394	6.78442
A009259_73	Colon adenocarcinoma	COADREAD	8.25893	8.78367	5.82576	6.69544	6.69766	4.12584	6.90399	6.11534	6.29615	8.17059	8.02791	7.93782	7.40559	0	7.88718	3.48981	9.22916	7.60798	7.7463	4.78203	6.38699	5.76777	4.96271	9.26852	4.57544	5.04173	7.82558	7.02561	7.66355	5.14294	7.42582	5.05564	7.3058	6.57019	7.22346	7.31161	8.88065	7.93218	9.23184	7.62208	3.3387	12.0746	8.07393	9.18949	0	8.13417	6.53586
A009259_76	Colon adenocarcinoma	COADREAD	7.75402	7.19183	7.30884	5.5282	5.22888	0	4.37171	4.98059	4.42245	4.37171	6.77337	7.59352	6.90113	3.67769	3.81063	2.05307	8.42249	7.67077	7.11934	5.18056	7.19426	6.29483	6.77011	8.29325	0	3.67769	7.90738	7.84829	7.60088	5.46505	6.74042	5.35615	4.28295	4.66653	4.26453	4.88733	9.53063	7.03489	8.95427	8.73759	6.51736	13.0254	7.59905	10.4928	4.43898	7.85292	5.00299
A009259_77	Colon adenocarcinoma	COADREAD	9.59937	7.66873	5.14106	5.41248	6.65032	4.62731	5.05191	3.28124	5.66836	5.46365	6.17762	7.53905	7.02931	5.21011	5.72188	2.40623	9.07644	7.96908	7.48435	3.89838	4.66058	7.48899	6.56795	8.89902	4.67151	4.87421	7.65778	7.24026	8.03082	5.82332	7.2603	4.893	5.29732	5.73756	5.90888	4.83589	9.47785	7.42426	7.21248	9.9766	7.03988	12.3942	8.44862	10.3628	4.64958	9.18667	6.36423
A009259_78	Colon adenocarcinoma	COADREAD	10.7112	8.31405	3.851	5.95606	4.54098	4.43902	3.33896	5.13251	0	0	5.57849	8.29333	5.98736	4.87803	4.26266	3.05372	8.02078	7.62436	6.37426	5.52972	6.35839	6.14369	5.28302	8.44381	4.31293	5.39618	8.49551	7.13068	7.11895	6.64347	6.80442	7.47229	4.83279	7.42545	7.95503	3.82813	9.78111	7.68766	9.06204	8.66074	7.58228	12.6952	8.44004	9.84799	3.30624	8.18164	3.82813
A009259_79	Colon adenocarcinoma	COADREAD	12.2615	7.53373	6.31266	4.07656	5.2326	5.58052	3.69432	0	4.43775	4.13147	4.39351	8.32645	5.53373	5.63854	7.15742	4.20158	7.96509	6.68108	5.75968	6.02915	7.07811	5.49935	6.47361	8.17459	6.89454	4.26843	7.53373	6.36706	7.96383	8.26126	6.77317	0	7.85792	5.87679	7.71992	5.39849	8.79104	7.53373	8.988	7.7813	9.81872	13.5265	8.24579	9.7403	0	8.10542	6.60228
A009259_80	Colon adenocarcinoma	COADREAD	11.8526	7.21014	6.79662	5.59244	6.65481	5.55664	6.12464	0.916122	6.2465	6.42391	6.27322	8.71132	7.14894	5.95347	6.33371	1.50244	7.18222	7.71618	7.50133	5.50497	6.83599	6.41594	6.35053	8.26444	6.17746	5.72738	6.22841	7.48809	7.51632	7.61884	6.74028	5.81486	8.34537	6.70146	8.37136	6.21928	8.97883	8.08505	9.56852	6.32947	11.1848	14.3068	8.18224	10.2139	0	7.61884	5.92567
A009259_81	Colon adenocarcinoma	COADREAD	9.38019	7.87014	5.71874	4.20576	6.02991	3.87108	5.18347	0	5.19035	5.12005	6.48628	8.7099	6.69896	4.86027	5.17656	3.70811	10.0237	8.17326	7.14721	5.16264	5.12005	5.92248	6.78098	8.63247	4.38433	4.75286	8.22106	7.34046	8.10483	6.46375	6.73468	5.50918	5.0309	5.82862	5.93891	4.58555	9.64152	7.63956	8.82486	9.91085	7.16653	12.3608	8.6882	10.2405	4.91111	9.14864	5.53101
A009259_82	Colon adenocarcinoma	COADREAD	8.84597	8.16991	5.21487	4.21391	6.2945	4.06484	4.70191	3.0309	4.29648	3.89857	6.59561	8.41675	7.30971	0	5.41909	3.8263	9.80811	7.49158	6.28779	5.95646	6.19397	6.53171	5.98579	8.69116	0	4.00061	8.05602	8.10266	8.12165	5.7375	6.72298	3.9841	4.51913	5.21487	6.61986	3.95049	9.33655	7.93236	8.34662	9.78565	7.21205	12.7904	7.18702	10.3163	4.74175	9.02816	4.98523
A009259_83	Colon adenocarcinoma	COADREAD	7.8611	7.40921	6.84688	6.41691	5.39441	4.83307	5.20153	3.01573	5.07071	5.91655	6.97679	7.6274	6.77306	5.76823	5.87403	0	9.34161	8.67168	7.3413	4.69775	7.09932	7.18878	6.23947	8.94253	2.09077	3.78969	7.22307	8.20781	7.97065	7.1488	7.16011	7.02705	0.900932	5.64489	7.16493	4.47788	9.63722	8.15228	8.64492	9.80172	5.92794	12.1822	8.95973	9.78303	0	9.17924	6.89214
A009259_84	Colon adenocarcinoma	COADREAD	9.28421	7.76475	5.68537	4.45806	6.49033	4.89419	4.43525	0	5.695	5.43819	5.71408	8.32608	6.99227	5.39155	5.44391	4.22523	9.7196	7.31791	6.81365	6.25984	5.79246	7.89062	6.49585	8.35524	4.7069	4.62863	7.4855	8.81173	7.38938	5.07478	6.83123	6.56316	5.90881	5.55389	6.95065	5.53792	9.69251	8.10181	8.14287	9.53948	7.5048	13.2588	8.15339	10.6924	5.09675	8.37934	5.15375
A009259_86	Colon adenocarcinoma	COADREAD	10.7209	7.90093	6.20196	5.37165	7.1135	5.01445	5.44508	2.07587	6.31988	5.37916	6.44687	8.21933	6.84437	5.69433	6.10106	3.39037	10.4222	7.65231	7.3189	5.6328	5.61381	6.74609	6.42526	8.45445	5.03362	4.93511	7.97841	9.41592	7.2833	6.77486	7.35555	5.77059	6.08736	5.79887	7.2282	5.43069	9.37047	7.87193	8.69018	9.84623	8.34071	12.826	8.44999	10.241	4.67919	8.9123	5.65772
A009259_88	Colon adenocarcinoma	COADREAD	10.2139	8.21648	5.40146	6.41897	2.85646	0	0	2.73661	6.71164	4.23181	6.90705	8.4864	7.21801	5.59194	6.81635	8.1939	8.62927	7.86643	7.28896	5.38161	0	0	6.29363	8.34414	0	4.72719	7.18786	7.39173	6.34576	6.71693	6.66589	5.15102	5.84473	6.30069	7.39503	4.78875	9.60572	7.10356	9.44771	9.54866	7.27827	12.4842	7.55565	9.58454	0	8.74185	4.82838
A009259_89	Colon adenocarcinoma	COADREAD	7.94254	8.12809	5.7388	6.18312	1.79368	0	7.44455	5.7893	7.34468	0	6.96822	7.89721	7.44061	6.79986	6.94891	7.55265	9.65758	8.56577	7.21445	6.16888	6.81518	6.89517	6.51485	7.21214	6.3096	0	8.2207	7.41672	8.11578	7.47186	6.71097	7.16511	6.45745	7.35519	7.49296	6.40983	9.3305	7.25769	8.86771	9.82237	4.12896	12.2633	8.73069	9.76438	2.29092	8.62865	5.76427
A009259_90	Colon adenocarcinoma	COADREAD	9.46236	7.77815	6.14617	4.75868	5.99502	0	5.6077	2.81732	5.7032	4.25544	5.9866	8.59521	7.34349	5.44531	5.64024	4.2128	10.0678	7.89287	7.42201	5.89069	6.82138	6.98867	6.55172	8.78906	4.15392	4.61327	7.8541	9.21704	7.65483	6.71593	6.57154	5.79277	5.59668	5.07662	6.92186	6.01583	8.97754	7.73862	9.08635	9.49535	8.04544	13.0433	8.11462	11.0289	4.02841	9.20938	3.5691
A009259_91	Colon adenocarcinoma	COADREAD	7.69025	8.74564	5.36822	4.87088	4.8499	2.82267	4.40813	2.73381	5.66711	4.92206	6.49367	8.37982	7.99988	4.79605	5.23696	8.69872	7.35627	7.83211	7.2054	7.27987	6.51715	8.00582	6.35903	9.40094	4.59631	4.12334	7.82002	7.02524	8.1318	5.54837	6.72738	5.5287	5.12786	5.02862	7.87948	5.42608	9.66101	7.52134	7.85862	8.89846	5.29246	12.5826	7.51135	10.6416	5.86837	9.19376	5.20426
A009259_92	Colon adenocarcinoma	COADREAD	9.48094	7.72509	4.79783	4.32579	6.04112	3.59663	4.64956	0	4.93228	4.11577	5.9353	8.05379	6.39055	4.31176	4.20955	2.81804	9.51386	7.24249	6.97736	5.18405	4.79783	7.72641	6.4685	8.79713	2.45933	2.55771	7.50388	8.15646	8.29036	6.76983	6.79274	5.28802	4.16342	4.79783	6.38721	4.0665	9.68415	8.04852	8.38719	9.05203	8.34477	12.6919	8.41862	10.536	4.16342	8.68936	5.19173
A009259_94	Colon adenocarcinoma	COADREAD	8.24033	8.3334	7.01096	5.47813	6.23449	2.82381	3.42143	0	4.04396	5.20206	7.67099	7.71362	6.30851	4.40052	2.3025	0	9.29376	8.84075	6.15647	0	5.95993	7.21559	5.93678	8.25523	3.54906	0	7.77909	7.49988	7.54396	4.67691	6.09156	7.09876	0	5.50461	7.84068	2.35001	9.87316	8.13153	8.19796	7.50776	5.13583	12.6788	7.79634	9.85963	3.4435	8.11701	5.63979
A009259_96	Colon adenocarcinoma	COADREAD	8.21661	8.00591	6.0641	7.34498	7.16914	3.8125	7.36814	3.76252	7.02292	6.27929	6.71008	7.82144	7.90011	7.40118	6.90694	6.08458	10.2636	7.25974	7.20232	5.99003	5.40979	7.03875	7.37023	8.03778	5.66911	6.25691	6.97161	7.36605	7.65166	5.92904	7.21631	5.70262	6.88375	6.14921	6.71666	7.32145	8.3912	7.39709	8.23505	7.87681	7.33005	12.6336	8.13795	9.48724	0	8.12564	6.64606
A009259_97	Colon adenocarcinoma	COADREAD	8.98726	8.41931	4.57727	4.60597	6.40574	4.32447	4.43523	1.46917	5.34552	4.82522	5.48079	8.93732	7.07154	4.88888	4.508	6.46699	8.82737	5.47562	6.66636	7.00306	6.2171	8.08322	6.4877	8.46376	3.70052	4.54799	7.27437	8.57681	7.4296	6.92359	7.84218	4.52813	4.59646	4.92729	6.46699	4.57727	9.1821	7.10543	7.53409	10.7765	6.40846	12.4362	8.41999	10.4511	3.91448	9.2355	5.86408
A009259_98	Colon adenocarcinoma	COADREAD	8.80265	8.62271	6.51992	6.32227	5.8907	6.01556	7.08969	0	5.35546	6.62072	7.17886	8.17594	7.20407	6.03817	7.39787	5.87195	8.25647	8.26129	8.14894	5.45961	4.08164	6.43303	5.51707	8.50897	6.95064	6.25149	7.46615	7.43242	7.2819	7.3847	7.16609	5.47626	7.4388	7.26523	7.48684	7.3913	9.43568	7.58222	8.77094	7.11384	8.3588	13.2059	8.68492	9.13767	4.05971	8.67323	6.48744
A009259_99	Colon adenocarcinoma	COADREAD	9.88661	7.02797	5.05432	4.55679	6.55844	4.31805	5.37448	0	5.88443	5.25073	6.13341	8.92657	7.03983	4.83599	5.63633	1.85347	9.0088	7.39092	6.28056	5.26427	5.732	7.82583	4.95764	8.90567	4.45422	3.95041	7.79817	5.79398	8.52902	6.60706	6.54186	5.88443	3.77237	5.41145	6.58565	4.85401	10.071	8.02883	9.09229	9.72498	6.0499	12.2256	7.89273	10.4951	4.27857	9.37954	5.53387
A008759_100	Endometrial Ca	UCEC	9.97653	6.72978	6.41002	6.72026	6.75329	6.88257	7.7722	2.1624	8.05265	7.53916	7.60266	8.1337	7.24955	7.38665	7.60912	1.70308	7.90722	6.55084	7.62322	6.49615	5.62834	6.65686	6.19681	8.14974	7.02652	6.7649	6.39814	6.79693	8.24568	6.56153	6.38917	5.67832	7.06272	7.64601	7.18186	7.37609	9.4405	7.85059	8.99924	6.8953	6.68891	11.3371	8.39887	9.80322	4.54281	8.26952	7.33617
A008759_101	Endometrial Ca	UCEC	9.63157	7.47192	6.4112	3.76539	6.89202	5.15819	4.78355	2.68434	5.1742	4.89398	7.647	8.50134	6.98115	5.55037	6.33849	3.07377	5.75046	9.76306	9.41336	4.71954	7.15656	7.57498	7.80054	9.0812	4.13606	4.90361	7.6107	7.13423	8.12472	6.42799	6.46749	6.53102	4.13606	7.03034	6.37704	4.33427	9.68107	8.22032	8.52416	4.44396	8.50609	12.1947	9.44833	11.3014	4.89398	10.0408	5.13384
A008759_102	Endometrial Ca	UCEC	8.9644	7.93218	7.46082	6.54555	6.43861	7.42205	6.98241	2.10973	8.10998	7.72934	7.67384	7.31728	7.61612	7.93415	8.04948	2.21717	7.69258	8.07827	8.3234	7.22697	6.43305	5.4271	7.16793	7.99957	7.10987	7.28368	7.09233	7.27127	8.54967	7.86974	7.40794	5.56569	8.61988	7.85734	8.1529	7.72934	9.54778	7.77182	9.03585	6.62574	6.8384	10.9147	7.98824	9.91243	6.28039	8.46091	7.72934
A008759_103	Endometrial Ca	UCEC	12.0228	6.12772	5.68564	6.56956	7.29688	6.54427	5.82961	2.39433	6.44341	6.05795	6.65366	8.54304	7.1292	6.15227	5.97435	3.70701	7.64823	7.46803	7.5232	4.57665	6.36942	7.5232	7.47413	8.06515	6.79876	5.59001	6.69603	8.7806	7.6939	6.78705	6.59889	5.24091	5.93243	6.4259	5.88926	6.4875	8.75578	7.52202	10.1235	9.65251	9.61959	11.6001	8.52846	10.3542	5.4876	7.87723	6.44341
A008759_104	Endometrial Ca	UCEC	9.83964	4.96559	3.31561	3.31561	6.82023	3.208	3.95441	0.788094	4.28082	3.65991	5.81944	9.15643	6.24738	3.88623	3.68018	3.1798	8.19994	6.41706	5.81027	3.43973	4.28082	8.11311	6.94906	7.94629	3.81466	3.43973	7.84216	7.17305	8.73499	5.2496	6.71361	3.70018	4.051	7.39476	5.65502	3.98733	9.89599	7.70169	7.4926	7.93262	6.95323	12.0903	8.38039	10.6698	5.28313	8.1	3.93766
A008759_105	Endometrial Ca	UCEC	11.3799	6.94248	5.86256	4.85065	6.09997	4.41167	4.56371	2.82599	4.64779	4.27733	6.94802	8.74988	6.73388	1.50244	3.00668	2.37813	7.17751	7.82703	7.13929	3.44303	7.49756	7.92857	7.14412	8.64296	5.39573	3.7776	8.32742	7.01815	7.53484	6.75299	6.9754	2.61937	7.68169	8.29519	7.28645	4.16768	8.95083	6.9031	7.91732	6.21469	8.73233	12.4366	8.04168	10.8101	5.20537	9.19162	4.56371
A008759_107	Endometrial Ca	UCEC	10.9324	6.95592	6.41043	4.54369	4.5265	5.43796	5.12619	0	4.70517	5.66307	6.46784	7.49806	6.66333	4.71279	4.55221	4.30247	9.89986	8.85686	7.56062	3.18541	7.1909	6.97505	6.44515	8.42117	4.45562	4.47367	6.43827	7.53291	7.11818	6.59076	6.70404	6.29844	5.49651	4.73541	7.08921	5.14883	9.63553	7.10955	8.89628	7.45782	9.5176	12.7072	8.08784	11.0648	4.18688	6.69059	5.96371
A008759_11	Endometrial Ca	UCEC	11.4266	7.65227	5.54753	6.08752	6.77035	7.4703	6.72281	0	6.39266	6.32724	6.88845	8.48828	6.91096	4.79562	6.63361	0	7.66953	6.97857	7.20851	4.48362	5.45255	6.13035	7.18654	8.60949	5.77556	5.31082	7.83636	7.43967	8.70723	6.05556	7.17171	5.60386	7.22297	7.11469	7.11081	5.99787	9.28443	7.78976	10.3007	7.70859	8.30842	12.4615	9.00686	9.96604	0	8.94986	5.06811
A008759_13	Endometrial Ca	UCEC	11.667	7.36952	5.54524	5.53361	7.34478	6.37293	6.02804	0	6.42107	5.3732	6.94907	9.10443	6.83998	5.39907	5.71447	3.34188	8.69333	7.00278	6.6321	4.92535	6.15112	6.81857	7.12407	8.23677	5.35349	3.71577	8.12399	6.99432	7.95879	6.0527	7.22153	4.82396	6.75238	6.22891	6.64026	5.66202	9.74496	7.19961	9.25279	8.45132	6.89555	11.8972	7.85046	10.1877	5.34686	8.54554	5.35349
A008759_15	Endometrial Ca	UCEC	9.40081	7.0928	3.07603	3.46353	4.20373	3.73659	3.05015	0	0	4.39061	6.90946	8.14498	7.03019	2.24342	4.71545	0	6.81658	7.09438	7.05913	3.84591	4.70166	8.03796	6.35997	8.77928	6.30267	3.18309	6.83627	6.93619	7.78432	6.02454	6.97625	4.32378	3.72027	5.20615	5.69226	4.05119	9.40167	7.29912	8.9598	10.2031	7.75224	13.1513	8.47378	10.2817	5.28961	7.41179	4.70719
A008759_17	Endometrial Ca	UCEC	9.69368	8.21013	6.56987	5.84324	8.26285	7.79404	7.6028	4.32313	8.08606	8.22729	6.90447	8.81581	7.46014	7.47617	6.9419	3.57864	7.02273	7.4126	8.01319	5.51102	7.22796	7.31077	5.71937	7.96059	6.91156	6.44181	8.7268	6.45805	7.89172	7.08679	7.16009	5.11189	5.88227	9.11568	5.27476	7.90126	8.55098	8.10474	8.12319	6.77823	5.64188	11.0388	7.79915	10.2862	5.08704	8.56304	7.91779
A008759_18	Endometrial Ca	UCEC	8.95015	8.04338	5.64397	6.02465	9.1908	7.62167	4.87002	3.41129	6.20946	6.00661	6.62258	8.85423	7.23948	6.16136	6.05421	4.80193	6.81104	9.29788	7.24718	4.97269	6.24066	7.58162	6.4509	8.20765	5.59652	5.58846	8.78625	6.98694	8.14582	6.52035	6.4817	5.60454	6.00055	9.08733	7.61375	6.34004	9.12335	7.65679	8.01959	4.68582	5.43507	12.3484	8.31292	10.4305	5.32293	7.79281	6.66919
A008759_20	Endometrial Ca	UCEC	10.9738	7.17823	5.32203	4.49386	6.66677	5.01734	5.78749	0	6.42494	3.03488	6.81189	9.02553	7.07416	4.79094	4.64358	0	9.6313	8.14255	6.38297	4.47945	5.86161	6.30337	7.40107	8.06744	0	4.24393	8.1195	8.24836	7.70353	5.4234	6.29516	5.53215	5.11382	6.28277	6.43245	4.61749	9.54439	7.22001	10.4712	8.60523	2.8229	12.0131	7.78197	9.65113	4.55012	8.56056	6.59838
A008759_22	Endometrial Ca	UCEC	10.0704	7.56872	6.57482	5.92767	7.61235	6.6545	6.25121	0.406332	6.58737	6.70719	6.74689	8.26583	7.33849	6.50708	6.54135	2.79633	7.62838	6.51038	7.77203	5.61173	6.30728	8.29481	6.69565	8.21265	6.48042	5.99279	7.32824	7.78025	7.79723	6.29586	7.48233	5.92025	7.16307	6.50046	6.67816	6.67522	10.3035	8.29002	7.9257	8.43202	7.38235	11.4409	8.30101	10.3174	4.7175	8.1196	6.06635
A008759_23	Endometrial Ca	UCEC	10.2076	6.67669	6.76941	5.40028	5.63068	0	0	0	4.814	5.52007	5.28904	8.18681	6.47121	0	5.46995	4.10098	7.39332	8.38692	5.52007	0	5.38233	7.18643	7.66985	7.73851	0	6.11675	6.69135	3.86278	6.86301	0	0	0	5.26964	8.41368	6.79678	0	8.47002	5.64581	9.03152	8.02843	4.26674	12.5419	6.86301	9.79001	6.5776	7.81746	0
A008759_25	Endometrial Ca	UCEC	7.03604	9.2324	7.15664	7.15824	7.14858	5.84143	0	0	6.1139	7.25448	7.9424	8.04406	5.89635	6.14339	6.25867	0	8.55207	6.04959	8.83414	0	6.20374	6.0939	0	7.73419	6.83583	0	8.55084	7.66697	9.38319	5.64007	7.99277	5.74639	5.96769	7.37402	0	6.00744	11.0506	6.00387	8.00621	0	5.97135	10.7457	6.7035	9.64755	5.49	7.93305	0
A008759_26	Endometrial Ca	UCEC	10.3493	7.17613	6.77031	5.05313	7.36443	5.35222	5.70452	5.38259	0	5.56316	6.93512	8.18218	5.84202	0	4.52011	0	7.73543	5.49251	6.99139	6.80661	5.37052	5.34607	5.27012	8.21715	5.30225	5.37052	7.48831	5.21717	8.22052	7.14457	6.34297	5.63052	3.81559	7.60368	6.98942	0	10.0219	7.5658	8.29666	7.72717	6.17613	11.8416	8.25541	9.69061	4.71412	7.15868	6.96954
A008759_27	Endometrial Ca	UCEC	8.38897	7.65007	6.60749	3.22414	6.35954	3.6203	0	4.1351	0	5.16675	7.39739	8.79529	6.70987	3.739	3.25634	3.22414	7.96095	10.4293	6.43182	5.26499	8.42571	7.65309	6.74149	8.84378	3.37841	5.7565	7.40639	6.5918	6.95766	6.1398	7.5497	3.28784	2.5777	7.39919	5.5896	3.97015	9.83737	7.44007	9.02818	5.5896	5.47112	12.3744	8.57681	10.8448	4.75821	9.06387	2.93683
A008759_28	Endometrial Ca	UCEC	10.444	7.1647	6.60367	4.84425	6.42117	4.74957	5.83566	1.6688	6.60968	6.15587	6.85681	7.94291	7.10858	6.59765	6.45156	3.49688	5.89585	9.04019	8.49433	4.87448	5.97703	7.02794	7.05018	8.79622	5.36791	6.06267	9.26507	6.94016	7.36606	6.55473	6.48787	6.24341	7.03465	9.7851	7.58295	6.49112	9.43019	8.17315	10.4264	4.72766	9.7092	12.0425	8.7663	10.3619	5.93462	7.65293	6.52009
A008759_29	Endometrial Ca	UCEC	11.0908	8.78031	6.16632	7.36202	6.58723	6.31369	0	7.13112	5.03622	5.76662	6.58723	6.71736	7.47751	6.70406	5.37515	6.84643	7.74758	9.12675	8.44756	7.03668	7.29442	3.26923	7.71613	8.34505	3.69199	8.45313	7.75146	7.33984	7.74888	8.48536	8.14011	6.39207	6.81708	8.0143	7.76562	7.86814	9.46227	7.07023	8.32868	7.36033	9.73463	11.7394	7.70148	9.47368	7.23648	7.89179	7.4475
A008759_3	Endometrial Ca	UCEC	12.0386	6.00419	5.48958	5.61374	7.70037	7.7942	7.6365	5.49952	8.5618	7.57673	7.17621	8.37332	6.47627	7.75946	6.78743	6.52574	8.75257	5.64093	7.86318	6.28266	4.49612	6.83923	6.32799	7.79218	7.57203	7.55783	6.25359	7.38899	8.03531	7.36201	7.43114	3.97578	5.86505	7.68956	6.41982	7.45432	8.06741	7.96711	8.55467	7.60001	8.85386	11.2378	8.01986	9.83942	4.25929	8.5463	7.84185
A008759_30	Endometrial Ca	UCEC	9.66694	6.90021	6.48163	5.28018	7.70557	6.26707	5.55741	2.31553	6.33089	6.08727	6.61577	8.80878	7.15383	6.19407	6.56118	3.13383	6.97837	7.43693	7.42767	5.43604	5.61447	7.65999	7.20582	8.63065	5.46735	6.21267	7.63608	7.44219	7.73374	6.29352	6.8983	5.17663	6.87708	7.59059	6.61344	5.98279	9.73285	7.93008	10.4551	8.09787	5.60512	12.0578	8.54457	10.5427	5.24448	8.11198	6.2034
A008759_34	Endometrial Ca	UCEC	9.32205	7.53043	6.41092	5.9454	6.10899	5.78317	6.69913	0	7.50042	5.95034	6.65744	9.36708	7.8396	5.91539	6.21133	4.55879	9.2422	7.31939	7.42965	4.75227	6.71954	6.39651	7.6461	9.16248	5.07538	5.88475	7.88676	9.71904	7.8356	5.87438	6.94668	4.9026	6.76231	5.6739	6.43931	5.86918	9.45053	7.5981	10.7208	8.39882	4.33527	11.551	8.25548	10.1447	5.27762	8.29486	6.1906
A008759_35	Endometrial Ca	UCEC	10.3438	8.02635	7.84454	6.76257	5.84769	6.80231	5.09425	6.29019	6.35477	6.34502	6.91862	7.86174	7.67005	6.78438	5.67166	6.11194	6.96073	7.41673	8.58362	5.73275	7.58977	8.36828	7.35248	8.1727	5.51526	6.25937	6.97344	8.53407	7.83238	8.16025	6.94145	6.22789	5.74763	6.6951	6.75155	6.34502	9.41915	7.94961	7.83412	6.39312	8.27509	12.4798	7.71427	10.2341	6.6081	7.80597	6.54137
A008759_36	Endometrial Ca	UCEC	8.44855	7.42081	6.42712	5.48622	6.83374	5.77132	5.99904	1.54335	6.40983	6.34461	7.33081	8.70745	7.44741	6.45922	6.2157	2.98653	6.94859	8.42292	7.23699	5.60912	5.76529	7.32159	6.99827	8.75576	5.19026	6.65941	8.087	6.72766	8.02527	6.7854	6.88885	5.078	5.71926	8.64767	8.48477	6.35067	10.0093	8.3648	8.89342	4.61112	5.22142	12.4651	9.05319	10.5989	5.07312	8.23066	7.06728
A008759_38	Endometrial Ca	UCEC	10.6925	7.07242	4.88294	6.01527	7.37578	6.73243	6.91418	0.877398	6.07947	6.54732	7.60573	8.97137	6.68575	6.327	6.07318	4.24103	6.25931	8.06254	7.31707	4.45944	5.18679	6.80068	6.61386	8.71715	5.97195	4.89726	6.23978	7.52733	8.07519	5.63854	5.97533	5.82238	5.93077	6.81772	5.96856	6.12582	9.90305	7.77814	8.99777	2.86444	6.83642	11.8875	8.61145	10.2389	5.47154	7.7964	6.6439
A008759_39	Endometrial Ca	UCEC	10.9391	7.6014	6.35886	5.92985	5.71474	6.56592	5.95189	3.29657	5.97359	5.67555	7.686	8.45682	7.3714	5.57974	5.84997	4.42991	9.32379	6.99527	7.81783	5.68873	5.52199	7.28724	6.56592	8.76289	5.49223	5.94091	7.38361	7.3917	7.82083	7.26981	6.72153	5.05672	6.51502	6.94672	6.38339	6.27394	9.44236	7.83275	8.43743	9.16543	9.03086	12.2875	8.08539	9.95383	6.19299	7.30875	6.00555
A008759_40	Endometrial Ca	UCEC	10.2292	6.60257	6.13786	5.84111	5.89345	5.32187	6.01009	0	6.12995	6.28759	6.33996	8.86258	6.80739	6.10192	6.56492	3.70541	8.18704	8.12273	7.11649	4.66485	5.3357	7.42686	7.26834	8.6877	5.57007	5.7563	8.12472	7.16375	7.96604	5.5759	7.06141	2.82305	6.26249	6.98453	7.18871	4.60904	9.5404	7.65621	9.60067	7.72478	7.65345	12.6362	8.43911	10.176	4.2921	7.87668	5.1369
A008759_41	Endometrial Ca	UCEC	8.1388	7.4954	4.69673	2.0612	7.31	4.47497	3.8922	0	4.35467	3.09638	5.39982	8.89952	6.64345	1.80284	0	0	7.04136	7.93847	6.62756	0	6.15723	7.24511	6.44473	8.26995	2.66971	2.47038	7.85991	6.89972	7.92878	5.47277	6.01488	4.7194	4.21281	7.98675	7.05627	3.24955	9.79506	8.36524	10.5846	4.82765	6.92432	13.0745	9.07415	11.1301	5.40915	7.53106	4.44808
A008759_42	Endometrial Ca	UCEC	11.2464	6.87764	4.69946	5.51298	7.17244	5.41353	7.58917	1.7815	5.79918	3.69163	6.0021	8.70676	6.6081	0	3.45321	4.9786	8.21978	6.81712	6.36984	2.43456	5.35166	7.86195	6.03396	8.36856	5.67332	3.60942	6.9315	8.6673	7.23032	7.02762	5.97773	3.69163	5.12633	4.30158	6.15482	3.69163	9.16767	7.06665	9.7831	10.7923	9.67547	12.1069	8.08843	10.3408	5.4435	8.31038	2.77345
A008759_43	Endometrial Ca	UCEC	8.94305	7.92297	6.8852	6.8099	9.03831	8.32891	8.61183	6.09479	8.62352	8.2219	6.52696	8.78548	6.87871	7.83968	7.69945	6.04157	7.88571	7.84079	6.82797	6.46189	6.57858	5.99433	7.11604	7.54956	8.57618	7.15951	5.54764	6.86565	8.25401	7.90818	7.01906	6.73524	6.55436	8.11187	6.07978	7.23257	8.31295	6.96904	9.01385	8.31936	8.39026	9.66448	7.23596	10.4077	5.51454	7.77476	7.44657
A008759_44	Endometrial Ca	UCEC	8.94148	8.24854	6.87991	5.28333	6.38758	4.75751	5.81856	2.75658	6.26605	6.1429	7.0697	8.36436	8.17477	4.89956	6.4115	4.08917	8.06723	7.53642	7.84963	5.93313	7.11895	6.87705	6.76085	9.78133	5.13801	5.40744	8.6089	6.95234	8.16191	5.98717	6.21714	5.8597	5.54352	9.4317	8.72716	5.55787	9.01941	6.56153	8.68854	6.911	2.42184	12.2343	9.46398	10.6826	5.26595	8.94011	6.67455
A008759_46	Endometrial Ca	UCEC	8.65866	8.57225	6.04679	6.32724	6.746	6.58878	4.257	5.51469	6.63455	6.28686	7.63252	8.94222	7.42303	6.54835	6.29503	5.81653	8.39266	7.32473	7.03888	5.38295	6.91451	6.11758	6.84111	8.39836	5.55605	6.75491	6.88505	7.91416	8.87229	7.32871	7.59497	6.52423	6.31122	7.24265	6.67892	6.31926	10.3411	7.4005	9.82926	9.24593	7.1601	11.1737	8.71301	9.90359	6.58878	8.12128	6.45666
A008759_48	Endometrial Ca	UCEC	11.8356	7.85044	5.95656	5.7229	6.60336	6.29758	6.18854	0	6.1099	5.87521	6.55669	8.08395	7.25834	5.27548	5.64918	3.56124	7.60992	7.0365	7.57522	4.88761	6.23077	6.37225	6.17315	8.5407	5.52861	5.44907	6.48871	6.79651	7.57522	6.62841	6.69241	5.86375	7.30427	6.36955	7.02626	5.94935	8.97623	7.48961	9.23303	7.05677	9.31278	12.0623	8.17406	9.83174	3.7556	7.71992	6.26601
A008759_49	Endometrial Ca	UCEC	10.8557	7.64427	6.75437	5.56341	7.21344	6.57124	6.65258	0	6.63813	6.39621	6.81986	8.59777	7.15711	6.48772	5.93059	1.66102	6.98315	7.23441	7.88157	5.18018	5.41306	7.68936	6.91485	8.44631	6.34373	5.83667	8.3572	6.52747	8.31694	6.79185	6.79836	5.60859	6.86607	6.69974	6.09483	6.25179	9.28756	7.19381	9.61573	7.6224	7.94068	11.3352	8.52108	10.2146	6.10187	8.49658	5.9424
A008759_5	Endometrial Ca	UCEC	10.1057	7.46574	5.9933	5.66149	6.22385	4.77788	6.00752	1.13909	6.69708	6.36579	7.05454	9.02825	7.11323	5.51992	5.14235	3.00668	8.58963	7.84297	7.16963	5.97533	7.00758	7.60664	6.26289	8.86023	7.96818	5.51992	7.67725	6.62054	7.21474	6.81896	6.47468	4.97882	5.56387	7.59961	7.84198	5.7697	8.74352	7.07156	8.39588	7.82803	6.17746	11.6379	8.68004	10.6709	5.67936	8.35825	6.34355
A008759_50	Endometrial Ca	UCEC	10.5618	8.3767	5.76912	6.78567	6.35528	4.68383	5.98919	1.77495	6.27034	4.74555	6.03523	10.0186	7.20908	5.06893	4.74555	4.06311	5.75419	6.80029	7.96471	5.77407	7.59029	8.576	7.02224	9.63689	5.87877	4.74555	9.49661	6.16888	8.6424	8.66653	8.34714	5.73403	4.99462	7.06724	6.45409	5.39202	8.76419	6.68951	10.0758	4.93406	4.32809	11.5761	8.61855	10.1133	5.8226	8.7149	6.07183
A008759_51	Endometrial Ca	UCEC	10.2382	8.28256	5.35483	5.48153	8.05603	5.78385	5.3488	3.19595	6.95707	5.77037	5.70103	8.46093	6.94112	5.41958	6.70182	5.87061	6.50974	7.59034	6.71125	5.0914	7.00389	7.10934	7.48703	8.52185	4.42342	7.04364	6.46303	6.67314	7.74532	7.01155	7.25192	6.94513	5.85367	5.78385	5.64306	4.04492	9.31089	7.02485	8.57125	5.33055	7.36532	11.7801	8.14661	10.0942	6.65858	8.8469	6.79127
A008759_52	Endometrial Ca	UCEC	10.3455	8.20692	6.59819	3.50354	5.44196	4.49739	1.6362	0.928748	3.64919	3.64919	7.69157	8.99362	6.6824	3.97812	3.62591	3.39756	10.6836	6.32946	7.56266	5.26492	6.41002	7.65179	6.81696	8.30819	3.22241	4.48451	7.45119	8.6157	8.20496	6.41342	7.28095	3.82301	5.97149	5.56333	6.10374	4.24581	9.87754	8.1792	8.61052	9.82325	8.04085	11.5343	8.17018	10.1665	5.23446	7.96636	5.13079
A008759_54	Endometrial Ca	UCEC	11.4312	7.13379	5.66237	5.50373	7.60985	7.79956	6.7069	3.48015	6.9831	6.50691	6.87755	8.17182	7.06988	6.2518	6.76187	5.16071	8.03645	6.90874	7.70455	5.13873	6.13451	7.15585	6.48747	8.5007	7.5266	6.54502	6.86756	6.59431	7.14624	7.82128	6.7273	5.65077	6.91036	7.299	7.3525	6.74378	8.84204	7.37148	8.98481	9.2982	9.15975	11.6178	8.50875	9.95632	4.86515	7.98038	6.76546
A008759_55	Endometrial Ca	UCEC	8.61945	7.8496	5.48844	7.24532	7.01901	6.65386	7.12336	0	6.91533	6.21457	6.58932	7.9885	7.34804	6.64859	6.47489	0.813264	7.33662	9.06537	7.61173	2.96618	5.87432	5.94049	6.12255	8.1594	7.42094	5.40964	7.50498	7.98118	7.71869	6.62732	5.97879	6.80597	7.01901	6.0161	6.83873	6.49264	9.53466	7.02716	10.8973	6.87979	8.05971	10.7912	8.48326	9.41174	2.78594	8.45863	6.82712
A008759_58	Endometrial Ca	UCEC	8.13136	8.05797	7.39778	5.44799	4.51594	3.50793	5.87255	1.64861	4.4034	7.29901	6.84209	8.71064	4.90293	5.83833	5.80328	2.46959	8.77651	9.22238	7.23961	0	7.87595	7.46941	7.40948	8.45165	0	3.83741	7.18448	6.65568	7.85256	6.30099	7.18788	7.48885	0	6.20353	7.31465	2.78917	9.34932	7.93179	7.66271	9.19094	7.49984	10.9981	8.11983	9.07403	0	7.21814	7.05076
A008759_59	Endometrial Ca	UCEC	8.92844	7.29782	6.90104	6.60848	6.7996	6.20022	6.48619	3.83919	6.83327	6.35975	7.45812	9.30429	7.74875	6.91484	6.60023	3.71442	9.12785	7.40895	7.27453	5.72081	5.96801	6.39194	6.80534	9.08872	6.42093	6.29858	7.4277	7.54713	8.52245	6.33082	6.48141	6.06143	6.8556	7.25226	7.23498	6.26074	9.74764	7.2766	9.55015	8.95776	6.09779	11.4967	8.85887	9.95031	5.0807	8.43788	7.00418
A008759_60	Endometrial Ca	UCEC	8.54441	7.13357	5.83283	5.38126	7.40561	4.97831	5.44881	0.0731797	5.00847	5.4543	6.554	9.2506	7.52388	4.55644	4.6834	0.633708	6.06224	8.22847	8.35198	3.87828	6.94564	7.46935	6.62387	9.37665	4.73843	4.76518	6.87781	6.37166	7.33744	5.6295	6.11864	4.70198	5.39274	9.24863	6.18947	5.34034	8.79427	6.91013	9.58835	4.07639	6.66706	11.2718	7.97714	10.7341	5.90276	8.06048	5.43777
A008759_62	Endometrial Ca	UCEC	8.3253	6.65039	4.86537	5.53091	6.77266	5.57294	5.95842	1.18091	6.3128	6.01033	6.90196	8.10665	7.34155	6.00009	5.7111	6.58343	8.19902	5.46547	7.21895	4.74797	5.3891	7.89099	6.83156	8.45365	5.2492	5.84292	7.10181	8.93332	8.1256	5.31673	5.96369	4.52344	6.40489	6.43559	5.69216	6.28778	9.4658	8.21016	10.5234	7.68282	6.26659	12.2879	8.3992	10.3235	5.01517	7.86161	6.64383
A008759_63	Endometrial Ca	UCEC	11.2581	6.63505	5.18453	5.46673	7.35564	5.75834	6.25101	3.63857	6.12251	6.33277	6.87227	8.60388	7.00481	6.10472	6.21829	0	7.52039	7.4361	6.6838	5.0864	5.30784	8.0604	7.21013	8.34967	7.37507	5.79874	7.43894	7.22338	8.1985	6.29561	6.96788	4.28222	6.28301	7.15587	8.42831	6.28932	9.39506	7.67669	8.7524	7.14546	9.27451	11.8756	8.50221	10.3159	5.7854	8.27765	6.28617
A008759_64	Endometrial Ca	UCEC	9.80098	7.77204	6.37853	6.32083	7.53322	5.62911	5.542	0	5.8537	5.76513	7.32396	8.9815	7.25716	6.07152	6.27767	1.93375	5.92429	7.90452	6.44005	6.15827	7.35623	6.96026	5.72615	8.67617	5.43123	5.8355	8.23644	6.73825	8.29422	7.02594	7.98103	6.06762	5.76993	9.72238	6.09082	5.31781	10.3377	7.65757	7.50183	5.93715	5.85822	12.243	8.73012	10.1263	5.87613	8.08771	6.31098
A008759_65	Endometrial Ca	UCEC	10.2122	7.99188	6.998	6.22908	7.23825	6.48328	6.56742	3.95736	6.62814	6.41912	7.40052	7.84266	7.40998	6.8296	6.76716	3.90479	8.4527	7.26457	7.46397	6.10252	6.23619	7.80131	7.07139	8.2116	6.19664	6.62814	7.65381	6.6091	8.44582	7.19147	7.68532	5.93786	6.52451	7.00217	7.30908	6.42846	11.086	8.13188	8.33097	6.85753	8.69771	11.5814	8.6932	10.0919	5.15911	8.3581	6.70189
A008759_66	Endometrial Ca	UCEC	9.67756	7.23495	5.65997	4.88901	6.44972	4.88901	5.55683	0	6.06893	5.35643	7.18395	8.84899	7.09471	5.29366	5.68465	3.44356	6.90827	8.71618	6.844	5.253	4.68403	7.64324	6.82471	8.89663	5.07781	5.0013	7.2495	7.28018	7.87529	6.29807	6.48175	5.07781	5.76204	6.53699	7.02879	5.58986	9.7418	7.20755	7.67898	5.50928	5.87354	12.5468	8.45896	10.2029	5.42393	8.55157	5.93653
A008759_67	Endometrial Ca	UCEC	9.13454	7.41162	6.03059	5.73359	6.72168	5.67177	6.32976	3.00288	6.61404	6.25374	7.86954	8.44025	7.30977	6.45615	6.44141	2.94134	8.90932	7.35571	7.15459	6.0814	5.53957	7.72104	6.82611	8.5547	5.87745	5.75163	7.27382	8.16818	8.22362	5.8498	6.88858	5.06427	6.61733	7.80046	6.7125	6.58415	10.2291	7.90019	8.01106	7.18257	5.86645	11.5633	8.45409	10.2142	5.62033	8.29199	6.23249
A008759_68	Endometrial Ca	UCEC	10.0964	7.32894	4.50603	6.03724	5.9376	5.07378	5.45153	1.95464	6.13944	6.00806	6.27626	8.15609	7.14908	5.97828	5.40751	2.60113	8.28736	6.89124	7.33679	5.34666	5.39254	6.42348	6.45265	8.6908	4.97672	5.25028	6.98407	7.17118	7.464	5.90631	6.94355	4.71306	5.23357	6.31648	8.39647	6.22646	9.06358	7.6643	9.31558	5.94788	9.17935	12.9763	8.22533	10.3032	3.60922	8.37377	6.40867
A008759_7	Endometrial Ca	UCEC	11.424	7.86227	6.63939	5.14515	6.58387	7.21857	5.38061	3.99448	5.57351	5.80158	6.50135	8.11496	7.12441	5.60174	6.60726	4.66387	6.7942	7.89876	7.27226	6.12705	6.72316	6.63485	7.0097	8.20512	7.63299	6.81042	6.88889	7.32118	7.6077	8.20819	7.17226	5.0663	6.35975	6.39782	7.86421	5.87281	9.29012	7.65561	8.05326	6.87739	11.349	12.7478	8.46539	9.43576	6.66191	7.69764	6.33193
A008759_72	Endometrial Ca	UCEC	11.5467	7.47308	6.5111	6.34584	6.37572	6.52183	5.86267	2.34623	7.03383	5.53215	7.56672	7.53794	8.12119	6.15916	5.97624	7.51396	7.54847	7.51396	7.3186	6.56396	7.77836	7.20336	6.09595	8.93011	6.28416	6.17284	6.32148	7.20336	7.70259	7.2525	6.56915	6.11024	6.97649	7.02631	7.58474	6.29671	9.17661	6.98426	9.08282	6.03734	10.4319	12.931	8.4096	10.5181	3.8007	8.23966	6.98426
A008759_73	Endometrial Ca	UCEC	10.2661	7.77626	5.354	6.57005	7.57534	7.02732	6.34248	3.36173	7.67114	7.30365	7.22783	8.55821	7.80636	7.44109	6.41915	2.88579	7.83828	8.12969	7.73513	5.27728	4.73599	4.7771	6.99936	8.30155	6.33217	5.91066	6.5073	6.4639	7.64778	5.87796	6.5073	5.87796	7.82731	7.28417	7.12609	6.7199	8.99057	7.69413	9.65188	5.0942	6.92586	12.109	8.25138	9.80135	4.00513	7.98586	7.10405
A008759_74	Endometrial Ca	UCEC	10.0078	7.97746	5.82212	5.84586	6.6832	5.31708	5.2827	2.7296	6.07609	5.54883	7.05725	7.80529	6.26757	6.69893	6.12736	3.12069	8.55944	4.98205	6.98424	4.53327	6.36609	7.27576	6.61021	8.83031	5.73326	5.14403	7.88194	7.54741	8.65392	6.38566	7.1498	2.84719	5.98921	7.15931	6.99914	5.63311	10.5709	7.69458	8.79781	9.37089	7.07343	11.6882	9.20868	10.3179	3.76338	8.33876	6.74258
A008759_76	Endometrial Ca	UCEC	9.23065	8.25098	6.4948	6.32113	6.75208	6.35698	6.69485	0	7.35574	7.00278	7.38788	8.33504	7.43756	6.76326	7.10296	3.17434	8.71369	8.73429	7.77894	5.85355	5.21714	6.78096	6.2498	8.79818	6.36287	6.72261	8.66028	6.68548	8.41518	6.889	7.2908	5.08083	6.43454	7.49367	6.81788	6.73401	9.44156	7.55284	8.99165	5.7762	6.30286	11.2183	8.65609	9.70854	5.62265	8.13616	7.24049
A008759_77	Endometrial Ca	UCEC	10.3016	7.31082	6.38877	6.31935	7.05832	6.21401	6.5035	3.65114	6.94217	6.85141	7.12183	8.66806	7.13343	5.9597	5.8608	5.27122	7.64529	7.51534	7.22666	5.87469	6.11213	7.38873	6.36928	8.80496	6.27464	4.66162	7.49899	7.67868	7.92667	6.23928	6.607	6.33619	6.34951	6.67738	6.16585	6.27813	8.6547	6.80379	10.6818	10.4786	7.01716	11.1406	8.45032	10.2744	5.74455	8.23384	6.66944
A008759_78	Endometrial Ca	UCEC	9.97471	8.15178	6.40742	5.63695	6.99971	5.97572	5.81	2.3348	5.52423	6.38233	8.01064	8.96489	5.56444	5.59388	4.91102	4.63706	7.44422	7.00884	6.03058	5.65102	7.17552	5.7327	7.79415	8.92876	5.61318	5.16751	6.4456	7.65443	9.24557	6.81621	7.40323	5.68789	5.91481	6.87535	6.53938	5.47761	9.72541	7.01248	9.85619	9.15177	6.46166	10.5417	8.74414	9.7645	3.70182	8.36103	7.00884
A008759_79	Endometrial Ca	UCEC	10.5378	6.68019	6.7513	6.08864	7.26378	7.05775	7.21032	1.38436	6.91997	6.59118	6.98353	8.41715	7.31409	6.40411	6.65113	2.41615	7.42584	6.07994	7.61932	6.15363	5.20292	7.71417	6.54137	8.58226	7.14789	6.22637	7.63128	6.91835	7.55592	7.5016	7.15481	5.4747	7.10138	7.98962	6.93452	6.6054	9.72689	7.80844	9.87961	8.07087	9.63414	12.0767	8.5443	10.3637	3.99749	7.92472	6.73477
A008759_80	Endometrial Ca	UCEC	11.0697	7.03681	7.47995	6.734	7.59371	7.06822	7.10302	1.65807	7.48462	6.94502	7.28695	8.37803	7.4179	7.25999	7.78862	2.64138	7.7309	7.78862	7.79239	6.92457	5.2493	6.50523	6.38397	8.61132	7.59945	7.08265	6.45541	7.11309	7.78736	7.6653	7.50924	6.10983	7.84533	7.50006	7.40647	6.68351	8.87798	7.46429	8.60061	8.05116	9.36359	12.0111	8.61841	9.71573	4.28808	7.89523	6.87805
A008759_81	Endometrial Ca	UCEC	9.55474	6.88176	5.0421	4.7307	7.03437	4.69042	5.25038	0	5.90677	5.33119	7.26441	9.09885	7.29159	4.95977	4.50547	3.38803	5.87117	6.46768	6.66764	4.79859	5.20821	8.02196	6.72609	8.60953	4.13719	4.95977	6.92796	7.05236	7.88367	5.30475	6.25285	4.96821	5.70927	5.68385	5.31141	5.3507	9.51385	7.99327	9.39826	10.9606	5.09705	11.1338	8.20911	10.3247	5.66838	8.39915	5.30475
A008759_82	Endometrial Ca	UCEC	10.9189	7.39414	3.7769	3.82594	6.74884	4.9872	4.47499	2.23348	4.44391	3.72614	5.88767	8.9297	6.66373	4.00695	3.37712	1.90873	8.55382	7.35709	6.12169	3.61891	5.89918	7.60551	6.18884	8.68421	3.67352	3.72614	7.31047	7.74272	8.06979	5.33086	7.21245	4.87517	4.31244	5.95535	6.67046	4.59301	9.89427	7.27117	8.35725	9.01676	10.8494	13.0745	8.75555	10.2525	5.44513	8.27576	4.41215
A008759_83	Endometrial Ca	UCEC	9.39218	7.38884	5.99582	5.24297	6.6073	5.6872	5.80933	3.27029	5.97509	6.02637	7.20524	9.05334	6.90998	5.6744	6.31734	2.47296	8.63467	7.04042	6.77258	6.50979	5.35952	8.21809	6.93703	8.84207	4.72738	6.09522	7.61001	7.10862	8.47774	6.48067	7.36514	5.31072	6.30078	7.88465	6.91543	5.24297	9.81083	7.31241	9.47479	7.4083	5.49673	11.8006	8.66896	10.9011	5.40672	8.07931	6.03641
A008759_86	Endometrial Ca	UCEC	9.16582	7.16187	5.59692	5.37666	6.13135	4.99269	4.93998	1.71559	5.92987	5.1166	6.4468	8.84416	6.78982	4.91289	5.09265	2.32122	8.90386	6.31848	6.35919	4.64301	4.67561	7.30421	7.21829	8.65068	5.49099	5.27393	7.64607	7.60434	7.85265	3.82118	6.64092	4.46793	5.39635	6.87652	6.36919	5.71141	10.2936	7.75687	8.71679	6.49327	4.96658	12.3462	8.5706	10.3092	5.54493	8.57277	5.5798
A008759_88	Endometrial Ca	UCEC	8.89057	7.1637	6.49089	5.84932	6.63791	6.15378	6.58033	0.691229	6.32716	6.6907	7.17671	9.13822	7.1637	6.63522	6.91579	1.34622	10.04	5.23315	7.25241	5.69251	5.23315	7.32766	5.6505	8.70866	6.26587	6.42075	8.39306	7.37358	8.53478	6.32383	7.17301	5.886	6.30363	7.94791	6.65395	6.32716	9.79596	7.3109	7.34093	6.13485	7.65965	12.9293	8.79496	10.3331	4.58899	7.9403	6.77866
A008759_89	Endometrial Ca	UCEC	8.27036	7.59276	6.83345	6.17302	6.57728	6.21449	6.80164	0	7.07976	6.76912	7.16299	9.15977	7.05921	6.63395	6.62559	4.42402	7.716	5.52798	7.27591	5.69176	6.29401	5.63736	6.37271	8.80246	6.2656	6.38597	7.68281	6.46931	8.77248	6.42182	7.26339	6.37936	6.19955	7.2307	6.72285	6.88339	10.0616	7.74845	8.33929	6.7942	6.2656	12.0077	8.36295	10.186	5.3432	8.03603	7.2616
A008759_9	Endometrial Ca	UCEC	12.1799	7.87797	4.40319	2.64589	6.86116	3.52578	6.51217	0	6.72435	6.85024	6.76852	8.26671	6.3277	6.48066	6.47712	3.57965	6.16981	4.47602	6.53621	5.40644	0	5.48619	4.80485	8.68058	7.96657	6.33555	2.17181	7.18821	8.41763	8.0003	5.71404	6.161	7.05667	5.10039	6.04131	7.01573	9.3346	7.37119	7.99411	4.91374	9.43666	11.3799	9.51393	9.24314	1.67409	8.20485	5.20693
A008759_90	Endometrial Ca	UCEC	7.99327	8.3942	7.24512	6.16377	6.58802	6.64461	7.17608	4.45047	7.4157	6.98399	7.61519	8.76314	8.11632	6.99319	7.28502	4.5158	8.5005	8.44456	9.68757	5.27337	7.17	6.0537	6.71862	8.71944	5.96291	6.55109	7.05603	6.82554	7.67075	6.2961	7.43103	6.71862	6.16784	6.78901	7.89847	6.56659	9.30926	7.90823	9.22093	7.12674	7.74346	11.972	8.71736	9.20716	3.01607	8.68151	7.4361
A008759_91	Endometrial Ca	UCEC	11.2787	7.10055	5.59182	6.26252	6.39582	6.25616	5.42602	0.83282	5.54562	5.46516	6.60052	8.77551	7.40657	4.54846	4.52748	3.12202	9.20265	7.53168	7.63704	3.88621	6.5205	7.14943	7.20002	9.02509	5.97938	4.82265	6.65473	7.03703	7.30391	6.32768	6.03247	5.11052	7.05179	8.15324	6.11915	5.30797	9.48564	6.82773	9.03673	6.87832	9.21049	12.8614	8.55548	10.3303	5.23867	7.74774	5.17938
A008759_92	Endometrial Ca	UCEC	9.14927	5.23435	1.85051	0	0	0	0	0	6.33256	5.84361	9.19955	6.97359	5.09084	0	6.85867	0	9.5995	7.39921	7.14506	0	0	6.17425	5.13541	9.55747	0	0	6.5291	0	6.85201	0	3.78284	6.42223	3.53924	8.12103	8.1557	0	8.98596	7.30155	8.64042	6.92576	4.79922	10.6447	7.59675	8.99254	0	5.3896	8.29318
A008759_93	Endometrial Ca	UCEC	8.23051	7.37379	6.28607	4.50677	7.46512	6.14438	6.01711	5.35308	6.72968	6.18442	6.61715	9.1277	7.21316	6.04154	6.09388	4.70332	9.5011	7.75978	7.85107	4.94004	6.87814	5.6229	7.82175	9.2103	5.37631	5.26452	6.15785	7.64489	9.09014	6.95475	5.66753	5.87208	5.9822	6.14888	6.14438	5.85564	8.17196	6.42997	11.2802	7.15389	6.06079	11.1051	8.58982	10.357	6.89433	8.4895	6.86451
A008759_94	Endometrial Ca	UCEC	11.9396	6.59358	4.04449	5.43113	6.66181	6.27769	5.35823	1.7315	5.33815	5.68272	6.63119	8.89601	6.28032	4.78427	4.52484	3.84551	7.2837	7.28763	6.31412	4.17473	6.4182	6.12786	6.53084	8.52236	6.8927	4.50696	6.19916	7.07207	7.30195	6.99081	5.5362	6.37943	6.97302	6.22673	7.24917	4.28372	8.86126	6.58934	9.17212	8.22993	10.6158	12.7901	8.46796	10.33	4.12872	7.80908	5.02307
A008759_95	Endometrial Ca	UCEC	11.9092	6.30888	6.229	4.41905	7.40859	7.3214	6.39545	3.0471	6.50502	6.04426	6.19202	8.27776	6.43026	5.81625	6.14443	3.49449	6.883	7.22097	7.53207	4.23743	5.98426	7.537	6.99456	8.07185	7.8895	5.19906	5.3125	7.35802	6.883	8.17256	5.89888	5.07593	7.5877	6.56409	6.86549	5.96247	8.7585	7.75231	8.56181	7.85542	11.0533	12.0641	8.46181	10.0454	5.16766	7.81748	5.82433
A008759_96	Endometrial Ca	UCEC	11.6955	6.87617	5.74197	5.63186	6.59038	6.15619	5.38271	0	5.9349	5.88019	6.79783	8.73352	6.45399	5.83383	5.73638	2.7085	8.17207	7.21046	7.15497	4.86275	7.46149	7.07308	6.93836	8.18956	6.19746	5.37554	7.57859	6.83492	6.98153	6.38421	6.17698	5.46613	6.48765	9.14881	5.93978	5.42503	9.0057	6.72631	9.37746	8.23289	8.24966	12.0406	8.61363	10.49	2.92054	8.60675	5.94947
A008759_97	Endometrial Ca	UCEC	7.73212	8.28087	6.50393	6.44918	6.64816	6.31152	6.50551	5.12494	6.88497	6.65529	7.33475	8.30827	7.09883	6.91736	7.04772	4.38402	9.68635	7.17622	7.54592	5.63532	7.49437	7.48879	7.04446	8.79963	5.74366	6.98231	8.0098	8.12318	8.33605	7.1861	7.0671	5.69743	6.4655	7.07137	7.24779	6.99586	10.6343	9.29257	7.36203	8.63336	6.16534	11.7323	8.36287	10.2635	5.55524	8.06225	7.40581
A008759_98	Endometrial Ca	UCEC	10.7622	7.52556	6.42397	6.38094	6.30011	6.86595	5.68796	2.93623	6.41546	6.30011	6.7354	7.88094	7.25712	6.11295	6.76247	3.34723	8.61151	8.55843	7.55683	5.72971	5.68796	6.41546	6.65822	8.589	6.26267	5.58557	7.68969	8.2943	7.21364	6.1024	6.38094	4.94788	6.3545	6.70083	6.62172	5.91001	8.60778	7.21854	10.518	9.66165	6.23395	11.6856	8.38202	9.92091	5.06123	7.71417	6.41546
A008339_17	Esophagus adenocarcinoma	ESCA_Ad	11.3311	8.11894	6.79469	5.56478	5.52341	6.28077	5.15936	0	6.40137	6.5253	7.03442	7.35681	5.64925	5.84777	5.92181	5.16295	8.51233	9.86115	7.50585	5.04707	7.04225	6.53087	6.17075	8.61601	3.63882	5.58904	6.91153	7.59641	6.48707	6.93591	6.78655	8.07046	6.16358	6.17787	8.23026	5.57831	8.76158	7.65696	8.25322	8.1231	9.15468	12.1298	7.51784	9.82614	3.18061	7.85337	6.7666
A008339_19	Esophagus adenocarcinoma	ESCA_Ad	12.2808	7.12973	6.46064	5.74603	6.67241	6.60656	8.58346	3.87026	8.94011	6.53048	7.09077	7.40232	7.56093	6.35872	6.42593	4.75985	10.0011	7.85609	7.47792	6.18553	6.56695	7.03178	6.56971	9.09725	7.23546	6.65948	7.20553	7.97097	7.68671	7.22321	6.86156	7.46757	5.5665	6.51764	7.04278	6.80044	9.41391	7.54414	8.36868	5.94883	8.84509	12.4169	8.40244	10.8601	4.88511	8.98434	6.03746
A008339_21	Esophagus adenocarcinoma	ESCA_Ad	9.74794	5.87397	5.63637	4.03093	6.67973	5.14306	5.74252	1.44732	5.86103	5.59788	7.02258	8.48125	7.26787	5.11607	4.3039	6.7965	10.2972	8.1532	6.41773	5.94008	7.20907	6.928	7.13841	9.66333	6.36828	5.12151	8.07899	8.47595	7.81019	6.02377	6.60794	5.45874	5.31427	6.17001	6.76036	5.7911	9.9093	6.8678	9.63771	9.19448	6.32651	12.2951	8.07829	11.4863	5.45874	8.37599	5.73544
A008339_23	Esophagus adenocarcinoma	ESCA_Ad	10.1937	8.53175	4.73052	5.55879	5.78152	5.38733	4.65845	5.9292	5.77869	4.29637	6.90828	7.28949	7.46259	0	6.01587	7.65927	9.42012	8.67371	7.99479	4.23987	7.26644	6.92501	7.47837	8.67979	6.48209	7.55893	7.68972	7.5867	7.97514	7.27149	7.37629	7.44484	6.10216	6.99374	7.2885	6.8488	13.6529	7.0071	6.28079	9.13159	8.35257	12.2645	7.02751	10.0813	0.404238	8.07771	7.16498
A008339_25	Esophagus adenocarcinoma	ESCA_Ad	13.0454	6.83901	6.1814	3.4706	6.92207	5.3042	4.28553	2.99888	5.88489	4.13851	5.90777	8.93548	6.41713	3.17383	3.92673	4.16638	8.02503	6.39962	7.2407	4.60862	6.467	6.62095	5.76014	8.38812	4.64869	3.86854	7.43651	7.60699	6.99284	6.59042	6.56185	6.5788	4.78075	5.01336	7.58134	4.57782	8.98473	7.6409	9.37304	7.2922	11.6862	13.8717	8.19827	10.8244	4.31695	8.57027	4.99016
A008339_27	Esophagus adenocarcinoma	ESCA_Ad	12.5977	7.92768	7.01902	5.17607	5.65164	7.18504	3.0462	4.47295	4.56911	5.79995	6.63552	7.5756	4.78029	5.04842	0.976246	6.39432	8.69256	10.361	7.484	4.60988	7.52054	6.33477	6.60308	8.10034	6.30093	4.09631	5.45869	7.14399	5.95434	7.80247	6.59295	7.66778	8.68005	5.82613	7.80357	0	8.95534	7.01902	8.39089	7.30627	10.661	12.783	8.11457	9.21602	1.94044	7.6011	6.42891
A008339_29	Esophagus adenocarcinoma	ESCA_Ad	10.9824	8.06835	4.77115	0	5.43036	3.23902	2.99319	0	4.59216	4.39559	5.83875	8.11231	6.84165	3.60554	3.96218	5.99104	8.85379	7.03304	6.09556	4.50808	6.51002	6.78769	6.74548	8.45076	6.59737	4.50808	8.08658	8.28171	7.35923	4.87549	7.19753	6.18176	2.84113	4.18611	6.96108	4.1403	9.3855	7.35222	9.15959	9.15614	8.19138	12.2702	8.27484	11.0385	6.06401	8.49466	4.14958
A008339_30	Esophagus adenocarcinoma	ESCA_Ad	11.7466	8.22791	7.32195	6.38161	7.28757	7.42678	7.49869	0	7.70122	7.66418	7.59275	8.23213	7.14248	6.87707	6.46603	0	8.25782	7.0661	8.12845	6.9883	4.14429	5.63923	5.41124	7.71853	7.02216	7.07688	7.02634	6.99684	7.70296	8.75432	6.90002	6.90758	8.13748	8.19055	6.38595	7.22595	8.95425	7.63439	8.73062	6.20372	10.0968	12.8947	8.66249	9.8527	0	7.51562	7.24758
A008339_31	Esophagus adenocarcinoma	ESCA_Ad	9.51951	9.29694	8.25374	6.6992	7.50758	5.402	8.06404	0	7.03962	6.09833	7.87596	7.49499	7.63117	6.93545	6.87263	3.05458	8.68446	7.17672	8.22203	5.76267	6.58035	6.31711	7.06197	7.77861	6.86483	6.93545	7.58204	8.45165	8.09355	7.04308	4.88182	7.10401	6.06807	6.94843	6.46121	6.67263	9.3855	8.41805	8.17311	7.13678	8.6988	12.6102	8.69109	9.90247	6.04753	8.3294	7.15289
A008339_32	Esophagus adenocarcinoma	ESCA_Ad	10.9053	8.5661	6.98669	5.10187	5.90863	4.54474	5.27164	0	5.55522	5.48488	6.91383	7.78599	6.7028	5.40459	5.70712	2.41868	6.70795	7.13473	7.1106	6.52289	7.15846	7.05504	7.85616	8.43699	4.76849	5.38863	6.96533	7.16878	7.36185	6.09529	7.35858	4.97076	5.22205	6.68722	6.08542	5.65735	9.18342	7.55518	9.9203	7.36675	6.67674	12.6563	8.22904	10.6167	4.53317	7.7719	5.64933
A008339_33	Esophagus adenocarcinoma	ESCA_Ad	11.3282	7.02201	5.38598	5.39047	7.30263	6.33872	6.02298	0.476337	6.71687	6.04878	6.36862	8.01281	6.93089	6.19204	5.85438	4.06856	10.3295	7.59697	7.55756	5.20401	6.78499	6.57411	7.03354	8.5095	5.01331	5.34027	7.7055	8.16411	7.37921	6.90758	7.43789	6.22008	6.65475	5.74287	6.07971	6.85492	9.2249	7.43028	8.9935	8.80867	6.81203	11.8755	8.76047	10.656	3.43031	8.62217	6.67145
A008339_34	Esophagus adenocarcinoma	ESCA_Ad	11.097	8.08381	6.11002	5.42203	6.99861	6.0075	5.57606	0	6.65197	6.5598	6.38801	8.01863	7.21522	6.20391	6.45064	4.98337	9.01436	8.65279	7.67149	6.41024	5.99495	7.31707	6.57534	8.24269	5.0415	6.63319	6.91334	7.98781	7.26661	7.38359	7.05915	6.14453	7.622	6.13503	7.84531	6.46891	9.30937	7.65629	8.4358	7.48133	7.1066	11.6856	7.92578	10.0327	5.11682	8.20866	7.02251
A008339_35	Esophagus adenocarcinoma	ESCA_Ad	10.2701	6.74101	4.97249	4.33923	5.64614	4.31921	4.67466	4.07852	4.96392	5.73694	7.96053	9.07143	8.31569	4.15579	4.62661	5.44842	10.8074	6.77079	8.42352	6.43955	7.16113	8.76239	6.7891	8.50809	5.56064	4.19292	7.47182	8.42156	6.85081	6.52066	7.44359	7.37497	4.70068	4.61572	6.89655	6.09769	9.41671	7.53175	7.69467	9.6772	5.40793	12.3955	7.49207	10.9361	4.69033	8.82849	4.41032
A008339_36	Esophagus adenocarcinoma	ESCA_Ad	10.8011	7.69425	7.23495	5.30961	6.3872	5.06377	5.72088	0	5.33711	6.42064	6.63677	7.22026	6.73158	6.04054	5.98947	0	9.58681	9.15212	8.10286	5.27754	7.2822	7.18395	6.7981	8.49471	2.88579	5.21115	6.48877	7.99047	7.13443	6.70469	7.52184	7.46422	6.09448	6.67267	7.96552	6.13756	8.57114	7.30426	8.07921	8.01317	6.47292	11.7362	7.93435	9.64198	0.0950946	8.63622	6.80093
A008339_37	Esophagus adenocarcinoma	ESCA_Ad	9.26191	6.52295	6.27987	5.13087	6.86363	6.08102	6.40457	3.0232	6.4298	6.12209	6.3405	7.91079	6.84643	6.62565	6.31364	3.6438	10.2803	7.43682	6.8261	5.44072	6.09565	6.99429	6.56736	8.49651	5.86746	6.02607	7.72646	9.30635	7.33054	6.86647	7.04417	5.4597	6.31572	5.89002	6.81141	6.89463	9.56191	7.60048	7.98076	9.44205	7.7848	12.1983	7.86384	10.7231	4.26935	8.34607	6.74645
A008339_38	Esophagus adenocarcinoma	ESCA_Ad	13.0893	7.80186	5.93681	5.85605	6.90066	7.48572	6.57445	3.85072	6.38356	6.72796	5.38072	8.36211	5.86983	6.10644	4.65914	4.85889	8.43517	8.30113	6.40501	5.5357	4.26985	6.15789	6.54899	8.24408	5.20164	5.00963	6.81066	6.42847	6.21298	8.16526	7.06539	5.01584	5.76313	5.99769	7.09355	6.37875	7.80813	6.58075	8.53475	5.15176	10.6196	12.811	8.21063	10.3099	5.38553	6.98695	5.73329
A008339_39	Esophagus adenocarcinoma	ESCA_Ad	12.173	7.90976	6.71614	5.23333	6.03619	6.34217	6.38424	0	6.297	4.70121	7.71197	8.92705	7.45005	6.25794	4.58576	0	9.1423	7.50828	8.04048	5.31172	6.65444	6.67153	7.32332	7.97144	6.911	5.36171	7.44011	7.25694	6.29517	8.07139	7.16037	6.7065	7.0162	6.44348	6.4714	5.90265	11.3263	7.53964	8.51182	7.88434	9.939	12.6737	8.24697	10.5163	6.4385	7.27009	5.6212
A008339_40	Esophagus adenocarcinoma	ESCA_Ad	10.3456	8.46498	6.72905	6.76315	6.78406	6.19803	6.13649	0	6.96586	6.94125	7.73517	8.62419	7.37801	5.39294	7.28718	5.57992	10.1604	8.1562	7.58757	6.80739	5.77637	7.63054	6.0378	8.67769	6.20631	7.35397	8.19367	9.2407	6.81147	7.00438	6.82768	8.02299	6.71023	7.40435	6.02145	6.92502	10.7113	7.20584	8.26382	9.42727	7.01621	12.6071	8.50499	10.3205	0	8.86565	7.30851
A008339_41	Esophagus adenocarcinoma	ESCA_Ad	11.9617	7.87238	5.42107	4.14278	6.78302	7.03896	6.07405	2.70411	4.91284	6.20036	6.73764	8.73628	6.90012	5.1762	5.91695	3.34891	9.2652	7.72992	7.03608	4.65192	6.55853	7.05471	6.61367	8.62519	4.44163	5.43863	6.98023	8.33591	6.58242	8.29252	6.9892	5.87887	6.58242	5.97225	6.23091	5.42988	8.69076	7.89561	8.79922	7.67635	9.85653	13.0288	8.33942	10.3728	5.55991	8.54133	4.71091
A008339_42	Esophagus adenocarcinoma	ESCA_Ad	12.8516	7.48713	6.74123	3.72847	6.99809	7.60569	6.03267	5.191	7.29247	5.96993	6.71925	8.60119	6.52176	2.57922	5.56964	4.25521	9.11271	7.67584	7.69724	5.98229	7.05575	7.24027	7.23425	7.89375	6.03859	5.28044	6.91243	8.34505	6.68941	8.66455	5.81505	6.32882	6.12472	6.03859	6.64606	6.78773	8.71416	7.28168	8.67028	6.32235	11.6278	13.1837	8.29185	10.5146	1.50129	8.24348	6.39809
A008339_43	Esophagus adenocarcinoma	ESCA_Ad	11.1256	7.3836	6.20676	0	6.73212	6.87557	6.9668	4.233	8.05453	6.20427	6.30793	7.08146	7.08824	6.97561	6.2364	6.18919	10.9003	7.65905	7.85725	5.43308	6.39591	7.82672	7.46513	8.71529	6.17396	7.02597	7.63885	10.7298	6.99741	7.86675	8.18564	6.84544	7.28305	6.85502	6.84864	6.8582	8.83433	7.74575	7.64531	8.42965	8.12356	12.4855	8.38072	10.7474	5.42022	8.56913	7.01746
A008339_44	Esophagus adenocarcinoma	ESCA_Ad	11.7316	6.20076	4.32459	2.83557	6.77824	5.20981	5.04158	2.50267	4.60505	4.64475	5.79022	8.15839	5.89269	3.95523	2.53118	2.53118	9.77961	6.92517	7.5411	3.65183	6.13725	7.41955	7.07312	8.4176	3.10587	2.55915	7.17942	10.1675	6.74515	6.0901	6.70816	7.18952	4.31642	4.14249	5.4112	5.1328	8.42712	7.68765	8.6438	9.20999	8.69354	12.971	7.82931	10.8305	4.03706	8.45436	4.65126
A008339_45	Esophagus adenocarcinoma	ESCA_Ad	12.739	7.74631	4.26752	5.37284	7.07202	6.54908	5.77605	0	5.88094	6.0404	5.45668	8.62531	6.5512	2.45557	3.97071	0	8.97051	8.04382	6.54908	4.95911	6.00061	7.32348	6.5277	8.53068	6.08499	4.87358	6.45028	8.60555	5.81187	7.89063	7.02397	7.31352	5.25809	5.24766	6.7691	4.93982	8.26278	7.02702	8.91314	8.49477	10.3854	12.8354	8.09414	10.4659	3.86557	8.06623	5.42927
A008339_46	Esophagus adenocarcinoma	ESCA_Ad	12.5505	7.31701	4.70433	1.44933	7.26805	8.46921	6.66748	0	7.37911	5.84275	6.08559	8.58641	6.81733	5.25411	5.28576	4.42458	9.29197	7.9054	7.38434	5.60179	7.18536	6.97264	6.9	8.48195	6.95024	6.22506	6.16797	8.78338	7.31043	8.94149	6.36498	6.28669	6.65715	5.12508	6.82196	5.61253	8.42928	6.82658	8.56951	6.30887	10.836	13.279	8.16812	10.4587	2.58398	8.18081	5.3211
A008467_11	Esophagus adenocarcinoma	ESCA_Ad	10.4532	8.59461	4.74871	5.0727	6.23251	1.80735	0	4.57336	5.391	4.89015	6.19665	8.21898	6.36228	4.14191	0	4.66369	10.1839	7.27791	7.08869	5.38038	5.92436	7.56956	5.90966	8.90446	2.24207	5.23473	7.94409	8.99772	6.92664	6.67623	7.83945	8.02812	5.51266	5.47324	5.19892	4.94882	8.72727	6.98387	9.12561	10.2081	6.56342	12.6144	8.24409	11.1174	3.40285	9.19163	6.27899
A008467_13	Esophagus adenocarcinoma	ESCA_Ad	8.22043	9.38064	7.76086	7.34319	7.12827	6.74738	7.65759	2.83567	7.3797	7.96808	7.81785	8.55891	7.68119	7.26532	7.80583	0.789373	9.53753	7.27505	8.03141	6.74738	6.31765	5.37413	6.89594	8.04739	6.90599	7.01445	8.62351	7.15379	7.81118	7.18094	7.72583	7.84291	7.60921	7.56233	6.88328	7.47052	9.26292	7.79775	8.13757	8.74394	5.43091	11.4371	8.76755	9.40432	3.35897	7.79099	7.34688
A008467_15	Esophagus adenocarcinoma	ESCA_Ad	10.8105	8.09986	5.26019	4.01335	6.31984	5.75867	5.47159	0	6.15066	6.1632	6.00847	8.34867	6.82896	5.31742	5.76691	2.63785	8.56673	8.49599	6.86396	4.54115	5.9945	6.64225	6.0697	8.48041	5.3939	5.62906	7.29564	7.52308	7.28707	5.62906	7.61952	4.73003	5.08011	4.97021	6.58747	5.85071	9.00675	7.25374	8.69912	7.98092	6.66006	12.5705	8.05177	10.3334	3.46354	7.83668	6.63101
A008467_5	Esophagus adenocarcinoma	ESCA_Ad	10.8107	6.64323	5.85498	5.05828	6.05827	5.2724	4.96462	4.57286	6.40147	6.18826	7.77823	7.84903	7.53483	4.74662	5.61829	4.50189	10.4272	8.12275	9.11682	6.17691	8.02806	8.03121	6.34852	8.89707	7.41923	5.93349	8.26972	9.16259	7.49731	7.15587	7.35859	7.11088	6.35189	6.25451	6.95578	7.22544	9.18589	8.61407	8.46891	8.90683	6.64597	12.8555	7.43677	10.5736	5.37525	8.84545	6.85023
A008467_7	Esophagus adenocarcinoma	ESCA_Ad	10.2975	7.24636	5.83309	4.80559	6.64892	4.78271	5.23445	0	5.46751	5.79358	6.90873	8.03982	7.34337	5.22599	5.45309	3.06769	9.88953	7.1356	7.27943	5.276	6.6266	7.4723	6.43813	8.89191	4.57201	5.97105	7.55396	8.03378	6.47071	6.46353	7.17348	6.74082	5.81629	6.21275	5.67434	6.05937	9.05416	7.84926	8.84505	8.52745	5.50294	11.5311	7.73769	11.457	4.92534	9.36215	6.13359
A008467_9	Esophagus adenocarcinoma	ESCA_Ad	10.9017	7.69155	6.89169	6.27187	6.39547	6.1278	6.40775	2.68409	7.10137	5.63299	7.165	7.98103	7.48906	6.06403	6.29851	3.17291	9.54048	7.98432	7.46574	5.69446	6.45113	7.49713	6.73669	8.77613	5.05353	6.09475	6.63167	7.89812	7.55792	6.75796	6.61269	8.95881	6.393	6.73474	7.65491	6.01989	8.65613	7.3748	8.50136	7.44324	9.02132	12.1119	8.63382	10.37	4.81608	8.92288	6.29851
A004799_11	Esophagus SCC	ESCA_Sq	12.7398	8.08394	6.55286	5.13183	6.37556	4.88518	5.64301	1.72209	6.02329	5.62417	7.21746	9.17316	7.03518	5.25938	5.7468	3.05707	6.29448	6.61857	7.83024	4.81216	6.32396	8.14137	6.69953	8.76759	5.15826	5.30149	6.69051	6.97884	7.77047	5.57598	6.11385	4.58749	5.74244	5.22228	5.33662	5.99058	9.7322	7.92082	9.72338	2.9093	4.28574	12.1498	8.2297	10.7386	4.89307	7.51072	5.89951
A004799_13	Esophagus SCC	ESCA_Sq	9.0623	6.93293	5.57792	5.12828	7.03879	5.01178	6.02699	0	5.98346	5.67962	6.724	8.42419	7.67221	5.64651	5.74884	4.11601	7.94379	6.83102	8.19629	4.58069	6.33125	7.28991	6.99562	9.05915	5.23606	4.78718	5.74363	6.75021	7.18045	5.09594	6.13834	5.14418	5.8149	7.01521	8.5263	5.01178	9.63597	7.49756	8.02761	3.98088	5.44945	12.8572	7.7496	10.5159	4.22469	7.77663	6.45433
A004799_15	Esophagus SCC	ESCA_Sq	7.98384	7.45986	7.06922	5.39928	6.83221	3.11298	5.59308	0	4.09081	6.67479	7.22706	10.4857	5.9751	5.61951	5.02529	4.13545	8.09536	9.11663	10.7405	0	7.27938	7.43031	6.24326	8.99727	0	1.26628	7.04603	6.53185	7.55329	6.05859	6.41602	6.85907	0	5.84229	8.18214	4.28821	9.00781	6.93678	8.7907	7.08448	7.28599	11.5458	8.32708	10.4447	4.47346	7.70413	6.5457
A004799_17	Esophagus SCC	ESCA_Sq	10.3357	5.81097	5.17032	4.73124	6.66877	5.35543	5.16207	5.30385	6.72868	4.40737	6.24135	8.80492	5.99878	4.99556	4.54067	6.46916	9.17311	7.50173	7.30775	5.63131	5.35543	7.53087	6.70046	8.47674	5.39118	6.35794	4.86944	7.63889	6.49896	6.55991	7.19901	5.18669	4.90944	5.10294	9.6281	5.09429	9.04263	7.36999	10.213	5.76266	6.17728	11.9673	7.54997	10.3632	1.98755	8.60023	5.36984
A004799_19	Esophagus SCC	ESCA_Sq	9.13478	6.15885	4.09063	1.9722	8.43648	4.61323	3.81777	0	3.50605	3.14026	8.1977	10.5368	7.69546	3.20293	3.14026	3.34865	7.87097	7.6596	10.4474	1.89838	5.71325	7.06486	5.68059	7.78268	3.85727	0	6.49881	8.76848	8.25243	5.25459	6.95763	2.73635	3.89573	3.17194	7.11461	2.77812	9.82092	6.56293	7.48619	2.34994	6.82445	12.1697	8.11762	11.7518	4.15545	7.46397	4.7027
A004799_21	Esophagus SCC	ESCA_Sq	11.5106	6.61553	6.55127	3.71175	5.54107	4.65561	4.52788	2.39819	5.99739	5.25762	6.79889	9.03606	6.80196	4.9384	5.35284	3.81265	7.12743	7.74849	7.1493	3.63115	6.01867	6.97793	6.28766	9.26586	4.37127	4.1384	5.64734	6.96154	7.41104	5.80261	5.99739	5.23961	4.60023	5.12655	7.88654	6.13528	9.19812	6.71989	8.78215	5.2754	9.77779	12.9915	8.1124	10.9224	4.61428	8.84007	5.13632
A004799_23	Esophagus SCC	ESCA_Sq	9.46273	6.30213	6.87712	5.14485	6.65005	4.99064	7.34036	0	7.00164	5.65475	6.99244	9.99427	6.00898	6.52026	5.43857	3.05591	5.91075	7.42354	8.23656	4.90687	6.45204	7.31989	6.48655	8.54438	4.79271	5.80534	5.7496	6.29616	7.59636	6.34905	5.70521	6.33164	5.81791	5.59274	4.9379	6.32871	9.24627	7.21615	10.6341	1.84325	5.75832	11.9834	8.58231	10.4522	5.65007	8.3088	6.67788
A004799_25	Esophagus SCC	ESCA_Sq	9.58651	7.46885	7.05798	3.85433	6.93759	5.09417	5.59438	2.44268	5.13686	5.12842	6.13475	8.49082	5.63067	5.02313	4.95796	1.9242	6.44781	7.79361	8.8171	4.77549	6.35685	6.56498	6.27894	8.06518	4.62768	4.99556	6.25589	8.06408	7.48876	5.65437	6.36045	5.24227	4.02767	4.76464	8.68166	5.8415	9.17653	7.84086	9.18113	5.90709	9.21788	12.4176	7.90153	10.7327	3.53496	7.93336	5.75645
A004799_27	Esophagus SCC	ESCA_Sq	8.78396	7.45246	5.76754	5.04876	6.74855	3.89079	5.01448	0	5.37351	4.97936	6.57416	9.96222	7.19369	5.30425	5.67729	1.0058	7.40858	7.26833	10.3321	3.59848	6.85652	7.02528	4.89707	8.82038	3.52732	4.88763	6.55043	7.8549	7.2864	5.50279	7.06769	5.53942	5.44604	6.13373	7.44925	6.08087	9.02904	7.33235	8.12472	4.369	5.30425	12.3318	7.87654	10.7359	4.71692	8.75635	5.73106
A004799_29	Esophagus SCC	ESCA_Sq	10.6143	6.69863	6.08394	5.46259	6.94624	5.83204	4.12916	0	4.95142	5.65502	5.60503	8.00976	7.34683	5.49039	5.64681	2.45591	7.87388	8.10575	8.36423	4.5372	7.3135	5.4532	4.9647	8.63928	5.27286	5.60503	5.8678	7.48452	7.52541	6.55683	6.92941	3.98026	6.75702	5.80277	6.84579	5.09112	9.09357	7.13713	9.22418	5.72689	9.13232	12.7418	8.42432	10.5478	2.72914	7.41127	6.44288
A004799_3	Esophagus SCC	ESCA_Sq	10.443	7.49861	6.68483	5.5024	7.16264	6.06711	5.74369	0	6.58393	5.96045	6.59369	9.20562	7.03705	6.16205	6.45772	4.73625	7.44028	7.3219	9.75934	5.60895	5.89878	7.2226	7.17787	7.86667	5.80101	5.95541	6.67259	7.63095	7.65135	7.18864	7.68524	5.63441	6.51366	5.83434	8.19536	6.60017	9.06295	7.51754	8.30443	6.92033	8.91956	12.5162	8.39098	10.587	2.95596	8.63511	6.62894
A004799_37	Esophagus SCC	ESCA_Sq	11.8983	6.23299	6.34258	0	7.37536	8.83853	5.71866	0	4.21175	0	4.9677	8.38508	6.84906	5.97839	5.33957	4.46539	7.69345	7.86304	6.84534	3.07697	6.70464	6.72906	6.12056	8.45141	5.3075	5.32896	5.04756	7.10375	5.14758	7.5523	7.04011	0	7.53163	6.76494	7.91364	3.65461	8.13084	6.98032	9.62552	6.01858	10.3996	13.1398	8.3991	10.4544	3.12684	8.42175	3.62021
A004799_41	Esophagus SCC	ESCA_Sq	8.93421	9.02107	8.75885	4.41333	6.572	5.76583	7.17408	0	7.20722	7.2713	6.24352	9.03246	6.89038	6.05115	6.40805	3.16215	7.46561	8.86415	9.86233	5.79783	6.58811	6.44893	5.35171	7.52775	6.36864	6.68326	6.84897	7.08448	8.61752	6.50331	6.73789	6.15672	6.68754	6.60629	7.44681	7.19825	9.86233	7.50854	9.0743	3.94098	7.46934	11.4681	8.7296	10.6228	3.92658	7.84832	6.43118
A004799_43	Esophagus SCC	ESCA_Sq	9.0141	7.23328	5.23916	5.49315	6.89921	6.56565	7.15571	0	7.2921	6.81632	6.78759	10.1631	7.38044	6.32884	6.00964	3.33642	8.80916	8.03758	9.10156	5.48667	4.24696	5.23916	4.83185	8.40556	7.13306	0	6.96599	6.54707	7.96247	6.11007	6.6922	4.95908	6.33607	6.96366	7.51873	7.17802	8.44789	7.47845	8.60805	5.14349	4.82159	12.0755	8.01973	10.4049	0	8.08771	6.59909
A004799_45	Esophagus SCC	ESCA_Sq	12.2686	7.45728	7.03578	6.25858	7.42556	7.31737	6.6558	3.30358	6.47547	6.3391	6.91761	9.65248	7.686	6.31507	6.55971	4.76885	8.50914	7.39312	9.89761	5.21719	5.96841	6.84513	6.22948	8.43541	6.53614	5.93725	6.45676	8.83309	7.6712	7.7667	7.46197	5.964	7.9529	6.94696	8.59933	6.44415	9.09595	7.35153	9.02046	4.86658	10.044	12.1939	8.44414	10.4507	4.77892	8.46691	6.51217
A004799_47	Esophagus SCC	ESCA_Sq	10.3919	5.99919	4.79472	2.66452	7.47482	3.36656	3.62073	0	2.04696	3.27081	6.73572	8.64622	6.79716	1.79493	0.0585194	3.09558	6.87249	6.60112	7.4873	0	7.23794	6.72673	6.99989	8.61569	4.11929	1.10118	5.12188	6.70552	7.93796	4.27547	7.55322	3.62073	1.96774	0	7.16213	2.61338	8.93815	7.51542	7.7029	6.15034	5.97407	12.3257	8.04917	10.6511	3.51325	8.3022	4.59833
A004799_49	Esophagus SCC	ESCA_Sq	8.46639	6.66059	6.25489	4.65849	6.15111	4.81222	4.69058	0	5.25992	6.17776	8.05352	10.4878	7.70393	5.95374	5.74043	8.59556	9.1147	9.13379	8.64756	3.73645	6.66059	6.48574	6.41068	8.98703	4.85059	4.73227	5.98857	7.40197	7.48968	5.04512	5.85339	6.83818	5.67244	5.77076	9.47777	6.12396	9.03468	7.57809	8.59273	6.62783	5.92256	11.6957	7.42917	10.349	2.0847	7.20503	6.66867
A004799_5	Esophagus SCC	ESCA_Sq	9.0469	7.40862	7.00837	6.68378	6.99992	6.78068	7.25908	4.15755	7.39579	6.99992	6.6969	8.05097	7.97217	6.95254	7.28713	1.83228	7.92497	7.86923	8.47494	5.87367	6.33653	3.83541	6.64094	8.89113	6.57989	6.59118	7.36815	6.68904	7.78813	6.62729	6.77326	6.64094	7.17901	7.55279	6.82441	6.89901	9.57683	7.39418	8.85586	5.53072	6.70212	11.7693	8.10515	9.74332	0	8.17812	7.60526
A004799_50	Esophagus SCC	ESCA_Sq	10.2697	7.25063	5.4235	3.65406	7.03504	5.20726	4.61686	2.0312	4.51905	5.67128	7.47402	10.7237	7.24846	4.15974	3.98235	5.00534	8.60171	7.54851	8.20217	3.516	7.40725	7.26364	5.47658	9.03986	4.79458	3.62749	6.59861	9.77864	8.17719	4.44489	7.23091	4.50452	6.42045	4.65683	8.19766	4.12216	9.27739	7.30824	7.35151	2.82261	9.24443	12.2089	7.48517	10.3291	2.99882	8.50557	5.08563
A004799_51	Esophagus SCC	ESCA_Sq	11.1645	7.57208	7.65232	6.88966	6.84401	6.39862	6.85858	2.03478	7.22754	6.89438	7.22191	9.13568	7.47613	7.235	7.70568	3.28303	8.32599	7.21438	8.45224	6.73504	4.87599	5.28844	4.70377	8.23864	6.45084	6.81442	6.41514	6.97237	7.75325	7.10253	7.46665	6.65939	7.57943	7.41993	8.31811	6.91078	9.11864	8.10652	9.39796	4.35217	9.18662	12.5456	8.58376	10.0544	2.03478	8.17506	7.34257
A004799_52	Esophagus SCC	ESCA_Sq	10.9721	6.9915	6.51827	4.00193	7.7334	5.49169	5.24032	1.67247	6.13491	5.51641	6.76262	10.3166	6.79835	5.74283	5.68403	5.00724	7.74522	7.85228	10.5512	3.83505	6.17429	6.31835	6.23141	8.16535	4.61926	5.37485	6.78569	8.06626	7.10589	6.52743	6.65817	4.97192	5.92932	6.32886	8.72654	5.87777	9.35018	7.12812	8.51661	4.18272	8.76702	12.4791	8.00424	10.965	4.95393	8.75018	6.56347
A004799_53	Esophagus SCC	ESCA_Sq	8.13637	6.97909	2.98519	3.8286	6.58828	2.89047	4.39233	1.52947	3.60822	4.20824	6.38181	8.83598	6.42046	2.7891	4.83529	3.60822	6.68669	7.63198	8.3111	0.170934	4.16842	7.36545	6.28274	8.54576	4.65975	3.8788	6.24016	7.22453	7.6228	3.57815	6.51477	3.60822	3.8788	3.03031	8.45663	3.45117	10.0934	7.85372	7.88937	2.05126	6.60329	12.869	7.71378	10.8971	3.90327	8.15305	5.32624
A004799_54	Esophagus SCC	ESCA_Sq	11.4195	7.08868	6.32015	5.77353	6.94545	5.60617	6.0128	1.34591	6.86049	6.02457	7.52392	9.91076	7.28566	5.55301	5.42868	3.20761	6.58667	7.41045	8.09388	4.50021	5.0456	7.18617	5.17086	9.03237	5.89812	6.07068	6.2977	7.36799	7.09799	6.38242	6.18691	6.35473	6.89508	5.36841	7.03153	6.28145	8.95866	8.34438	10.2962	4.26923	6.72767	11.7825	8.1013	10.7131	5.09106	8.01253	6.74199
A004799_55	Esophagus SCC	ESCA_Sq	9.52543	7.51242	6.91965	5.29552	7.13825	6.03063	5.0739	3.12897	5.90722	5.8559	7.71321	10.2956	7.37336	5.58884	6.18184	3.64114	7.65768	7.13587	8.9784	5.64367	7.24848	6.23636	6.36429	8.34723	6.06116	5.79665	5.8087	8.18458	6.97948	5.97292	7.49948	5.28693	5.97292	6.66191	9.45245	6.38455	9.28039	7.82269	9.01265	0	8.97573	12.7203	8.38694	10.3494	4.5065	8.39795	6.06116
A004799_56	Esophagus SCC	ESCA_Sq	8.54189	6.91036	6.53398	4.87469	6.83574	6.45123	5.88218	0	6.55824	6.50216	7.26865	7.87678	7.30598	5.76195	6.07232	3.32551	7.73191	8.40618	8.31451	5.3581	7.28743	6.5651	6.02335	8.69279	5.3816	6.2531	5.93079	7.44819	7.68072	6.6896	6.93174	5.80894	6.16554	6.33565	8.92648	6.74502	9.42627	7.81626	9.66567	2.0656	7.83341	12.2658	7.88091	10.75	4.06712	7.41251	6.72065
A004799_57	Esophagus SCC	ESCA_Sq	10.3183	6.71352	6.26225	4.96359	5.77108	5.0647	5.60197	0	5.59447	5.63156	6.03193	8.37381	7.54882	4.05352	5.70996	2.09489	6.33152	8.22642	8.04996	4.21864	5.2189	7.12077	5.65337	9.0438	5.14899	4.97518	6.57946	7.09445	8.15688	5.34039	6.64986	5.63156	5.96375	6.22875	7.00115	5.98684	11.1978	7.23123	9.29046	5.58693	9.80574	13.0655	7.61514	10.8335	5.33139	7.97545	5.89219
A004799_58	Esophagus SCC	ESCA_Sq	9.10647	7.13484	8.23337	4.8355	5.88626	4.33872	5.76934	0	6.06652	4.90866	6.5531	9.99829	7.00072	4.45074	5.2274	2.21378	6.02434	7.65949	8.02541	4.77418	6.79613	6.6265	4.92991	8.84136	4.17043	5.6927	6.75903	9.70597	7.29214	6.2438	6.66291	6.21525	5.81953	5.39972	5.44469	6.27457	8.67727	7.42276	8.87323	6.32088	6.25787	11.9467	7.48867	9.94581	3.08756	9.21718	5.96383
A004799_59	Esophagus SCC	ESCA_Sq	10.374	7.35021	6.50999	5.82249	6.6847	7.22694	6.20681	0	4.93152	6.18112	5.77175	8.56827	6.26299	6.4195	6.31707	3.00499	6.91645	6.54062	7.86164	4.64246	5.54883	6.35203	6.28728	8.22909	4.91603	5.60787	6.00927	7.35596	7.19199	6.39177	6.39177	5.1459	6.38616	6.05242	8.58917	6.17462	9.50908	7.34444	8.66527	1.49209	9.85866	13.2659	7.96123	10.7946	3.36586	8.4482	6.39177
A004799_60	Esophagus SCC	ESCA_Sq	9.08036	6.92226	7.0736	5.23474	8.11166	5.82599	5.97284	0	5.86283	5.25071	6.46561	7.9956	7.46451	6.27962	6.33686	3.2894	5.99671	6.95918	6.90722	5.22668	7.06911	7.15011	6.7018	8.17162	4.52243	5.74936	7.35055	6.51934	7.16704	6.1279	7.06911	6.51274	6.13652	4.79716	6.44493	6.07505	9.01698	7.47644	8.32659	7.50502	6.42396	11.8194	8.82497	10.5155	4.76416	8.29901	5.91888
A004799_61	Esophagus SCC	ESCA_Sq	9.26932	7.47121	7.63098	4.5098	6.74665	6.32327	5.88259	0	6.9439	6.43638	7.01847	7.13579	7.56466	3.59633	4.47171	5.88259	7.33991	3.85497	7.47843	6.17112	0	5.63794	6.24638	8.6029	5.22217	6.86894	7.05436	8.71517	6.08541	0	1.20084	6.53204	7.13883	6.67302	6.16516	6.74266	7.34782	6.69385	8.47513	7.01847	7.47603	11.9436	7.31323	10.2725	0	7.52568	6.61303
A004799_62	Esophagus SCC	ESCA_Sq	9.20043	6.61837	7.73285	5.72583	6.83701	5.86659	5.92754	0	6.8198	5.76747	6.92012	8.24772	7.51793	6.19499	6.89686	5.34768	6.62121	7.03963	7.52856	5.6938	6.07162	6.55142	6.56624	8.82	5.62751	6.37411	6.29802	8.98516	7.63361	6.57506	7.01824	5.77769	6.43028	5.92754	7.54212	7.00307	9.47903	7.32925	8.01043	5.7468	5.47879	11.8131	7.71167	10.3704	4.54148	7.44763	6.5091
A004799_63	Esophagus SCC	ESCA_Sq	9.65098	6.98846	6.86176	5.62609	6.39705	5.69673	5.68073	0	5.98425	5.89925	6.72546	8.38297	7.67243	5.68073	6.23488	2.00525	7.09692	7.2744	8.34033	4.55215	7.23842	7.12674	6.51302	8.89613	5.58657	5.73338	6.29566	7.33187	7.18461	5.83806	6.60348	5.27471	5.97554	6.15608	7.40347	6.37402	9.29505	7.52791	8.31723	4.67567	6.73581	12.7748	7.58202	10.8057	4.41706	7.67916	6.54577
A004799_64	Esophagus SCC	ESCA_Sq	9.89664	6.91334	6.48733	5.74691	6.50452	6.29333	7.05227	0	7.4154	6.1909	6.00214	7.91473	7.87454	6.54106	6.19796	3.46685	7.27056	7.48198	8.10043	5.26573	6.57399	6.44938	6.57671	8.53053	5.97363	5.61599	6.26335	7.26385	6.98855	6.46116	6.7996	5.36942	6.37346	6.25322	7.24011	6.76436	9.02369	7.1861	8.6486	6.50452	8.65823	12.9143	7.58655	10.3346	3.81791	7.47037	6.63249
A004799_65	Esophagus SCC	ESCA_Sq	9.67365	6.17326	6.65214	4.72521	7.00374	5.05778	5.31609	0.970286	5.99269	5.76906	6.90892	8.7473	6.14025	5.55528	7.27714	4.40772	7.6498	6.66148	8.12345	2.38535	5.78624	5.39658	5.90892	7.75822	4.42975	4.93995	4.57518	7.65215	7.6451	4.87721	6.39098	5.0858	4.59481	6.25572	8.7473	6.41878	9.38324	8.12176	8.7669	3.87721	7.8852	12.4226	7.87119	11.1037	3.51464	8.00741	7.23711
A004799_66	Esophagus SCC	ESCA_Sq	8.69521	7.25675	5.61806	6.12468	7.06916	5.39432	3.09489	4.77836	6.11422	7.94498	5.38565	8.36777	6.24459	7.61673	7.51903	0	7.83782	6.73562	8.30018	5.03275	5.11896	5.56529	0	8.21343	5.39432	6.85975	5.64009	6.47456	7.20841	4.84312	6.59979	6.46636	4.88063	6.17082	7.44168	7.52101	8.15596	6.46225	8.36667	0.305957	6.45398	12.78	4.79155	10.7321	2.25219	8.90162	7.26623
A004799_68	Esophagus SCC	ESCA_Sq	8.21625	8.14414	0	0	7.09423	7.08086	6.14487	4.49396	0	6.64039	6.02429	8.16963	6.95822	5.74789	4.47364	5.98892	1.23839	7.6974	6.05197	4.86554	7.02259	5.77306	0	8.16647	4.32274	5.94531	3.00597	6.92492	5.91548	4.47364	2.94822	6.00317	0	4.61024	7.99881	6.97278	8.74536	6.92118	8.46301	0	7.25172	11.6974	7.64156	9.62814	6.08584	8.21778	8.3477
A004799_69	Esophagus SCC	ESCA_Sq	11.784	6.9446	6.51465	3.63631	7.28665	5.56468	4.43584	0	6.69418	4.63189	4.85365	10.1688	7.05914	5.85779	5.90523	4.60341	7.92702	8.02288	9.55648	4.28261	6.08593	5.99018	6.28287	8.81868	4.61772	4.18987	6.32708	7.78525	6.73085	5.33279	6.32272	6.19015	7.83202	6.0756	8.13533	6.62148	9.09286	7.11317	9.3237	5.56468	8.33583	12.1789	8.31182	10.415	4.33552	7.88327	6.61079
A004799_7	Esophagus SCC	ESCA_Sq	9.72478	8.10026	7.46533	6.31526	7.29216	6.66181	7.15642	0	7.31081	7.04496	6.63245	8.60308	7.90661	7.26372	7.39189	0	7.44183	7.85797	9.48304	5.84293	6.8029	5.50347	6.80026	8.6602	5.81707	6.58112	7.70842	7.60338	7.37781	7.37427	7.08018	7.55726	7.27136	7.06927	7.35821	6.77898	8.98628	7.78913	8.41759	6.72715	7.49173	11.4122	8.36858	10.3136	3.78117	8.1591	7.27706
A004799_70	Esophagus SCC	ESCA_Sq	11.0295	7.41128	7.88409	6.19432	6.10377	5.55162	6.88239	0	7.87541	7.45689	6.95247	7.19706	6.95718	6.58052	6.64031	2.31807	7.94226	8.76852	9.00466	5.04138	6.17423	4.93079	6.24141	8.35027	5.23222	6.66355	7.19307	7.01027	7.51235	6.96187	6.55589	7.82348	7.25749	7.42495	7.38181	6.94538	9.34909	7.73162	8.53802	6.45294	8.55676	11.511	8.43458	10.1145	0	8.0231	8.08573
A004799_71	Esophagus SCC	ESCA_Sq	8.00173	6.73564	6.85579	4.16848	7.48615	0	4.34311	0	0	4.65844	4.69572	8.37649	6.89238	5.9139	5.16316	0	5.90597	7.70991	8.32239	3.32895	4.29533	7.16582	5.89799	8.43139	7.04463	5.24088	6.78405	7.62065	6.84339	5.47333	6.82247	7.11855	5.31463	3.28069	8.40491	6.45496	9.28665	6.93977	8.77406	5.13629	6.82247	12.7762	7.85084	11.4671	0	8.57586	5.89799
A004799_72	Esophagus SCC	ESCA_Sq	8.3991	3.64663	7.00371	2.08211	7.94924	7.02056	9.56433	4.19391	10.1397	7.91361	6.9578	8.22351	3.91036	7.06724	8.3332	0	8.28754	6.7911	6.35945	6.00612	0	5.6132	4.27102	7.4329	7.79949	7.34647	3.75797	6.33721	7.54775	5.66412	6.09893	6.01736	6.99521	7.8522	7.72437	8.0525	7.19393	6.22541	6.89828	4.25212	4.97106	10.4062	5.88257	10.1699	0	7.70886	7.41602
A004799_73	Esophagus SCC	ESCA_Sq	8.8437	5.56152	2.88235	2.48937	6.94966	3.36512	2.72074	0.166199	2.9927	3.25133	7.36314	11.9436	6.37803	2.9927	2.84362	4.14791	7.81879	7.36485	9.81309	2.48937	5.73559	7.95791	7.2749	8.31018	4.04922	2.92008	5.51297	8.90378	7.55369	4.91792	5.87177	2.80381	4.99065	6.22065	9.59027	3.66086	9.01746	6.92668	8.69114	3.28063	3.39221	11.5865	7.72732	11.058	3.94328	7.84967	3.28063
A004799_9	Esophagus SCC	ESCA_Sq	10.6122	7.65412	6.47393	4.62677	6.44537	6.24727	5.64306	2.0306	5.56112	6.19675	8.01075	11.076	7.00108	5.76364	5.77517	3.42834	9.21062	8.27431	10.0382	0	6.71634	6.53846	6.52715	8.50459	6.23341	4.32617	6.44055	8.85562	7.65203	6.51116	6.60453	6.62802	6.059	5.82036	9.50426	5.5875	9.45676	7.53605	8.52805	6.80144	9.08046	12.1426	8.17632	10.2278	4.80221	7.35595	6.86213
A011957_15	Gastric Ca Diffuse	STAD_Diffuse	12.857	7.30286	6.40727	4.5757	5.02124	6.62284	5.55444	2.5231	5.45413	3.90763	7.06284	8.8919	6.15799	4.41421	2.29466	3.37545	8.34333	6.66534	6.50745	5.03056	7.21976	6.19576	6.69495	8.86806	4.19966	5.11183	4.93454	6.3414	7.04225	7.91932	5.64217	4.70936	7.57856	6.00566	8.63057	5.11183	9.03709	6.72396	9.08316	6.33389	11.1429	13.9057	8.4251	10.2994	0	7.47826	5.9722
A011957_17	Gastric Ca Diffuse	STAD_Diffuse	12.0716	7.51006	6.61129	4.05995	4.05995	5.02692	4.52659	1.68025	0	0	6.81649	7.9016	6.46293	0	3.55817	0	9.29778	6.87186	7.05577	5.38929	0	4.80467	7.42418	8.46968	3.39976	2.49944	6.82275	9.21694	7.23538	8.73153	5.72618	5.72618	7.28154	0	5.38929	5.77863	8.23176	5.51054	9.15753	7.46876	11.0912	13.6387	7.92069	9.4256	0	7.65037	3.14395
A011957_19	Gastric Ca Diffuse	STAD_Diffuse	11.9547	6.01778	4.53044	2.96371	7.63979	6.62274	5.40859	2.7027	4.3852	0	4.84938	8.5047	6.87479	3.06257	1.75475	0	9.47648	6.28676	8.18356	4.51888	6.18803	7.58955	7.36423	8.4706	4.23785	1.39885	6.22051	9.24436	7.73529	5.18546	7.3266	5.56291	5.13335	4.16556	8.33297	5.52296	9.16036	7.79761	8.65353	8.20175	6.26271	12.732	7.83071	10.4125	2.74301	8.67061	2.85758
A011957_21	Gastric Ca Diffuse	STAD_Diffuse	11.3522	8.61542	7.19694	0	7.89176	7.08174	5.23207	2.46899	5.89689	6.30355	4.63026	7.94445	7.16769	4.85415	1.27402	0	10.3801	7.20543	6.72808	5.66535	6.20197	7.90224	7.60002	8.34804	4.45902	5.0852	7.97259	7.39406	7.67164	8.45375	9.11868	9.7944	5.58432	3.61972	5.87576	3.86242	8.90122	7.20204	8.16337	8.07066	7.70795	12.9387	7.97557	9.5949	3.32778	9.92456	5.35319
A011957_23	Gastric Ca Diffuse	STAD_Diffuse	10.6265	7.50484	4.58916	5.0072	5.55849	4.94225	5.66584	0	5.25655	4.72775	6.83127	8.75293	6.4887	4.42227	4.94225	2.69456	9.57193	5.97969	8.42048	4.94225	5.32366	6.92309	6.91828	9.00828	3.64861	4.69433	8.808	8.18912	6.99119	6.38777	8.73044	5.63681	5.28677	5.74414	5.39474	5.81841	9.23196	7.27735	8.42218	9.24789	5.40166	13.3225	8.54367	10.0785	4.73873	8.17909	6.60717
A011957_25	Gastric Ca Diffuse	STAD_Diffuse	13.0779	7.42978	5.31792	4.27963	7.06612	7.10883	3.96011	0	3.22598	2.94091	5.24958	8.23727	6.30948	3.41936	4.67025	0	9.41733	7.64458	7.35043	4.1356	6.38671	5.96275	6.46551	8.5151	6.24393	0	5.84979	8.0518	6.79685	8.74119	7.64579	5.7722	6.44065	4.53063	6.0457	4.93047	8.63135	7.09473	8.7775	7.46171	9.65563	13.4926	7.69567	9.41166	0	7.82191	5.01524
A011957_27	Gastric Ca Diffuse	STAD_Diffuse	12.1326	8.19727	6.43388	5.82053	7.46923	6.01804	6.67407	0	6.53049	5.23372	6.95013	7.84368	7.09571	5.36045	5.94979	4.30583	10.7446	8.73568	7.35413	6.5287	7.05005	7.43796	6.94205	8.52679	6.194	5.88661	7.56885	8.09282	6.66591	7.0222	8.97701	5.76967	6.67244	6.21204	5.99998	4.66794	8.80121	7.00419	8.52904	9.18569	8.24185	12.0616	8.68492	9.63423	3.32042	9.02532	6.4904
A011957_28	Gastric Ca Diffuse	STAD_Diffuse	10.6628	7.45017	6.58147	6.22489	4.57947	4.81898	6.82852	0	7.04614	6.76038	6.6737	7.64947	7.1327	5.40119	6.31985	0	8.81863	7.70597	6.9701	4.66964	7.8028	6.41937	6.13278	8.78372	5.7125	5.45796	8.40819	8.34733	8.09492	6.21594	7.03939	6.30585	5.98957	6.69533	6.64509	5.99656	9.18251	7.45905	9.62259	6.72086	7.09577	12.3972	8.52814	9.93318	0	8.39305	6.24556
A011957_29	Gastric Ca Diffuse	STAD_Diffuse	11.2572	7.52322	6.52816	5.76058	5.82632	6.21461	4.79491	1.21188	5.97672	4.09964	6.79438	8.17626	6.59255	5.80908	5.79601	2.88192	9.19556	7.74792	6.93611	5.28097	6.91612	6.25017	6.06287	8.7937	5.71965	5.82632	7.3463	7.412	7.91738	7.28215	6.30038	6.40735	5.26209	7.31763	6.3309	4.4392	8.82191	6.94403	9.04631	6.9141	7.31916	12.8524	8.2627	9.61156	3.3316	9.0208	4.96021
A011957_3	Gastric Ca Diffuse	STAD_Diffuse	11.1265	7.88416	6.41752	5.27201	6.34885	4.9	6.68714	2.58943	3.32073	5.86014	6.28452	8.61098	7.03185	4.2781	0	3.16127	9.50337	5.16677	6.40689	5.79643	4.26247	7.99474	5.33316	8.11822	4.80607	4.04213	6.03595	9.55402	6.40689	7.73496	6.78613	2.86261	5.73545	6.3854	5.99396	5.58016	8.03325	7.45104	7.40905	7.54449	9.0748	13.4407	7.92197	10.1423	3.49139	8.17569	6.11642
A011957_30	Gastric Ca Diffuse	STAD_Diffuse	11.1175	8.50588	7.08792	5.9001	7.10692	6.1767	5.99491	0	6.31107	5.28482	7.59123	9.02007	7.37715	5.01002	5.15699	3.18351	10.9049	5.57587	7.53741	5.779	6.94042	5.88917	6.04173	8.71994	6.45144	2.493	8.23224	8.24802	7.95494	7.71503	7.34684	6.25542	5.95354	5.8025	5.63377	5.39194	8.71685	7.0009	7.88697	8.19648	8.15222	12.1233	8.55972	9.42068	3.5032	8.4933	6.2639
A011957_31	Gastric Ca Diffuse	STAD_Diffuse	12.7762	7.29144	4.31359	3.59455	6.81998	6.97932	5.172	0	6.39224	3.65964	5.87585	8.70326	6.75445	4.03158	4.40501	1.57261	8.7357	7.3986	4.74203	5.3665	7.55647	6.42069	7.47593	8.44549	5.63817	3.96447	5.49094	7.16077	7.20141	7.44396	6.54648	0	6.61918	6.85515	7.07787	3.37956	8.61712	6.83884	8.86206	5.81525	8.43468	12.7844	8.18768	10.1044	4.30005	7.90632	4.74203
A011957_32	Gastric Ca Diffuse	STAD_Diffuse	11.9811	6.91947	4.70455	4.2017	5.23484	7.11446	4.13193	4.79762	1.22044	2.26046	6.44818	8.39316	5.90924	2.79974	4.46077	5.35198	9.68947	6.41675	6.09182	0	7.53059	5.89527	6.8863	7.5729	4.91996	0	6.97365	7.50437	7.23444	7.91593	6.90908	3.68921	8.22951	5.10126	7.23167	3.14491	8.8007	6.43617	8.48754	8.35156	7.22051	12.2364	8.35347	10.2322	3.58863	7.62884	5.32618
A011957_33	Gastric Ca Diffuse	STAD_Diffuse	7.06062	8.61349	7.27707	4.95826	6.0493	1.71294	6.84412	0	5.4916	6.06153	7.07275	8.16966	6.50226	3.30082	6.26204	3.12555	9.41476	4.071	6.39038	4.96696	6.74145	4.55897	6.43493	8.52427	3.50563	5.67787	7.35696	8.00425	8.0561	5.15369	7.13579	5.90295	6.11335	9.61851	5.93874	5.43633	9.42781	7.42952	8.55702	6.80587	4.9756	13.1053	8.41335	9.88937	4.8402	8.63546	5.58492
A011957_34	Gastric Ca Diffuse	STAD_Diffuse	8.9519	6.85574	4.30104	1.37384	8.4975	5.22531	5.82497	0	3.56065	0	6.07019	8.28968	6.70672	3.52503	4.80288	4.1688	7.88324	8.63333	6.66233	2.62957	6.19726	6.39519	7.61545	8.86421	3.35288	3.72663	7.05931	8.47025	6.68267	5.94774	6.66437	3.9844	6.57358	7.20429	3.9844	5.01673	9.36463	7.38404	8.85437	7.64582	4.33228	12.2702	8.03022	9.14392	1.29144	8.91712	5.55165
A011957_36	Gastric Ca Diffuse	STAD_Diffuse	11.4999	6.97517	6.70787	4.98438	4.69938	6.47175	5.17347	5.50738	4.95169	0	5.83322	8.14067	7.13841	0	6.18928	0	9.14225	7.71943	3.90561	6.68319	6.44557	7.4016	6.34845	8.7971	5.66695	4.53255	6.09138	8.41251	7.51643	7.94173	6.97314	6.50593	6.21362	6.27767	7.60188	1.93171	9.22964	7.26023	8.58764	7.78817	9.73015	12.9604	7.79164	9.91746	0	8.67034	5.2359
A011957_37	Gastric Ca Diffuse	STAD_Diffuse	9.45655	8.08716	6.09039	6.78082	6.87162	6.52335	7.04652	0	7.66486	7.26109	8.18636	7.72972	7.15313	7.18088	7.23264	5.38389	9.73611	7.67872	8.94283	7.81338	7.31636	5.63531	3.94227	7.62163	8.21963	6.20523	7.73441	7.66322	7.46299	6.82401	7.79778	8.41246	6.59215	6.97697	7.40042	7.18088	8.49217	6.97169	7.63088	7.82296	7.49559	12.0364	8.20619	9.13837	0	8.80098	6.93004
A011957_39	Gastric Ca Diffuse	STAD_Diffuse	10.2042	6.66729	1.72041	4.41099	6.68894	4.31401	4.13633	0	4.09801	3.78075	5.11445	8.47489	7.2218	0	3.57292	3.41562	10.0147	7.75052	5.8387	5.48984	6.26488	6.98334	7.21585	8.61717	4.30283	3.55417	7.79611	8.39219	7.07662	6.78454	8.38226	3.09081	5.9998	3.53518	4.98043	5.23707	8.99628	6.42825	8.74099	9.04996	4.65928	12.7213	7.94747	9.8718	0	8.74874	4.12367
A011957_41	Gastric Ca Diffuse	STAD_Diffuse	12.7151	7.5146	6.70257	6.31818	6.73293	6.84193	5.44312	4.46203	6.89038	6.19611	6.78289	8.57748	6.99428	6.15875	6.64725	3.4324	11.3929	7.05838	7.94589	5.74757	5.60336	6.54041	6.15875	8.16209	5.49853	5.61845	7.16669	9.68817	7.08759	5.80145	7.70332	6.80063	6.99621	6.20279	6.61752	5.40882	8.86735	7.6879	8.37027	6.68118	8.12207	12.3992	8.33265	9.66958	4.13834	8.5871	5.09319
A011957_43	Gastric Ca Diffuse	STAD_Diffuse	11.9405	7.5275	3.39261	0	6.14205	9.00781	0	0	3.39261	0	5.78677	8.03641	7.18566	0	0	4.71715	9.8294	7.832	6.92244	0	5.73552	0	7.12919	7.46279	0	0	6.82282	7.99343	7.65573	7.39008	6.92473	2.55521	6.09402	7.73225	5.63281	0	8.35696	6.56543	7.63909	6.34377	0	12.003	7.51995	9.68591	0	9.14081	4.59594
A011957_44	Gastric Ca Diffuse	STAD_Diffuse	12.4266	7.93276	7.02345	7.46435	6.97333	7.72223	7.74014	0	7.14304	6.56318	8.05677	7.78804	7.71938	6.83634	7.37065	3.49471	9.82481	6.77366	7.67205	5.48306	6.4255	5.6115	6.55893	8.70927	7.22698	6.0707	6.3563	7.48238	7.79257	7.00174	7.23631	5.96567	7.19317	7.18631	6.51143	6.46684	8.88433	7.55019	8.58179	7.07635	4.37237	11.8517	8.19372	9.3256	2.58432	8.75495	7.13023
A011957_46	Gastric Ca Diffuse	STAD_Diffuse	12.8731	7.82185	3.52688	3.41897	5.74084	6.69385	6.41716	5.93453	4.42592	6.15657	7.31454	8.42458	4.79312	4.08117	5.80655	6.31549	8.81887	5.59969	6.92346	6.26574	6.41013	6.86811	6.69385	8.4376	6.94064	3.39069	4.32489	7.97617	7.40924	8.30083	6.90108	5.44322	6.34896	6.93085	7.42676	5.46373	8.50182	7.29178	8.69131	7.23125	9.24588	12.9516	7.9388	9.40902	4.42592	8.81754	0
A011957_47	Gastric Ca Diffuse	STAD_Diffuse	9.79917	6.81121	4.78805	3.62114	4.31377	3.42291	5.67263	0	6.46673	4.88379	7.10573	7.75757	6.80714	5.23189	3.96551	8.61727	8.25501	8.49689	6.10555	3.63954	7.00819	6.9206	5.31438	9.5728	5.5612	3.50549	7.59851	7.93101	7.63566	5.03741	6.55663	6.88248	5.25594	4.81258	7.13358	2.69149	9.84722	7.31054	8.58795	9.46825	5.99912	12.0086	7.66178	10.0999	5.3201	8.34467	4.99516
A011957_48	Gastric Ca Diffuse	STAD_Diffuse	9.08507	7.69384	6.4367	6.37823	6.30687	5.30048	5.74295	0	5.83278	6.01013	6.86113	8.63805	6.94409	5.78857	5.80839	3.07776	10.0597	5.30746	7.10098	5.3821	5.55043	6.83962	6.85875	8.88844	5.20652	5.69585	7.3239	9.24405	7.42685	6.02291	6.87764	5.43405	5.32132	6.0144	5.97986	6.28935	9.18226	7.02678	8.65252	8.20167	6.03977	12.3838	8.07752	10.0124	4.44782	8.05384	6.43032
A011957_49	Gastric Ca Diffuse	STAD_Diffuse	10.862	6.51789	6.74172	0	7.83585	8.69748	4.99889	0	6.33569	7.83752	0	8.4255	6.07699	0	0	6.28263	6.29242	6.14884	7.25137	5.95896	6.84183	6.90385	0	7.42615	0	0	7.41946	6.82506	7.26636	9.18012	7.62141	6.92918	7.06395	0	4.34396	7.11727	8.10401	5.88967	8.07025	7.48712	10.8056	14.1308	8.44319	10.0318	0	7.23369	0
A011957_5	Gastric Ca Diffuse	STAD_Diffuse	11.0473	8.18228	6.5971	6.36672	3.61899	4.94046	5.80322	3.35342	5.40054	5.88534	7.14185	6.60477	6.22118	0	3.92723	0	8.29648	8.48919	6.05556	2.64645	7.05113	5.40641	4.00663	8.83859	5.42387	4.69411	6.57643	6.86978	7.31561	4.13939	6.25083	7.76364	3.75398	3.63907	6.05556	0	8.62937	7.07711	8.42271	5.55644	6.48789	12.1653	7.54569	8.67748	5.17851	8.72872	5.01148
A011957_50	Gastric Ca Diffuse	STAD_Diffuse	10.0936	8.0426	5.55013	5.06433	6.46812	5.90696	5.25446	0.543385	5.55013	4.83277	6.73997	8.0221	7.28318	4.95319	5.86766	3.23201	10.2265	7.35052	7.30031	5.78894	5.87378	7.15971	5.81142	8.6016	4.99867	3.89272	6.78448	6.66613	8.3402	5.7562	6.51779	5.65329	6.46205	5.43903	5.71932	5.09606	10.1199	9.11321	8.54906	5.14746	4.45441	11.9053	8.14919	10.8302	4.11555	8.72726	5.5075
A011957_51	Gastric Ca Diffuse	STAD_Diffuse	11.6175	7.46369	6.02399	6.55881	6.82785	7.3928	6.34262	0	4.56059	3.95948	6.98873	7.86475	7.0893	6.21966	6.67091	6.13241	9.69985	6.67091	6.24939	6.04572	5.768	3.99821	6.40639	8.51507	5.97953	5.50218	6.82426	6.87543	7.45907	7.26366	7.14501	6.09121	5.92363	6.78235	6.76935	4.90431	9.30645	8.15627	8.73879	8.03736	1.58567	11.894	8.35023	10.4269	0	8.69084	5.45656
A011957_52	Gastric Ca Diffuse	STAD_Diffuse	11.5577	7.125	6.49476	6.44028	6.5717	6.73608	5.78562	0	7.02393	4.60632	6.1761	8.65473	6.60439	6.33515	6.12895	5.00919	10.2095	7.3421	7.30547	6.39117	6.36088	7.6618	6.90302	8.33327	4.20166	6.38867	7.39413	9.23106	7.40158	6.43544	7.88572	6.21894	5.33938	7.42495	5.84882	6.4994	8.55179	7.54318	8.35584	8.68152	6.64894	12.7876	8.16672	10.4542	3.16277	8.97732	6.10174
A011957_53	Gastric Ca Diffuse	STAD_Diffuse	12.0737	7.35227	5.71965	0	6.52723	6.88912	6.5864	4.98792	5.04529	0	5.38071	8.32228	6.44739	4.62908	0	5.40596	9.03549	6.5011	5.85872	0	6.53869	2.05282	7.0816	7.209	4.59655	0	6.57531	7.28752	6.66954	6.94186	6.54154	0	7.79363	5.07707	6.75554	5.4122	8.53819	6.92885	8.4635	7.37322	7.28582	12.7499	8.36314	9.43521	0	9.13605	3.45328
A011957_55	Gastric Ca Diffuse	STAD_Diffuse	11.9068	7.99939	6.34844	5.35201	5.80576	7.20397	6.10733	0	5.04206	6.09758	7.10279	9.25278	7.14127	4.44622	4.75	3.41309	8.97105	7.25092	7.10035	4.71215	5.54376	5.81173	6.89046	8.30608	5.85289	4.95833	6.79714	8.45863	7.25531	6.56915	5.79373	4.33442	6.91566	4.60609	7.29852	3.93517	9.37992	6.79714	8.8302	7.56938	7.48773	12.7948	7.97696	9.6811	2.34444	8.02277	5.79975
A011957_56	Gastric Ca Diffuse	STAD_Diffuse	12.6445	6.87044	6.75154	3.67696	6.84062	7.54865	5.8529	0	6.55985	3.37798	6.53772	8.6316	6.91309	5.08816	3.93957	3.9545	7.28344	7.86735	7.79351	0	5.57717	5.52812	6.56229	8.46568	3.90924	5.69741	7.03924	6.53026	7.24601	6.17312	0	0	5.11498	4.33138	6.64973	5.40311	8.43739	6.98756	8.53311	0	9.88074	13.3213	8.27072	9.7991	3.18894	7.93946	5.97506
A011957_57	Gastric Ca Diffuse	STAD_Diffuse	12.5152	7.80439	4.51478	2.62497	6.23652	6.07947	4.45365	0	4.83546	4.7156	5.31945	8.40618	6.53685	4.47841	3.07807	5.22749	7.86902	7.60798	6.71673	1.73273	5.65974	7.43692	6.66103	8.12472	4.98119	3.14147	5.83774	9.19992	6.72968	7.25361	7.52275	5.62689	5.35999	0.512758	6.69576	1.8128	9.81398	8.43651	7.83587	6.5398	8.88906	12.3549	7.58679	10.2208	3.37039	9.9138	4.00288
A011957_59	Gastric Ca Diffuse	STAD_Diffuse	8.09379	7.7954	7.51944	6.46318	0	0	2.97252	0	0	6.41951	8.01527	7.08029	0	5.74143	4.06994	0	10.3317	9.32512	6.64295	0	7.30695	6.44805	6.47816	8.27198	0	0	6.82137	7.2582	6.55889	5.51943	6.40614	8.03928	0	6.91556	8.46587	0	8.33446	8.08752	7.66307	7.73789	6.55284	12.4441	7.08729	9.60601	0	5.88644	6.8314
A011957_60	Gastric Ca Diffuse	STAD_Diffuse	10.9511	7.39191	5.4529	3.99251	5.83909	4.40793	5.5481	0	5.23497	4.47407	6.26673	8.44653	6.11261	4.14917	4.29047	3.26455	9.46091	7.48841	6.83721	3.02082	5.5481	8.36391	6.57622	8.90086	4.7919	3.38404	6.81185	7.84982	6.19989	5.56842	7.28235	5.21577	6.37743	5.2788	5.8307	5.9517	8.84467	6.91863	9.1772	9.39415	6.6011	13.3406	8.03467	10.5989	4.3504	8.85402	4.43031
A011957_61	Gastric Ca Diffuse	STAD_Diffuse	12.7163	7.82567	5.90357	5.86249	7.00866	6.5606	6.34706	0	7.15039	5.9754	7.7062	8.78437	6.95281	6.03376	5.99627	8.3829	11.398	6.32523	7.14883	6.55827	6.10595	8.03428	6.64231	8.3522	5.48828	4.84263	7.06077	8.46254	7.6068	6.99835	7.00523	5.93634	5.27714	6.15317	5.86627	4.8037	8.69412	7.68921	8.67105	8.3596	7.62924	11.884	8.33045	10.4484	5.20128	8.69731	5.65066
A011957_62	Gastric Ca Diffuse	STAD_Diffuse	11.2205	7.39641	4.76617	0	5.51058	6.42266	0	0	0	0	6.09522	7.36157	6.77506	0	5.69779	0	7.4992	6.15457	7.22056	2.57649	6.09117	5.82014	7.7924	8.00513	5.89166	5.33014	7.43202	7.08475	4.52362	5.30242	6.85596	6.09522	0	4.4994	4.55919	0	8.6149	7.70246	8.95695	7.07044	7.94924	13.1993	7.40784	9.75151	0	8.61419	0
A011957_63	Gastric Ca Diffuse	STAD_Diffuse	12.3336	7.7035	5.45855	0	6.70732	5.71236	4.97175	2.75625	3.20162	3.63172	4.74784	7.80035	5.16554	4.59914	5.48906	5.34304	9.02988	7.16962	7.37797	4.48268	5.68099	7.83876	6.65715	8.74267	5.81226	0	6.30258	8.34753	6.40533	7.6666	8.35335	0	7.93165	4.27426	6.70992	3.17184	9.13201	8.11399	9.26269	7.62737	7.65184	11.7581	8.65592	9.71489	5.07994	9.14452	4.81681
A011957_7	Gastric Ca Diffuse	STAD_Diffuse	11.8554	8.16252	5.80584	6.97599	5.68638	5.8361	5.21417	0	5.82859	6.25254	7.14563	7.77348	7.41982	6.17773	6.36316	6.23845	10.467	7.29604	7.19753	6.96747	6.69363	3.93898	6.64319	8.54444	0	6.63676	7.38187	9.05629	7.9175	7.25044	8.48362	5.08156	6.06729	7.17994	6.70392	6.42418	9.23331	7.49285	8.54272	9.18087	5.73937	12.2376	8.4662	9.62178	3.50287	8.80848	6.91882
A011957_9	Gastric Ca Diffuse	STAD_Diffuse	13.0558	7.91487	5.68134	5.36196	5.56193	6.81125	6.05579	0	5.95001	4.26127	6.56834	8.00656	6.95855	4.48986	6.39105	0	8.8148	7.34961	7.40003	4.20106	6.55156	6.88583	6.25255	8.10842	5.81189	0	7.29304	8.15201	7.7988	7.92049	7.24613	6.6404	7.61372	7.01735	7.48581	6.14799	8.75113	7.258	7.86335	7.56916	9.23719	12.8315	8.80168	9.86652	0	8.4963	6.57785
A011956_11	Gastric Ca Intestinal	STAD_Intestinal	11.3335	7.60775	6.0619	3.53714	6.03833	6.058	4.62037	2.79052	5.25266	3.37101	5.6908	8.46897	6.63597	4.32817	3.42046	3.85747	8.89291	7.12784	6.79909	3.09461	7.96308	6.74431	6.18146	8.81993	3.96136	4.88101	6.94773	8.20804	6.90277	7.17182	6.22733	5.15379	5.73544	5.88385	6.08124	6.03833	8.8714	7.37361	8.9403	8.34879	9.02516	13.4681	7.94525	10.4863	3.49159	7.6995	4.84524
A011956_13	Gastric Ca Intestinal	STAD_Intestinal	10.3018	8.20842	6.69995	5.80871	8.07863	6.58597	5.75815	3.28099	6.08345	4.76926	6.21538	8.67962	8.1229	6.75958	6.77122	6.21879	10.6406	7.69215	8.45634	6.61467	6.5886	7.15558	7.22323	7.98979	5.39275	5.71059	6.72649	9.13404	6.98418	7.85083	8.31243	5.83556	6.03408	7.11231	6.07972	5.99888	8.94816	8.68885	7.78806	7.11048	6.84576	11.9142	8.37555	9.57947	5.31855	8.35713	6.88912
A011956_17	Gastric Ca Intestinal	STAD_Intestinal	8.86306	6.17242	3.70232	2.8614	5.54212	2.99226	2.61289	2.24408	3.29236	2.99226	5.2685	7.96657	6.22659	3.187	3.42184	6.70809	7.64219	6.72387	6.57173	4.84078	6.87851	7.95859	7.2186	8.53392	4.39689	3.75242	8.56404	8.3979	7.8945	6.61299	8.81598	2.66614	4.21232	3.65042	2.71749	5.71631	9.52061	8.08739	8.00066	9.20416	5.14266	12.4862	8.2726	10.767	4.0212	9.01574	5.03545
A011956_19	Gastric Ca Intestinal	STAD_Intestinal	9.5149	7.91392	5.81649	5.64921	5.80592	5.41432	2.86245	5.54292	4.90842	4.75571	6.85452	7.15577	7.11211	5.50857	3.04128	5.00398	11.5179	6.71274	8.40658	6.64122	7.69372	8.0678	6.76642	8.64066	6.58052	5.01013	8.32443	8.77406	8.1439	6.54706	7.16269	8.63321	5.82	6.43722	5.74453	6.45311	9.56328	8.48982	9.06188	8.77947	6.23674	13.209	8.15713	10.8058	3.82045	8.25166	6.09925
A011956_21	Gastric Ca Intestinal	STAD_Intestinal	10.3541	6.87463	6.37022	4.74057	4.77385	0	3.1499	0	4.61306	1.83727	5.79867	8.06904	6.11012	0.391679	5.54523	6.78769	8.61008	5.81874	6.00719	0	8.21324	6.58113	7.05972	8.18143	0	0	7.52676	7.7652	6.61711	5.85028	6.8049	5.026	5.89445	6.41573	5.41418	4.24894	8.84863	7.23723	9.2877	7.34565	6.63533	13.4266	7.83929	10.2202	0	7.88902	5.43253
A011956_23	Gastric Ca Intestinal	STAD_Intestinal	10.7794	8.75087	6.89997	6.28037	6.01312	5.67208	6.42437	3.32852	6.87605	6.8289	7.03574	7.82073	7.12276	6.61654	6.64295	5.28735	9.6974	7.48464	7.45513	5.75514	6.2971	6.40906	6.44453	8.43418	5.79101	6.10465	7.99488	8.56251	7.33338	6.73994	7.42501	6.437	5.74298	6.76621	7.23697	6.52483	9.02218	7.60483	8.18138	7.75768	8.27371	12.5793	7.96205	10.0162	0	7.94003	7.0702
A011956_25	Gastric Ca Intestinal	STAD_Intestinal	9.84725	6.951	6.50635	5.04396	5.67906	4.3747	5.38988	0.351078	5.914	7.10651	6.43668	7.07016	8.76445	6.27956	6.75395	4.89161	9.76943	7.44744	6.80698	6.69037	7.5575	8.08102	7.08975	8.38094	6.24503	6.45694	7.17168	8.53842	6.91339	7.39067	7.59636	6.33968	5.96297	6.38266	6.57281	7.39067	9.01446	8.18363	8.2131	8.08102	5.00598	12.8529	8.50817	10.1588	4.15432	8.87581	5.2576
A011956_27	Gastric Ca Intestinal	STAD_Intestinal	9.72601	7.76597	6.26802	5.45286	6.62045	5.37097	5.65769	0.782157	6.06856	6.21931	6.74614	9.16865	7.18716	6.30221	6.01565	3.4163	10.3524	6.96877	7.76125	5.26295	6.36328	7.52891	7.51888	8.85809	5.56108	5.93749	7.55423	9.0835	8.11347	7.30986	7.747	5.40525	6.21931	6.28916	7.03596	5.82259	8.99341	7.75272	8.53606	9.83826	6.51227	11.9828	8.16154	10.1708	4.23107	8.72482	6.01247
A011956_29	Gastric Ca Intestinal	STAD_Intestinal	11.5014	7.92998	6.53026	4.59933	5.09593	6.27352	5.63004	0	4.86257	5.62258	6.62289	8.21552	6.90394	5.26835	5.23938	6.05819	8.19555	7.74828	7.65448	5.13839	6.90086	5.20982	6.19523	8.4358	4.0061	4.53721	6.71696	8.1842	6.5579	6.24466	6.10712	3.31303	4.05125	5.39634	7.40343	5.93713	9.36442	7.63793	9.29866	7.54628	9.10617	14.0231	7.78215	10.0867	0	7.76532	5.63746
A011956_3	Gastric Ca Intestinal	STAD_Intestinal	9.89673	7.79751	6.03957	4.11124	6.58599	3.90751	4.41341	2.37905	5.55601	5.88146	6.08493	9.08168	6.96731	5.19146	4.26366	4.93492	9.19677	8.14672	6.77314	5.60872	6.94493	6.97536	6.75454	9.29091	7.57052	6.82752	9.16324	7.96558	7.67309	4.99951	7.77	7.65816	6.1504	6.02413	6.16807	5.42691	13.3555	7.7037	7.14379	9.32163	5.5667	12.4491	7.84002	10.4606	5.29802	9.23458	5.04613
A011956_31	Gastric Ca Intestinal	STAD_Intestinal	9.85095	6.1513	4.60445	3.29012	5.67463	3.08462	3.12813	0.992911	3.17036	2.73665	5.21151	8.82378	6.08661	2.42401	2.84492	3.7179	9.751	8.24569	6.55355	4.73682	5.0625	8.15	7.21659	8.65744	4.11386	2.02431	5.47848	8.51925	7.58382	5.76698	8.02611	2.73665	3.59925	3.43574	6.10306	6.21322	9.23226	7.66914	8.59291	9.9222	5.76698	12.1373	8.26774	10.6995	5.31867	9.57992	4.49239
A011956_33	Gastric Ca Intestinal	STAD_Intestinal	11.2692	5.44554	5.64468	3.50187	5.41579	3.73662	2.47134	0.8193	3.52992	3.22136	5.57907	8.72533	7.22135	2.87281	3.73662	1.28202	8.70164	7.37809	6.94749	4.01983	7.22992	7.43297	6.87006	8.84878	5.51034	5.43074	6.49286	9.79311	7.40674	6.41227	6.41979	4.13389	4.84181	3.32105	6.17976	4.38489	8.4321	8.65304	8.44044	8.03826	8.35286	12.2464	8.0099	10.725	3.55743	9.08158	3.03818
A011956_37	Gastric Ca Intestinal	STAD_Intestinal	9.33866	7.15215	5.72398	5.05378	6.34186	2.52599	6.35251	0.808614	6.97503	4.75504	7.8215	6.53818	8.41803	4.06885	4.56047	2.91902	9.61865	6.12287	7.11509	6.10618	6.79667	7.91671	7.26736	8.6204	4.90732	3.94291	7.26923	8.32373	7.51823	6.97962	7.96726	4.85833	5.84461	4.36386	6.80187	5.13007	9.49188	8.00039	7.89986	4.05152	3.02938	13.1194	8.52079	10.4784	2.52599	9.24265	6.07221
A011956_39	Gastric Ca Intestinal	STAD_Intestinal	12.5748	7.58808	7.14624	4.24915	5.74575	5.54858	5.18706	1.44022	5.15741	4.89535	5.98396	8.02461	6.63273	5.11948	4.00468	4.11677	10.0292	7.31351	6.89772	5.38552	6.73413	8.03382	6.63811	8.85683	4.3043	7.04666	6.47643	7.97767	6.88873	7.40151	6.64614	6.08977	4.33111	4.84973	6.21018	5.24459	8.96508	7.42035	8.8706	6.78105	10.6184	13.5963	8.43073	10.3853	3.91894	8.15598	5.04047
A011956_41	Gastric Ca Intestinal	STAD_Intestinal	12.132	6.1033	4.98467	1.86162	6.11212	5.67382	4.77858	0.144525	4.84355	3.75901	5.07763	8.23957	5.80467	3.08424	1.77544	3.37541	9.03382	6.90132	6.18078	3.31559	6.37644	7.26375	6.0354	8.68367	3.48807	4.31184	6.66711	9.27962	6.20159	6.6551	6.66711	6.57126	7.39599	4.24927	6.28193	6.55518	8.95024	7.75243	8.85037	9.08958	9.14969	13.0298	7.73112	10.7928	3.92832	8.22745	4.66333
A011956_43	Gastric Ca Intestinal	STAD_Intestinal	10.6629	7.85312	6.7969	5.61934	6.58127	4.76708	5.72542	0	5.61934	5.37041	6.58345	8.03075	6.64505	5.86051	5.66927	3.81773	9.57632	6.63671	7.54301	5.32959	5.96749	6.76281	6.40829	8.4167	5.74496	5.97081	7.14599	8.96282	7.27791	6.08252	7.24673	5.76806	6.38357	5.99386	6.86633	6.44458	9.37538	7.69638	8.74146	8.09914	9.03324	13.7745	8.03155	10.1249	4.1345	7.49305	6.06398
A011956_44	Gastric Ca Intestinal	STAD_Intestinal	9.55135	7.84833	6.67808	5.76129	6.06949	4.76952	5.11582	3.26171	5.53805	5.21171	6.89428	8.11887	6.94216	5.56122	5.98059	3.16415	10.4362	7.75173	6.98278	6.09089	5.99768	7.22214	7.21485	8.70286	5.64316	5.0131	5.95457	8.06921	6.87592	5.82332	7.26512	6.21299	5.49054	5.81048	5.86116	7.15263	8.98584	7.61813	9.05653	8.64438	6.84634	12.971	7.90831	10.2085	3.88101	8.41075	6.0668
A011956_45	Gastric Ca Intestinal	STAD_Intestinal	8.4188	7.74726	6.52988	5.72351	6.13275	3.41365	4.37803	3.24974	5.99161	4.35517	8.00035	8.08444	7.28543	5.79322	6.84301	6.1428	11.4528	7.29898	7.56122	6.4512	7.99481	7.98368	7.28089	8.91244	7.31091	4.88061	8.15565	8.23765	7.34323	7.26411	8.5754	8.52378	5.67816	6.39064	5.46509	5.43269	9.51955	7.41409	7.53348	8.74826	5.24641	11.9685	8.50962	11.0093	0	9.03396	6.27051
A011956_46	Gastric Ca Intestinal	STAD_Intestinal	11.5129	7.89026	5.8428	5.2429	6.32728	0	5.80938	3.93911	6.08547	5.13141	6.761	7.27978	6.69456	4.62795	4.56068	6.43137	8.50023	7.3644	7.00615	5.3195	7.53912	5.44915	6.31372	8.11498	5.78993	5.2429	7.16934	8.26867	6.91033	6.80041	6.99558	5.40509	4.64969	5.70421	7.41289	4.00807	9.08452	6.62217	8.93704	7.32441	9.83139	13.6762	8.15068	9.94456	5.03557	8.00541	5.56239
A011956_47	Gastric Ca Intestinal	STAD_Intestinal	10.4615	6.98809	6.68899	5.09068	6.56253	6.03684	5.35885	0	5.60013	5.05428	6.83129	7.80885	7.79238	5.67396	5.52765	3.81162	9.97307	6.7854	6.82699	5.08347	5.78029	7.8593	7.00153	9.48332	4.89052	5.27277	7.66178	8.10417	7.05039	6.85688	6.93302	8.46808	5.33478	5.38253	6.66746	4.98636	9.84603	8.6553	8.27284	8.01134	6.98809	12.5579	8.28781	10.2633	3.43504	8.7986	5.16766
A011956_48	Gastric Ca Intestinal	STAD_Intestinal	11.6833	7.03831	5.31772	4.31412	5.93878	5.69335	4.40768	0	5.57733	4.83567	6.63021	8.77516	7.392	4.69429	4.86236	2.74364	8.82095	7.35018	6.71135	4.25492	6.21727	7.44482	6.96171	8.46387	5.72641	4.41671	6.17798	7.85426	6.98921	6.94776	7.04123	4.44346	6.90508	5.22822	6.30257	5.95127	8.8454	7.42817	8.32687	8.64288	5.97286	12.7751	8.44137	10.3024	4.52088	8.05919	5.63264
A011956_49	Gastric Ca Intestinal	STAD_Intestinal	10.5623	6.65032	3.74651	3.21046	6.96916	4.19622	4.51058	1.58896	5.09798	3.63	7.18807	7.85215	7.66602	2.58102	2.06985	7.86877	8.14533	6.95019	6.53239	4.48206	6.32316	8.48845	6.17954	9.30951	7.10632	4.49163	7.72605	7.02626	7.47658	4.51997	6.35759	6.73335	4.89656	4.61936	5.97296	4.20788	9.87023	7.52166	8.3045	7.91486	6.61353	12.5149	8.21054	10.7227	5.15933	9.21552	5.83314
A011956_5	Gastric Ca Intestinal	STAD_Intestinal	9.68038	8.22908	3.24463	3.12427	4.85303	4.00027	4.00027	1.03083	4.38257	4.23925	5.29347	8.47592	4.79901	3.2901	3.66275	1.95011	10.0239	5.32112	5.52978	4.21588	6.20584	7.40178	5.9107	7.77796	3.39787	3.60994	6.82936	10.1299	6.47309	4.16797	6.54986	4.36143	3.57363	4.94118	6.01593	7.50662	8.96109	7.65628	8.25296	8.34807	7.47621	13.3511	7.28592	10.647	2.96518	7.5748	4.53198
A011956_50	Gastric Ca Intestinal	STAD_Intestinal	11.2292	7.24689	6.57954	4.89542	6.86766	5.89692	6.24809	0	6.47321	6.10509	7.42383	7.66431	7.45366	5.73762	6.16704	5.55273	10.3916	7.55561	8.42409	5.75285	5.47527	6.49753	6.43909	8.26411	6.07713	5.70144	6.54204	8.1441	7.2945	6.59089	6.31461	6.61053	6.4578	5.59842	7.78281	6.11298	8.99907	7.63447	7.98337	5.46298	7.8622	11.9683	8.46243	9.34938	2.5798	8.89537	6.62715
A011956_51	Gastric Ca Intestinal	STAD_Intestinal	9.78734	8.39318	6.90532	6.07603	6.92397	6.26928	5.94701	1.45163	6.43968	6.2751	6.51542	7.80169	7.05666	6.50803	6.12521	3.39694	9.51396	6.7634	7.43379	6.06262	6.07936	7.42465	6.70637	8.33025	6.16338	5.86831	7.30025	8.04005	7.02072	6.79414	7.72612	6.55664	6.00071	6.6106	6.44485	6.9803	8.9684	7.87349	8.18472	8.77341	6.62663	12.5033	8.22137	9.98746	3.8513	8.48019	6.84787
A011956_52	Gastric Ca Intestinal	STAD_Intestinal	9.92444	8.16776	6.43056	6.34223	6.25138	5.24545	5.62071	1.92041	6.0944	6.3239	7.07778	7.59863	7.41018	5.77262	6.21868	2.54456	10.3345	7.20677	7.38092	5.2324	6.40462	7.33589	6.68396	8.40788	5.58009	5.00582	7.26078	8.47103	7.35256	6.68156	7.76187	4.39443	6.14052	5.98975	6.75866	6.15442	8.76121	8.34715	8.62434	8.28375	6.05789	12.9488	8.178	10.1469	2.04503	8.09665	6.10518
A011956_53	Gastric Ca Intestinal	STAD_Intestinal	10.163	7.34022	5.5287	4.76422	5.81587	4.83395	4.92197	0.543895	5.54727	5.60159	7.53773	7.6526	7.31876	5.31775	5.57921	6.22635	6.02245	7.5619	7.42174	5.76917	7.73793	8.17185	6.24638	9.51513	4.55073	4.94316	5.92995	6.81251	7.88571	6.95841	6.87633	5.30143	5.96144	5.73718	6.75176	5.27939	9.36587	7.85063	10.6717	5.41196	6.3715	12.7105	8.43691	10.4197	4.95015	9.02151	5.39155
A011956_54	Gastric Ca Intestinal	STAD_Intestinal	7.87309	8.883	7.37839	6.65995	6.12331	5.66363	6.57271	0	7.09876	7.0483	7.20496	7.1006	7.17565	6.28055	6.55676	8.08633	9.83433	7.45213	7.34935	5.40305	5.17119	7.44492	6.27731	8.89204	5.95901	7.26184	8.59147	7.64055	7.38894	6.7089	8.26062	6.29023	6.39864	6.51056	6.46569	6.83774	9.34764	7.38292	7.97567	8.16387	6.17997	13.1846	8.11385	9.96778	4.61556	7.75685	6.99008
A011956_55	Gastric Ca Intestinal	STAD_Intestinal	8.45154	7.77542	5.81961	4.82956	5.24831	3.72417	4.49955	0.50264	5.4137	5.42522	7.28063	9.57948	7.06911	5.22211	5.17509	4.88905	10.1674	9.04696	7.46087	5.03162	6.54026	8.70606	4.54253	9.32174	5.65311	4.46646	7.33817	7.66062	7.48586	5.48152	5.24831	4.99341	6.12547	4.49955	5.57764	5.24831	9.19194	8.10961	8.4137	6.52159	6.5769	12.7665	7.99825	10.9156	5.86688	8.44376	5.44235
A011956_56	Gastric Ca Intestinal	STAD_Intestinal	9.45075	7.04565	5.51711	5.03579	6.0248	4.92651	5.01306	3.28217	5.54906	5.26471	6.37604	8.74203	6.60355	4.80827	5.35183	1.4436	10.1441	8.47379	6.52539	4.8686	7.53751	7.73794	6.20608	8.59545	4.66981	4.69859	6.83284	8.00887	7.27631	6.99628	7.52283	6.3154	5.55955	5.77302	6.78445	7.93622	8.90111	8.31947	9.05878	8.8243	7.60366	12.8554	8.15011	10.5039	4.2317	8.28826	5.51711
A011956_57	Gastric Ca Intestinal	STAD_Intestinal	12.0729	6.84454	5.81636	4.34697	7.42414	5.32209	5.34989	2.66431	4.17113	5.13502	5.10271	8.16953	7.32607	5.53081	6.02043	4.65622	9.25675	8.27389	8.14097	5.30799	5.53081	7.33826	6.27727	8.55113	4.94759	4.50369	6.65419	8.55636	7.96339	5.46241	6.54117	6.25906	6.19536	5.922	7.35379	4.92928	9.63347	7.75695	9.56803	7.63937	8.41464	12.4007	7.61523	10.2868	3.93458	9.43767	4.77377
A011956_58	Gastric Ca Intestinal	STAD_Intestinal	8.98712	7.39562	6.19306	5.04072	5.08312	4.952	5.4565	3.54995	5.8737	4.68099	6.86727	7.3425	6.74849	5.59772	5.38374	5.03209	9.22248	7.02999	6.71921	4.63613	4.87687	6.96573	6.57218	8.24256	3.93039	5.38374	8.0184	9.45495	7.02782	6.90321	7.71429	7.66211	3.98507	4.76673	5.69387	5.29273	9.26407	7.52581	8.55799	8.07201	5.23374	13.4861	7.67602	10.2945	0	8.29671	6.71113
A011956_59	Gastric Ca Intestinal	STAD_Intestinal	10.9126	7.68765	6.20946	3.82326	5.23583	5.65291	4.11381	4.80996	5.36857	0	6.36126	8.01627	5.94312	4.17814	1.7731	4.60057	10.1987	6.50614	6.78758	0	6.47831	6.7222	6.5913	7.6665	2.07293	1.9006	7.68433	8.64239	6.18462	6.33892	6.45513	7.17575	4.9194	3.21105	4.9194	2.71719	8.58126	7.43071	9.74905	7.84058	7.90567	12.4657	7.29659	10.129	4.90427	8.71629	4.99278
A011956_60	Gastric Ca Intestinal	STAD_Intestinal	11.4936	7.84157	7.5642	6.25746	6.90395	6.35005	6.45188	2.53851	7.67258	6.66619	6.91469	8.61834	7.32885	6.80928	6.93769	8.20384	9.67814	7.15708	7.52151	6.67253	6.49307	6.54699	6.02941	8.33356	6.39421	6.52613	8.37109	8.75659	6.63189	8.04264	7.60787	5.89847	6.77628	6.0195	6.62318	6.36579	9.05889	7.05236	7.96382	9.62871	8.15787	12.2399	8.27919	9.75261	4.46379	9.05727	6.69555
A011956_61	Gastric Ca Intestinal	STAD_Intestinal	9.8046	8.11882	5.71755	5.12057	7.6535	4.99747	4.37517	2.4294	5.10475	4.7248	7.03303	7.78463	7.21902	5.55825	5.36593	4.0839	7.752	6.87414	7.34893	5.78363	7.53455	6.95577	7.09839	8.79736	8.04924	4.86287	8.04095	8.08092	6.90643	6.6581	7.56232	6.37455	6.03386	5.50501	6.34455	4.82475	8.58858	7.95202	8.02107	8.80656	4.29379	12.1566	8.80166	9.86572	2.90175	9.18361	6.62521
A011956_63	Gastric Ca Intestinal	STAD_Intestinal	9.96995	7.00595	5.61503	4.63368	7.16429	5.37699	5.92536	0	6.10969	5.62475	6.69829	8.30707	7.77793	4.92869	5.38273	6.63957	9.89261	7.39052	7.65406	6.18718	6.4227	8.05094	6.88174	8.9541	6.84894	5.44988	8.13411	8.26573	7.35592	7.20048	7.1825	5.4167	6.49338	5.61503	5.74994	6.41712	9.48508	7.4464	8.69855	9.03332	6.50921	12.5892	8.41813	10.2803	4.6045	8.79479	5.84448
A011956_64	Gastric Ca Intestinal	STAD_Intestinal	9.88533	7.73264	5.23196	4.28529	6.95934	5.74566	4.61143	0	5.23788	4.19078	7.11703	9.24033	7.59179	4.11559	5.04199	0	8.68025	8.43043	6.78631	6.25795	7.79922	6.99299	7.826	8.78253	4.5838	2.98309	7.60903	8.41026	7.73683	7.48383	6.61035	5.3892	5.00079	6.06162	6.50872	4.91471	9.23442	7.81317	7.98934	8.75286	7.79722	12.5476	8.76316	10.1862	5.2555	8.93609	4.95839
A011956_65	Gastric Ca Intestinal	STAD_Intestinal	10.7311	7.10325	6.39779	4.843	6.18264	5.53325	5.78209	0	6.25359	5.45513	6.76921	8.28793	7.32025	5.19165	5.71184	3.81298	8.93058	7.86121	7.58941	4.67593	6.84337	6.30857	6.54243	9.36373	4.99271	5.69737	6.86726	8.25949	8.05242	6.12614	6.31491	6.79208	5.27197	5.58133	6.44763	6.35541	9.86827	7.74759	8.4427	7.93501	8.6832	13.2347	8.47911	10.0617	4.37017	8.01206	5.17086
A011956_66	Gastric Ca Intestinal	STAD_Intestinal	9.75027	7.47907	7.09892	6.46492	6.86425	5.86149	6.94942	0.848992	7.3252	6.65802	7.51809	8.07414	7.01674	6.75133	6.66043	1.87056	9.47359	7.72893	7.37736	6.11425	5.13059	5.74381	5.58049	8.86319	6.08228	6.1862	7.18506	7.1007	7.90373	6.68429	7.41349	6.49491	6.40874	7.17162	7.29762	6.60401	9.67516	7.80272	8.02827	9.29296	6.81323	13.1114	8.25788	10.105	4.05704	8.2831	6.60401
A011956_67	Gastric Ca Intestinal	STAD_Intestinal	9.92117	7.69724	6.38641	5.34735	5.76023	6.14401	5.8177	4.64497	6.76066	3.08776	6.51357	8.20363	6.73106	3.96896	5.2876	5.19305	8.75548	7.55876	7.91199	5.8177	6.17182	5.89981	5.86616	8.74349	5.41407	6.20987	6.93632	7.87355	6.89019	7.59207	6.88348	4.94488	5.34735	6.38641	8.72952	6.40528	9.47269	7.9446	8.31257	6.32334	9.82855	13.215	8.52262	10.1889	3.08776	7.99217	4.18087
A011956_68	Gastric Ca Intestinal	STAD_Intestinal	11.2946	7.65607	6.60708	5.76626	5.59386	5.7045	5.45071	0	6.49525	4.20947	6.75723	8.62632	7.18798	5.72408	6.4442	5.99954	8.66838	7.06435	7.63139	5.62754	4.22055	6.43947	6.81135	8.72489	5.92024	4.20947	8.33423	8.45109	6.25249	7.40861	7.40497	6.63425	6.82047	5.60236	5.9304	5.70844	9.03708	7.55688	8.24553	8.55044	8.01131	12.5916	8.34882	9.96075	0	8.55701	6.22525
A011956_69	Gastric Ca Intestinal	STAD_Intestinal	9.84934	7.88564	5.57168	5.20715	6.25955	4.97654	5.46492	0.626542	5.74831	5.75621	6.25399	7.99894	6.49715	5.21289	5.54001	3.29325	8.86914	7.04838	5.99511	4.87143	9.17695	7.33731	6.83013	8.16753	4.81207	4.88589	7.85656	7.53037	7.72094	6.3194	7.85472	5.27466	5.10574	5.4601	5.82913	6.36399	9.31497	7.94556	9.40654	9.40372	7.16417	12.7228	8.21341	10.3201	4.96976	9.21861	5.7041
A011956_7	Gastric Ca Intestinal	STAD_Intestinal	10.2761	7.36718	5.71539	5.00454	7.28239	5.22536	5.82754	1.66229	5.88051	6.02278	6.163	8.44735	6.79196	4.7437	4.90579	3.14937	9.70815	9.29661	7.00075	6.78676	5.90947	6.80572	6.69178	8.69339	5.83427	5.42576	7.71581	7.47552	7.50954	5.34796	6.70653	5.64442	5.69705	5.28059	7.11842	5.18381	8.98249	7.0934	8.6179	9.1023	8.26267	12.0886	8.29412	9.64903	2.29004	9.14453	6.61962
A011956_70	Gastric Ca Intestinal	STAD_Intestinal	8.17926	8.11213	6.65116	5.80402	6.76604	6.1953	6.57418	0.835818	6.8922	6.73606	7.42	8.56234	7.2513	6.76108	6.91913	3.52143	9.94475	6.02396	7.45824	6.76768	6.38539	7.28504	6.85705	7.75416	6.62413	6.42351	8.0246	8.60488	7.35025	6.69337	8.00379	6.24582	6.1455	7.16643	6.00453	7.09213	8.7486	7.58883	7.77068	8.24873	5.27473	12.0795	8.3987	9.49075	3.30256	9.07158	7.04264
A011956_71	Gastric Ca Intestinal	STAD_Intestinal	11.3884	6.85631	6.44773	6.00075	8.15196	6.67505	6.71734	3.12177	6.59564	6.47757	6.48493	7.77227	7.49801	5.94132	6.65995	3.51609	9.80823	7.76725	8.05799	6.35165	5.62319	7.01393	6.35701	7.96363	6.30526	6.44522	7.58282	8.40516	7.36599	6.70688	7.39885	8.93243	7.50648	7.02576	6.36235	7.19395	9.38291	7.71289	8.87193	8.35514	7.74186	12.135	8.25317	9.87911	4.14345	9.20447	6.68361
A011956_72	Gastric Ca Intestinal	STAD_Intestinal	8.07877	6.87965	8.55306	4.64542	6.05451	4.02769	5.96689	0.0337754	6.13711	5.60441	6.89811	8.971	6.00995	4.06083	4.68138	2.01995	8.53794	8.1395	7.3575	4.57069	7.08288	8.08281	6.43969	8.12455	6.88429	5.15026	8.32143	9.58115	7.24425	4.41707	7.75939	5.31956	5.3422	5.22038	4.97591	4.81688	8.50571	6.44807	5.65954	9.16191	3.9354	12.4075	8.87682	10.4583	6.21523	9.04946	4.87393
A011956_73	Gastric Ca Intestinal	STAD_Intestinal	10.8442	7.54149	6.17065	5.24432	6.27235	5.67598	5.59776	0.691985	6.23924	5.93649	6.65879	8.29983	8.08871	5.67216	5.31935	2.89072	10.0567	7.01235	8.34721	5.10988	5.85813	7.92618	6.31208	8.19215	4.46735	4.42267	6.91249	8.74572	7.28616	6.2495	6.7466	6.43189	5.62562	4.99861	6.83449	6.03178	9.4777	8.48232	8.65013	7.04072	8.54307	13.079	8.58523	10.5957	4.72454	8.85862	5.71726
A011956_74	Gastric Ca Intestinal	STAD_Intestinal	9.75679	7.84212	7.25955	6.44661	6.69012	6.24696	6.67871	1.02761	7.25955	7.09148	7.19694	7.70583	7.67663	6.6705	6.93859	3.13404	9.09589	7.42771	7.76483	5.87651	7.18777	6.5629	6.47704	8.58854	6.73802	5.69424	8.4535	8.31085	7.05538	7.34659	7.55975	7.19351	6.43697	7.1025	6.68361	7.32584	8.77385	7.49988	8.66654	8.41079	4.59902	12.745	8.23886	9.92317	4.28321	8.50009	6.87288
A011956_75	Gastric Ca Intestinal	STAD_Intestinal	8.70871	7.99857	5.70831	5.9565	5.58262	4.89968	5.63783	1.81634	5.96012	6.34726	7.37514	8.82676	7.24042	5.50556	6.03743	3.33128	10.128	7.56276	7.83003	5.16697	6.9335	7.5181	6.92058	9.14248	5.19178	5.75067	7.71386	9.41985	7.71493	6.76602	7.57106	4.59944	6.04085	5.69535	6.22038	5.9124	9.26517	8.27667	7.96478	8.30892	5.69535	12.7052	9.27862	10.6278	4.25557	8.13515	6.6091
A011956_76	Gastric Ca Intestinal	STAD_Intestinal	10.902	7.57835	6.51914	5.79987	6.58159	5.30309	5.93157	0.964162	6.4029	5.56505	6.41581	8.11947	7.09919	5.71187	5.9903	3.59624	8.64412	8.34436	7.13867	7.01117	6.37672	7.87023	5.91348	8.57769	4.86216	5.12584	7.18968	7.81118	7.20711	7.75978	6.28587	5.31232	6.07956	6.0687	6.7943	6.10104	9.6835	8.04662	9.0756	8.48679	7.87958	12.5463	7.45659	10.225	5.22698	8.95987	6.01879
A011956_77	Gastric Ca Intestinal	STAD_Intestinal	9.87972	6.65199	6.7911	6.1757	5.62951	4.7573	5.6621	1.21597	6.17892	4.10338	6.24495	8.50052	7.02923	5.23067	6.39653	3.8998	9.8822	8.09859	7.25814	5.52707	6.46674	6.66354	6.80368	8.94181	5.34978	3.08119	6.13315	8.7143	7.74254	5.8993	6.89269	5.05948	6.19492	5.83541	6.82234	5.49642	9.77186	7.84647	8.68118	8.63325	8.26621	13.1983	8.20749	10.5	0	8.28949	5.50157
A011956_78	Gastric Ca Intestinal	STAD_Intestinal	8.85408	7.66077	7.70995	4.54879	5.25445	2.95641	3.79727	1.23412	4.8849	4.77364	5.78098	8.49815	6.586	4.57557	5.12141	1.93146	8.67059	4.82663	7.3373	5.96106	6.57719	7.90385	6.9004	7.90649	3.5675	4.73455	8.44285	9.379	6.27069	6.57498	6.27886	7.45858	4.38683	5.17494	5.54387	5.67763	8.01972	7.80262	7.94294	7.96168	5.95087	12.6179	8.15833	10.5327	4.08515	7.8564	5.85573
A011956_79	Gastric Ca Intestinal	STAD_Intestinal	10.4348	7.39577	5.42402	4.48936	6.88159	5.80074	5.44912	0.797323	5.75785	5.56082	6.76314	7.79299	7.38172	5.27288	5.32805	5.98367	9.95117	8.07418	7.17407	5.32805	5.43663	7.11778	6.06441	8.66455	5.36369	5.4113	6.96807	9.3436	7.36203	6.43068	6.13572	5.90723	6.04258	6.15365	6.03154	6.48023	9.38267	8.20151	8.73895	7.26051	7.41607	12.2031	7.86626	10.042	3.75957	8.68538	5.65732
A011956_81	Gastric Ca Intestinal	STAD_Intestinal	10.4905	7.10634	5.92455	2.88092	5.20443	4.67782	5.41607	4.30522	5.3969	0	6.04441	7.28385	6.15888	4.93874	5.50831	4.78004	9.60481	5.98144	6.86486	4.96502	6.48066	7.08253	7.16608	8.25112	0	6.06885	7.9339	9.58376	5.83714	7.81131	7.27162	5.58938	6.11261	5.72883	5.13669	6.38333	9.33025	8.73115	7.72424	7.85061	4.67782	12.2398	8.16022	10.0462	4.80935	8.83573	6.19263
A011956_82	Gastric Ca Intestinal	STAD_Intestinal	10.1524	7.31716	5.31578	4.53186	6.42957	4.29639	4.77911	0	5.33308	5.35441	6.32969	8.59614	6.93209	4.68118	4.96814	2.21217	9.64163	6.91783	6.85334	5.32877	6.88301	7.68874	6.48092	8.74856	5.69939	4.75364	7.73096	8.1003	7.22518	6.37006	6.91639	8.18729	5.14508	5.66906	6.56386	5.91003	8.84857	8.22021	8.53391	8.40947	4.72771	13.0367	8.20267	11.9612	3.56573	9.32483	4.79792
A011956_83	Gastric Ca Intestinal	STAD_Intestinal	10.9404	6.97041	6.52075	6.08545	6.73393	6.46112	6.08018	0.158555	6.31385	6.26819	6.67566	8.40103	7.27973	6.3003	6.51685	2.84557	10.243	6.99724	8.13715	5.10118	6.03999	6.86853	7.4262	8.45501	5.93871	5.38831	7.30143	7.95751	7.33614	7.30029	6.49323	6.27051	6.83133	6.10377	6.8329	6.67392	8.90254	7.87539	8.2096	7.06155	8.79677	12.5174	8.48376	10.3257	3.49532	8.32503	6.29348
A011956_84	Gastric Ca Intestinal	STAD_Intestinal	9.97958	6.43982	4.86151	4.07134	6.44419	5.05127	5.38744	1.12314	5.97917	4.99274	5.93633	7.79998	6.20736	5.65613	5.51769	3.79814	9.73505	5.11851	6.22272	3.82523	5.84333	7.17808	7.21439	8.74717	6.2629	4.28152	7.87805	7.83705	7.5751	4.77385	6.92617	5.01055	5.42334	5.77551	5.14563	5.37375	8.97854	7.64992	9.16833	8.78302	5.28873	12.3385	8.48586	10.2547	4.4563	7.87075	5.9487
A011956_85	Gastric Ca Intestinal	STAD_Intestinal	11.9691	6.87774	3.69763	6.25145	6.42251	7.59422	4.30245	3.1069	6.8937	5.95967	5.95967	7.89565	7.00316	0	0	6.20105	7.1935	5.14672	6.75501	3.57105	6.70766	4.09728	6.49054	8.17672	6.58855	0	6.24732	7.39937	6.06676	7.1543	4.88462	0	6.94053	6.9225	8.45909	4.81929	9.18565	6.95328	9.0235	6.86431	8.60514	12.901	7.60071	9.88884	4.45361	7.92182	5.51318
A011956_86	Gastric Ca Intestinal	STAD_Intestinal	9.17607	8.4502	5.13531	4.85243	5.52218	3.67462	5.59191	3.75787	5.25478	5.58622	6.30638	9.00238	5.99936	4.70288	5.01355	4.01639	10.5448	5.39141	7.04909	3.79776	5.96034	7.65976	6.8642	8.8067	3.94713	4.48806	7.50871	9.14112	7.41403	6.16102	8.38131	6.16102	4.61629	5.85557	7.25297	5.50421	9.42522	7.53403	8.976	9.18691	5.31787	13.1958	8.28461	10.2036	3.46762	8.18377	4.93524
A011956_87	Gastric Ca Intestinal	STAD_Intestinal	12.5998	7.1629	0	5.21112	6.85005	5.65141	6.40826	0	4.84857	5.28681	6.94072	9.0048	6.64959	0	4.57428	5.16171	6.42511	7.02326	5.49264	0	6.11829	0	6.74326	8.70106	6.39976	4.07372	0	6.33437	5.94805	6.66386	0	0	7.72039	1.08572	9.22343	4.87334	9.90041	5.67273	10.0238	6.7127	8.67928	12.7987	7.61052	9.96736	2.12675	7.89533	6.60592
A011956_88	Gastric Ca Intestinal	STAD_Intestinal	9.92927	6.57568	5.06502	1.73876	5.26898	2.36541	1.95685	0	2.41537	2.51037	6.00762	8.84417	6.00355	0	2.90942	0	9.82657	6.00355	4.93406	2.08585	6.27784	7.13536	6.37572	8.43356	2.76277	0	7.89423	7.88429	7.6785	4.32483	6.98219	2.80085	0	3.38101	6.66873	5.13377	9.42658	7.19199	9.30969	6.74396	7.62908	13.3719	8.33643	9.83606	4.23031	7.42626	1.95685
A011956_89	Gastric Ca Intestinal	STAD_Intestinal	12.7226	7.56467	6.5281	4.4435	6.93245	3.87459	6.55984	3.1205	6.20953	6.45328	6.13871	8.06037	6.8555	5.69487	7.07303	7.56609	7.96556	7.56182	7.2175	6.18014	6.93245	6.59089	5.08265	7.53884	5.31679	0	7.57034	6.6376	7.34715	7.02216	5.95564	5.43351	3.87459	6.95432	7.71829	5.13722	9.33685	7.51549	9.01134	7.93398	9.1462	12.1865	8.44494	10.1458	4.11104	8.94133	5.8936
A011956_9	Gastric Ca Intestinal	STAD_Intestinal	8.82421	7.57883	5.79367	3.63266	4.73294	3.76255	4.87102	0.915952	4.91159	4.95882	5.85736	7.43176	6.86088	3.97655	3.84865	4.03648	9.78044	4.87923	6.02206	5.20066	6.08017	8.37173	6.09786	8.05331	4.29141	4.10805	8.5208	8.02677	7.89031	6.14626	7.19095	6.76671	4.21566	5.64759	5.59375	6.50293	9.02154	7.58134	7.97793	8.05421	6.98964	12.4471	8.23614	10.231	6.44606	7.82809	4.58024
A011956_90	Gastric Ca Intestinal	STAD_Intestinal	10.8924	5.34352	4.11067	2.29215	6.37458	4.93573	2.76599	3.84993	1.02956	0	6.43139	9.35004	5.21073	5.13457	2.86358	2.22027	10.2238	6.3992	8.60307	4.85497	3.89679	7.46953	7.01293	8.33075	3.30693	1.58186	4.16911	8.63365	7.30337	5.88098	8.01217	3.82591	4.41429	5.17315	5.46512	8.09363	8.62063	7.88574	9.17752	8.51099	5.07469	12.7471	7.48877	10.7621	4.87851	9.60546	4.41429
A009993_20	Head and Neck_Laryngeal SCC	HNSC	8.50375	6.11409	3.36028	3.79701	5.52453	3.16971	3.77805	0	4.82896	3.90585	5.85827	8.55479	6.72209	3.85246	3.81573	0	5.96694	6.96365	7.69382	2.98358	6.22678	7.38467	6.69959	9.16516	3.90585	3.36028	5.68075	6.4104	7.9419	4.07077	6.0404	3.16971	3.61662	3.81573	8.29781	4.51064	9.29048	7.27565	8.90655	4.89206	3.43482	13.1778	7.67344	10.8203	4.26035	8.68585	5.23574
A009993_22	Head and Neck_Laryngeal SCC	HNSC	8.041	7.17483	6.40272	3.42479	5.71374	5.97664	5.62708	2.94099	4.07539	5.36167	7.31607	7.88302	7.10554	4.54935	5.66486	5.40696	7.80903	7.45373	8.60945	0	6.83431	0	6.06406	8.09735	5.96154	4.95717	6.29039	7.21994	7.99478	6.16857	6.54795	0.423826	5.63344	7.06609	6.97879	6.25367	8.65788	7.43563	8.35978	5.81242	5.39951	13.0508	6.98129	9.30094	4.69035	8.29299	6.11499
A009993_26	Head and Neck_Laryngeal SCC	HNSC	9.18177	8.13007	5.32891	2.45156	4.54537	6.2763	1.38934	5.42776	4.37566	6.7936	6.96797	7.08824	7.39186	5.88535	0	0	7.92538	8.28791	8.02634	2.81247	5.75988	5.32891	6.72811	8.77296	5.04169	4.92348	4.88604	7.02363	6.57967	5.79397	7.30469	4.93574	7.27844	2.86473	8.77296	5.23276	8.95573	7.20939	9.2305	6.69962	6.38317	13.5628	7.50732	10.0644	0	8.03206	5.33818
A009993_31	Head and Neck_Laryngeal SCC	HNSC	10.8208	7.07045	5.51716	0	6.26069	2.51374	2.69558	4.13769	0	0	5.13158	7.551	7.88534	4.60378	3.88023	6.43391	7.5287	8.59046	8.03947	3.44486	5.48044	4.70273	7.42785	8.90638	5.33035	1.59734	5.28139	7.45492	7.98153	5.57053	6.7945	5.3777	6.44982	4.68132	7.84258	5.91582	9.36448	7.81581	9.11837	7.39699	7.80472	14.5943	7.70746	11.0941	5.68253	8.66529	0
A009993_32	Head and Neck_Laryngeal SCC	HNSC	9.41807	7.93984	4.03293	4.47816	6.84726	4.66384	3.88135	1.53627	3.77783	3.77783	6.63261	8.35841	7.18333	4.6754	2.76083	3.4135	7.19343	7.84315	10.2687	2.76083	4.0508	4.97595	7.05194	9.39157	3.20582	4.53006	6.98146	6.82666	7.11063	4.93803	6.96506	4.84889	5.71399	6.19586	7.0408	4.87922	10.0056	7.39054	8.86402	5.75272	3.26827	13.162	8.02369	10.1888	0	8.42245	3.92076
A009993_33	Head and Neck_Laryngeal SCC	HNSC	7.9759	8.19213	7.63428	7.23965	8.23331	6.54167	0	5.21523	7.71252	6.38747	5.6675	8.22076	7.46644	4.21612	7.55904	0	7.15647	8.01457	7.98891	0	5.87387	0	5.73962	8.0941	5.18971	0	5.56206	6.92088	7.10279	7.56897	4.85833	0	7.04703	6.73049	10.1026	7.80156	8.92551	6.55173	8.24574	0	0	12.7396	5.27712	8.80359	0	7.57145	0
A009993_37	Head and Neck_Laryngeal SCC	HNSC	7.05778	7.2688	7.42537	7.50515	6.03734	6.93775	6.42291	5.82698	7.75501	7.27952	7.62764	8.80085	7.16859	6.82705	6.50511	6.13499	7.99662	6.67909	9.06559	0	6.8307	6.17284	6.56546	8.70672	6.18999	3.35031	6.9629	7.45285	7.77881	6.46106	7.07172	7.50401	5.9595	7.10674	6.88785	7.15991	8.94371	7.17721	8.10226	3.3705	5.95282	11.8093	7.72983	9.30764	3.20046	6.43254	7.45522
A009993_7	Head and Neck_Laryngeal SCC	HNSC	10.1749	6.79158	5.1686	4.70804	6.58552	5.39143	4.73787	0	5.76909	4.82384	6.63392	7.96441	7.25579	6.00818	5.36299	3.02082	7.74326	7.51895	7.57374	4.20883	5.7763	5.84644	6.03246	8.55529	4.79575	5.67199	5.94564	6.41597	7.30645	5.15761	5.40078	5.2433	4.89176	5.12412	7.5168	5.81879	9.21715	7.48637	8.72315	6.41135	7.83927	13.2929	7.17086	11.0023	0.0244125	8.01859	4.80986
A009993_100	Head and Neck_Oral cavity SCC	HNSC	9.08685	4.29145	6.72779	5.50404	5.19287	3.79168	3.77019	0	4.69652	4.55289	6.58124	8.25178	6.89349	4.32131	0	0	6.74717	6.64166	6.71097	3.15938	7.61684	6.13673	6.43185	8.52148	4.70787	0	6.36891	6.35093	7.39084	0	4.46199	5.3676	5.58011	6.7985	8.62012	4.02731	9.20167	7.64368	8.66884	7.59867	4.61449	13.4311	7.51393	10.6788	4.7303	7.74768	4.37924
A009993_51	Head and Neck_Oral cavity SCC	HNSC	9.21084	6.02017	3.55686	3.83502	6.2888	4.85309	5.025	0	6.00727	5.25332	6.13922	8.17387	7.25805	4.43205	4.51942	3.64829	7.00266	6.98523	7.23979	3.43375	6.31694	7.11311	6.2047	8.91827	5.3586	4.33906	5.04196	6.97864	6.08706	5.39206	5.025	4.06813	3.98287	4.98171	8.7244	5.99426	8.86148	7.21943	8.65445	4.96402	5.56629	13.0404	8.32874	10.6087	1.88092	7.87345	5.65715
A009993_52	Head and Neck_Oral cavity SCC	HNSC	8.90869	5.79278	2.74374	3.07702	5.85918	3.31641	0	2.48803	4.06238	0	6.52001	8.94736	5.77569	2.78986	0	4.49709	5.72911	5.98346	6.69987	0	5.2408	6.25409	6.49587	8.68366	3.57532	2.69609	4.13564	6.40988	7.97306	2.03104	5.19011	2.74374	2.24481	3.31641	10.1347	4.18825	9.60168	7.05653	9.07565	4.38136	6.91023	13.2615	7.85464	10.6353	4.35092	8.88962	5.5531
A009993_53	Head and Neck_Oral cavity SCC	HNSC	9.80105	6.39588	4.79183	4.70048	6.22203	5.36793	4.51186	2.04269	5.02619	4.44308	6.72333	8.36536	6.44243	4.93896	4.52524	1.14288	6.84028	7.33948	7.61745	4.09411	6.35153	6.60238	6.76901	8.55331	4.42892	4.66468	5.4403	6.40676	7.25171	5.76167	6.2784	4.47099	4.2472	5.66833	8.50604	4.48474	9.35679	7.69196	9.45656	7.36944	5.36793	12.7975	8.03233	10.8228	1.88567	7.80865	5.63171
A009993_54	Head and Neck_Oral cavity SCC	HNSC	9.32231	6.11016	5.64267	4.64504	6.08093	4.90729	5.1741	0.553454	6.37388	5.81589	7.00735	8.14463	6.47171	5.78722	5.65859	0	6.43059	6.44901	5.83702	4.24218	5.02246	6.0511	4.88039	9.03969	3.7121	5.37048	5.26006	7.09476	7.35129	4.5112	5.32134	4.88039	4.67665	5.71295	8.66739	4.93369	9.71512	7.09476	8.71288	3.82923	8.83082	13.6011	7.69784	10.4769	3.24843	8.10888	5.3012
A009993_55	Head and Neck_Oral cavity SCC	HNSC	8.79587	6.16659	4.40561	2.92405	6.92739	3.72883	4.37965	0	2.3599	4.63136	5.84007	8.84827	6.16659	0	3.27325	4.96388	6.2151	5.28377	6.01887	0	6.12423	6.02307	6.03559	8.94989	4.7677	2.92405	4.3263	6.20405	7.47594	4.88305	4.98125	4.24237	4.35322	5.5914	7.0742	5.5686	8.98636	6.03974	9.03238	6.15133	4.02517	13.0486	7.13364	10.1418	3.57721	7.87474	4.7677
A009993_56	Head and Neck_Oral cavity SCC	HNSC	8.18243	6.75491	5.14574	2.50871	5.26787	4.09456	4.99219	0	5.17279	4.05632	6.29899	7.81414	5.78876	4.79734	4.89805	0	8.81595	7.17852	6.06391	3.68251	6.05424	6.39403	6.57731	8.4819	4.32105	4.1318	5.00228	5.74135	7.05066	5.25948	5.50633	2.61774	2.39076	4.1318	9.06912	4.30483	9.20801	7.52844	9.25624	5.09948	8.14535	13.3835	8.35476	11.1742	3.43682	8.11429	2.85894
A009993_57	Head and Neck_Oral cavity SCC	HNSC	8.13702	5.54533	6.13327	5.19881	7.09503	5.56212	6.53499	0.698853	6.54558	6.21513	8.51323	11.6657	6.97014	5.97623	6.01636	3.27535	9.7325	6.30759	9.27004	4.92812	5.116	6.5071	4.82065	8.76046	5.42206	6.0435	7.56039	8.19331	7.64749	5.70496	5.47175	5.53262	5.14413	5.63134	8.78256	6.06132	9.37824	7.31765	8.03853	4.84828	4.20354	12.4765	8.50186	10.2083	3.9845	8.0227	6.10205
A009993_58	Head and Neck_Oral cavity SCC	HNSC	7.96449	5.77045	6.04874	5.36241	6.51191	5.43894	5.59304	0.688174	6.04874	6.28947	6.78942	10.5057	6.81575	6.36274	6.47604	2.22264	7.91785	6.28947	8.74096	5.34081	3.63341	6.23197	5.35525	8.79821	6.24366	6.062	4.71505	7.34674	7.76137	5.90408	6.3663	4.45851	4.70382	7.20252	6.88702	6.81836	8.76886	7.96095	7.88216	5.39071	4.40402	12.6803	7.72571	10.5057	1.94578	8.55106	6.55632
A009993_59	Head and Neck_Oral cavity SCC	HNSC	7.62589	6.24672	5.06732	4.73116	6.31279	5.21285	3.87747	0	4.69858	4.682	6.84093	8.68576	7.334	4.682	5.60885	3.55234	6.84093	6.13853	8.61714	2.83492	6.74248	6.97451	7.2224	9.3319	4.67365	4.77869	6.10162	7.00147	7.64632	5.29143	6.68957	5.68982	4.28112	5.06093	9.31856	5.30231	9.20135	7.55144	7.53999	4.04235	5.38654	13.1076	7.58414	10.6966	3.98946	8.26675	6.12939
A009993_60	Head and Neck_Oral cavity SCC	HNSC	9.1678	5.8322	4.68946	3.6349	6.12716	4.02004	4.55595	1.25546	4.40881	3.58093	7.39335	8.53568	6.94028	4.37749	4.07314	2.69883	7.32795	6.28176	6.70404	2.48038	6.6956	6.55103	6.41883	9.69853	4.27924	3.15794	5.60769	6.93491	7.23782	4.46948	5.29216	4.31274	4.57448	4.81166	9.11062	6.24174	9.50651	7.23199	9.33031	7.28781	5.0355	13.3083	7.93159	10.8834	2.2691	7.50504	5.26389
A009993_61	Head and Neck_Oral cavity SCC	HNSC	8.48519	6.98599	6.01064	4.22525	6.39793	5.00183	6.54099	0	6.93865	6.18905	6.69453	9.59856	6.30697	6.16792	5.35159	4.82027	7.10354	6.49081	9.21986	4.03829	5.13846	6.64951	6.0275	8.07835	3.86905	5.91241	7.54753	6.76257	7.33512	6.43378	6.15877	4.8509	3.97017	5.65475	9.95925	5.82255	9.13295	6.82368	9.04628	5.51351	5.68906	13.3248	8.20897	10.2032	4.2599	8.5768	5.91966
A009993_62	Head and Neck_Oral cavity SCC	HNSC	10.0862	6.80068	4.97647	3.16865	6.18204	5.82127	4.71927	0	5.27468	3.51118	7.35626	9.16727	6.50654	4.40606	3.70134	3.49071	8.15796	6.95435	7.77448	3.38375	8.25067	6.84772	6.16599	8.81468	5.01997	3.11616	6.83153	6.85575	6.60029	7.02723	6.61927	5.54669	5.62861	5.22597	7.35626	4.77112	8.92465	7.45731	8.6799	5.82944	4.36166	12.8116	8.45864	10.4861	1.9454	8.44208	5.12333
A009993_63	Head and Neck_Oral cavity SCC	HNSC	9.35542	7.33381	8.79815	5.6633	6.30866	5.08947	5.80481	1.01597	6.12197	5.86389	7.57128	8.15146	7.23855	5.39298	5.38825	2.29533	6.94706	7.19861	7.56501	4.5608	5.74322	7.19455	6.4054	8.61507	5.78337	5.3204	6.44691	6.99448	7.76057	7.00687	6.95027	5.50201	5.91079	6.28087	6.08155	5.79056	8.68129	7.15753	8.66868	6.15296	4.14496	12.3399	8.77027	10.1849	3.60802	8.03911	6.93252
A009993_64	Head and Neck_Oral cavity SCC	HNSC	8.8039	6.10921	7.12874	5.10891	5.44184	4.65411	5.78721	0	6.31258	4.37153	6.52042	9.07695	6.87258	5.21419	5.7224	4.05259	6.95735	6.91781	7.58786	4.17688	5.12443	6.81157	5.81617	8.98111	4.41003	4.00308	5.71729	6.60859	7.79358	5.67576	6.08562	4.76719	4.73722	8.06188	6.94429	5.8678	9.33299	7.01469	8.73228	5.31232	3.91658	12.953	7.55244	10.5195	4.31854	8.05481	6.13626
A009993_66	Head and Neck_Oral cavity SCC	HNSC	8.26663	6.02536	4.20397	3.91125	4.72155	3.54361	3.50112	0	2.0756	4.66493	6.29468	8.27138	6.4674	3.41219	3.95912	2.56253	6.48386	7.27762	7.50026	0	6.71986	6.99523	6.00269	8.86843	3.92738	0	5.50259	6.56861	6.38509	3.91125	5.87123	4.62591	3.13491	4.56533	8.3882	1.82306	8.89791	7.11454	9.67387	6.49202	6.72218	13.8623	7.59926	10.6676	3.58489	8.04515	4.59594
A009993_67	Head and Neck_Oral cavity SCC	HNSC	8.79874	7.56402	6.93496	6.3373	6.70155	3.59063	6.66839	5.55097	6.88859	7.06112	6.77987	8.34869	7.18781	5.73696	5.53767	5.04024	8.10682	7.343	8.23488	5.32971	6.57386	0	5.89127	8.26444	5.65314	6.01156	5.20909	7.18141	7.14899	7.06112	6.71638	6.80782	5.21746	6.87279	6.69258	6.95511	8.95506	6.64378	8.43906	6.04952	6.75997	12.6269	7.33533	10.0755	0	8.07151	6.71343
A009993_68	Head and Neck_Oral cavity SCC	HNSC	8.02466	7.50325	0	7.86364	5.66498	5.90107	7.04837	6.84527	8.00132	0	4.65625	8.62996	0	0	3.35818	7.1048	0	0	0	1.47191	0	0	7.94961	7.41673	0	3.8733	0	0	7.50849	6.03779	0	6.11768	0	6.14932	8.81752	0	6.37261	6.80893	5.80782	0	5.91165	12.3824	0	8.33001	0	6.60883	0
A009993_69	Head and Neck_Oral cavity SCC	HNSC	8.87053	5.48362	3.63065	2.21075	6.58406	4.97481	3.06985	4.75561	0	2.86566	6.54007	8.52134	6.58072	3.52351	0	3.82366	6.44418	5.77975	6.59071	0	7.16358	7.38058	6.05929	8.41856	2.90887	2.62774	4.57959	5.67099	7.34759	5.09194	5.93415	3.93237	3.93237	5.42528	8.68333	4.5929	9.13676	6.99836	8.51261	7.3098	6.93444	13.3248	7.28746	11.1099	2.77514	7.84147	4.25058
A009993_70	Head and Neck_Oral cavity SCC	HNSC	10.303	6.38409	4.04802	4.31943	5.41444	4.06656	4.80133	0	4.90801	3.21189	6.96869	8.51569	6.07623	3.27703	4.1901	4.96843	6.41336	6.3082	7.01954	3.21189	6.05317	6.91853	6.35043	8.5589	4.40935	3.30854	5.51239	7.10276	7.44152	5.23753	5.74316	3.56481	5.18758	7.00519	7.20674	7.00038	8.95513	7.27411	8.44304	6.80162	7.31346	13.0409	7.58188	10.9536	2.59829	7.73174	5.28581
A009993_71	Head and Neck_Oral cavity SCC	HNSC	9.51094	5.24288	4.60671	2.98259	5.38728	4.06843	3.55606	1.87198	3.77515	3.05135	6.23437	8.07948	6.39068	3.38902	2.63976	2.41471	6.91355	5.64997	6.64542	1.76687	5.83685	7.52219	6.47861	8.9942	2.54757	1.32365	4.79223	7.58731	7.5561	4.48771	5.52258	4.23533	4.16468	3.94136	8.64199	5.53864	9.66492	8.07054	8.79016	5.48165	7.85428	13.6899	7.44869	10.8656	3.47495	8.10733	4.42863
A009993_72	Head and Neck_Oral cavity SCC	HNSC	11.0674	8.18243	3.03666	4.95862	5.43214	6.5056	4.55246	6.54543	5.70843	2.06318	6.02248	8.49364	5.25931	4.86729	5.31414	5.80457	5.77136	7.03252	7.24899	0	5.96979	5.03521	7.15343	8.74807	2.2675	4.87773	2.50147	8.19709	6.35685	6.91328	6.10031	7.29644	3.36811	3.1785	8.39536	5.89982	9.5629	7.56539	8.68186	2.50147	9.1458	13.0776	7.38508	10.399	5.62415	8.06403	6.368
A009993_74	Head and Neck_Oral cavity SCC	HNSC	9.25117	7.19297	6.84187	5.9629	7.34244	6.67437	6.45441	0	6.16774	6.49846	7.21788	9.10834	7.53054	6.85676	7.01107	4.80993	8.46955	7.61174	8.6945	4.83592	5.53082	6.69108	5.57777	8.10838	6.03196	5.994	5.97853	7.23426	7.92182	6.73086	6.68394	5.36822	7.26646	6.884	7.46267	6.87358	8.45844	7.63165	8.50237	3.87046	5.05822	12.468	8.46747	9.87658	2.09101	8.38774	7.31345
A009993_75	Head and Neck_Oral cavity SCC	HNSC	10.3182	5.86943	3.37287	3.62273	5.35929	3.98193	2.16432	0.521373	4.49495	2.6874	5.68031	7.72436	6.81024	2.4779	2.29804	2.4204	6.54025	7.58248	7.26489	0	5.76359	7.55436	7.13016	8.43005	3.62273	2.5332	6.00274	7.66526	6.45691	5.62412	5.19756	3.17846	5.30472	4.40887	8.31545	5.99783	9.22095	7.645	9.2968	5.84779	8.11597	13.365	7.28315	11.3978	3.62273	7.7004	4.8833
A009993_77	Head and Neck_Oral cavity SCC	HNSC	10.725	5.89183	5.54345	4.41608	5.78315	4.10664	4.44118	0	5.8123	4.44118	5.92334	7.65909	6.48139	4.60562	4.50208	3.84975	6.88963	7.02029	6.97804	3.13711	5.80265	6.61698	5.92334	8.828	4.26964	4.89621	4.6813	6.56939	6.43841	4.0093	5.85027	4.45357	4.32463	5.40997	7.66709	4.46585	9.04818	7.88282	9.57764	6.43529	6.15716	13.6956	7.61151	10.8833	1.38721	7.79672	4.15295
A009993_78	Head and Neck_Oral cavity SCC	HNSC	8.54586	8.63294	8.58122	4.59448	6.56148	5.05153	5.52141	0	5.39348	5.50869	6.49639	8.29736	6.9715	3.00554	3.12148	2.22367	7.13355	9.78205	8.58678	1.89917	6.40782	5.03388	5.52563	8.27875	5.67732	4.34065	7.60719	7.37227	7.66947	6.28141	5.9208	7.32226	5.60745	4.71749	7.38509	5.87197	9.09639	7.37811	8.31695	5.55892	4.85114	12.7497	8.05279	9.56038	4.25184	8.8797	6.02868
A009993_79	Head and Neck_Oral cavity SCC	HNSC	9.12189	6.6398	4.6469	4.23946	7.09367	4.66685	4.53555	1.82246	4.83501	4.78719	8.18621	11.4773	6.30833	4.75649	4.35875	4.96962	8.20737	6.73738	9.50292	4.29179	5.42893	6.11853	5.38544	8.3045	5.25091	3.95568	6.858	7.96299	7.63101	5.57688	5.7333	3.87793	4.49892	4.407	9.13269	5.13632	9.8573	8.04533	9.08157	5.27278	3.66956	12.6165	7.93103	10.5334	3.5167	7.95962	6.09908
A009993_80	Head and Neck_Oral cavity SCC	HNSC	8.32571	5.32478	3.68147	2.02559	5.3306	2.93355	3.48648	0	4.11866	3.60661	6.46619	9.2988	6.20586	2.02559	2.99355	2.54985	6.43678	6.59038	6.96097	2.13618	5.67549	7.27078	5.6663	9.21741	4.44301	1.90581	5.13804	6.83135	6.71589	2.96386	5.24063	3.73517	1.08762	4.06375	8.62913	3.83693	8.23853	7.18011	8.83939	3.86931	4.96904	13.57	7.60955	10.7902	2.83861	8.26235	4.48541
A009993_81	Head and Neck_Oral cavity SCC	HNSC	8.49813	5.68202	4.20356	5.63978	6.78905	5.57152	4.76273	3.77103	6.29151	6.52083	6.74103	9.94589	7.14327	5.1713	5.7095	4.56627	6.80613	5.32136	8.44325	0	5.20388	6.18131	7.15498	8.85625	4.20356	2.03787	6.33627	5.28528	7.19928	6.50524	6.80613	6.31556	5.37384	5.9474	8.53316	5.24202	8.70742	6.86841	8.32384	6.09016	4.24172	12.5101	8.50533	10.8005	0	8.33344	5.41337
A009993_82	Head and Neck_Oral cavity SCC	HNSC	9.33664	5.0807	0	2.82365	5.35128	4.29614	3.8136	3.40192	1.13266	3.63596	6.34129	8.29258	6.71493	3.16046	0	4.29614	7.32793	7.12883	7.59256	0	6.88648	6.88079	6.83447	8.47253	2.01945	2.38345	4.77216	6.00209	7.25067	5.80001	6.70852	0.579668	4.11426	6.97454	7.6917	6.52019	9.00996	6.97454	8.30961	7.88161	4.83232	12.9299	7.00099	10.7161	1.84353	8.18595	4.93466
A009993_83	Head and Neck_Oral cavity SCC	HNSC	8.37923	4.80259	4.91305	5.01565	7.02607	4.95238	5.29603	0.860275	6.1083	5.72491	7.76483	9.08062	7.15248	5.7915	5.60662	4.51799	7.28934	6.92093	10.0369	3.81032	6.13133	6.96967	6.83585	8.53093	5.34611	4.99067	5.20125	6.18736	7.41198	5.01565	6.76398	3.86631	5.31627	7.08034	9.5143	6.33356	8.91379	7.1581	8.40427	5.12297	4.4826	12.6197	7.45825	10.6712	3.49224	8.37199	5.75489
A009993_84	Head and Neck_Oral cavity SCC	HNSC	9.57496	7.66449	0	5.85371	0	0	5.17769	4.05488	0	2.51103	6.36725	8.12152	6.37444	2.01862	5.31842	0	6.74798	7.32029	4.36002	0	7.01715	5.56439	5.78529	8.75212	0.83635	0	5.85884	6.65665	6.96813	5.09313	6.759	5.56439	5.87918	1.49351	7.52942	5.74151	8.46049	6.28196	8.60796	7.9276	6.36003	13.0969	6.6148	10.2808	0	6.95381	5.36244
A009993_85	Head and Neck_Oral cavity SCC	HNSC	9.28823	5.50817	3.53454	4.53494	6.32337	3.68662	3.88835	1.68445	4.60025	3.98932	5.94521	8.91679	6.26011	4.20622	3.8459	2.82354	7.52187	5.34247	6.27619	2.47923	6.29604	7.03777	6.47035	8.94534	3.90912	2.53374	4.31915	6.75765	8.1091	4.56142	4.85695	3.66236	6.0841	8.28624	8.31083	4.50797	9.9678	7.37099	9.05423	6.44213	3.63769	12.7661	7.51681	10.8202	3.56103	7.65231	3.73395
A009993_86	Head and Neck_Oral cavity SCC	HNSC	8.29414	4.67292	2.45036	3.874	5.61039	3.8506	4.5033	2.01817	5.40894	3.56465	6.32156	7.89176	6.35519	2.38673	4.2408	3.17034	5.81155	6.99828	8.32418	0.542871	5.64479	5.57514	6.45938	9.01381	4.04861	3.31409	5.77475	6.39211	6.88771	3.41321	6.52365	4.5906	4.5033	4.42628	8.30602	5.18411	9.23994	6.88771	8.51945	4.45758	6.53836	13.3705	7.47824	10.5614	3.38092	7.42578	5.73058
A009993_88	Head and Neck_Oral cavity SCC	HNSC	9.48564	6.60518	5.30782	4.15031	6.80179	5.95414	5.61028	0.820664	5.87773	5.9828	5.70669	8.76112	6.81551	5.78315	5.64655	4.07626	6.65944	6.68208	6.87568	3.43664	6.55427	6.84702	6.34632	8.34567	5.86899	4.8905	5.1435	7.13473	6.97683	5.75969	5.33348	4.2614	6.11811	6.84479	6.38977	6.29175	9.15519	6.99703	8.34725	7.33376	4.4014	12.7993	7.45412	10.7137	1.08513	7.63651	5.79705
A009993_89	Head and Neck_Oral cavity SCC	HNSC	10.2953	5.89076	3.91231	3.28124	5.90624	5.60478	4.56021	0.951246	5.28374	3.96254	6.1094	8.66826	6.24343	4.12132	3.16593	2.81858	6.83776	7.08679	7.15642	2.36015	7.0255	6.66953	6.17051	8.54758	3.94266	3.07753	4.98156	7.3594	7.10926	5.21909	5.7026	3.67987	4.55367	5.24368	7.33386	4.85962	9.06472	7.3955	8.72829	7.3481	5.90368	12.9106	7.77088	10.7841	3.28124	7.87815	4.5732
A009993_90	Head and Neck_Oral cavity SCC	HNSC	9.84087	6.1329	4.60379	3.43252	6.59799	5.66787	3.81229	1.63052	3.49954	3.38605	6.24781	8.36381	6.64068	4.06918	3.31341	1.04929	5.90469	6.23148	7.83798	1.63052	6.90861	7.22639	6.69172	8.74892	3.49954	2.7784	5.47042	7.20144	6.65545	4.65369	5.56211	4.31224	5.41364	3.5212	8.37575	3.75859	9.14836	7.86152	8.48383	7.01742	5.48152	13.2469	7.6356	10.5067	3.01056	8.37798	4.61391
A009993_91	Head and Neck_Oral cavity SCC	HNSC	9.06942	5.35043	4.37884	6.57167	6.71325	4.59693	2.9263	0	4.04147	2.7352	7.3721	9.82724	6.51031	2.69374	0	6.92512	7.40779	6.63053	7.14678	0.811033	6.67648	6.94293	7.08398	8.96056	5.52013	3.35646	5.42833	6.80372	8.16462	4.76647	6.75919	3.90281	4.97984	5.10371	8.95344	4.60813	9.28104	7.60238	8.5494	6.29848	3.6661	12.4046	7.55252	10.6249	0.811033	8.13201	4.31192
A009993_92	Head and Neck_Oral cavity SCC	HNSC	7.81164	4.41377	0	2.31616	6.16943	0	0	2.67817	0	0	5.98761	8.15139	4.72915	0.736222	0.927926	0	6.98751	6.38091	5.62894	1.09712	6.2207	6.94933	5.81029	8.85357	1.92463	3.41435	5.91022	6.26578	7.78557	2.73057	4.24391	2.87723	4.77976	8.38897	6.47221	4.36488	9.20386	7.16934	7.01153	6.74799	4.39765	14.4632	7.00091	11.152	3.13221	8.44492	4.1888
A009993_93	Head and Neck_Oral cavity SCC	HNSC	9.34573	4.82386	5.33684	5.83464	5.85948	4.71916	5.4524	0.442904	5.30102	4.68621	7.24636	7.96218	7.45473	4.18674	4.60626	5.05652	7.46286	6.23094	6.82746	3.46909	7.12866	6.26853	6.2233	9.28513	5.3439	3.94818	5.55938	6.7067	7.25013	5.87905	6.31238	5.2717	4.75137	6.70396	8.51081	4.54632	9.32893	7.70003	8.97993	5.58344	5.76797	13.2144	7.85632	10.6283	3.15268	7.89047	4.69727
A009993_94	Head and Neck_Oral cavity SCC	HNSC	9.32541	5.5223	4.85592	4.2808	6.36714	5.28627	5.28123	1.28487	5.7251	4.93502	6.55206	9.14239	7.03005	5.29129	5.14922	2.97765	6.00722	6.53312	8.65896	3.47784	5.20348	6.99356	6.21167	8.75065	4.61296	4.18696	5.7325	6.95296	7.40593	5.50944	6.37188	4.07499	6.46145	6.19837	9.36583	5.8323	8.8691	7.3517	8.82306	6.46589	4.12083	12.5342	8.10115	10.7176	2.90091	8.19252	5.33569
A009993_95	Head and Neck_Oral cavity SCC	HNSC	8.74981	4.71707	4.39262	4.75187	5.96017	4.84344	5.25473	0.334385	5.44217	5.05327	5.69106	7.48731	8.06198	4.77742	4.89105	2.81546	7.8505	7.04354	7.42803	3.88208	5.29067	6.94549	5.88771	9.10725	5.74819	4.42532	5.3315	7.424	8.17125	4.22937	6.02206	2.8798	4.56883	5.77804	7.26747	5.3879	9.77518	7.66669	8.97498	5.7352	3.80133	13.3306	7.76897	10.6057	2.84799	8.04191	5.9263
A009993_98	Head and Neck_Oral cavity SCC	HNSC	9.66861	6.56487	5.71999	2.58134	6.99164	3.44566	3.69808	0	3.63035	3.3853	6.85738	9.02513	5.89614	2.75039	3.42582	0.862689	4.89693	7.13141	7.09732	0.976164	6.99501	6.76565	6.6677	8.24953	4.13682	2.16893	5.98694	6.33954	7.26721	4.69626	6.0204	5.43746	2.95803	5.26952	7.26023	6.17398	9.72297	7.84135	8.00906	4.02258	7.56689	12.5707	8.47019	10.5517	5.18353	7.80052	4.70451
A009993_99	Head and Neck_Oral cavity SCC	HNSC	9.80696	5.6489	3.99824	4.09763	6.13346	4.9972	4.19062	0	5.11711	4.59228	6.8473	8.33283	7.23029	4.38304	4.52244	3.90722	7.47967	6.94396	7.67967	2.5964	6.95347	7.23654	6.60338	8.69498	4.40538	3.49292	4.74024	7.07866	7.32563	5.27105	5.48022	3.63206	4.05587	5.38224	8.92889	5.04067	9.01949	7.48623	9.43746	7.10279	5.63005	13.2405	7.30052	10.9252	3.70592	7.50057	4.82556
A009993_10	Head and Neck_Pharyngeal SCC	HNSC	9.51901	6.64956	5.70899	0	6.8839	0	4.4548	4.53261	6.40552	0	6.33901	6.73197	6.16495	0	0	5.15558	5.67508	8.87541	7.67144	5.3706	5.00772	4.68642	5.14853	8.41731	2.91088	0	5.55236	5.14145	6.89657	3.98673	6.01811	6.93801	5.35232	9.0386	6.54883	5.52543	8.62821	7.27363	8.12427	6.76919	7.15563	13.7153	6.05624	10.7118	0	9.36876	4.42012
A009993_12	Head and Neck_Pharyngeal SCC	HNSC	8.01467	3.81439	5.35186	0	0	6.28946	0	4.41302	0	6.98247	7.60336	8.71907	6.68735	0	3.28205	6.47691	0	6.71742	6.91199	0	4.36318	0	6.0688	8.93278	5.21804	6.92922	6.54183	6.33758	6.72401	6.34188	0	2.36321	0	0	8.71079	0	8.81798	7.21101	9.31573	0	0	13.0311	7.43262	9.48065	0	8.52304	5.80818
A009993_17	Head and Neck_Pharyngeal SCC	HNSC	8.70357	6.47634	5.2797	5.19955	6.45139	4.87303	3.84985	3.97768	5.0075	5.2726	6.12438	9.73894	6.28482	5.21446	3.92428	3.83063	6.30933	7.25349	8.23757	4.12697	6.93136	6.4099	5.74257	8.57591	0	5.84192	6.56625	6.44192	7.50307	5.9213	5.33532	4.14264	4.71428	6.57205	7.71577	5.56785	9.04223	6.98234	7.92735	7.51516	6.30586	13.5177	6.89018	11.0035	4.74541	8.35153	4.67171
A009993_27	Head and Neck_Pharyngeal SCC	HNSC	6.93791	6.15821	6.3574	4.94493	6.30017	7.1892	8.51889	4.79599	8.33091	7.44683	7.49729	8.08559	6.23737	7.70766	6.79477	4.33826	7.67604	7.9235	8.47941	0	5.79372	5.69435	5.80676	9.3277	6.24378	5.82396	7.60444	5.67078	7.73747	4.61021	4.7607	6.27538	0	7.79311	7.21876	5.83248	8.71832	8.24333	9.97239	6.38953	5.95073	10.0823	8.42479	8.99333	0	7.17921	7.99927
A009993_34	Head and Neck_Pharyngeal SCC	HNSC	7.8175	6.08393	6.65703	4.76721	7.22969	7.01836	8.13941	3.53509	7.93563	7.17819	5.57541	9.68402	6.63972	6.83669	6.96379	5.08741	8.53935	7.14945	8.75857	3.98211	6.15872	5.27278	4.77516	8.22311	7.20344	5.05514	6.66346	6.80017	7.43294	5.40667	4.98151	4.99518	5.34395	6.4468	7.86852	7.07577	8.81168	6.75267	7.68356	2.66198	5.68067	12.5332	8.40115	10.2802	2.85426	8.17212	6.91967
A009993_40	Head and Neck_Pharyngeal SCC	HNSC	8.18375	5.16489	3.65071	3.43246	5.50077	2.40881	3.23646	3.11121	0	4.39124	5.85833	9.02455	6.83102	2.23957	3.17519	0.667006	3.99007	8.40668	8.56582	2.51152	7.47826	6.50978	6.36298	9.20109	3.11121	3.7798	6.21482	6.47842	7.47509	3.99007	6.84339	3.95405	3.48389	5.68786	9.73554	4.30807	9.7722	7.69564	8.58214	5.64331	4.73694	12.6672	7.95797	10.5188	3.20615	8.44368	5.39054
A009993_41	Head and Neck_Pharyngeal SCC	HNSC	7.41852	6.95584	5.95255	5.87254	6.72362	7.3214	6.97968	2.67803	7.75348	7.19394	6.62707	8.08131	7.59392	6.72145	7.12654	2.87862	7.24477	7.76724	9.13487	4.37294	5.52414	5.43143	5.82068	8.74857	6.6317	5.62526	6.12362	6.06996	7.55172	5.5635	5.82878	4.74233	6.07678	6.12691	6.67053	6.77483	9.05771	7.1845	7.47638	4.70761	5.49898	11.6145	8.30319	9.41796	4.31645	8.40895	7.12325
A009993_42	Head and Neck_Pharyngeal SCC	HNSC	8.53525	5.74197	5.65837	3.41895	5.33523	4.23435	3.02486	1.94397	4.19892	4.1845	6.40195	9.68052	6.93288	3.91441	3.74791	1.83742	6.54707	7.11496	8.36989	2.01087	6.64771	7.21144	5.85097	8.44628	4.27574	3.1036	6.54425	8.5954	7.75091	4.43036	6.05097	3.39411	4.66134	4.31598	7.34788	5.88703	9.17375	7.13102	8.54269	7.5561	5.68165	12.0928	7.30854	10.6489	4.16994	7.77517	5.48979
A009993_43	Head and Neck_Pharyngeal SCC	HNSC	8.80834	4.93114	4.33269	3.72727	4.48095	5.23946	2.23351	1.11005	3.93008	2.62213	4.97348	8.84586	6.85701	2.57891	2.48836	2.99528	6.94475	7.43602	7.19429	3.05959	6.15781	7.54532	6.54515	9.22325	3.36966	3.0278	4.16744	7.89178	7.00723	4.87863	4.92252	3.41952	3.23691	2.89311	8.90065	3.51435	9.25535	6.13933	9.21136	5.97399	7.27944	12.9863	7.87847	10.8148	4.44529	7.08267	3.12115
A009993_9	Head and Neck_Pharyngeal SCC	HNSC	9.13481	6.51178	7.49308	4.29784	6.90233	4.17149	4.42513	0	4.72417	4.34544	6.17889	8.82481	6.12195	4.62158	4.21057	0	6.39505	6.27728	8.83683	3.49276	5.37297	7.76659	5.22813	8.69073	3.53442	4.38013	7.10951	8.03775	7.18012	5.5357	6.88632	4.73315	4.62158	5.98964	9.63099	4.7685	8.15425	5.71401	7.90009	5.63959	5.00176	12.2833	8.51259	10.4875	3.55482	8.22037	4.90183
A009993_44	Head and Neck_Sinonasal SCC	HNSC	8.46546	5.19671	0	0	5.52197	3.32046	1.98895	1.98895	3.38929	4.37357	5.81667	8.22932	7.29088	0	1.41565	1.50106	7.03931	6.27641	6.83448	1.98895	7.14923	7.29686	7.68462	9.51623	3.79649	1.79965	5.77441	6.38713	7.44027	4.40715	6.04002	1.32486	0	3.91015	6.73441	3.1721	9.32708	7.03395	9.40463	6.54378	5.23461	12.846	7.15418	10.839	5.06966	8.20646	0.890826
A009993_45	Head and Neck_Sinonasal SCC	HNSC	8.85923	7.54281	6.08138	3.16297	7.41986	5.53662	4.61476	0	4.55877	3.76765	7.31673	12.1994	7.06201	3.28302	3.03201	5.77642	9.77967	7.77247	10.6087	3.05917	6.9062	6.19593	5.3999	8.86886	6.66234	2.10213	8.01283	9.15783	7.74451	4.92637	7.14516	4.26423	4.99126	5.20088	9.83988	3.59282	8.94227	6.9118	7.6235	4.36561	3.84771	12.5055	8.34071	10.031	4.29882	8.22631	4.3326
A009993_46	Head and Neck_Sinonasal SCC	HNSC	8.10367	8.21424	6.31159	0	6.07251	0	1.22962	0	0	3.01506	6.42324	8.18996	6.64814	0	1.14706	0	5.66117	6.73902	5.80273	2.26999	6.63494	6.27074	6.25111	8.69159	0	0	7.08368	8.01261	7.62451	5.40554	5.30917	0	0	2.30849	4.47902	2.94348	10.5563	9.59369	7.84677	6.4078	4.56897	11.7861	8.28774	10.245	4.40988	8.17115	0
A009993_47	Head and Neck_Sinonasal SCC	HNSC	13.1132	6.02974	5.77013	5.10163	7.01688	4.04709	5.54721	1.36126	6.18766	5.24008	7.89403	9.22846	6.50702	4.74298	4.61309	3.2063	6.48036	6.56672	6.55694	3.72253	4.90595	8.12406	5.22039	8.81456	5.06345	3.37609	6.31613	6.1698	7.85785	6.09067	5.21044	5.53131	3.88143	4.53553	6.5131	4.38446	8.57345	7.40598	7.7615	4.51142	11.0821	13.4773	7.95934	9.69635	4.37559	7.59657	5.07993
A009993_48	Head and Neck_Sinonasal SCC	HNSC	10.0516	6.99277	5.92108	4.85493	6.30525	4.66378	5.07582	2.11549	5.45401	4.64089	6.31492	8.53587	7.07761	4.8349	5.26235	3.78414	5.99515	6.80305	8.96049	3.87848	5.64634	6.15717	5.96782	8.54	4.09605	4.2752	6.32692	6.56643	7.48246	5.16944	6.58454	5.3018	6.40145	5.29204	7.91414	5.23204	8.99324	6.97152	8.96664	6.24581	6.75233	12.3049	8.43136	10.8006	3.57464	8.38791	4.73756
A009993_49	Head and Neck_Sinonasal SCC	HNSC	9.78657	7.60861	0	0	6.34353	0	4.35679	6.24496	6.30211	6.4294	0	8.43107	5.33661	6.99069	0	4.89157	7.04611	5.4859	7.539	0	5.7293	7.06274	0	7.7242	6.61281	0	6.27025	8.13532	0	6.48599	5.92846	0	7.00582	6.13524	7.06067	0	8.80428	7.75523	8.3664	6.91485	4.40975	12.4326	6.70839	10.2632	0	7.3855	0
A009993_50	Head and Neck_Sinonasal SCC	HNSC	8.99633	5.45436	6.67345	3.70595	7.0954	4.43227	5.02054	0	5.17837	5.08795	6.15011	8.52093	6.4904	4.86268	4.81041	3.66239	7.57619	7.18151	8.72529	2.9532	3.99063	7.45163	5.69317	7.56835	4.18789	3.67706	6.76383	7.74581	7.31411	5.05464	5.86955	4.36139	4.77676	4.90691	7.01397	4.78355	8.95216	8.12455	8.91009	2.90417	6.42456	12.7897	7.32812	10.4282	4.20823	8.41717	4.02544
A012446_11	Hepato cellular carcinoma	LIHC	10.2694	5.41269	6.23306	3.25017	5.36524	0	2.5457	8.42441	5.59517	0.020568	8.27406	7.20992	0	1.7276	0	10.492	7.7583	7.85452	7.56705	6.62094	6.39935	8.35119	7.44302	8.70654	6.77718	4.46927	4.95932	6.66733	7.25402	5.95177	8.19822	6.14681	0	5.62234	7.10789	0	9.69162	8.28579	11.5242	6.85368	6.12323	11.5835	6.75587	9.78963	2.48779	9.12447	5.31616
A012446_13	Hepato cellular carcinoma	LIHC	13.5076	7.27743	4.09849	4.28315	6.76483	5.90725	5.11578	9.20034	9.93676	5.26951	6.73346	6.38881	5.36813	5.19469	5.09947	10.6508	10.8131	6.90753	6.744	9.0932	6.74923	7.59795	6.65191	8.97411	7.35506	8.27391	6.31302	7.99183	7.80829	9.02574	8.10033	3.84814	5.53511	7.86005	7.222	5.67379	9.13081	6.34797	11.7301	8.55532	7.20304	11.777	7.94695	9.7218	3.33813	9.0932	5.85961
A012446_19	Hepato cellular carcinoma	LIHC	11.469	7.43615	3.89425	4.28946	7.79038	6.15853	5.07092	8.88898	10.7728	5.0419	8.03827	4.96668	6.92248	4.4746	4.99724	11.9382	10.3507	4.16039	5.71947	9.06067	5.1815	8.88286	7.59443	8.78773	9.02959	9.15686	5.5023	7.80988	7.63872	8.22415	8.66105	4.31395	4.45272	8.2402	5.5023	0	8.31792	7.10893	11.7665	9.14411	0.860631	10.4726	8.05834	10.1103	2.45879	9.02867	4.01863
A012446_21	Hepato cellular carcinoma	LIHC	13.2482	8.50729	0	0	6.26229	5.68899	3.66125	10.8243	8.71599	0	8.52434	6.51274	5.66682	4.54045	5.76399	11.217	10.7949	6.77353	5.48873	8.99931	7.25797	8.69561	6.51894	9.2027	6.9809	8.95426	5.53841	8.14189	7.31609	9.10819	7.83404	3.46968	4.65749	7.05531	8.00723	6.32733	9.32629	8.29065	13.2957	8.11349	6.03021	11.4971	7.48397	9.95016	0	8.89709	6.67146
A012446_23	Hepato cellular carcinoma	LIHC	13.1843	7.47778	5.42622	5.31106	6.65905	6.19669	0	10.0919	12.094	3.90288	6.87312	3.66097	6.96741	3.73432	5.22461	11.5409	10.2939	5.60309	5.82919	9.68911	5.99507	9.10684	7.31396	8.83086	8.08539	9.39464	3.62284	9.33177	7.75174	8.10281	8.79809	4.61618	4.43002	8.11488	7.79952	3.54343	8.37495	6.3269	8.07837	10.6881	5.61284	10.4588	7.68393	9.56076	3.06361	8.32388	0
A012446_25	Hepato cellular carcinoma	LIHC	13.897	7.90597	4.5044	3.50732	6.70647	5.62311	5.4224	10.5718	10.2668	5.12955	8.82824	6.19798	5.62311	5.40574	4.3032	12.4507	11.0819	6.9151	6.52553	8.91616	6.35376	8.57986	7.12813	7.19268	8.20936	9.1379	5.88592	8.99485	7.93528	8.78703	8.01434	5.31942	5.99018	7.01185	7.25912	4.95733	8.47395	7.07643	8.64341	8.9337	5.08839	11.4902	7.54051	10.095	3.68352	8.92641	6.12861
A012446_27	Hepato cellular carcinoma	LIHC	13.6526	10.1279	6.28494	6.2034	7.28146	6.18464	3.67277	10.1985	9.19696	3.94218	7.86674	7.58313	6.23566	5.29186	0	11.6213	9.71902	6.86758	6.8967	8.82375	7.06002	8.74029	7.4021	8.72414	7.86821	9.04272	7.94964	8.02804	7.93006	8.82678	8.90193	6.53501	5.87514	8.44256	6.6489	5.01221	8.72657	7.52651	9.1536	8.95063	6.91957	11.2996	8.29839	9.20338	3.30693	8.90551	5.51854
A012446_29	Hepato cellular carcinoma	LIHC	14.3928	6.64286	0.968892	4.3945	6.28478	4.86414	0	8.9335	9.0411	0	4.22649	5.12533	4.13453	0	0	10.1134	8.55876	4.82054	3.9309	8.2628	7.22535	7.8812	6.27942	8.08994	1.16758	7.7537	5.0136	7.92475	7.76716	6.4702	6.68399	0	0	8.58723	4.18124	0	8.69478	7.55297	13.5921	7.96201	5.50171	11.3668	6.75519	9.66798	0	8.28969	0
A012446_3	Hepato cellular carcinoma	LIHC	12.5461	7.22359	5.58174	5.27861	8.11575	7.57049	4.9357	9.63195	11.5257	3.23691	4.24306	6.04537	6.46791	4.39896	4.91518	9.45669	10.6453	7.88201	7.5965	9.98254	6.67735	9.28441	7.74921	8.47767	8.15566	9.95013	5.5947	10.3225	8.17305	9.56849	7.85264	3.16921	4.3691	8.55596	8.74512	0	9.38576	7.37401	6.3352	7.66261	4.71607	11.0946	7.93393	10.4044	4.9357	9.63744	6.2881
A012446_31	Hepato cellular carcinoma	LIHC	13.759	6.8773	5.8372	3.14663	6.91839	5.59958	4.99461	8.29389	9.03677	6.37877	7.81467	6.58001	5.80833	5.06137	5.84669	10.9622	10.8932	6.77161	6.10584	8.95464	7.54992	8.03829	6.83499	9.5409	6.16015	8.07105	5.90238	8.32818	7.62908	8.86405	8.02162	4.48828	5.30122	7.74784	7.22542	4.536	9.34882	7.97476	11.7523	8.04861	6.70009	12.3981	7.82911	10.1744	2.80086	8.48535	5.71811
A012446_33	Hepato cellular carcinoma	LIHC	12.8728	6.27284	4.57758	0.542255	5.88445	3.77713	4.13918	3.8829	4.65427	0	6.40299	7.7428	5.62724	3.04173	2.1124	7.77235	9.44563	7.84121	5.57296	6.0806	5.98288	8.53888	7.21936	9.09022	4.11767	1.71424	5.73709	7.69278	7.47751	5.79243	6.71368	3.66299	0	3.50631	4.65427	2.1124	9.58487	7.54955	9.62401	6.67003	6.763	11.7017	8.75975	11.0941	4.13918	8.95352	2.4241
A012446_35	Hepato cellular carcinoma	LIHC	11.9833	7.25967	4.30316	5.31083	6.81701	5.91947	5.16507	10.147	11.2056	6.3462	8.16509	5.85511	6.38724	5.68453	5.81808	11.6615	10.3773	7.48668	6.28238	9.01503	5.833	8.55098	7.15069	7.90037	7.92148	9.02644	6.59855	8.75678	8.10794	9.17591	8.23279	6.59417	5.26753	8.08785	6.92197	3.3719	9.2466	7.04568	9.73446	8.96847	5.75677	11.4567	8.0548	9.4473	4.87892	8.82744	5.31083
A012446_37	Hepato cellular carcinoma	LIHC	10.0458	7.27304	3.91218	3.7204	7.09909	6.11202	5.76578	11.1843	10.3845	5.01746	7.40252	3.64135	6.88418	5.25724	3.46895	11.4971	8.88002	4.72974	6.18815	8.83411	6.24718	8.26068	7.54686	10.0213	9.28403	9.30929	6.47701	7.75674	7.97393	7.84464	7.88808	5.5447	5.86189	10.2635	5.1182	2.9182	8.51093	6.76184	8.15082	10.2131	0	10.2233	8.18024	9.25224	3.66819	7.42433	4.65122
A012446_39	Hepato cellular carcinoma	LIHC	14.6247	7.05527	4.14289	2.77109	7.80908	6.06344	3.6889	6.90939	8.79401	3.7366	7.57653	6.17586	5.96173	3.0607	3.0607	10.077	9.94364	5.31391	6.21849	8.35994	7.2872	8.6628	5.86845	8.5989	4.58212	8.55633	4.81105	8.22743	7.83533	8.74601	7.62328	3.0607	4.34108	6.5442	4.79986	3.20335	8.81083	8.28772	12.0731	7.79083	5.69215	10.8518	8.02137	10.0299	3.48053	9.59951	5.01826
A012446_41	Hepato cellular carcinoma	LIHC	13.4188	7.46151	5.83868	6.30202	7.50301	7.74703	6.55969	10.0253	8.74236	6.66267	7.67105	7.5936	6.63094	6.1005	5.44748	11.1509	10.9338	7.48537	7.022	9.11253	6.28852	8.82648	7.63151	8.96655	8.43299	8.18241	6.19757	9.70932	8.00191	8.36389	7.36836	4.59495	4.81802	7.72716	7.82856	5.70283	9.04891	7.60725	7.1618	7.39064	5.88426	12.0456	8.22022	9.95283	0	8.78503	6.68859
A012446_43	Hepato cellular carcinoma	LIHC	9.62939	6.32326	4.94151	4.51727	6.39822	6.6232	5.36342	9.65975	10.2203	4.64588	8.54327	8.46891	6.22144	4.64588	4.57585	12.0491	10.3461	5.82845	6.83287	8.87461	6.36953	9.58195	7.17595	8.62789	10.228	8.32584	3.61167	8.15865	7.45291	7.07548	7.93216	3.79545	4.42469	8.41878	4.32575	3.52513	8.8651	7.59067	7.06274	9.9717	4.56142	12.0422	8.01123	10.4028	1.78513	8.08241	4.94151
A012446_45	Hepato cellular carcinoma	LIHC	13.9835	8.95267	5.17224	6.23591	7.82121	6.60978	0	9.28669	9.89831	1.0192	6.72629	0	6.34406	5.69766	0	10.8146	9.33861	7.31536	6.82665	8.9831	7.23335	7.81746	7.5412	8.84081	5.92365	9.12782	6.2471	8.66637	7.41792	9.20012	9.01454	6.68575	3.51282	7.96366	7.1223	5.77699	8.2737	8.39935	11.5472	7.8324	7.403	11.0563	7.61646	9.83206	4.91602	8.67261	6.98203
A012446_49	Hepato cellular carcinoma	LIHC	12.2573	7.25319	4.96725	4.68384	7.84781	6.3224	5.07172	10.8566	11.1172	6.31178	7.52106	5.46604	6.4873	5.03342	5.52243	11.2129	9.66912	5.89412	7.02176	8.92521	6.4635	9.41237	8.05156	8.54221	7.00537	10.2082	5.62041	8.70637	7.08553	8.18855	8.39141	4.79484	5.0463	8.42014	5.95001	5.05906	7.98289	6.96185	6.37949	9.85122	5.75984	11.378	8.36081	9.98431	3.89121	8.38635	6.3224
A012446_5	Hepato cellular carcinoma	LIHC	13.0035	7.61392	5.08424	5.34138	7.28706	7.85376	4.98131	9.38659	9.89423	5.3134	8.53566	6.06649	6.7431	6.18703	3.45321	11.608	11.5466	6.65109	6.44087	8.22434	6.62287	8.107	7.51605	8.71879	6.42788	8.42234	6.90653	9.01648	7.82928	8.80294	7.77132	4.81167	6.62287	8.38922	7.68115	4.37061	8.92468	7.74538	7.54641	8.20543	5.86921	10.749	7.48816	9.91008	6.00659	8.22996	5.61791
A012446_51	Hepato cellular carcinoma	LIHC	13.5641	7.47379	5.4846	5.7796	6.2755	5.80365	0	9.57744	6.19777	4.79607	7.82468	8.15612	6.72167	4.43874	2.78878	10.4133	11.0831	7.36484	7.22579	6.40063	6.86572	8.12877	6.61425	8.56004	0	6.01207	4.32368	8.52936	8.30171	7.20427	7.67495	5.73026	3.16063	5.90941	6.20501	5.0261	8.92763	7.13581	10.5188	6.84732	5.5656	11.6868	7.46326	10.1523	4.37595	9.14843	6.2014
A012446_55	Hepato cellular carcinoma	LIHC	11.0268	6.87607	5.35629	4.41933	6.76437	4.8564	4.5401	8.9286	9.99508	1.72446	7.29002	6.34481	6.07077	4.379	3.67176	8.46898	8.95941	4.61727	6.5312	9.29729	6.06866	8.93092	8.12472	8.41804	6.75914	10.1656	6.12056	8.84469	7.95674	9.05185	8.11605	4.89505	0	7.99949	6.35351	4.39931	7.83776	7.09421	9.57997	7.7988	5.1679	11.3206	7.6647	10.5192	3.07342	8.30776	5.26333
A012446_57	Hepato cellular carcinoma	LIHC	13.4625	6.4091	4.13182	4.01807	8.47622	6.21626	5.30236	7.92765	11.4378	5.51646	7.41821	5.53726	7.83412	4.65381	4.40503	11.0784	9.0231	3.20537	6.24814	9.10982	5.89233	9.62098	6.44805	8.30945	9.85638	8.68514	5.31445	8.92887	8.40022	7.90982	8.48428	4.6914	4.88229	8.83542	6.05258	4.86594	8.80787	7.4893	10.2531	9.81494	7.07849	11.0052	8.16661	10.2594	4.33549	8.44767	5.05084
A012446_59	Hepato cellular carcinoma	LIHC	14.7776	8.03537	4.97847	5.73567	6.87153	6.55702	1.08479	8.08621	8.64481	4.90957	6.99306	7.39454	6.26321	5.8723	6.08721	10.1906	9.31575	6.7546	6.23533	7.78721	6.37477	8.00432	5.32385	8.5105	6.42994	6.90731	6.20114	8.09865	7.48966	6.16613	6.94567	6.16021	5.21385	7.34582	7.95217	4.7294	9.63992	8.32055	13.066	7.63972	5.91511	11.928	8.08465	10.1734	3.37218	8.51399	5.65378
A012446_60	Hepato cellular carcinoma	LIHC	13.5144	8.23208	6.08836	5.80463	6.81228	5.80463	5.96753	8.83152	9.13874	6.97437	7.04906	6.57555	6.78075	5.60304	6.22349	9.83726	9.35757	7.2752	7.4255	8.34688	6.06237	7.2752	6.78075	8.63833	6.85832	8.7443	6.30333	8.9192	7.43566	9.65471	7.79651	6.82779	5.21197	8.28641	7.15123	5.89575	9.56384	8.01889	11.8435	7.8354	6.66462	11.5725	8.11685	9.79842	5.75681	8.55224	5.70735
A012446_61	Hepato cellular carcinoma	LIHC	13.0305	8.12729	5.63087	5.62117	7.20767	5.50995	5.80373	9.22955	9.7838	5.90312	8.43743	5.56157	7.34068	5.63087	5.49941	11.2687	10.3901	6.63924	6.68185	8.44707	6.61012	8.8357	6.24371	9.78923	8.2582	9.48281	6.70039	9.54696	8.01698	8.92807	8.11525	6.19224	4.71773	6.67249	7.43503	5.16755	9.30872	8.33733	8.6914	9.13816	4.78875	12.1687	8.19259	9.77508	4.45928	7.60702	5.61141
A012446_62	Hepato cellular carcinoma	LIHC	13.6923	8.08552	5.50599	5.26815	7.50887	7.54711	4.90223	10.4264	9.77992	5.27889	7.75166	7.05136	6.10335	5.14449	4.661	11.0563	11.0858	7.12459	6.55577	8.39272	7.3827	8.33218	6.51549	8.39519	6.0098	8.88417	6.33184	8.80377	7.13053	8.37032	7.49282	5.07229	4.97003	7.99565	7.06072	4.81643	8.64793	8.20288	12.3424	7.3576	7.29289	11.8759	7.78404	9.99657	4.52336	8.72354	5.69416
A012446_63	Hepato cellular carcinoma	LIHC	10.7818	8.57981	6.6246	6.64335	6.342	5.29652	2.81436	10.4957	10.758	5.76219	7.62979	3.10147	6.65078	5.97844	6.7301	10.1957	9.59854	6.74059	7.64289	8.12472	6.98654	8.18866	7.91698	8.46224	6.45668	10.3772	6.87039	8.72329	6.85117	8.23513	8.79044	4.39051	5.85519	9.38176	7.76605	3.57758	8.74255	8.09642	6.53908	10.1144	6.62837	11.6418	7.85881	9.18722	0	8.22521	7.65403
A012446_64	Hepato cellular carcinoma	LIHC	11.9474	7.43313	5.88893	5.36063	7.98857	6.57433	5.31746	11.36	9.9795	5.1796	7.02035	4.41977	7.24722	5.46323	5.06681	11.2231	9.76979	5.21532	6.51824	8.93452	4.31392	9.16129	7.38428	8.8018	8.01076	9.67784	5.78183	8.99999	6.91929	8.28177	8.16941	5.1796	5.64883	8.72851	5.6401	5.05372	8.37289	7.70847	7.00682	10.7843	5.91813	11.0167	7.35789	9.65092	4.62846	7.35255	5.81325
A012446_66	Hepato cellular carcinoma	LIHC	10.7354	7.0831	4.86002	3.96529	7.45373	6.46278	4.26156	10.1982	9.46603	4.71709	8.5871	4.65571	5.10932	4.1767	4.03926	12.3817	10.2916	5.64765	5.77579	9.12186	6.12057	9.57987	7.88166	8.92455	10.1506	8.70257	4.99005	7.82702	8.67866	7.96783	8.08888	3.30271	5.0147	8.20993	5.35116	4.08654	8.94394	7.90986	5.54135	8.11477	5.67884	11.9673	8.21791	10.0819	5.39877	7.23772	4.45414
A012446_69	Hepato cellular carcinoma	LIHC	11.3277	7.84043	4.81502	5.30453	7.68966	7.08693	1.64715	8.90635	8.66095	3.9461	6.70196	6.15705	5.73244	4.94852	5.23653	10.6991	10.7234	7.02781	6.85719	8.44258	5.0901	7.65101	7.46668	8.33898	6.0222	8.41208	6.81701	8.63478	7.33469	8.38485	8.03312	4.14466	4.71862	6.73314	8.19638	6.13854	9.2176	8.49445	12.2808	7.72421	7.63459	12.2736	7.4329	10.0049	3.71578	8.97185	5.33736
A012446_7	Hepato cellular carcinoma	LIHC	11.2051	8.63994	7.72591	6.42081	6.8453	4.006	0	11.0692	11.3152	5.24977	7.42434	6.76981	5.1037	6.35776	6.24382	10.967	8.61724	8.12093	7.24084	8.2722	5.72981	7.10153	8.09022	9.29606	6.75521	8.62127	6.17233	6.20852	7.90858	6.70543	8.29425	5.71981	4.4057	10.3659	6.03399	0	7.58161	7.00196	6.59494	10.1447	7.11303	9.62606	6.7355	9.16039	0	7.29905	7.24084
A012446_70	Hepato cellular carcinoma	LIHC	12.7513	8.09356	5.06078	5.78971	8.01238	7.16716	4.01833	9.93769	9.30854	4.01833	6.87834	4.80585	6.71762	4.47552	2.34325	9.13581	9.10364	5.17947	6.72197	8.36804	5.42348	8.58428	7.3914	8.92073	6.32416	9.73242	6.26573	9.28814	8.22204	9.55838	8.23123	4.57512	4.5361	8.9055	8.27632	4.10086	8.18783	8.17994	11.8109	6.80227	4.32342	10.6523	7.9691	9.68249	5.36901	9.62555	6.00503
A012446_71	Hepato cellular carcinoma	LIHC	14.5122	7.53138	5.4355	3.97793	6.60309	7.71075	5.19659	8.62962	9.82862	4.25243	6.65128	6.88085	5.81276	5.97303	4.33344	10.2121	10.6234	4.23145	6.40182	8.61653	5.20738	9.0244	7.46776	8.63262	5.9981	8.73214	5.9084	10.1765	7.37753	8.75805	8.97555	5.13013	5.18573	7.33636	5.32099	4.82863	9.10448	8.12187	7.6046	9.38777	5.20738	11.4824	7.89383	9.90556	3.70102	8.31749	4.72735
A012446_73	Hepato cellular carcinoma	LIHC	10.1214	6.10357	3.93239	4.54461	8.62207	6.22861	5.17535	8.00583	8.98286	7.28043	8.46807	5.72391	6.40188	4.66095	5.06041	11.9122	10.4957	5.61274	6.58282	8.30724	7.07619	9.52778	6.73266	9.06466	7.14479	7.79209	5.14746	8.97891	8.78666	6.6052	7.29428	5.07529	5.83006	7.1389	6.19948	5.27322	8.86937	9.38631	8.01358	9.93057	4.09695	11.2613	8.27001	10.2171	5.51791	8.62418	5.33633
A012446_74	Hepato cellular carcinoma	LIHC	10.7251	7.48209	5.90207	6.15359	7.9403	6.7314	5.25628	11.0837	9.93033	5.38603	6.50256	5.5519	6.47852	4.27342	4.64577	10.5195	10.7357	7.49892	7.19394	9.97741	5.57929	9.43441	7.80956	8.71444	7.97164	10.342	6.14139	10.0029	8.03071	9.74624	7.73845	4.44204	5.01017	8.4971	6.92885	5.57021	8.71238	7.46995	7.05127	9.28716	4.99669	11.3787	8.23969	10.2654	4.4618	8.31358	5.64124
A012446_75	Hepato cellular carcinoma	LIHC	14.2347	6.92652	4.35424	4.45116	6.59016	4.88503	3.50553	7.85755	7.83078	3.46896	6.28826	4.43229	6.14495	3.85637	3.46896	10.5578	8.74454	5.1272	5.97282	9.23706	6.99884	9.31059	6.98919	9.26599	6.12746	8.14079	5.19593	8.00371	9.11812	7.95827	8.086	3.88441	4.20659	6.91297	7.62598	3.91191	9.69595	8.45077	11.9714	8.79987	6.12746	11.8103	7.03055	9.84429	4.52426	8.45895	3.70737
A012446_76	Hepato cellular carcinoma	LIHC	12.6611	8.67726	6.15318	6.12613	6.73977	6.29963	6.30567	8.38511	8.95704	5.83172	6.69903	6.28747	6.60906	5.52494	5.52494	9.6146	9.91108	7.62298	7.38407	8.12643	7.31387	7.19195	6.70818	8.36933	6.68982	7.21781	6.18631	8.49627	7.41235	8.09886	7.82158	4.91529	7.25576	7.64935	6.42149	6.50263	9.33999	8.1213	12.4269	7.30484	5.77187	12.2858	7.72795	9.48215	3.22459	8.62265	6.19935
A012446_77	Hepato cellular carcinoma	LIHC	9.11275	9.20815	7.36684	7.23905	8.01098	7.01176	6.83754	8.23179	7.34462	7.41223	8.30163	6.97277	7.44868	6.9191	6.91362	9.76094	9.12109	6.40563	8.38516	7.98248	5.98748	6.10752	4.84857	7.96272	7.00147	7.72378	6.70426	7.85106	8.5871	7.95473	7.41223	6.78149	6.94887	8.05021	7.7112	6.77546	9.15689	8.41746	9.05232	8.66743	5.82186	10.8826	8.5075	9.13646	2.16927	9.20254	7.10124
A012446_78	Hepato cellular carcinoma	LIHC	12.9937	8.15376	5.86043	5.99856	7.01982	7.36738	6.02035	9.77373	9.90152	6.05595	7.39544	6.93824	6.17729	5.45382	6.56599	10.2574	10.2462	6.81484	6.60015	8.48416	5.59602	8.97177	7.23388	8.64474	7.26463	9.2582	5.14556	8.98568	7.35314	8.3284	8.04281	4.466	7.6118	8.56297	6.44769	5.53678	8.60203	7.65887	8.95866	7.50767	7.44461	11.6403	8.13057	9.68784	0	8.52791	4.78731
A012446_79	Hepato cellular carcinoma	LIHC	13.3887	8.4865	6.34458	6.16737	7.53508	7.32664	5.8079	9.97095	9.62496	5.18403	7.73318	5.59661	6.83841	6.01854	5.97207	11.0207	9.5636	5.94483	7.21705	8.60869	6.38568	8.63663	7.06088	8.12016	5.8079	8.88794	6.88573	8.55228	8.40013	9.34138	7.96101	4.70486	5.86715	8.00618	5.62263	6.57969	9.83752	8.25934	9.486	7.51206	6.17325	11.5366	8.40138	9.35244	3.54795	8.62165	6.52556
A012446_83	Hepato cellular carcinoma	LIHC	12.8016	8.2198	5.65799	7.05174	6.4392	6.62957	6.33369	9.24704	9.67537	6.85332	8.41258	5.52735	6.37986	6.84237	6.5941	10.5851	9.95655	6.56443	7.69948	9.28241	7.1834	7.32582	7.29804	8.52213	7.74723	8.79059	6.8062	8.21344	8.01806	9.14156	8.13933	5.52735	6.73694	8.54595	6.72208	6.82579	8.8181	7.96605	9.90354	8.5727	6.20709	12.0286	8.59244	9.27886	0	9.17849	6.37606
A012446_84	Hepato cellular carcinoma	LIHC	10.4021	8.57503	5.94698	6.98528	0	5.18397	0	8.69214	7.02835	4.24398	7.91047	4.47738	6.98236	6.07847	5.44356	10.2431	9.28185	7.64867	7.52982	7.91047	7.27715	6.9197	7.9896	8.89656	6.14781	7.72046	4.57356	8.72916	7.8397	7.91047	8.35812	5.8089	5.99409	8.20387	7.28428	5.25338	9.76354	7.88726	7.69217	8.37379	7.62829	12.2251	7.25315	9.54962	3.0797	6.84779	6.90744
A012446_85	Hepato cellular carcinoma	LIHC	13.6963	8.42126	5.33607	5.80568	6.63664	6.65864	6.42624	9.03749	9.3752	6.60678	7.25019	8.22025	6.52533	6.29664	6.96553	11.0309	10.3569	6.60678	7.44418	8.73425	5.88868	8.37329	7.09216	8.50357	7.267	7.91838	6.41336	8.53364	7.69004	8.06008	7.90617	5.92543	6.28726	7.16055	7.0004	6.31522	8.83105	7.86104	10.1676	8.46975	4.47931	12.235	8.07379	9.27612	1.55711	8.44043	6.86191
A012446_86	Hepato cellular carcinoma	LIHC	14.2612	7.96314	5.86286	3.49483	6.08812	3.38271	5.07688	7.24032	6.42177	4.99026	8.56847	10.1763	6.74264	5.01554	4.77025	11.2654	10.4534	8.0801	6.81642	7.41911	6.64475	8.00003	7.34874	9.52505	5.66934	4.59683	5.88361	7.47714	7.82696	7.39523	8.48721	5.06482	6.05801	6.3087	5.33967	4.95148	9.61671	8.14312	7.63638	7.89666	4.07834	13.0475	8.19798	9.79566	0	8.84194	6.22988
A012446_89	Hepato cellular carcinoma	LIHC	11.2023	7.68624	4.98462	4.15854	7.22088	6.97625	0	10.9288	10.5168	1.52264	8.99102	3.71438	5.83033	4.33804	4.96654	12.0416	11.0601	5.53143	6.27436	9.18628	6.1755	10.0365	6.69254	8.25613	7.59208	10.5551	4.28065	9.47716	7.09337	9.46594	8.75464	3.19893	4.02512	8.97867	7.59503	3.57812	7.6009	7.05538	5.89868	9.9092	5.56787	11.115	8.12777	11.2626	0	8.68723	6.07781
A012446_9	Hepato cellular carcinoma	LIHC	13.847	8.76746	0.739785	3.33512	5.60751	6.52978	4.66701	7.49235	8.66097	3.79909	7.0341	7.7603	4.45675	5.32018	3.71747	10.1603	10.0333	6.92925	7.07154	7.81773	7.47383	7.65463	7.00859	8.63064	4.50619	8.46859	5.59614	8.47015	8.28779	8.36184	7.70843	6.11745	5.36106	7.5257	6.55349	4.05309	8.81606	8.34496	11.2654	7.91704	6.19488	11.7126	7.72941	9.60224	0	8.58247	6.02718
A012446_90	Hepato cellular carcinoma	LIHC	13.3028	7.32057	3.28287	5.06523	7.26994	8.00062	4.83812	9.96565	11.7689	5.84397	8.06942	6.61378	6.71334	4.77248	3.15134	10.4111	11.2735	6.82006	6.64162	8.64643	6.60752	9.59518	6.927	8.68781	7.53201	9.33593	6.07023	9.71139	7.27784	8.9644	8.37787	3.51465	4.54243	8.93844	8.4505	5.47592	8.66689	7.01949	10.3029	8.32162	6.59808	11.603	8.00539	10.0842	4.00843	8.64337	5.60722
A012446_91	Hepato cellular carcinoma	LIHC	13.4568	8.17062	5.30851	3.99497	7.31796	7.16384	3.19804	8.91329	9.83563	5.20938	7.56996	5.55915	5.43927	0	5.42671	10.1041	10.2412	6.66765	6.81943	8.93672	6.77059	8.83112	8.25826	9.00798	7.02914	9.38988	5.64837	9.41234	6.83377	9.54241	7.63416	6.43043	0	8.00102	7.20486	5.14951	9.28944	6.9698	11.1409	7.46027	7.65852	12.4631	8.74777	9.60016	5.10292	9.08291	6.02669
A012446_92	Hepato cellular carcinoma	LIHC	14.3432	8.33168	4.87361	6.40571	6.92178	6.31725	5.03592	8.59165	7.87111	5.28588	7.97929	6.13019	5.9698	4.94801	4.26534	11.8586	9.99707	7.58376	6.08144	8.43877	7.12788	8.80811	7.86392	8.67068	7.68241	8.71263	4.91129	8.50034	8.82918	7.51506	7.38049	6.53806	5.0014	7.41369	7.11582	5.18181	9.52669	9.03734	13.8707	7.45254	6.10602	11.7472	8.45162	9.8146	5.34215	8.99629	5.68441
A012446_93	Hepato cellular carcinoma	LIHC	10.1326	7.97177	5.66245	6.46225	5.12711	3.62373	0	10.0091	9.37575	5.57656	7.70178	0	7.41507	5.59256	4.43571	10.7148	9.28266	7.65111	7.30283	8.02728	6.50937	7.24073	7.41731	10.151	5.0009	7.76669	5.77891	6.08067	8.69409	9.90287	8.30244	6.57527	0.20125	8.35264	7.62801	3.98062	9.00628	7.62801	5.93139	7.62217	7.86218	12.3532	8.07931	10.123	0	6.35845	7.2177
A012446_94	Hepato cellular carcinoma	LIHC	13.3316	7.02442	5.23637	5.52388	5.98679	4.99915	5.20622	8.95792	8.87892	4.75728	7.87261	6.58724	7.18501	4.87691	5.31379	11.6749	8.66012	5.65612	6.67422	8.48184	7.83699	8.58304	7.15639	9.31527	4.87691	8.81627	5.19604	6.46103	8.61015	6.94147	7.21559	5.22639	5.37829	8.72621	5.40508	3.813	9.7275	7.83371	11.8754	10.0876	4.26685	12.0005	8.55542	10.3903	3.45119	7.87421	5.98679
A012446_95	Hepato cellular carcinoma	LIHC	11.7641	7.82831	5.00045	3.50499	4.87193	6.97213	6.66926	10.8302	10.6655	4.94676	7.27773	4.833	6.21147	5.74003	6.20386	9.79681	10.7074	5.61939	6.71814	9.20777	4.87193	8.71228	7.43548	8.33783	5.88979	9.05546	5.70811	8.86601	6.05958	8.78036	8.68248	6.27093	5.1972	8.15265	8.09006	4.85259	7.0249	5.78151	6.43589	8.30087	6.95864	11.4988	7.92171	9.78283	0	8.50503	6.29977
A012446_96	Hepato cellular carcinoma	LIHC	11.1525	8.29365	5.51079	6.02743	6.42821	5.53699	1.35983	11.329	9.6507	5.20249	7.92593	4.32998	6.16817	6.24964	5.49751	8.90202	10.86	6.55541	6.79676	8.9733	6.69574	8.52066	6.44905	8.72533	6.44214	8.34274	6.0458	9.12564	6.80757	8.81102	9.20335	3.39283	4.47253	6.65445	8.76604	5.08311	7.68949	7.8755	7.06328	8.55951	7.65402	11.8167	7.81523	10.2765	0	8.90202	6.53605
A012446_97	Hepato cellular carcinoma	LIHC	12.3765	5.52085	6.19671	4.88502	6.78044	3.22233	5.42712	6.27052	7.08151	0	6.62026	6.24328	5.80791	0	6.64822	8.6182	10.1741	0	2.01377	8.66171	0	9.17557	7.00248	7.94336	0	0	0	7.94336	7.54644	7.33478	8.29909	0	0.70641	5.62301	3.96256	0	8.62173	7.65379	12.0356	6.14858	5.58011	10.9146	8.48112	10.0401	0	7.9546	0
A012446_99	Hepato cellular carcinoma	LIHC	12.0676	8.35842	6.72632	6.97467	6.10832	7.02883	6.21185	9.11552	10.7351	5.96007	7.1705	6.80293	6.23046	6.24883	6.95615	9.81562	9.96572	6.89913	7.48143	8.91918	6.7437	9.23631	7.56446	8.70854	6.48932	9.12716	5.14183	8.3471	7.80695	8.88631	8.42726	5.95262	5.29114	8.62778	7.76926	3.16993	8.92396	7.73708	11.0591	8.76389	6.42614	12.1609	8.52599	9.71348	0	8.67043	6.60319
A012447_100	Hepato cellular carcinoma	LIHC	13.2588	6.73154	4.75494	5.01661	6.85139	6.09642	1.56835	9.3749	8.911	2.2496	7.39136	6.46544	5.8501	3.77661	3.37584	10.5817	10.2342	6.80925	6.32066	7.68103	7.11889	8.66148	6.63463	8.55958	8.19312	8.15221	3.97731	8.41468	6.97969	6.40578	7.10556	4.75494	6.58937	8.9922	7.42609	3.10281	9.28314	8.63389	10.8687	9.11171	9.15571	12.3429	7.83759	10.78	4.83466	7.38696	3.05922
A012447_101	Hepato cellular carcinoma	LIHC	9.54836	7.70284	5.18904	5.28284	6.74482	8.00078	5.30537	12.0415	10.2831	5.1646	8.63878	6.23625	6.21261	6.042	5.56079	12.0446	9.88485	5.50349	6.91196	9.05324	6.20064	9.17904	7.55556	9.56713	9.49239	9.83636	5.82527	9.08125	7.7853	8.14672	8.28634	4.48463	5.25996	9.47945	4.93825	5.80959	8.82767	8.08132	5.69482	10.0983	6.31052	12.4384	8.47826	10.924	4.6345	7.50049	5.8713
A012447_102	Hepato cellular carcinoma	LIHC	14.4821	7.88209	4.99185	3.98344	6.23639	6.43418	3.73937	8.71951	9.33442	1.81066	6.93275	6.48661	5.16022	2.31764	2.94359	10.4133	10.3335	6.54863	5.75426	7.57449	7.56326	7.75632	6.43829	8.57239	6.30088	7.58747	5.36369	8.81487	6.83969	7.80795	7.53482	4.21144	5.83736	7.6507	7.30482	3.37869	9.4302	8.04829	11.7669	7.68907	8.47294	12.3622	7.8362	10.434	3.842	8.2944	4.59621
A012447_103	Hepato cellular carcinoma	LIHC	13.3531	5.77341	4.62473	3.50489	5.94768	0	6.4333	9.30156	7.00625	4.37825	7.20638	5.0188	0.736325	1.64102	5.3105	10.8552	6.53098	6.56089	4.62473	8.61211	5.76058	6.13828	7.97621	10.0497	0.240762	7.26207	5.942	7.83646	8.35369	9.41645	8.94544	2.85509	3.03635	6.37976	9.81233	2.99312	9.33494	6.79912	11.3667	10.0331	4.9299	10.5434	8.18027	9.63211	5.10253	8.49013	5.11266
A012447_105	Hepato cellular carcinoma	LIHC	12.0756	8.17708	0	4.12557	4.98998	6.87921	5.81591	4.29805	5.123	3.89697	5.39265	7.95417	3.86356	5.37497	0	0	9.27588	7.06889	6.19741	0	7.7838	7.44287	6.58592	9.33764	7.29406	5.04318	5.37497	6.20076	6.25974	7.10507	5.10881	6.25974	7.10329	5.79391	4.95075	6.05298	8.66315	6.72031	9.2217	6.32563	5.92925	11.7153	7.66519	9.73322	0	8.41116	5.48343
A012447_13	Hepato cellular carcinoma	LIHC	13.1536	8.16303	5.70585	7.23489	5.51948	6.58017	0	8.556	8.29781	0	2.9113	6.89489	5.80099	5.46887	4.96545	9.46125	7.7273	7.39255	6.80084	7.97861	6.33377	7.90913	6.76981	7.93733	5.55631	8.2177	5.56838	7.99212	5.42971	8.46692	8.63702	6.69472	4.38986	7.92095	7.31587	3.52058	8.88517	6.34082	12.2556	6.96505	8.95349	12.3389	6.83121	9.80963	4.90962	9.11031	6.2834
A012447_15	Hepato cellular carcinoma	LIHC	10.5844	7.71868	6.01413	3.23281	6.70004	1.22635	0	6.34473	7.42467	3.63543	6.87141	7.28701	5.34597	3.34448	6.62462	10.1329	9.13687	7.25164	6.72433	6.80463	6.72777	7.94667	5.20513	8.55393	5.95084	6.63564	6.80138	8.29945	8.1512	7.93482	7.15538	5.42431	3.74803	7.37731	6.09619	0	9.78293	6.94117	10.909	8.95382	6.53722	12.2011	7.30323	9.82285	0	8.86765	5.87228
A012447_17	Hepato cellular carcinoma	LIHC	12.8681	7.06533	3.99303	3.89634	6.52288	5.48615	3.17664	7.58033	8.23426	0.558815	5.38288	6.89229	5.41813	3.71924	3.4733	9.07194	8.91113	7.19632	6.01741	7.63129	6.76572	7.41276	7.33497	8.70298	5.62337	7.16207	3.89634	7.88332	6.31417	7.88542	7.62376	4.3743	7.47825	7.88542	5.64337	1.11179	9.09844	7.94303	11.5998	7.27213	8.24412	12.5966	7.23308	10.1495	4.39804	8.11222	3.79271
A012447_21	Hepato cellular carcinoma	LIHC	12.1547	8.20786	6.61553	6.02107	6.45792	4.62159	6.39522	7.71939	8.08696	6.47101	7.12359	4.87893	5.69645	6.38604	5.36367	11.5848	10.5291	8.56297	6.40435	8.15612	6.57973	7.76793	6.33445	8.99844	7.08722	8.13298	7.32923	7.93309	7.94565	6.42691	6.60765	7.24539	3.95768	6.9381	6.98752	3.71524	9.53199	8.61696	10.5288	8.31093	4.93037	11.7357	7.39709	8.45623	4.00644	7.86035	5.99714
A012447_23	Hepato cellular carcinoma	LIHC	13.6329	6.87893	2.45833	3.54732	7.19243	7.36801	3.95204	9.44133	9.28376	3.15988	5.65072	6.83612	5.09011	2.54596	1.91644	10.4183	9.90362	5.68973	5.35565	8.85672	6.52713	8.83187	7.31287	8.13535	6.40354	8.9062	4.67005	9.16163	7.37998	8.49184	8.81322	2.78083	4.8357	9.18485	5.25522	3.36657	8.90101	8.45269	12.0603	9.21524	7.18562	12.0534	7.80544	10.1495	3.66942	8.86739	2.91855
A012447_25	Hepato cellular carcinoma	LIHC	9.67836	8.27851	4.54817	5.18363	6.12945	4.08081	4.88489	9.27906	12.1528	4.05295	7.86512	3.99555	6.7446	3.29285	4.02453	9.83023	10.7522	7.50785	6.98106	10.0901	7.94499	8.82421	7.30722	9.60709	6.41862	9.7479	6.32269	9.39319	8.04386	9.62436	7.60219	4.33333	5.29487	8.31563	6.71379	4.82024	8.90339	7.54333	11.8252	6.81265	0	12.2538	7.6794	10.1468	4.66322	9.02759	5.1179
A012447_27	Hepato cellular carcinoma	LIHC	14.4793	7.66038	2.92	5.26599	6.99436	3.4954	1.3911	8.86886	10.5495	4.07395	6.30889	5.65032	4.80577	0	0	9.57791	9.41761	5.78582	5.39876	9.55319	6.52767	8.15867	7.56939	8.17727	5.86447	8.95045	7.14058	9.43059	6.60301	8.0349	8.42832	4.52504	0	10.1597	8.99833	0	9.47514	7.79095	12.8596	7.85013	6.63925	12.4566	7.5265	9.76993	3.03327	8.00049	5.04067
A012447_29	Hepato cellular carcinoma	LIHC	10.5727	7.80372	4.95971	4.78276	7.34069	5.24894	4.38508	3.03286	10.6538	3.71787	7.95276	2.87879	6.32242	3.74786	1.55298	10.91	8.22605	2.10964	5.26976	7.47223	7.2467	8.87879	7.94631	9.67072	10.4105	8.61061	4.47746	8.38713	7.79118	6.88121	8.31511	1.4103	3.99288	8.335	5.7999	3.29898	9.62904	7.1004	8.94823	10.7276	6.73169	12.5296	7.80194	9.84251	5.01007	7.80729	1.25193
A012447_3	Hepato cellular carcinoma	LIHC	13.6668	6.84799	4.12961	3.83125	7.16805	4.5121	3.08935	9.75636	9.16141	0	6.26257	6.78521	6.07411	0	0	10.7285	10.6507	6.62715	5.58981	7.49993	6.71958	7.10519	7.31602	8.80451	4.09552	7.69753	4.48602	8.35108	6.74179	8.36008	9.02203	0.205753	3.39985	8.30148	8.46728	0	9.36562	7.07051	11.8619	8.17047	5.82644	11.6756	7.88383	10.0838	4.2273	8.61447	2.49818
A012447_31	Hepato cellular carcinoma	LIHC	14.1655	8.08017	2.4104	4.51562	8.0864	8.68604	0.851773	8.9375	8.91435	1.75077	6.72231	7.35168	5.9241	3.62518	3.48139	9.61846	9.88511	5.97867	6.09028	9.22301	6.56475	8.95802	7.49274	8.44084	4.74283	9.56298	4.08926	7.79856	7.11638	9.30983	8.06974	3.53093	5.73624	7.46433	6.57659	3.57882	8.2283	8.05922	12.357	6.32604	6.81021	12.628	7.81865	10.5508	3.32167	8.43271	4.38701
A012447_33	Hepato cellular carcinoma	LIHC	14.3067	9.04729	5.9652	6.3473	6.24639	4.38671	7.0224	9.63463	8.25163	5.12822	5.65986	2.84166	5.97924	4.50792	0	7.72302	7.88097	9.07453	6.00692	9.03137	5.40285	7.63039	5.81669	8.77883	2.90188	8.85601	6.79517	8.70786	7.47306	8.59724	7.23631	7.55035	5.85527	5.50345	7.54563	5.17778	9.15484	7.07239	6.89114	5.17778	6.36879	12.5001	7.1613	9.30247	5.12822	9.46286	5.80884
A012447_37	Hepato cellular carcinoma	LIHC	11.0286	7.66963	5.99039	5.38688	5.89781	4.67482	4.61791	4.41575	5.72671	5.20566	6.82921	8.12759	6.06147	4.94151	5.41221	8.1789	11.1772	7.6853	6.91733	6.17431	5.85537	8.38159	5.92152	8.38159	4.18057	6.44764	5.71319	8.41537	7.00038	6.01814	6.53092	4.34738	5.75338	5.6293	7.17079	5.41221	9.94291	7.38843	7.73129	5.48561	6.38933	12.5627	7.61252	10.2296	2.1054	8.54313	5.20566
[truncated: 1,395 more rows]
[truncated: 2,815 more columns]

## Sheet: TMA-avg of markers
Cancer type	EGFR		ERBB2		ERBB3		ERBB4		MET		CCNE1		PLK1		CD274		PDCD1		CTLA4		HAVCR2		LAG3		FOXP3
[truncated: 55 more rows]

[truncated: 1 more sheets: TMA-signature]
