# Supplementary material for: Pan-cancer gene expression analysis of tissue microarray using EdgeSeq oncology biomarker panel and a cross-comparison with HER2 and HER3 immunohistochemical analysis
Source: PLoS One. 2022 Sep 22;17(9):e0274140. doi: 10.1371/journal.pone.0274140 (PMC9498941; doi:10.1371/journal.pone.0274140)
Supplement: S3 File — (XLSX) [file pone.0274140.s003.xlsx]

## Sheet: TMA-OV-genes
Selected genes: average gene expression level in indicated subtype is higher (log2 > 2.0) or lower (log2 < -2.0) than samples of other subtypes AND t-test to all other subtypes < 0.005
Red genes are reported as subtype markers (https://www.ncbi.nlm.nih.gov/pubmed/17503391, https://www.ncbi.nlm.nih.gov/pmc/articles/PMC4978603, https://www.nature.com/articles/modpathol2010215)
	EdgeSeq Z-score averagre among each subtype samples
Gene	Clear cell	Endometrioid	Mucinous	Serous	Subtype-gene	Direction (higher or lower in each subtype)
LEFTY1	2.67369	0.224995	0.566566	-0.336102	Clear cell	High
F2	2.18461	-0.153717	0.121248	-0.1268	Clear cell	High
SLC3A1	2.00859	0.106944	0.824729	-0.2841	Clear cell	High
COL4A2	1.99277	-0.0414104	0.306607	-0.171152	Clear cell	High
HNF1B	1.9404	0.356378	1.10933	-0.39246	Clear cell	High
SLC16A4	1.88094	-0.0326959	0.203986	-0.152652	Clear cell	High
VCAN	1.84223	0.0226524	-0.377765	-0.0929025	Clear cell	High
ACKR2	1.74822	-0.0935627	-0.331172	-0.0560745	Clear cell	High
MET	1.71374	0.0876494	0.909394	-0.267468	Clear cell	High
SOD2	1.62739	0.00313744	-0.396846	-0.0688178	Clear cell	High
COL4A4	1.61298	0.27106	0.388643	-0.250553	Clear cell	High
LRG1	1.57949	0.300348	0.458756	-0.266094	Clear cell	High
COL4A3	1.56752	0.094305	0.0690868	-0.151943	Clear cell	High
PROM1	1.52651	0.535621	0.699497	-0.365601	Clear cell	High
COL17A1	1.52133	0.238165	1.74725	-0.406634	Clear cell	High
WNT7A	1.50255	-0.38151	-0.196817	0.0336943	Clear cell	High
DEFB1	1.5022	0.00352296	-0.0377109	-0.10554	Clear cell	High
SLCO4A1	1.39596	0.28124	1.05435	-0.322643	Clear cell	High
CP	1.39477	-0.559401	-0.932473	0.190147	Clear cell	High
SGK2	1.37101	-0.13454	1.13413	-0.202469	Clear cell	High
FAM83B	1.35288	0.265048	1.07531	-0.317173	Clear cell	High
ITGA2	1.16952	0.525278	0.932477	-0.366093	Clear cell	High
LOX	1.16761	-0.140874	-0.534195	0.0266143	Clear cell	High
CYP2C9	1.1003	0.200389	1.31971	-0.309923	Clear cell	High
HMGA2	-1.12321	-0.201324	-0.640022	0.225373	Clear cell	Low
WT1	-1.13779	-0.806111	-1.31057	0.49871	Clear cell	Low
CDH2	-1.14607	-0.421918	-1.07741	0.350887	Clear cell	Low
SLC5A1	-1.29164	0.0789971	0.582941	-0.00467266	Clear cell	Low
DAPL1	-1.33019	-0.293395	-0.869915	0.298143	Clear cell	Low
SPDEF	-1.36652	0.490952	0.282373	-0.0883038	Clear cell	Low
LFNG	-1.40083	0.221378	1.43442	-0.14911	Clear cell	Low
PHGDH	-1.53064	-0.0642095	-0.914774	0.247592	Clear cell	Low
GAS6	-1.55507	-0.469285	-0.227834	0.287145	Clear cell	Low
RBP1	-1.65805	0.114513	-0.651305	0.168084	Clear cell	Low
MEIS1	-1.74219	-0.423362	-1.06229	0.392762	Clear cell	Low
PBX1	-1.86817	-0.0744919	-0.477501	0.219664	Clear cell	Low
ESR1	-1.90724	0.175752	-0.976038	0.208608	Clear cell	Low
DKK4	-0.394042	1.0845	0.296457	-0.344281	Endometrioid	High
CXCL14	0.440059	0.890049	-0.35857	-0.261474	Endometrioid	High
FGF20	-0.269007	0.855741	-0.00778297	-0.243947	Endometrioid	High
DKK1	-0.116577	0.837138	0.3751	-0.298013	Endometrioid	High
PGR	-0.523919	0.835772	0.117789	-0.235218	Endometrioid	High
WIF1	-0.321345	0.812417	-0.185257	-0.204162	Endometrioid	High
FABP4	-0.0723263	0.722246	-0.399974	-0.167074	Endometrioid	High
KRT7	0.00915678	-0.751532	-0.569969	0.304167	Endometrioid	Low
PTGS1	-0.370927	-0.790492	-1.48438	0.460231	Endometrioid	Low
WT1	-1.13779	-0.806111	-1.31057	0.49871	Endometrioid	Low
NPR1	-0.167721	-0.842046	-1.25211	0.431826	Endometrioid	Low
TFF1	0.0822688	-0.0896751	2.5535	-0.303256	Mucinous	High
SPINK1	0.120396	0.0964647	2.31658	-0.33341	Mucinous	High
FABP1	0.10656	0.0236672	2.16152	-0.290167	Mucinous	High
ABCC3	0.899224	0.203782	1.90073	-0.370296	Mucinous	High
CEACAM6	-0.433173	0.327542	1.88692	-0.309891	Mucinous	High
CYP3A5	0.153394	0.0640561	1.83812	-0.264898	Mucinous	High
LYZ	-0.0437528	0.0711066	1.79862	-0.247712	Mucinous	High
SULT1B1	0.0277421	-0.0658982	1.77577	-0.207657	Mucinous	High
FMO5	-0.108352	0.363447	1.77404	-0.330244	Mucinous	High
HNF4A	0.63972	0.159731	1.7576	-0.31959	Mucinous	High
COL17A1	1.52133	0.238165	1.74725	-0.406634	Mucinous	High
PGC	0.631852	-0.197427	1.74015	-0.206404	Mucinous	High
CAMK2N1	0.151833	0.725202	1.63844	-0.443724	Mucinous	High
CEACAM5	0.163658	0.385201	1.63033	-0.338461	Mucinous	High
CREB3L1	0.00477111	0.277309	1.57395	-0.286382	Mucinous	High
AKR1C3	0.772581	0.0935933	1.56093	-0.283781	Mucinous	High
TNFRSF11A	0.333039	0.225722	1.5494	-0.291186	Mucinous	High
NQO1	-0.194899	-0.0587082	1.54566	-0.1644	Mucinous	High
PPARG	0.550073	0.438728	1.52612	-0.369845	Mucinous	High
KLF4	0.22209	0.241745	1.47199	-0.278217	Mucinous	High
FA2H	0.455547	0.383336	1.45877	-0.337277	Mucinous	High
TMPRSS2	0.211512	0.556211	1.43909	-0.370459	Mucinous	High
LFNG	-1.40083	0.221378	1.43442	-0.14911	Mucinous	High
FBP1	-0.0148713	0.392387	1.42249	-0.301246	Mucinous	High
TFF3	-0.394105	0.42439	1.41627	-0.282765	Mucinous	High
CHGA	-0.229144	0.227236	1.40309	-0.232147	Mucinous	High
PTCH2	0.427052	0.25763	1.40167	-0.289084	Mucinous	High
TMEM45B	0.48477	0.4174	1.38845	-0.340983	Mucinous	High
ALDH1A1	-0.336036	0.301691	1.34957	-0.240574	Mucinous	High
PRR15L	-0.504725	0.333294	1.34575	-0.237589	Mucinous	High
HMGCS2	0.267068	0.341316	1.33624	-0.294988	Mucinous	High
TESC	0.690473	0.516855	1.3284	-0.379041	Mucinous	High
NR1I2	0.0205082	0.175785	1.32429	-0.224371	Mucinous	High
CYP2C9	1.1003	0.200389	1.31971	-0.309923	Mucinous	High
BMP2	0.278972	-0.042862	1.29728	-0.172149	Mucinous	High
RAB27B	-0.249929	0.151894	1.29198	-0.193207	Mucinous	High
GATA4	-0.268025	0.295811	1.28905	-0.236001	Mucinous	High
DLK1	0.672256	0.459017	1.284	-0.354187	Mucinous	High
SLC22A3	0.771167	-0.191407	1.27023	-0.158588	Mucinous	High
HPGD	-0.273726	0.166049	1.2008	-0.184246	Mucinous	High
SHH	1.01842	0.406681	1.20024	-0.352527	Mucinous	High
MLPH	-1.08863	0.471773	1.19228	-0.218393	Mucinous	High
CDX2	-0.225534	0.630128	1.13761	-0.323151	Mucinous	High
SGK2	1.37101	-0.13454	1.13413	-0.202469	Mucinous	High
MAOB	-0.280437	0.308161	1.1245	-0.217972	Mucinous	High
HHIP	0.221124	0.426481	1.12436	-0.291003	Mucinous	High
IHH	0.096907	0.71373	1.11424	-0.369468	Mucinous	High
CA9	-0.876369	0.118862	1.11218	-0.114554	Mucinous	High
HNF1B	1.9404	0.356378	1.10933	-0.39246	Mucinous	High
SLCO4A1	1.39596	0.28124	1.05435	-0.322643	Mucinous	High
FOXL2	0.2485	0.177374	1.03154	-0.204184	Mucinous	High
ACSL5	0.135581	0.606766	1.02435	-0.327778	Mucinous	High
FOXA2	-0.928145	0.575891	0.987675	-0.236205	Mucinous	High
DAPL1	-1.33019	-0.293395	-0.869915	0.298143	Mucinous	Low
CP	1.39477	-0.559401	-0.932473	0.190147	Mucinous	Low
GNGT1	-0.331124	-0.402838	-0.954179	0.270036	Mucinous	Low
WFDC2	-0.765157	-0.249249	-0.983878	0.257909	Mucinous	Low
CDH2	-1.14607	-0.421918	-1.07741	0.350887	Mucinous	Low
CACNA2D3	-0.158483	-0.492349	-1.11485	0.305597	Mucinous	Low
C3	-0.290984	-0.237328	-1.2083	0.248302	Mucinous	Low
ID4	-0.605241	-0.149014	-1.24522	0.248559	Mucinous	Low
NPR1	-0.167721	-0.842046	-1.25211	0.431826	Mucinous	Low
CHI3L1	-0.715221	-0.301023	-1.28229	0.30826	Mucinous	Low
WT1	-1.13779	-0.806111	-1.31057	0.49871	Mucinous	Low
HPN	0.482459	-0.113461	-1.36668	0.173923	Mucinous	Low
CADM1	0.52586	0.156621	-1.43444	0.0959107	Mucinous	Low
PTGS1	-0.370927	-0.790492	-1.48438	0.460231	Mucinous	Low
PAX8	0.777869	-0.292181	-1.5928	0.236458	Mucinous	Low
SOX17	-0.262457	0.117999	-1.83882	0.216647	Mucinous	Low
WT1	-1.13779	-0.806111	-1.31057	0.49871	Serous	High
PTGS1	-0.370927	-0.790492	-1.48438	0.460231	Serous	High
NPR1	-0.167721	-0.842046	-1.25211	0.431826	Serous	High
CDH2	-1.14607	-0.421918	-1.07741	0.350887	Serous	High
CACNA2D3	-0.158483	-0.492349	-1.11485	0.305597	Serous	High
KRT7	0.00915678	-0.751532	-0.569969	0.304167	Serous	High
DAPL1	-1.33019	-0.293395	-0.869915	0.298143	Serous	High
FABP1	0.10656	0.0236672	2.16152	-0.290167	Serous	Low
TFF1	0.0822688	-0.0896751	2.5535	-0.303256	Serous	Low
SLCO4A1	1.39596	0.28124	1.05435	-0.322643	Serous	Low
SPINK1	0.120396	0.0964647	2.31658	-0.33341	Serous	Low
CEACAM5	0.163658	0.385201	1.63033	-0.338461	Serous	Low
DKK4	-0.394042	1.0845	0.296457	-0.344281	Serous	Low
SHH	1.01842	0.406681	1.20024	-0.352527	Serous	Low
DLK1	0.672256	0.459017	1.284	-0.354187	Serous	Low
PROM1	1.52651	0.535621	0.699497	-0.365601	Serous	Low
ITGA2	1.16952	0.525278	0.932477	-0.366093	Serous	Low
IHH	0.096907	0.71373	1.11424	-0.369468	Serous	Low
TMPRSS2	0.211512	0.556211	1.43909	-0.370459	Serous	Low
TESC	0.690473	0.516855	1.3284	-0.379041	Serous	Low
HNF1B	1.9404	0.356378	1.10933	-0.39246	Serous	Low
COL17A1	1.52133	0.238165	1.74725	-0.406634	Serous	Low
CAMK2N1	0.151833	0.725202	1.63844	-0.443724	Serous	Low

## Sheet: TMA-OV-signature
Gene expression Z score among all samples	Serous-high or -low
	Mucinous-high or -low
	Endometrioid-high or -low																																						E-high	E-high	E-high	E-high	E-high	E-high	E-high	E-low	E-low	E-low	E-low
	Clear-high or -low	C-high	C-high	C-high	C-high	C-high	C-high	C-high	C-high	C-high	C-high	C-high	C-high	C-high	C-high	C-high	C-high	C-high	C-high	C-high	C-high	C-high	C-high	C-high	C-high	C-low	C-low	C-low	C-low	C-low	C-low	C-low	C-low	C-low	C-low	C-low	C-low	C-low
Sample ID	Pathological subtype	COL17A1	HNF1B	SLCO4A1	ITGA2	PROM1	CYP2C9	SGK2	CP	ACKR2	COL4A2	COL4A3	COL4A4	DEFB1	F2	FAM83B	LEFTY1	LOX	LRG1	MET	SLC16A4	SLC3A1	SOD2	VCAN	WNT7A	WT1	CDH2	DAPL1	LFNG	ESR1	GAS6	HMGA2	MEIS1	PBX1	PHGDH	RBP1	SLC5A1	SPDEF	DKK4	CXCL14	DKK1	FABP4	FGF20	PGR	WIF1	WT1	NPR1	PTGS1	KRT7
A009992_67	Ovary_clear cell	2.43318	2.09857	0.180624	1.98603	0.939364	1.5894	2.5979	0.167359	2.34023	2.59265	1.83887	2.05825	2.40412	4.82782	1.92879	2.92841	1.08347	1.0692	0.633445	2.60105	2.67887	0.901731	1.59657	1.34783	-1.5834	-0.887586	-1.22345	-1.39248	-2.34256	-1.61402	-1.10353	-2.37444	-2.30203	-0.624172	-1.52729	-1.52922	-1.58079	-0.437297	0.352888	-0.056329	-1.03128	-0.682572	-0.570068	-0.5329	-1.5834	-0.294562	0.132203	0.656813
A009992_69	Ovary_clear cell	2.89206	1.79087	1.77725	1.47681	2.94084	1.0592	1.19535	1.78948	2.03042	2.78489	1.50581	1.64961	2.09228	2.01908	1.52226	3.35088	1.83037	1.55286	1.27454	2.01698	1.36944	1.94681	1.95319	1.87662	-0.998772	-0.881627	-0.939754	-1.53181	-1.62946	-1.25133	-1.59242	-1.50094	-1.48258	-2.10943	-0.732087	-1.52922	-2.45696	-0.0271449	-0.177795	0.122765	-0.200489	-0.682572	-0.575186	-0.0329002	-0.998772	0.258505	-0.203073	0.00783444
A009992_64	Ovary_clear cell	0.559064	1.81279	0.0382017	0.54928	1.46957	0.964022	-0.2714	3.01046	2.30649	2.51967	1.74025	1.43546	0.305422	3.19919	1.05764	4.96294	1.16808	-0.0010811	2.55285	1.57886	2.00351	1.13457	1.8656	2.00878	-0.403778	-0.871412	-3.43812	-2.17439	-1.9326	-1.87664	-2.36285	-1.70978	-2.1277	-3.50179	-1.68883	-1.52922	-2.45696	-2.10316	0.10773	-2.19549	0.645462	1.92826	-2.78147	0.247286	-0.403778	0.946315	-0.886593	-0.930354
A009992_66	Ovary_clear cell	0.689155	2.58562	3.10178	1.54057	1.68541	0.851019	1.02796	1.55495	2.13383	1.76753	1.05063	1.36945	2.09544	0.999894	1.26974	1.92114	0.357467	1.68896	2.68026	2.60329	2.911	3.3937	3.01418	1.40317	-1.92606	-1.42661	-0.787536	-1.29915	-1.64556	-2.37576	-0.978734	-1.87629	-2.5806	-0.657457	-2.61132	-0.879173	-1.25231	0.00489564	1.41477	1.29476	0.317975	-0.682572	0.262919	-0.148151	-1.92606	-1.1159	-1.29368	0.298517
A009992_63	Ovary_clear cell	2.46557	2.16376	1.49053	0.450817	2.24772	1.46973	1.7613	1.82633	2.01765	2.27857	1.57097	1.34998	1.42761	1.12711	2.0695	4.40382	1.65444	1.67112	1.8468	0.95138	1.86451	0.948965	2.38684	2.04146	-1.17722	-0.654113	-1.20875	-1.32649	-1.73946	-0.94304	-0.99244	-1.63179	-0.889941	-1.55945	-0.864556	-1.43006	-0.978221	0.0233632	1.69756	0.0250879	0.850256	-0.682572	-0.00130002	-0.309006	-1.17722	0.420573	-0.481443	0.459565
A009992_71	Ovary_clear cell	1.89365	2.29307	0.904334	1.64138	2.00321	1.29507	1.36735	1.61746	1.17286	2.22458	2.33464	2.14525	1.86748	1.3606	1.4401	1.93959	1.0544	2.14964	1.97877	2.6123	3.23442	1.2942	2.18125	0.572819	-1.29868	-0.740909	-1.47466	-1.12019	-2.20099	-1.05461	-0.472385	-1.75421	-1.1293	-1.00424	-0.236164	-0.37775	-1.02393	-0.921695	0.475884	-0.980458	-0.463568	0.0151122	-0.90583	-1.67379	-1.29868	-1.16698	-0.687546	0.328963
A009992_68	Ovary_clear cell	0.814524	1.56975	1.93578	0.965554	-0.171929	1.02864	1.24669	1.0404	0.456042	0.943047	1.98296	2.09455	1.43163	2.94366	1.01852	1.08954	2.05652	2.60947	1.66745	1.29418	0.555555	3.23996	1.73942	1.36275	-0.62002	-1.87766	-0.864317	-0.573807	-2.03428	-1.7409	-1.77211	-1.89305	-1.60504	-1.60972	-3.70942	-1.52922	-0.250809	0.016769	-0.182432	0.647404	-0.125585	-0.682572	0.0379561	-0.229143	-0.62002	-0.511552	-0.202361	-1.06038
A009992_65	Ovary_clear cell	0.423462	1.20876	1.73922	0.745696	1.09787	0.545338	2.04294	0.151709	1.52821	0.831231	0.516023	0.801289	0.393626	0.99954	0.516455	0.793174	0.136143	1.89575	1.07583	1.3895	1.45144	0.159182	0.000759058	1.40697	-1.09439	-1.82862	-0.704884	-1.78832	-1.73298	-1.58423	0.288746	-1.19697	-2.82814	-1.17887	-1.89476	-1.52922	-0.932183	0.291933	-0.16813	0.20965	-0.571384	-0.682572	0.341624	0.107848	-1.09439	0.121822	0.655074	0.312296
A009992_17	Ovary_endometrioid	0.967247	0.477964	-0.953813	0.96978	-0.217133	0.501047	-0.674483	-1.78213	-0.0300869	0.387437	0.381322	0.271801	0.367361	0.0282844	0.551361	0.322431	1.13957	-0.401296	-0.680737	0.015977	0.281203	-1.09439	0.995626	-0.372479	-1.24769	1.31856	-0.563391	0.918366	-0.813936	-2.01947	0.905484	-1.48998	-0.0977692	0.029816	1.62097	-0.433084	0.608871	2.27593	3.51764	2.66255	3.90942	2.62108	0.0590237	3.79127	-1.24769	-2.04333	-0.707012	0.268109
A009992_40	Ovary_endometrioid	-0.549864	0.680325	-0.683496	1.12149	1.82576	-0.991823	-0.0554338	0.228346	-0.391341	0.406809	-0.203403	-0.224588	0.0783324	-0.93695	-0.112464	-0.3443	0.20465	1.81617	-0.192562	0.593428	-0.786978	0.88152	1.02259	-1.09717	-0.804827	0.730037	-0.0898018	0.0230161	0.402409	-1.86544	0.254549	-0.940259	-0.166833	0.303878	3.01917	1.34125	1.13063	4.25989	1.70196	3.03152	0.625356	3.37379	1.29242	2.45242	-0.804827	-0.777034	-1.1404	-2.02296
A009992_35	Ovary_endometrioid	1.32581	0.680161	0.0609725	1.41126	1.73349	-0.411461	0.133364	0.500318	-1.49304	0.342045	-0.890789	0.0433208	0.890125	-0.93695	-1.53016	-0.932186	-0.000405804	0.52129	0.595553	0.993088	-0.922239	0.377353	0.0426403	-0.49451	-0.86294	0.468913	-0.961705	0.757627	0.79303	-0.309103	0.210047	-0.617448	-0.424159	-1.62588	0.722365	0.928416	1.33645	2.95411	2.54469	2.62452	2.42144	3.40892	2.12317	1.60524	-0.86294	-1.70687	-0.728962	-0.312127
A009992_12	Ovary_endometrioid	0.754158	1.17665	-0.351368	0.686656	1.34465	0.874179	0.1901	-0.476094	0.0192174	0.310004	0.646789	0.694023	0.650197	0.566353	0.32582	0.540958	-0.265449	0.594795	-0.02812	-1.64818	0.188893	-0.0817942	1.27722	-0.162087	-0.885986	0.534479	-0.476878	0.322068	1.60679	-1.24424	-0.0119141	-0.581651	-0.304837	-0.447012	-0.415052	-0.29599	2.07379	2.24662	2.07299	1.6676	1.14674	2.27467	2.36061	1.77864	-0.885986	-2.36816	-2.17456	-1.3367
A009992_37	Ovary_endometrioid	0.663964	0.202988	0.0896483	0.190545	0.242637	0.457364	-1.31117	-0.087732	-0.284969	0.658199	-0.0556983	0.422359	-0.292688	0.425424	0.23568	-0.20486	0.256229	0.609568	0.0648985	1.09616	0.311904	-0.0455588	-0.207568	-0.689441	-1.13022	-0.567141	-0.386314	0.618926	1.25429	-0.201015	-2.36285	-0.217644	-0.232487	-1.22949	0.966451	1.39101	1.10947	2.10182	2.88825	3.22259	-0.114705	2.99454	2.06497	1.07614	-1.13022	-1.23509	-1.5685	-1.60064
A009992_33	Ovary_endometrioid	0.654653	-1.18947	-0.624913	0.631934	0.108188	-0.392156	0.166517	-1.43021	-1.70276	1.10718	-0.505937	-0.0523502	-1.60469	-0.93695	-1.47618	-0.55073	0.492278	-0.530853	0.234518	0.226727	-0.418923	-1.02918	0.348992	-1.43103	-1.26484	0.546476	0.24656	-0.444664	0.985433	-0.0811968	-0.318269	0.40359	0.499698	-0.388629	2.17689	0.241832	-0.471139	1.49835	2.39876	-0.782851	1.10008	2.95548	1.8303	3.8427	-1.26484	-1.04589	-2.4457	-1.65133
A009992_43	Ovary_endometrioid	-0.828641	-0.0773721	0.73112	1.19334	1.96395	0.207217	0.921567	0.00237903	-0.856598	-0.234765	-0.463443	-0.310497	1.55074	-0.202552	-0.464847	-0.194911	0.13916	0.408856	0.823631	-0.950547	0.0905357	1.56278	-0.169998	0.531144	-1.17677	-0.945845	-1.48901	-0.106187	1.10992	-2.55332	0.583733	-0.421765	0.106285	-0.826195	-0.237357	-1.52922	1.48742	1.54667	2.71934	1.45347	3.47991	2.39151	1.77473	1.19679	-1.17677	-2.71241	0.105418	-0.0670635
A009992_18	Ovary_endometrioid	0.249134	0.949539	-0.0428454	0.343247	0.880371	1.1193	-0.593586	-1.00136	0.332993	-0.585015	1.27235	0.947874	-0.179134	0.663802	0.765704	0.38891	-0.743116	0.663153	-0.0053734	0.207354	0.571864	-0.544553	-0.358979	0.287726	-0.975664	-1.02636	-0.207021	0.490416	1.19578	-1.07058	-0.819815	-0.265148	-1.18045	-0.409333	0.533519	0.854452	1.42018	3.09423	1.84297	2.31055	0.835893	2.80943	1.62811	1.37872	-0.975664	-1.14004	-1.3627	-0.840131
A009992_41	Ovary_endometrioid	0.495145	-0.549937	-0.365048	-0.243825	0.80361	0.0829311	-1.04758	-1.4937	-1.13683	0.573419	-0.260152	0.0565928	-1.13847	-0.93695	-0.471944	-0.260171	-0.925352	0.00112226	-0.355704	0.223495	-0.481096	-1.59754	-1.01118	-1.13773	-1.18988	0.240865	-1.12776	0.718443	1.27011	-0.199215	0.308443	0.308763	0.45967	-0.194998	1.29286	1.09464	-1.05272	3.31243	0.591367	1.85941	-0.260831	3.48448	2.04719	0.741309	-1.18988	-1.27114	-1.66728	-1.93788
A009992_25	Ovary_endometrioid	-0.828641	1.2521	-0.991672	0.372636	1.21705	1.21126	-1.08911	0.0305435	0.254778	-0.999767	0.770331	0.957281	-0.0551151	-0.93695	0.511908	0.240629	-0.0457349	0.790436	0.0469285	-0.938693	0.359324	1.0771	-0.647628	0.050439	-1.22081	-2.53371	-0.329959	-0.281202	0.861393	-0.947255	-1.44465	0.231256	-0.801327	-0.65546	-0.0097392	0.817545	1.79517	2.87376	1.35973	1.96652	1.8371	2.2369	1.24214	2.11536	-1.22081	-1.27103	-0.488005	0.238592
A009992_23	Ovary_endometrioid	0.40753	-0.455683	-0.0459756	1.20553	1.21306	-0.428223	-0.550331	-0.0253327	-0.497125	1.4445	-0.048914	0.216234	1.78741	0.122474	-1.29326	-0.588265	1.07054	0.0886495	0.151406	0.693064	-0.259319	-0.721449	1.31267	-0.244013	-0.71658	0.0647919	-1.11062	0.974263	0.76812	0.461267	0.54012	0.064033	0.0873696	-0.334554	-0.19592	-0.533876	1.62285	2.40314	2.42876	1.00328	1.61801	2.56341	1.59989	1.23994	-0.71658	-0.568847	-1.54386	0.102249
A009992_16	Ovary_endometrioid	1.3543	0.717948	1.01129	1.5206	1.58236	0.109057	-0.980425	-0.640504	-0.135312	-0.341286	-0.310346	-0.0221187	0.763758	-0.444428	0.328994	1.0107	0.0240736	0.508384	0.533352	0.439103	-0.266979	0.0451531	0.11617	-0.108899	-1.23716	-1.20837	-1.00192	0.80206	1.03243	-1.82797	0.953062	0.580842	0.034565	0.303799	0.769379	-0.316691	0.638042	2.29709	1.66219	0.905166	3.54976	1.5486	0.750802	0.144957	-1.23716	-1.69364	-1.53031	-0.0300157
A009992_28	Ovary_endometrioid	-0.828641	0.695496	0.512858	0.637513	0.856666	1.0843	-0.441505	0.0585707	0.606975	1.00015	0.987696	0.638841	0.23442	-0.93695	0.848264	0.614322	1.26338	-0.631863	0.431693	-1.64818	0.405063	0.200255	1.64366	0.177662	-1.24897	-0.228815	-0.447762	-0.216521	0.803889	-0.844819	0.00604751	-0.896027	-0.782175	-0.748138	-0.668695	-0.152063	1.22957	1.27473	1.34422	1.25463	0.775488	-0.682572	1.79687	1.08572	-1.24897	-1.66769	-0.300543	-1.71507
A009992_20	Ovary_endometrioid	1.23016	1.03545	-1.39545	0.791411	0.934407	0.610442	-0.3133	-1.33585	-0.44425	-0.519389	1.00196	0.901891	-0.429726	-0.880309	0.540061	0.443478	-2.36497	0.642013	-0.0549591	0.102154	0.65378	-0.00522533	-0.660984	-0.212751	-1.15581	1.22076	-0.32245	0.0578621	0.374823	-0.360101	-1.44386	-0.649228	0.107919	-0.504628	1.12599	-0.722577	1.71193	0.349336	0.171685	0.952102	-0.53571	-0.682572	1.45742	2.45385	-1.15581	-1.81436	-2.0393	-2.22587
A009992_3	Ovary_endometrioid	-0.828641	0.888595	0.692974	0.148852	1.07059	0.971173	0.833024	-0.502598	-0.487767	0.262006	0.157314	0.392242	0.00346784	0.126716	0.920422	1.16699	-0.558207	0.503112	-0.0351086	-0.178041	0.581356	0.737794	0.697619	-0.0671952	-1.61645	-1.34629	-0.415399	-0.0331661	1.3469	-1.52001	0.301532	0.641494	-0.554902	1.14811	0.635019	0.0938667	1.51983	0.425295	0.512923	0.727757	1.71356	-0.682572	2.09199	0.533334	-1.61645	-1.45299	-1.17278	-1.11474
A009992_11	Ovary_endometrioid	1.7121	1.01387	1.50345	1.7673	0.885934	-0.107861	0.768787	-2.3728	-1.38133	-1.51376	-0.302936	0.0817956	-1.17206	-0.93695	1.65426	2.72379	-1.04375	0.0436305	1.32349	0.641023	0.758944	0.0563879	-1.40015	-1.31306	-2.71274	-1.95463	-0.9921	1.93318	-2.25832	0.166606	-0.13612	-2.48834	-1.63124	1.02883	-1.53938	2.28155	-0.995767	0.345923	0.926533	0.0711991	0.425379	-0.682572	-0.610369	0.553658	-2.71274	-1.58163	-1.10277	-3.95424
A009992_13	Ovary_endometrioid	1.64164	0.914691	-1.16609	0.175427	-0.140865	0.104822	0.646597	-1.44393	-0.792443	0.486585	-0.449577	-0.313969	1.88513	3.3276	0.361561	1.93328	-0.457815	0.306646	-0.121933	0.0870021	-0.216842	-0.697925	-0.125836	-0.694207	-1.73878	-1.74905	-1.08016	0.129239	1.41536	-1.73679	1.03322	-0.149314	-0.346275	0.260527	-0.806032	0.677824	1.6551	-0.14042	-0.244252	0.872467	0.729698	-0.682572	2.00376	-0.469176	-1.73878	-1.95986	-1.96512	-2.33254
A009992_19	Ovary_endometrioid	2.22039	0.801041	1.79995	1.37145	0.831651	0.495222	0.817358	-2.02606	-0.358796	-0.155346	0.0775555	0.404065	-1.40326	0.206851	1.9992	0.933992	-1.35531	0.50688	1.32241	0.020909	0.451255	-0.336493	-1.2368	-0.430078	-1.88741	-1.41335	-0.804685	1.89413	-1.35266	0.327745	0.227167	-1.63365	-0.122456	-1.01032	-2.5036	1.17973	-0.184862	0.397641	-0.382294	0.452903	-0.604094	-0.352942	-0.0749633	0.154886	-1.88741	-1.56578	-1.6043	-3.76597
A009992_24	Ovary_endometrioid	-0.787752	0.0958206	-0.395384	-1.71561	-0.41905	1.57093	-1.0438	-1.42975	0.135277	-1.00497	0.924433	0.843416	0.212386	0.292225	0.690778	0.222599	-1.67718	-0.502985	0.787493	0.981954	0.701271	-0.400328	-1.01224	-0.137262	-1.47949	-0.996298	-0.599191	-2.15735	-1.53497	0.844516	-1.49583	-1.0154	0.359651	-1.41078	-0.888415	-0.900196	-0.933823	0.353024	0.485732	1.07018	0.00420396	0.138672	-0.0694024	0.79523	-1.47949	-0.983054	-1.53858	-0.796055
A009992_44	Ovary_endometrioid	-0.716535	0.70572	-0.223601	1.91437	2.4882	-0.617148	-0.956593	-0.292577	1.97975	1.16808	-2.52434	-0.758951	-0.508341	-0.93695	0.871228	-0.135217	0.805437	-1.28851	-1.16921	0.538684	-1.36072	0.293174	1.70742	-1.59413	-1.78647	-0.560685	0.135443	-1.1143	-2.90867	-0.763152	0.939642	-2.10742	0.716927	0.833673	-0.0924191	0.144487	0.207287	-0.750193	0.580174	1.24559	3.23855	-0.682572	-0.995412	0.00242735	-1.78647	-1.45323	-1.52011	0.463609
A009992_34	Ovary_endometrioid	2.56878	0.693406	1.85458	1.86451	-0.447217	0.373832	0.308662	-0.374437	-0.457372	1.4977	0.357206	0.205587	-0.312304	0.844839	0.666878	-0.11893	0.995802	0.912004	0.939677	0.812225	-0.00804475	1.48948	1.66885	1.56784	-0.998404	-0.479787	-0.731587	0.451678	-0.587834	-0.4313	1.02815	-0.981622	-2.91241	-1.44676	-0.667335	-0.747293	0.242296	1.47471	0.312993	2.23529	0.18106	0.64186	-0.0455	0.301701	-0.998404	-1.04092	0.257976	0.371786
A009992_21	Ovary_endometrioid	2.35339	0.935295	2.06574	1.55154	1.11311	-0.000804494	1.59565	-2.44731	-1.05737	-0.579991	-0.0617578	0.00514998	-0.436857	-0.0228988	0.259322	0.772974	-0.202274	0.76697	1.51957	0.488281	1.75611	-0.856506	-1.28191	-1.44524	-1.18564	-2.53371	-1.00692	2.67768	-2.28538	0.241319	0.0979531	-2.81115	-1.17329	-0.0298544	-0.91809	1.11847	-0.250746	-0.158977	-0.456076	0.536896	0.964245	-0.682572	-0.406412	-0.269258	-1.18564	-1.1014	-1.55469	-2.34761
A009992_42	Ovary_endometrioid	-0.686324	-0.194988	1.20444	0.722212	0.193165	0.859107	-0.0981043	-1.03323	-0.368714	1.95563	1.34543	1.22332	-0.958956	-0.452782	0.183773	0.308915	-1.25594	-0.682361	-0.384215	0.619298	0.191977	-0.950037	0.788109	-0.663952	-2.07306	-2.12532	-0.995018	0.319129	-1.59348	-0.225567	-0.312691	-1.70502	1.08165	0.878064	-0.500387	-1.09522	-1.06473	0.261247	-0.265072	0.388698	-1.11019	-0.682572	-0.474472	0.0554734	-2.07306	-2.08503	-1.88296	-0.793957
A009992_36	Ovary_endometrioid	0.179351	0.695162	0.705215	0.172369	1.83009	0.74754	0.245524	1.36511	1.5654	-0.669127	0.550781	0.328102	1.50192	-0.275943	0.774824	0.664056	0.971842	0.892815	0.575682	0.490817	0.317234	1.63157	-0.259109	-0.359124	-1.6082	-0.342294	-0.772048	-0.724324	-0.432403	-0.38725	-1.25107	-0.14753	-0.22205	0.763105	1.2672	0.48877	0.648153	0.839254	0.974079	0.0374774	0.966126	1.25117	-0.0664858	0.281814	-1.6082	0.672828	-0.358774	0.972539
A009992_4	Ovary_endometrioid	0.221609	0.350813	0.169373	0.982613	-0.197973	1.12643	-0.420289	-0.170689	0.102796	0.521766	0.554902	0.775817	-0.423526	0.344035	0.926836	0.744607	0.458824	0.467963	1.19408	-1.01001	0.700823	0.543035	0.240941	2.11749	-0.0139072	-1.01865	-0.122386	1.00342	-0.0189474	0.118004	0.530906	0.319647	-0.578791	-0.778462	-0.147223	-0.357216	-0.524713	0.59341	0.0708432	0.542792	0.724639	0.264636	0.472663	0.859163	-0.0139072	0.111377	-0.0158652	0.485466
A009992_22	Ovary_endometrioid	-0.470278	0.325531	0.539132	0.380069	-0.142226	0.741828	0.304899	-1.43997	-0.54121	-1.22243	0.953456	0.869055	-0.380518	-0.93695	0.645415	0.439151	-0.564463	0.070763	-0.438369	0.634314	0.553572	-0.712446	-0.256641	-0.247403	1.29144	0.995186	1.51818	0.404975	1.10883	-0.0146488	-1.03245	1.30425	0.808321	-0.60825	0.219018	0.80857	-0.690226	0.510392	0.31341	0.628777	-0.824804	-0.682572	0.0129286	0.422734	1.29144	0.405168	-1.50539	-2.40627
A009992_29	Ovary_endometrioid	-0.828641	-0.757961	0.413688	-0.807251	-0.726937	-0.503247	0.383318	1.50722	0.996479	-1.01564	-0.892881	0.304334	-1.05099	-0.93695	0.268316	-0.790338	0.274452	-0.0913153	-0.882207	1.06195	-0.784647	-1.25168	-1.2821	-1.17767	0.414775	1.30278	1.23844	-0.353797	0.480658	0.570994	0.621252	0.624069	1.07484	2.33623	0.58395	-1.12202	0.438059	0.202334	1.79058	-0.0441259	0.296876	0.519256	1.76533	-0.897352	0.414775	0.24191	0.616968	0.534856
A009992_15	Ovary_endometrioid	-0.420368	-0.0643677	0.873272	-0.862215	-0.659039	0.100497	-1.66572	-0.679796	0.497107	-0.762857	0.18059	0.163101	-0.964188	-0.205454	0.176878	-0.297843	0.88814	-0.0798525	0.331958	-0.0614165	-0.0926387	0.477859	-0.339132	-0.521648	0.808786	0.808651	1.39664	-0.795281	0.315614	-0.145262	0.149591	0.323192	-0.125661	0.150001	0.26778	0.657143	0.845748	0.326694	0.0725345	0.153163	-0.0748027	-0.102054	1.59845	0.100378	0.808786	1.07052	0.355347	-0.0959249
A009992_6	Ovary_endometrioid	-0.828641	0.083079	0.425198	-0.375688	0.861769	-0.909549	-1.32097	0.0153123	0.814811	0.139747	0.157401	-0.197295	0.470043	-0.93695	-0.416587	0.960442	-0.39932	0.129323	-0.652595	0.684786	0.293606	0.118782	-0.331558	0.571542	-0.764375	-2.53371	0.054997	0.0642539	0.0950151	-0.367149	-0.0270495	0.109737	0.567841	0.710537	0.319735	-0.409286	0.164766	-0.0572175	-0.341187	0.164897	-1.11019	0.834475	0.891933	-0.354599	-0.764375	-0.33243	0.536437	0.869262
A009992_38	Ovary_endometrioid	0.325865	0.767549	-0.0324291	0.365337	0.099041	1.09657	-0.250524	0.0564325	0.213076	-1.3966	0.488102	0.626925	2.47077	0.565945	0.721127	0.250793	-1.26673	0.903266	0.900534	-1.64818	0.823423	-0.296026	-0.76112	0.247976	0.322373	0.701146	0.684396	-0.96712	-0.0631916	-0.6606	-1.50338	0.208864	0.361972	0.903186	0.373907	-0.846927	0.241134	0.310579	0.269417	0.482014	-0.787011	0.923386	0.0304141	0.619254	0.322373	1.64986	0.717737	1.0578
A009992_14	Ovary_endometrioid	-0.138746	-0.503736	0.327512	-0.152294	-1.12288	-0.584005	-0.327116	0.29292	-0.758846	-0.446261	-0.243793	-0.0115737	0.128782	-0.93695	-0.245389	-0.200377	0.101363	-0.146753	-0.869835	0.264335	-0.471502	1.34656	0.532523	-1.35195	0.156724	-0.62663	0.195142	0.320333	0.742016	-0.0807901	-1.72617	-0.0609457	0.59284	0.337065	-0.566015	-1.52922	0.0118909	-0.364215	-0.597953	-0.552928	-0.128772	0.024478	-0.0697385	-0.224697	0.156724	-0.135188	-0.0855211	0.544962
A009992_39	Ovary_endometrioid	-0.828641	-0.148405	0.400687	-0.361386	-0.819747	-0.187307	0.778661	-1.03063	0.957208	-1.08758	0.102559	-0.0830956	-0.848174	0.560134	-0.929993	-0.90015	-0.445389	1.37476	-1.24525	-1.64818	-0.37908	0.0717595	-0.329833	-0.609715	0.857021	-0.737042	0.584759	0.100897	0.213736	-0.309858	-1.20858	-0.86507	0.721937	0.932487	-1.25193	-1.23723	0.623651	0.957888	-0.433131	-0.585279	-0.122399	-0.20224	-0.762804	0.297634	0.857021	0.733177	0.444066	-0.0749907
A009992_26	Ovary_endometrioid	-0.828641	0.0535868	0.855239	-0.0991365	-0.603526	-1.0678	1.28726	-0.387309	-0.24135	0.0778488	1.25145	0.441008	-1.03489	1.36366	0.480998	-0.0873322	0.472148	0.687137	-1.15629	-1.64818	1.17219	-0.0492191	0.0786666	0.444252	1.32419	1.0154	1.93618	0.163349	1.02941	1.33808	0.777439	0.684984	0.628847	-1.63057	0.400633	0.725314	0.603125	-0.176666	-0.322312	-1.90063	0.796521	-0.682572	-0.219002	0.751812	1.32419	0.511126	1.35337	-0.502298
A009992_45	Ovary_endometrioid	-0.828641	-0.13399	0.597902	-0.0151262	-0.372032	-1.43045	-0.81562	0.827172	1.76051	-1.21228	-1.74128	-0.623659	0.318815	-0.93695	0.242862	-1.42757	-0.77621	0.357913	-0.524323	-1.64818	-1.07922	-0.133566	-0.0307441	-2.40468	0.400002	0.63443	-1.93209	-0.424531	0.619413	0.141875	-1.21866	-0.154408	0.914048	1.17689	-0.993803	0.0691462	-0.504314	-0.965979	-0.249828	-2.19549	-1.11019	-0.682572	1.3157	-0.79531	0.400002	0.981535	0.739935	0.463069
A009992_59	Ovary_mucinous	2.92728	1.20467	1.48948	1.39291	1.53503	1.96201	1.18205	-1.23522	-0.676947	0.477211	-0.0547031	-0.108733	0.493034	-0.151467	0.92207	0.519441	-1.39548	-0.0134598	0.994991	-1.64818	1.00018	-0.476111	-0.48222	-0.154472	-1.53074	-0.927194	-0.861978	2.08839	-1.9591	0.0807329	0.0429852	-0.693451	-0.091516	-1.54599	-0.0558535	0.486734	0.872793	0.434313	-0.973075	1.02247	-1.11019	-0.682572	-0.894277	0.141598	-1.53074	-0.859233	-1.41749	0.338029
A009992_58	Ovary_mucinous	2.74703	1.23036	0.960595	1.22659	1.32792	1.70447	0.855052	-1.27718	-0.0474887	0.730113	0.129797	0.813197	0.426609	-0.93695	1.01814	0.323669	-0.0617743	-0.212566	0.866453	-0.0084926	1.04494	-0.673314	-0.700427	0.33801	-1.57743	-1.87329	-0.664521	1.60185	-1.13853	-0.140132	0.035358	-0.784304	-0.179482	-1.09456	-0.436721	0.95088	0.460735	0.536663	0.162545	1.09293	-1.11019	-0.682572	0.392779	0.084033	-1.57743	-1.11625	-1.03813	0.0590332
A009992_62	Ovary_mucinous	1.75204	1.34986	1.47967	1.90125	0.823291	2.04922	0.772307	-1.49432	-2.03643	0.73879	-0.582025	-0.583972	-0.247444	-0.93695	1.1818	0.454475	0.0939393	0.0561719	1.09598	1.17011	-0.717969	-0.130335	0.387976	0.602765	-1.80915	-0.469412	-1.62387	1.70573	-1.71033	0.0356085	-0.0596047	-1.14891	-0.331392	-1.29508	0.19893	0.472654	-1.11671	-1.55167	-1.37671	-0.120779	0.804811	-0.682572	-1.15744	-2.57905	-1.80915	-0.969876	-1.71878	0.698333
A009992_52	Ovary_mucinous	1.30739	1.24693	1.38264	0.807421	1.6922	-1.83197	1.78222	-1.91554	-1.36214	-0.122367	-2.05222	-0.715535	-1.86806	-0.93695	1.2089	2.673	-1.08586	0.807205	1.11839	0.656869	1.053	-0.640153	-1.48775	-2.70203	-2.14487	-1.33053	-2.51635	1.85408	-2.54785	0.309607	-0.4675	-3.08864	-0.318462	-1.54522	-0.989873	1.64024	1.31619	-0.745013	-1.35118	-1.03182	-0.286507	-0.682572	-1.20294	-1.37007	-2.14487	-1.41991	-1.95686	-3.25923
A009992_53	Ovary_mucinous	2.53046	1.84098	1.31927	1.9067	1.08012	2.15524	0.990494	-0.604254	0.590985	-1.54396	1.01843	1.26555	0.176644	0.133895	1.43728	0.491349	-0.451277	1.0954	0.938982	-1.0231	1.51153	-0.538965	1.14899	0.579484	-1.06606	-1.11272	-0.402283	1.594	-0.754039	-1.54011	-2.36285	-1.44396	-1.5257	-0.780608	-2.81835	0.489821	0.819958	0.708553	0.166442	0.938973	-1.11019	1.22106	0.680639	0.223217	-1.06606	-1.92009	-1.8899	0.308176
A009992_60	Ovary_mucinous	3.35972	1.50456	2.61474	2.07131	-0.476169	1.80866	0.318241	-1.30859	-0.703742	-0.801337	0.0757969	0.161887	-0.160356	0.303165	1.23899	0.0224294	-1.44899	1.1385	1.33508	-1.54334	-0.369161	0.447363	-1.04989	-0.364157	-1.73226	-1.26341	-0.946717	2.16692	-1.97257	0.466718	-0.941913	-0.86235	0.105559	-2.22796	-3.09831	1.72232	-0.578091	1.62134	-0.160825	0.0248262	-0.232166	0.275187	-0.369276	-0.911578	-1.73226	-1.75054	-1.85917	-0.32486
A009992_54	Ovary_mucinous	1.66102	1.12127	0.973872	1.26125	0.498639	1.46931	1.13119	-1.11036	-0.290028	1.20015	0.680662	0.7058	-0.288893	0.045079	0.474874	0.0886825	0.219606	0.269707	0.639526	0.956317	0.527743	-1.0305	-0.0275658	-0.030345	-1.34297	-1.74762	-0.600674	1.77258	-0.845298	-0.564677	-1.28192	-1.26382	-0.620451	-0.70657	0.0970002	0.592383	0.528971	0.30831	0.103749	0.443565	-1.11019	0.439989	0.333722	0.171338	-1.34297	-1.00594	-1.92859	-0.119639
A009992_50	Ovary_mucinous	2.36052	1.10048	0.978611	1.39579	-0.0952815	1.84124	1.23376	-1.09855	-0.610214	0.109349	-0.070537	0.268459	-0.301368	0.63971	0.952463	-0.178104	0.614046	0.236885	3.50063	0.552298	0.491685	-0.952838	-0.204089	-1.10645	-0.988194	-0.409457	-0.929459	2.48706	-0.909568	-0.382152	-0.194228	-1.03561	-1.2316	-0.776618	-1.1234	1.03038	-0.718837	0.256973	-0.0880727	0.391598	-0.65488	0.755144	-0.0401618	-0.350315	-0.988194	-1.00497	-1.86064	-0.341134
A009992_56	Ovary_mucinous	0.595674	0.657669	0.308379	0.128368	0.712412	1.91882	1.78301	-1.25185	-0.575581	0.509577	-0.464802	-0.0504502	-0.0280731	-0.93695	1.44853	-0.64413	-0.833607	-0.156448	0.548813	0.639525	2.30376	-0.230059	-0.869749	-0.577789	-1.14278	-0.69299	-1.22635	0.631147	-1.23646	0.851258	-0.398157	-2.06546	0.115119	-1.33613	-0.301094	1.98423	0.0480343	-0.0498887	-0.82463	0.287024	0.720987	-0.682572	-0.00353294	0.247786	-1.14278	-1.45724	-0.0154789	-1.47472
A009992_72	Ovary_mucinous	0.589308	1.10919	0.867054	0.0649783	-0.15545	2.19482	1.18064	-1.06883	-0.71825	0.916289	0.36758	0.68571	-0.320306	-0.727517	1.75102	0.554822	-0.924774	0.668188	0.358129	1.23381	2.51562	-0.989926	-1.03811	-0.0907212	-0.934941	-0.152589	-0.862112	1.03312	-1.09739	0.484085	-0.115764	-1.07969	-0.405712	-0.725595	0.514638	0.540702	-0.560215	0.0398645	-0.32659	0.420783	0.300111	-0.682572	0.458641	-0.0460033	-0.934941	-1.19698	-0.946564	-0.905284
A009992_47	Ovary_mucinous	1.34388	0.909275	0.792343	-1.00746	0.246532	1.01353	0.617789	-0.745979	0.48441	0.308746	1.05495	0.963425	0.0535021	1.52736	0.83575	0.723458	-2.36497	0.374637	0.22127	0.336987	0.686121	-1.36203	-0.0810103	0.650166	-1.13062	-0.632793	-0.135514	1.37381	-0.543631	0.29377	-2.36285	-1.03857	-0.229808	-0.0796225	0.993015	-1.52922	0.151642	0.519517	0.226747	0.67702	1.51933	0.803001	0.627293	0.901976	-1.13062	-0.975737	-1.82142	-0.803916
A009992_57	Ovary_mucinous	1.69586	1.03776	0.461019	0.440082	0.227806	0.729194	1.12281	-1.19273	-0.171107	1.87611	-0.373007	0.869782	0.30168	0.454558	1.09342	0.434391	0.603033	0.223743	0.0641912	1.42698	0.615299	-0.866319	-0.00706702	0.288844	-0.350897	-0.00700752	-0.463409	1.51957	0.319326	0.00268247	0.475527	-0.480681	-0.137241	-0.659132	-0.405193	0.352147	-0.284234	2.15779	-0.211558	1.11452	-1.11019	1.85723	1.36588	0.371719	-0.350897	-0.158798	-1.56856	-2.02888
A009992_73	Ovary_mucinous	1.13126	0.39827	0.555681	0.396165	1.53595	0.608617	1.55372	0.905038	1.37534	-0.455913	0.447075	0.596771	0.189643	1.21341	0.573896	-0.152165	0.249411	0.635316	0.447856	0.408817	-0.036249	0.222577	-0.386138	-0.691138	-1.28148	-1.93107	-0.554594	-0.00182056	-0.448538	-1.63317	-1.47553	-0.373792	-0.281726	0.441351	-0.241557	0.957131	1.45913	-0.528934	-0.386456	-0.613835	-1.11019	-0.682572	1.11236	0.0402296	-1.28148	-1.68531	-1.32952	0.120037
A009992_49	Ovary_mucinous	0.460047	0.819324	0.5775	1.06932	0.839955	0.852745	1.35454	0.343731	0.104786	0.349744	0.790212	0.569114	1.04544	2.00707	0.91719	2.6206	-0.692034	1.2993	0.601224	-0.302792	0.91971	1.66478	-0.491644	0.5024	-1.31555	-2.53371	-0.390973	0.255504	1.17943	-1.45389	0.146137	0.487185	-1.5526	-0.475096	-1.45151	-1.52922	1.55385	0.442575	0.0196388	0.604133	-1.11019	-0.682572	0.34535	0.481521	-1.31555	-2.00869	-1.43012	-0.245517
A009991_94	Ovary_serous	-0.145673	-1.56497	-1.08871	-1.13096	-1.98518	-1.03956	-0.244151	-0.440248	-1.27934	0.105378	-2.77154	-2.03841	-0.889931	-0.93695	-1.65875	-1.56881	0.404268	-2.13001	-0.0672711	0.924928	-2.32116	0.38269	0.471859	0.282745	1.01293	1.00701	0.789243	0.260142	1.09714	-0.291672	0.675098	0.548894	1.20964	0.406117	0.420272	-0.68766	-0.55521	-1.03257	-0.482817	-1.04937	-1.11019	-0.682572	-1.26252	-1.20632	1.01293	0.24129	0.660053	0.670567
A009991_71	Ovary_serous	-0.526449	-1.32958	-1.83347	0.353349	-1.05491	-0.498208	-0.395687	1.53928	-1.29714	-0.285803	-1.0874	-1.29988	-0.0617347	-0.222894	-0.650135	-1.55904	-0.176645	-0.99271	0.096732	-0.344151	-1.10986	-1.12369	-0.555063	-1.30287	0.834367	0.224989	0.585075	-0.473211	0.603852	0.0945554	0.55148	0.911978	1.40465	0.488652	-0.289378	-0.388672	-0.866387	-1.36777	-0.471865	-1.69018	-0.796309	-0.682572	-1.10111	-1.03886	0.834367	0.137639	0.980137	0.548191
A009991_101	Ovary_serous	-0.828641	-2.92318	1.56705	-2.48706	-2.12633	-2.67942	-0.79131	-0.40241	-1.34664	-0.501313	-0.649287	-3.47411	1.4229	0.609014	0.639768	-0.443183	0.19589	-4.67917	-4.91924	-1.64818	0.901592	-1.33061	-0.37003	-0.702336	0.903096	-0.0215144	-0.238951	-1.03021	0.433894	-1.51194	0.38848	0.306259	-0.24497	0.523007	0.460361	-1.52922	0.458015	-2.10316	-3.04925	-2.19549	1.26916	0.779058	-2.78147	-2.57905	0.903096	0.556507	0.489669	0.185519
A009991_119	Ovary_serous	-0.551102	-0.695572	-1.51146	0.356466	-0.847372	-0.699591	0.100158	0.260453	-1.04948	-0.69116	-1.31204	-0.355887	1.7881	-0.519288	-1.0159	-0.465856	-0.303358	-0.355249	0.143444	-0.047774	-0.666479	0.543839	-1.77334	-0.628164	0.761644	0.645699	1.83247	-0.323827	0.323976	-0.0362353	-1.61481	0.341605	0.821846	0.684102	-0.672299	0.769426	0.319916	-0.150295	-0.887084	-0.00153473	-0.387706	-0.568816	0.666964	-0.505667	0.761644	1.27279	1.20937	0.362012
A009991_13	Ovary_serous	-0.683494	-1.94007	-0.0311162	-0.440331	-2.52348	-1.31848	-1.28411	1.39342	2.42211	0.180214	-3.43223	-2.87463	1.54984	-0.172273	0.161831	-1.95673	0.481977	1.63383	-2.52234	0.263351	-2.48717	0.626487	0.869455	-1.49553	0.656749	0.314695	1.13542	-0.919055	-1.74458	-0.235199	0.00236772	-0.0922505	0.552893	1.59245	0.810631	1.93569	0.846798	-1.46075	-0.837514	-2.19549	-1.11019	0.0485575	-1.97402	-2.49159	0.656749	-0.353167	1.39938	0.700975
A009991_99	Ovary_serous	-0.828641	-0.440347	-0.705198	-1.16911	-1.03794	0.0440463	-1.02629	-0.0777142	0.270129	-0.125011	-0.703617	-0.269786	0.752452	-0.93695	0.0162196	-0.397069	0.74896	-1.33975	0.303065	-0.168908	-0.905475	0.599897	0.498694	-0.644617	0.861867	1.26805	1.52895	-0.0591893	0.437513	1.02227	1.13063	0.112102	0.867147	0.125239	-0.779396	1.4761	-0.891703	-0.595899	-0.11929	-0.398119	0.330001	-0.487053	-0.897551	-0.567885	0.861867	1.15692	0.321581	0.633865
A009991_19	Ovary_serous	-0.370315	-1.62095	-0.81541	0.535799	-0.272719	-1.39536	-0.0181489	0.449745	-1.22748	0.941291	0.225521	-0.168359	-0.839616	-0.93695	-1.24771	-0.669752	1.55131	-1.57013	1.43603	0.217724	-0.977465	-0.925415	1.50012	1.80919	0.133508	1.24407	0.552642	-0.0807736	0.180928	1.28786	0.920394	1.32136	0.979386	-0.0295543	-0.268103	0.0914307	-1.46209	-0.926389	1.03342	-0.743758	-0.0193769	-0.682572	-1.59208	-0.807906	0.133508	0.628292	1.16826	1.27642
A009991_55	Ovary_serous	-0.552257	-0.66574	-0.664993	-0.225199	-0.591155	-1.09885	0.295584	0.902785	-1.55918	0.544228	-1.26439	-0.449793	-0.790038	0.0721254	-0.492636	-0.259509	0.365451	-1.68938	-1.14344	0.493662	-0.569388	-0.568843	0.275192	1.45538	1.0517	1.23744	0.613116	0.778127	0.403697	0.668859	1.37001	0.4382	1.01784	1.61328	1.64131	-0.450138	-0.646722	0.0347626	0.105406	-0.0286122	-1.11019	0.569272	-0.903436	-0.204941	1.0517	0.170074	1.27156	0.362915
A009991_123	Ovary_serous	-0.828641	-0.347141	-0.647794	-1.84284	-1.18994	-0.0499279	-0.884488	-1.25516	0.0695113	-0.182822	-1.51375	-1.11424	-0.0514534	-0.611319	-0.807661	0.0643908	-1.34248	0.00897419	-0.761856	-0.63691	-1.19107	-0.21509	-1.61345	-0.273641	1.20527	-1.22157	1.67864	1.72737	1.57874	1.54088	1.06419	0.752259	0.307343	0.361473	0.580821	0.353443	0.312855	-0.74178	-0.999606	-0.515383	-0.813627	-0.682572	-0.254792	-0.848136	1.20527	0.572389	0.516444	0.913779
A009991_78	Ovary_serous	-0.493431	-1.4741	-0.886104	-1.12672	-0.0211858	-1.18949	-1.00337	0.0626753	0.0687334	0.69399	-1.90734	-1.76465	-1.34654	-0.0928634	-1.49148	-0.601543	1.15937	-0.1851	-0.280697	0.149577	-0.778983	0.0624477	1.00382	1.01378	0.612921	-0.232171	0.983373	-0.27873	0.478476	0.565884	0.556723	0.711835	0.291034	0.378073	-0.033118	-0.734066	0.345568	-0.639775	0.594406	-1.40279	-0.812276	-0.682572	-1.4546	-1.01778	0.612921	-0.681148	0.449595	1.21496
A009991_110	Ovary_serous	-0.828641	-0.251615	-0.701701	-2.48706	-0.868113	0.218932	-1.24265	0.173551	-1.48849	-0.864231	-0.320375	-0.599506	0.169237	0.0978767	-0.241052	-0.231372	-1.67286	-0.624659	-0.67107	-1.64818	-0.359645	-0.310211	-0.895277	-1.26056	1.0375	1.39698	0.802126	-0.302733	1.29256	-1.1047	-2.01183	1.10626	-0.207756	0.501538	-0.321189	0.0971514	0.635812	-0.214151	-0.564025	-0.537158	-0.0832334	-0.682572	-0.727986	0.182767	1.0375	0.60863	0.481758	0.310385
A009991_88	Ovary_serous	-0.828641	0.479891	-0.23714	-0.220159	-1.85274	-1.06047	1.39207	-0.361888	1.85897	1.44474	-1.90007	-1.33322	0.475248	-0.555174	-0.389367	0.09595	0.95292	-2.14389	-0.901758	0.258309	1.04529	-0.655047	1.73277	1.56038	0.583394	1.25401	0.20435	0.129698	0.870296	-0.0917236	-0.0104255	0.274618	-0.0761803	-0.0259524	0.255195	-1.14321	0.568612	-0.98925	1.47567	-0.877769	-0.52084	-0.682572	-0.713803	-0.189382	0.583394	0.553954	0.344804	0.814427
A009991_113	Ovary_serous	-0.622478	-1.08714	-0.409441	-0.460141	-1.27105	-0.463818	-0.00912108	-1.14385	-0.23085	0.589127	-0.988781	-0.780086	1.03634	-0.0781182	-1.59764	-0.533978	0.895747	-1.29326	-1.58975	0.22415	-0.974036	-0.125638	0.45824	-0.690144	0.566851	-0.581584	0.48965	0.205014	-0.246232	1.96061	1.11565	0.39041	0.307148	0.955554	0.563498	0.959193	-0.637011	-0.796128	-0.434674	-0.547191	0.281389	-0.682572	-0.221281	-0.722202	0.566851	0.980512	1.16427	0.408044
A009991_109	Ovary_serous	-0.511535	-0.684148	-1.0958	0.168324	-1.33368	-0.136988	-2.48311	0.035351	-0.0980183	-1.21278	0.724376	0.305617	1.9431	-0.254073	0.145761	0.379199	-0.618249	0.934771	-0.144001	-0.969998	-0.53635	0.731649	-1.54556	-0.562464	1.02978	-0.911497	2.70471	-0.761028	0.695108	1.94809	-0.409962	0.378843	0.450028	0.947282	1.007	0.965976	0.727307	-0.342	-0.523847	-0.238917	-0.719808	0.487076	-1.48972	-0.798266	1.02978	0.974399	1.09598	0.588025
A009991_9	Ovary_serous	-0.167798	-0.0728586	1.18523	-0.169913	-1.27203	-0.596623	0.156596	0.666051	0.181821	-0.70652	-0.629699	-3.47411	-0.0643238	-0.93695	-0.77714	-1.41317	0.651598	-0.436891	-1.03641	-1.64818	-0.0129337	0.798894	0.707515	0.686011	0.742185	0.224819	0.811991	-0.407377	0.0524498	-0.144088	0.0655352	0.144899	-0.477429	-0.84646	-0.349913	0.0263776	0.418114	-2.10316	-0.434541	-2.19549	0.561854	-0.682572	1.01034	-1.48348	0.742185	0.402632	0.688352	0.358746
A009991_27	Ovary_serous	-0.828641	0.00780617	-1.89669	0.198732	-1.7098	0.0740604	0.638344	0.548802	0.219118	0.247731	0.276858	0.418706	-0.404365	1.46252	-0.532145	-0.0373396	1.16464	-0.598913	-0.00585036	-0.0651414	0.062912	-0.579075	1.383	1.53979	0.257787	1.10673	0.262156	1.54622	0.402863	1.31297	0.591348	0.547431	0.402996	-0.801594	-0.181331	-1.52922	-2.45696	0.174798	1.0917	0.471316	-1.11019	1.22166	-0.193922	0.300103	0.257787	0.702599	0.0656664	0.688153
A009991_98	Ovary_serous	-0.372023	-1.12808	-0.191887	0.166506	-0.896131	-0.292223	-0.185369	-0.795132	-1.63809	0.0344193	-0.849194	-0.310324	-1.69914	-0.0894127	0.404377	-0.967286	0.352642	-1.40059	-0.074451	0.00958364	-0.666149	-0.988761	0.472202	-0.208896	1.17997	1.16505	0.794542	0.974297	0.564419	0.222144	2.41841	0.472354	1.04114	0.212857	-0.337064	-0.523286	-0.534846	0.00296441	0.00825885	-0.680206	-0.0304808	-0.251708	-0.0841516	0.524228	1.17997	0.660506	0.381861	-0.391352
A009991_6	Ovary_serous	-0.368239	-0.0157954	-0.530041	-0.698147	-0.401631	-0.256079	-0.425201	1.29949	-0.27148	0.591464	-0.280785	-0.172554	-0.406851	-0.93695	-0.0825934	-0.315456	-0.393886	0.647126	-0.622946	-0.28054	-0.0506186	0.587713	-0.221808	-0.0337647	1.15664	0.825083	1.69653	0.369904	0.340027	0.305083	-0.194984	0.58239	0.37039	-0.33184	-0.476252	0.165393	-0.815293	-0.362524	-0.0458518	0.276952	-0.25316	-0.682572	0.363407	0.070316	1.15664	1.03944	1.2329	0.277539
A009991_79	Ovary_serous	-0.823795	-0.80502	-0.206709	-0.056413	-0.0951493	-0.281673	-0.254654	-0.110555	-0.840693	-0.706192	-0.304113	0.00429169	-0.807619	-0.107728	0.217799	-0.242808	0.639288	-1.55109	-0.70935	-0.984332	-0.120347	0.238737	0.820362	1.25716	0.81265	0.577167	0.456316	-0.182355	0.950422	0.753718	0.632107	0.914717	0.564755	-0.173859	0.137907	-0.106896	0.580984	-0.182226	1.06101	0.313555	0.878981	0.182519	-0.686552	-0.00205192	0.81265	0.827067	1.1361	1.22712
A009991_95	Ovary_serous	-0.828641	-1.38122	1.32786	-2.48706	-0.0070027	-2.67942	1.61133	-1.14002	0.41439	-2.07565	0.334188	-1.15746	-1.12849	0.888547	-4.20885	-0.130498	-1.19186	0.762697	-1.56079	-1.64818	0.574832	-0.567852	-0.797751	0.099843	0.751759	0.649588	0.178566	-1.79562	0.0577439	-0.00509283	0.628154	0.640218	-0.559294	-0.46628	0.0186391	-1.52922	0.794204	-2.10316	-1.02488	-2.19549	1.15435	-0.682572	0.643376	0.601818	0.751759	0.457606	1.04674	0.596801
A009991_89	Ovary_serous	-0.828641	-0.570009	-1.89669	-1.35707	-0.904823	-0.960904	-1.05349	0.40256	0.339656	-1.12915	0.39243	-1.08892	-1.21822	0.434574	-0.919227	-1.25369	-0.243821	-0.959292	-0.180065	0.576691	-1.19518	1.21356	-0.0339128	-0.372537	0.716834	-0.408651	-1.10554	0.262235	0.12024	1.16007	-0.225766	0.00396759	0.38373	-0.875072	0.339723	0.0604475	-0.860929	-0.56267	0.214801	-0.194143	-0.537912	-0.682572	-0.591922	-0.675636	0.716834	0.629154	0.683975	1.03655
A009991_116	Ovary_serous	0.306177	-0.906776	0.0825432	-0.113155	-0.663168	-1.18733	-1.41512	0.058885	-1.42016	0.398902	-1.06019	-1.0882	0.111194	0.294654	-0.988409	-0.672441	1.70036	0.868147	-0.309475	-0.345741	-1.62026	0.713968	1.64405	1.15385	-0.0021965	0.608342	-0.753538	0.716052	-0.0775668	0.360867	0.247845	-0.135101	-0.027236	-0.804975	-1.4679	-0.229266	-0.836426	-0.846104	0.299942	-1.12295	1.49775	-0.682572	-0.685311	-0.898183	-0.0021965	0.838418	0.559255	0.688408
A009991_47	Ovary_serous	0.0183492	-2.92318	1.40057	0.59579	0.347665	-2.67942	-3.29453	-0.0820202	0.843278	-0.660336	-0.0863974	-3.47411	0.0545891	-0.93695	-4.20885	-0.706983	-2.36497	-1.91505	-1.40786	-1.64818	-0.130471	-1.4842	0.310076	-1.09783	0.502705	0.433976	-1.04018	0.451399	0.5163	-0.417483	-2.36285	0.313239	0.224571	0.631307	-0.840465	0.646366	0.882647	-0.145162	-3.04925	-0.214796	0.589031	-0.682572	1.42243	-0.349525	0.502705	0.524125	0.350368	0.680949
A009991_49	Ovary_serous	-0.828641	0.245142	0.301353	-0.68721	-0.349461	-1.32497	0.858837	1.55005	-0.990719	0.729673	-0.443319	-0.322786	0.626177	-0.93695	-0.0365197	-1.11572	0.449311	0.661233	0.42704	-0.93971	1.26702	1.449	0.0535748	-0.298875	0.590803	0.655204	1.13246	-0.322765	-0.678469	-0.363175	0.376125	-0.372714	-0.6974	1.51545	-0.356891	0.497673	-0.223217	-0.59426	-0.472484	0.266084	-1.11019	1.15971	-0.227237	0.00288369	0.590803	1.47762	0.666291	-0.0984484
A009991_30	Ovary_serous	-0.209616	-0.663011	-0.499296	-0.483266	-1.64392	-0.640899	-0.0699472	0.189469	0.419529	0.721267	-0.738777	-0.43603	-0.576801	-0.93695	-0.145661	-0.904748	0.6386	-0.514264	-0.985949	-0.133521	-0.593706	0.334292	-0.85482	1.28587	0.416897	0.525859	0.57828	1.13576	1.11428	0.842331	0.814875	1.0481	0.162412	0.0617894	-0.194814	-0.426201	0.316446	-0.711645	0.729343	-0.537014	-0.577324	-0.682572	0.747032	-1.05179	0.416897	0.239351	1.09265	0.0143535
A009991_83	Ovary_serous	-0.32388	-0.564329	0.0421106	-0.730065	-0.363666	0.320907	-1.01859	-1.52645	-0.486428	-0.62909	-0.858636	-0.379704	0.506261	-0.0104474	0.322458	-0.433794	-0.1136	-0.432246	-1.45258	-0.813574	-0.368301	-0.202473	-0.909463	-0.677244	1.51649	0.411906	1.73555	-0.190328	0.16355	0.842166	0.727563	0.987143	0.484832	-1.58562	-1.26094	0.947195	-0.993593	-0.2781	-0.526298	-0.0483853	-0.0801799	-0.310921	-0.0831447	-0.252756	1.51649	1.26912	0.127004	0.214681
A009991_44	Ovary_serous	-0.644956	-0.431646	-0.33251	-0.211116	-0.62738	-0.346046	0.335349	0.140309	-1.23586	-0.837338	-0.0544932	0.284352	0.166126	-0.159384	0.22039	-0.115647	0.251329	1.84959	-0.427466	-0.0967671	0.420045	1.82724	-1.37515	-0.871619	0.994797	0.595221	1.92056	-0.478612	0.0816082	0.4947	0.115822	0.677959	0.16069	0.161564	0.536213	1.28476	0.181766	0.118888	-0.803613	-0.0371547	-0.680495	-0.682572	-0.82319	0.0845866	0.994797	0.898984	0.526906	0.469819
A009991_68	Ovary_serous	-0.828641	-0.79553	-0.737717	-0.438987	-0.820794	-0.117255	-1.16548	1.83083	-0.840783	-0.745612	-1.28325	-0.552633	-0.54943	-0.488841	-1.02224	-0.723112	1.09407	-0.689763	-0.476861	-0.0641019	-0.515726	0.545145	0.90338	1.41749	0.367017	1.5306	-1.37962	0.266712	0.923422	0.417766	2.40084	0.988328	-0.0782267	0.127176	0.486846	-1.52389	-0.335849	-0.147385	0.891928	-0.566636	-0.454708	-0.682572	-1.09186	0.182639	0.367017	-0.0705502	0.631533	1.05436
A009991_75	Ovary_serous	-0.828641	-0.353253	-1.80532	0.173059	-0.63365	-0.489288	-0.225612	-0.438211	-1.18397	0.706566	0.49851	0.415489	1.26251	-0.93695	-0.804857	-0.594304	-1.28951	-0.563152	0.410564	0.335766	0.185748	2.19722	-0.47275	-1.30914	0.910511	1.21937	0.948288	-1.77768	1.42382	0.524113	-2.13126	0.878857	0.181776	0.680271	-0.25316	-1.52922	0.75265	-0.566423	-0.959978	0.300364	-0.0503137	0.677892	-0.367365	-0.429146	0.910511	0.532556	1.75842	0.0038799
A009991_105	Ovary_serous	-0.49914	-0.597821	-1.35909	0.446688	-1.13585	-0.165785	-0.0975493	0.0936414	-0.332809	0.143792	-0.60361	-0.260636	-1.37675	-0.275153	0.816136	-0.34724	1.531	-1.31144	-0.922304	-0.591981	-0.466878	-1.1063	0.892889	1.02857	0.573115	-0.804152	0.558077	-0.262437	-0.910574	-0.041157	1.24919	0.999878	1.17821	0.904273	-0.893849	-0.91244	-0.680596	-0.339431	0.598327	-0.132351	-0.910798	-0.339444	-0.728139	1.70949	0.573115	1.19429	-0.195336	0.48909
A009991_36	Ovary_serous	-0.828641	-0.472519	-1.79239	-0.992189	0.572923	-0.229942	0.403916	1.39206	0.00586646	-0.837797	-0.557208	-0.515717	-1.6561	0.18636	-0.531916	-0.290717	-0.252309	-0.0636649	-0.96746	0.497215	-0.0833528	-0.626297	-1.25032	-0.997817	0.651007	-0.105019	0.86639	0.356505	1.03225	0.722562	1.06821	0.885311	0.677269	1.05614	1.23355	-0.310336	-0.488983	0.24778	-0.68573	0.160599	-0.421535	0.0818206	-0.242526	0.0199269	0.651007	0.480449	0.998941	0.875804
A009991_120	Ovary_serous	-0.342375	-2.92318	-0.966939	-0.197559	-1.01202	-1.06594	-0.719249	-0.264121	0.657077	-0.0592441	0.743243	0.82725	-0.11519	-0.0440104	-0.352226	-1.1746	0.113212	-0.742428	-0.294885	1.51206	-3.65371	0.343272	-0.53271	-1.00829	0.366564	0.257992	-0.101661	-0.839655	0.557426	0.923121	0.0145284	0.0417174	0.8205	0.313379	1.4326	1.22333	0.349309	-0.293546	-1.6427	-1.39595	0.115946	-0.0139026	1.00228	-0.0435471	0.366564	0.641361	-0.0913092	0.537555
A009991_23	Ovary_serous	-0.828641	-0.302959	-0.707306	-0.738706	0.167475	0.081849	0.154865	1.35655	1.0279	-0.815929	-0.769453	-0.0876777	0.546082	0.146768	-0.0500457	-0.638757	-0.825866	0.0959437	-0.202526	-0.0106007	-0.947279	0.137518	-1.71283	0.265987	1.1496	0.319407	1.10453	-1.09651	0.981868	1.24447	-0.0101078	0.767652	0.642224	0.0253187	-0.964485	1.07538	1.2872	-0.17475	-0.665839	0.0564756	-0.961432	-0.682572	-0.155735	-0.561099	1.1496	0.115083	0.938884	0.845882
A009991_85	Ovary_serous	-0.828641	-0.134279	-0.422869	-0.460952	-0.198669	0.134689	-0.435595	-1.69043	-0.294205	-1.08835	0.0487162	0.27419	-0.254146	-0.758499	-0.464952	-1.06489	-0.587321	-0.956563	-0.397115	0.146145	-0.446233	-0.573312	-0.962051	-1.3327	1.19584	0.132487	1.35558	0.548392	0.587154	1.66843	-0.0274897	0.867517	0.926916	0.821519	1.29972	0.532545	-1.0321	-0.00621831	-0.298123	0.404779	-1.11019	0.289274	-0.0439304	-0.291185	1.19584	1.32594	0.854078	-0.0222658
A009991_46	Ovary_serous	-0.675694	-0.892102	-0.274314	-1.1289	-1.30621	-0.6319	-0.431793	0.18111	-1.17732	-0.562388	-1.39432	-0.882909	-1.20907	-0.141971	0.42054	-0.916845	2.07623	-1.56013	-0.5892	-0.392366	-1.20278	-0.362313	0.68763	0.207269	1.27263	-0.107094	0.160201	0.241106	0.671345	0.874717	-0.831051	0.582576	0.677771	-0.11007	-1.42594	1.22838	0.477491	-0.659834	0.0424182	-0.16181	0.449085	-0.682572	-0.639225	-0.639476	1.27263	0.948128	-0.526409	-2.10163
A009991_37	Ovary_serous	0.0551558	-0.285763	-0.0120925	-0.18122	-1.45983	-0.48424	-0.255055	0.362819	-0.923437	0.466718	-0.341892	-0.755581	-1.54088	-0.93695	-0.238168	-0.202559	0.917808	-0.593746	-0.403575	0.0146109	-0.937871	0.442413	1.09661	1.20368	0.215923	0.92514	0.332889	0.0105548	-0.193177	0.46789	0.550709	0.545999	0.151545	-0.85896	-0.259549	0.456058	-0.300062	-0.236717	0.274537	-0.247869	-0.966882	0.599868	-0.959653	-0.131181	0.215923	-0.0598676	0.351557	0.527481
A009991_82	Ovary_serous	-0.828641	0.0712648	-0.18251	-0.859779	-0.50263	0.314368	-0.686435	0.259988	-0.0931133	0.101378	0.358364	0.24703	0.328903	-0.750082	0.219248	-0.21817	-0.508493	0.477184	-0.42927	0.877292	0.44772	2.78678	-0.59654	-0.594554	1.00523	-0.249186	2.00722	0.177641	0.553897	0.529176	-0.500943	0.216684	0.5272	0.395688	1.05598	0.155014	-0.561309	0.228481	-0.279804	-0.234325	0.042811	-0.682572	-0.196792	0.0516981	1.00523	0.564675	0.675685	-0.0190529
A009991_12	Ovary_serous	-0.699017	-0.434219	-1.2765	0.148416	-0.798096	0.249046	-1.07393	0.97986	-1.10348	0.0907467	-0.0202573	0.0972333	-1.46872	0.201167	-0.494598	-0.135871	0.866375	-0.450653	1.09043	0.376186	-0.361693	-0.389945	0.664784	-0.000487493	-0.623205	-0.264721	-0.454719	-0.645137	0.598348	0.898841	1.01848	0.164153	0.0989351	1.02663	0.0714458	-0.411967	-0.986101	-0.541898	0.377005	-0.448151	0.389939	-0.296586	-0.829773	0.0332042	-0.623205	0.669716	0.270335	1.20718
A009991_100	Ovary_serous	-0.704195	-0.586402	-0.66226	0.31281	0.335661	0.0491816	0.111229	0.397506	0.84588	0.165034	-0.111249	-0.123614	0.298236	-0.15575	-0.349828	-0.183328	0.428856	0.52983	0.963608	0.963349	-0.256162	2.17292	-0.195603	0.952856	-0.0437232	-0.278385	-0.765912	-0.0488902	0.312384	-0.328321	-0.792707	-0.317343	-0.198793	0.221389	0.182331	-1.52922	-1.22827	-0.553238	-0.347378	-0.167747	-0.378266	-0.682572	-0.649208	-0.201419	-0.0437232	0.863395	0.547403	1.65248
A009991_108	Ovary_serous	1.32587	-0.480576	-1.89669	-2.48706	-1.13872	1.2045	-1.77893	0.599757	0.26507	0.264191	-4.3681	-3.47411	1.02235	0.454443	-0.455418	-0.522085	0.797289	1.02723	-0.424739	-1.64818	-3.65371	0.253721	-1.99431	-0.749749	0.925928	1.22221	-0.0477203	0.550105	0.332981	1.06902	0.941131	0.143256	0.637422	-4.14169	-1.67249	0.277002	-0.859331	-0.716003	-2.69112	-2.19549	-1.11019	0.234299	0.0881565	-2.57905	0.925928	0.968898	0.0599569	0.253853
A009991_97	Ovary_serous	-0.828641	-0.575217	0.200002	0.411566	-1.01977	-1.07334	0.635567	-0.361483	-0.651211	-1.14544	0.257189	-0.280149	0.293365	-0.93695	-1.03682	0.0142075	-0.223401	-0.192215	-1.44781	1.28941	-0.474359	-0.426689	-1.16028	-0.456295	0.987173	1.42599	1.73896	-0.427561	0.530002	1.00412	0.994166	0.928895	0.702	0.727334	0.743624	-0.366404	0.0476813	-0.733676	-0.805338	-2.07601	0.778261	0.189515	-0.0797216	-0.47356	0.987173	0.406682	0.828921	0.493643
A009991_8	Ovary_serous	-0.828641	0.102244	-0.339275	-1.31634	-1.08607	-0.686455	0.0261835	0.433326	0.743485	-1.41434	-0.655919	-0.0660358	-1.16187	0.076794	-0.309394	-0.184341	-0.571101	0.932782	-0.524292	0.149709	0.00513935	-0.258472	-0.828232	-0.712723	1.15983	0.729816	0.648641	1.4019	0.729775	2.15184	-2.2132	1.37811	0.227901	-0.718453	0.597236	0.138324	1.3592	-0.116694	-0.650206	0.189736	-1.11019	-0.0667311	-0.150557	-0.227452	1.15983	-0.127071	0.524885	0.706913
A009991_60	Ovary_serous	-0.484646	-0.40708	-0.308063	-1.95991	-1.55014	-0.0435846	0.350432	0.610256	1.52148	-1.33947	-0.172487	0.103229	-1.10181	-0.93695	-0.620031	-0.5531	0.138452	-0.21068	-0.666066	0.280789	0.109251	-1.98819	0.504702	2.36648	0.221445	0.962368	-0.249427	0.722193	0.138467	0.591769	0.81828	1.0426	0.130759	-0.484619	0.951367	-1.49369	0.133769	0.0796901	1.23603	-0.216757	-0.705269	-0.682572	0.239956	-0.242618	0.221445	0.336986	0.368118	1.18578
A009991_66	Ovary_serous	-0.142315	-0.416649	0.19103	-0.163953	-0.874991	-0.39203	-0.243477	0.473431	-0.171645	0.614862	-0.577698	-0.239713	1.19005	-0.259356	0.226125	-0.105743	0.0265582	1.74026	-0.719336	0.0565439	-0.0168534	2.15968	0.115414	0.10702	0.955202	0.0316446	2.01688	-0.265593	0.260738	0.502668	-0.0404826	1.24452	-0.0097949	0.355591	0.446928	1.56914	0.455089	0.00409526	0.0256386	-0.0869909	0.0145693	-0.682572	-0.542703	-0.15651	0.955202	-0.047545	1.01373	0.158582
A009991_29	Ovary_serous	-0.828641	-0.712011	-0.715088	-0.282419	-0.261495	-0.431927	0.0103113	1.54106	0.325325	-0.472232	-0.234551	-0.256459	-0.727253	-0.93695	-0.0744878	0.00878327	0.110892	0.874739	-0.564037	-1.64818	-0.746256	0.367629	-1.38395	0.0220387	1.0264	0.100851	1.22739	0.109811	0.500569	0.537252	0.283078	0.756466	0.700295	0.928813	0.491359	1.37875	1.37716	-0.611628	-0.737113	0.128895	-0.653169	0.241494	-0.214655	-0.379023	1.0264	-0.0460361	0.480382	0.891157
A009991_70	Ovary_serous	-0.590429	0.750138	-0.821225	-0.511024	-0.8948	-0.189636	0.337558	0.414088	0.992015	1.64382	-0.593777	-0.164233	1.30519	-0.93695	-0.440071	0.136712	1.04402	-0.333179	0.0207296	0.0982632	-0.147979	1.43547	0.762504	0.155994	0.499966	-0.0214494	-1.08493	-0.682682	0.301265	-0.454016	-0.341023	0.245062	0.383382	-0.126182	-0.78373	1.97079	1.73946	-0.27735	0.35912	0.259451	-1.11019	-0.682572	1.09068	-0.00309003	0.499966	0.172684	1.30314	-0.206421
A009991_22	Ovary_serous	0.288342	-0.0963352	-0.672515	-2.48706	0.32326	0.497966	-3.29453	1.53784	-0.905689	-1.05825	0.711985	0.433638	-0.0120619	0.307529	-0.56307	-0.137908	-2.36497	-0.764271	-0.010537	-0.133988	0.126588	-1.89305	-1.31161	1.26619	0.521756	1.75625	-0.460213	-0.556288	0.0219625	-0.422305	1.00731	0.641223	0.553842	0.864583	-0.240123	-0.297677	-0.123651	0.413591	-0.386928	0.249861	-1.11019	-0.682572	0.03979	0.165602	0.521756	0.822382	1.42359	0.408716
A009991_114	Ovary_serous	-0.828641	-1.58604	1.14379	-0.144964	-0.228563	-2.67942	1.63743	-0.981462	-0.102996	-1.59371	0.865105	-1.22346	0.402281	-0.93695	-1.06467	-3.30506	-0.222924	0.897533	-2.0831	-1.64818	1.36561	1.67769	-0.159813	0.0594436	0.355466	0.247814	0.34573	-0.742204	0.478699	-0.813628	0.185886	0.458296	-0.325172	-0.0681906	-0.127242	0.529763	0.998652	-0.590426	-0.777805	-2.19549	1.27818	-0.682572	0.535232	1.18305	0.355466	0.268584	0.84285	-0.0172838
A009991_18	Ovary_serous	-0.501069	-0.714295	-0.131541	0.356835	-0.282084	0.288278	1.22001	-0.613225	-1.0115	-0.698167	-0.135259	0.0163261	-0.802077	0.730026	0.397403	0.182869	-0.42469	-0.712043	-0.317567	-0.00282013	-0.377216	-1.34838	0.277519	-0.463559	1.38332	0.879708	0.48372	-0.35028	1.2078	1.40628	0.313256	1.10262	1.10504	0.897514	0.0858179	-1.28208	-1.1858	0.210233	-0.364039	0.36767	-1.11019	-0.118514	-0.107261	0.26778	1.38332	1.05851	0.382001	0.360352
A009991_14	Ovary_serous	-0.828641	-0.611283	-0.169031	-0.707335	-0.668012	-0.274449	-0.840884	1.23277	1.37198	-1.04186	-0.325194	-0.0205522	-0.0385182	-0.93695	1.14243	-0.496409	-0.175226	0.408469	-0.20696	1.05854	-0.420655	0.541778	-0.206823	-0.474064	0.961553	-0.718249	0.601673	0.166959	0.69137	-0.925751	-0.315392	0.464353	0.614464	0.711123	-0.496686	0.831909	-0.536861	-0.197614	0.412278	0.113419	-0.333749	-0.437408	-0.48535	-0.111335	0.961553	0.834487	0.0942056	-0.0415564
A009991_32	Ovary_serous	-0.325752	0.502367	-0.290445	0.0596543	-1.42411	-0.937878	0.586189	-0.697947	0.239983	-0.850133	-0.0375092	-0.10737	0.927535	-0.0321899	-0.770873	-0.265608	0.840247	0.901604	-1.44215	0.510195	-0.484799	1.17321	-0.188944	-1.5443	0.524304	-0.729278	1.24412	0.142528	0.73265	0.982949	-2.05443	0.438344	-0.109561	0.730693	-0.818732	-0.300471	1.91648	-0.107061	-0.532684	-0.0783626	-0.0185016	-0.682572	-0.503243	-0.611926	0.524304	0.392407	0.676472	0.738474
A009991_57	Ovary_serous	-0.335734	-0.113792	-1.31765	-0.445003	0.0228794	1.13009	-0.22948	0.680303	-0.447644	-1.2871	0.841016	0.349509	-0.522559	1.20112	1.11027	0.36676	-0.0173924	-1.50074	-0.131133	0.272939	0.189285	-1.54092	-0.0847211	-0.131923	0.901512	1.54471	0.209488	-0.892232	-0.211415	-0.0405888	1.34103	0.92709	1.3697	0.426138	0.376604	-1.09999	-0.48898	0.220695	-0.120744	0.175825	-0.053458	-0.682572	0.195695	0.511489	0.901512	1.03304	-0.24277	-1.20556
A009991_3	Ovary_serous	-0.715717	-0.383065	0.534265	1.66384	-0.49287	-2.67942	-1.44779	1.7151	0.991159	1.10494	-2.02059	-2.1261	0.748649	0.0169378	-2.56755	-1.86302	1.77357	1.01842	1.59225	-0.0722532	-1.6323	1.42145	1.99502	2.11725	0.211665	0.0991303	0.236927	0.27781	-0.081576	0.397973	0.855285	-0.450256	-0.909516	-0.846406	-0.13678	0.168457	-2.45696	-1.10884	0.768537	0.0656276	-0.246537	-0.368462	-2.15013	-2.57905	0.211665	0.641932	-0.329583	1.54898
A009991_118	Ovary_serous	-0.828641	-0.805357	-0.262704	0.443164	-1.14128	-0.400368	-0.216007	-0.435155	1.83942	0.157575	-0.578078	-0.414486	0.399139	-0.93695	0.292653	-0.419614	0.658531	-0.405638	0.44578	-0.537724	-0.556785	-0.733355	-1.22962	0.404192	0.204161	1.37186	-0.273575	0.281963	0.504136	-0.281469	0.461144	0.402397	0.841231	0.72032	0.537083	-0.715803	0.456531	-0.677952	-0.509162	-0.147767	0.137874	-0.682572	-0.13413	-0.549548	0.204161	0.804971	0.360439	0.701261
A009991_111	Ovary_serous	0.200372	0.530134	-1.12365	0.101333	-0.44065	0.589571	0.0402158	-0.873213	-0.186512	0.300269	1.32162	0.821254	-0.798623	0.332593	0.45209	-0.0882471	0.0741415	-0.193184	0.878168	0.856853	-0.0518103	-0.471978	-0.581722	0.0599604	0.257065	0.928494	0.812553	-0.537581	0.952301	1.06662	-0.175446	0.307446	0.757707	-0.41119	0.867712	-0.111533	-0.737768	0.0489841	1.23331	0.253518	0.0400241	-0.682572	0.0370406	-0.235588	0.257065	1.12444	0.605236	0.632341
A009991_17	Ovary_serous	-0.828641	-0.905617	0.478027	-0.179476	0.346027	-0.87122	-0.624328	0.554052	-1.00642	-1.32191	0.711453	0.0678738	-1.47242	-0.93695	-0.334298	-0.403219	-0.744572	-0.317611	0.848353	0.315584	-0.521997	-0.477289	-0.474539	-0.458817	0.573441	0.254513	0.668808	-0.264019	0.891685	0.725747	0.603949	0.92305	0.642186	0.338312	0.399638	-1.52922	-1.22349	-1.22452	-1.01717	0.126206	-1.11019	-0.682572	-0.567913	-2.57905	0.573441	1.1683	0.49681	0.520663
A009991_121	Ovary_serous	-0.291333	-2.25954	-0.768728	0.0424398	0.74604	-1.36557	-1.38432	-0.209321	0.174033	0.624279	-1.7396	-0.398099	0.847869	-0.848306	-0.510791	-0.818307	0.418869	-1.23454	-1.04525	0.5989	-1.89893	-0.0179942	-0.173831	0.266636	0.98623	0.401611	-0.331871	-0.140024	-0.563828	-0.147929	0.708077	0.286364	0.381346	-0.152301	0.757254	0.524335	1.19567	-1.15274	-1.13868	-0.346771	-1.11019	-0.243103	-0.535463	-0.981113	0.98623	0.333366	1.67719	0.0352524
A009991_107	Ovary_serous	0.101778	-0.623753	0.278703	-0.645466	0.246698	0.0920742	-0.58151	0.648678	-1.30583	0.0641821	-0.040146	0.131362	1.36776	0.281697	0.733544	-0.320236	0.183168	1.01421	-0.561281	-1.20463	-0.195708	2.20636	-0.431867	-1.15277	1.27444	0.275772	0.896186	0.292536	0.436588	0.696155	-1.21779	0.50804	0.178655	-0.793953	-1.21089	1.10139	1.2034	-0.213884	-0.240896	-0.267802	-0.879566	-0.465132	-1.0121	-0.177934	1.27444	0.322228	-0.354342	-0.315636
A009991_92	Ovary_serous	0.866428	-0.608812	0.751302	-0.565603	-0.471404	-2.67942	0.772589	-0.478289	-0.694662	-1.72667	1.25545	0.348131	1.22518	-0.93695	-0.707544	-0.374437	-2.36497	-1.87663	-0.0986445	-1.64818	-0.208706	-0.500988	-1.29981	-2.02979	0.696661	0.50489	0.447785	-0.00054779	0.211548	0.0502716	-0.100546	-0.0706881	1.29841	1.09616	0.372913	-1.01528	1.50554	-2.10316	-0.0373793	-1.12574	1.01068	1.15351	-2.78147	0.226739	0.696661	0.715531	0.69673	0.446878
A009991_59	Ovary_serous	-0.828641	-0.0364182	-0.57687	-0.666085	-1.1388	0.255097	-0.60689	1.07004	-0.736721	0.125306	0.486962	0.447945	-1.62355	-0.93695	-0.188537	-0.279033	0.175592	-1.5289	0.439383	-0.0624163	0.611361	-1.65637	0.680442	1.14741	0.870421	1.16831	1.73244	1.14424	-1.31264	0.828611	1.21387	0.287297	1.24712	1.86336	0.283763	-0.997498	-1.2667	0.157209	0.0926146	0.419239	-0.346024	-0.676293	-0.373648	0.527441	0.870421	-0.73605	0.435917	-0.92264
A009991_42	Ovary_serous	-0.0426401	-1.13951	0.619579	0.0814475	-0.261746	-0.207349	-0.693581	1.51811	0.539084	-0.863838	-0.391881	-0.515562	1.03295	-0.187336	0.00236316	-0.344558	0.791971	-1.17945	-0.0516964	0.991412	-1.28612	0.466528	0.104109	0.954433	0.226401	0.497698	-0.928158	-0.263859	-0.536558	-1.1575	0.390048	0.163267	0.41601	1.44236	-0.14716	0.934713	0.62055	-0.577516	-0.606895	-0.355416	-0.238137	-0.682572	-0.47164	-0.55321	0.226401	0.611589	0.755103	0.219967
A009991_51	Ovary_serous	-0.828641	-0.69435	0.380615	-1.76496	-0.520391	0.0510704	0.196562	1.2346	-0.647841	0.775008	-1.38099	-0.32815	-1.14403	-0.93695	-0.626983	-0.431116	-0.0888463	-0.252048	0.21258	0.372665	-0.477507	-0.549791	0.740717	0.574627	0.0866518	-0.566747	0.471762	0.919683	0.442507	-0.572038	1.03996	0.856089	0.225856	0.936715	0.701392	-0.66834	-0.423087	-0.546783	-0.134418	-0.301393	-0.0322142	-0.514023	0.284642	-0.495939	0.0866518	0.328107	0.182802	0.414341
A009991_52	Ovary_serous	-0.676018	-0.0676982	-1.58178	-0.308818	-0.461082	0.397795	0.717614	0.713381	-0.309169	0.777944	0.201068	0.199313	-0.272856	-0.0291678	-0.0356678	0.616654	-0.330376	-0.563831	-0.490775	-1.64818	0.251885	-1.01862	-0.832907	0.336415	0.924663	0.62876	0.78618	0.518124	1.22033	-0.0416026	0.723391	1.449	0.473385	0.891159	0.820896	-0.65025	-0.776912	0.290273	-0.410226	0.361587	-0.363208	-0.374921	1.02046	0.261768	0.924663	0.166738	0.95998	-0.330568
A009991_73	Ovary_serous	-0.0836274	0.978496	-1.87918	0.257324	0.0029517	0.994076	0.539554	0.633396	0.177763	-0.418852	1.49552	1.00645	-0.338637	0.820086	0.919079	0.065509	0.0132001	0.416835	0.623758	0.767083	0.418464	-0.40859	0.388646	-0.15678	0.950418	1.37157	0.561205	-3.1156	0.49968	1.13239	-0.242677	0.997881	0.31543	-0.58638	-0.589884	-0.68573	0.120403	0.186791	0.310122	0.108016	-0.427875	0.787312	1.09598	0.598294	0.950418	0.778892	0.399713	0.188788
A009991_62	Ovary_serous	-0.646868	0.396958	-1.13239	-0.389879	-0.366596	0.452235	-1.16414	0.988105	0.269782	-0.290528	0.532527	0.461823	-0.343063	0.991252	0.566634	-0.104219	-0.849679	-0.461107	0.342317	-0.426441	0.405447	-0.940294	-0.0443627	1.14842	0.483259	0.232764	-0.342187	-0.805123	0.515158	0.366195	-0.135009	0.475273	0.673079	0.468442	1.60437	0.403223	-0.204013	0.442482	-0.0158074	0.490713	-0.68421	0.512573	0.103052	0.459245	0.483259	1.23445	1.17095	0.380754
A009991_11	Ovary_serous	-0.30425	-0.414667	0.387697	0.398664	-0.501788	-0.279765	-0.0738606	1.17226	-0.484507	-1.63778	0.25956	0.0427063	-0.238538	-0.93695	-1.09068	-0.701195	-0.837466	0.308042	-0.0216371	0.063267	-0.282293	-0.523679	-0.853553	0.166577	0.83329	0.118003	1.93836	0.673398	0.158521	0.656577	0.368498	0.726046	0.23018	1.04362	1.32429	0.347005	-0.364149	-0.654623	-0.438921	-0.0949363	-0.565517	-0.682572	-0.52116	-0.89372	0.83329	0.528979	0.801524	-0.00873976
A009991_64	Ovary_serous	-0.212507	0.888133	0.16557	0.104693	-0.445301	0.337768	0.67278	-0.530017	-0.864587	-0.280493	-0.507784	-0.0484754	-0.225495	-0.93695	0.784033	-0.26051	-0.827005	-0.00904267	-0.360646	-0.244065	-0.223742	-1.13637	-1.33846	-0.629154	1.2187	1.18912	0.35938	0.180699	0.24049	0.728861	-0.874795	0.694916	0.412473	0.867211	0.956898	1.51906	-0.374473	0.00024428	-0.657455	0.352704	-0.293413	-0.682572	0.0158013	0.0719293	1.2187	1.33654	0.519376	0.432422
A009991_69	Ovary_serous	-0.482741	-0.301823	-0.431468	0.190439	-0.960659	-0.768057	-0.902565	-1.74651	-1.16797	0.432699	1.57672	0.730009	-0.916991	-0.343919	0.712774	-0.463936	0.471593	-1.06813	-0.752218	-0.101329	-0.845169	-0.34647	-1.18645	-1.45362	1.08936	0.0663045	-0.702702	-0.475029	-0.898851	-0.369856	-0.216273	0.747081	0.575379	2.6078	1.62906	-1.00054	-0.464862	-0.770531	-0.88926	0.0534564	0.228845	-0.682572	0.715638	0.207385	1.08936	0.580507	0.480638	0.230044
A009991_58	Ovary_serous	-0.334639	-1.11891	-0.911219	0.513952	-0.838466	-0.445364	0.188656	0.027768	-1.3162	0.417193	-1.21298	-0.717857	-0.732197	-0.460658	-0.918506	-0.691128	0.816787	-1.56813	-0.0607155	0.374037	-0.49438	-0.668287	1.01575	0.489808	0.538532	0.990768	-0.526284	0.522007	-1.03073	-0.608939	0.816479	0.265118	-0.470924	0.50518	1.41727	-0.259512	-1.1789	-0.425342	-0.495565	-0.217158	-0.0661504	-0.682572	-0.492394	-0.388682	0.538532	0.42323	0.917726	-3.05389
A009991_41	Ovary_serous	-0.828641	-0.0492269	-0.285385	-0.076973	0.569464	0.935544	0.714394	0.837968	-0.750224	-0.89667	0.315988	0.493311	0.0229483	-0.93695	-0.383005	-0.167232	-1.05729	-0.381199	-0.748848	0.266405	0.185205	-0.620445	-0.783143	0.371341	0.0889748	1.05828	-0.421846	-0.524842	0.915555	1.00908	2.25828	1.01609	0.831665	1.04744	1.61595	-0.298568	0.0608948	-0.103488	-0.0291536	0.769016	-1.11019	-0.682572	-0.382181	1.29482	0.0889748	0.289829	0.528242	1.01132
A009991_77	Ovary_serous	-0.227264	-0.416836	-1.32704	-0.300097	0.547294	0.14076	0.305142	0.335245	0.264276	-1.09461	0.514986	0.357261	1.01165	-0.93695	0.0404324	-0.21766	-1.33974	0.688075	-0.262854	0.813807	0.0422245	-0.276958	-0.851709	-0.72556	0.745465	-0.973021	1.3829	-0.881433	-0.20046	0.557539	0.477425	0.422315	1.04465	0.449956	0.189974	1.53498	0.595104	-0.690645	-0.250872	0.014719	-0.215815	-0.0818164	-0.729802	0.416854	0.745465	0.755159	0.459446	0.389232
A009991_7	Ovary_serous	0.108977	-1.13955	-0.0734475	-0.70109	-0.76453	-0.641617	0.43858	-0.638862	-1.6293	0.0630986	1.14815	0.598781	-1.31558	1.95302	-1.74045	-0.657139	0.590117	-2.18523	-1.65637	1.01441	-1.1543	-0.404419	-0.37408	-1.1511	0.721919	0.0943389	-0.257018	-0.0777654	-0.304233	1.0974	-0.339812	-0.0527941	0.373495	-0.392334	2.13464	-0.179507	-0.601856	-0.621249	-0.637826	0.377572	1.32766	-0.485631	0.903742	-0.617785	0.721919	0.7251	-0.881417	-1.69739
A009991_122	Ovary_serous	-0.0420645	0.726986	-0.407897	0.507572	1.14841	-0.573415	0.237249	0.117435	-1.05101	-0.659817	0.211636	0.530294	-0.789964	0.219868	0.601059	-0.735844	-0.26259	-0.0493125	1.04758	0.410037	-0.943879	0.0908595	-1.57218	-1.0503	0.878911	1.26723	0.569361	-0.857109	0.754641	1.61377	0.293816	0.801425	0.400226	-1.76971	-0.493818	-0.43715	-0.0980002	-0.388757	-0.86177	-0.47953	-1.11019	1.45587	0.917134	-0.256453	0.878911	1.29217	0.316628	0.176544
A009991_65	Ovary_serous	-0.828641	-0.519252	-1.89669	-0.492528	-0.341562	0.472868	0.181682	0.959872	0.5644	0.531284	-0.179427	0.368385	-0.0949535	-0.675239	0.17899	-0.341464	1.41384	-0.501654	-0.878944	-1.64818	-0.109508	0.842453	1.19035	-0.540069	0.24223	-0.0506076	0.0964285	0.419709	-0.249404	0.160257	-0.736272	-0.911522	-0.56282	-0.132021	-0.412622	-1.52922	-2.45696	-0.0313325	0.529278	-0.434656	2.89248	1.6467	-1.93598	-0.464278	0.24223	0.524074	-0.186069	0.461256
A009991_87	Ovary_serous	-0.599703	-0.226328	-0.226164	1.05453	-0.510347	-0.310811	-0.358712	-0.403332	-1.09379	0.356688	-0.478719	-0.0138157	-0.383677	-0.93695	0.0248472	-0.715786	1.28413	0.125668	1.13141	1.19168	-0.559772	0.77084	1.47584	1.20242	0.477896	1.19067	-0.794828	-0.582097	0.117194	1.19771	0.177067	0.406193	0.161851	-0.47081	0.350073	0.176394	0.337703	-0.0841005	0.558358	0.156348	-0.152975	0.735313	0.738011	0.129977	0.477896	0.125009	0.248137	0.919422
A009991_112	Ovary_serous	-0.331983	-0.204459	-0.297214	0.368395	0.766048	0.0080205	-0.159333	0.694024	1.66965	-0.934463	1.27004	0.738107	1.29402	0.247943	0.320614	0.260382	1.03711	-0.198519	2.01392	-0.399542	0.0155069	-0.0210435	1.09833	0.279578	-0.335747	-0.267445	-0.707795	-0.455528	-0.0343096	1.28248	-0.400239	-0.00552663	-1.04308	0.959116	0.240433	0.615646	-1.51605	0.103455	0.152409	-0.0652045	-0.205113	-0.494639	-0.412715	-0.277064	-0.335747	1.31845	0.763424	0.728913
A009991_54	Ovary_serous	0.157804	-0.026253	-1.00143	-1.49679	-0.607195	0.812023	-2.16694	0.573362	1.63884	1.52133	0.928643	0.450791	-0.350321	1.58935	0.0608776	0.279876	-1.45425	-0.216623	0.186186	-1.56607	1.11269	-0.335404	-1.71127	1.97348	0.547058	-0.150504	-0.284131	-1.13368	0.092657	-0.0639465	0.711398	1.45938	-0.0561925	0.230014	-0.215444	1.52858	0.384373	0.523493	-0.246071	0.161473	0.223906	0.244795	0.176754	0.380079	0.547058	0.62127	0.363656	0.077573
A009991_115	Ovary_serous	1.07196	-1.73155	0.713891	-0.321933	-0.629277	-1.95414	-1.07284	-0.479523	1.54315	0.697591	-1.55388	-0.569209	0.697025	-0.471056	-2.09463	1.70014	0.0653975	-1.02298	0.227688	0.306301	-1.96933	-1.45927	-0.191782	-0.519718	0.499479	0.952403	0.570161	-0.0134849	-0.785015	0.56132	1.10547	0.516597	0.477098	0.278313	1.27748	-0.19521	-0.837837	-1.31432	-2.04327	-1.90995	0.103505	0.19669	-0.654102	-2.03189	0.499479	0.443307	-0.176126	-0.0555514
A009991_56	Ovary_serous	-0.382406	0.497454	-1.44973	0.595963	0.459334	0.44148	-0.436279	0.203144	1.08857	1.53348	0.170906	0.303295	-0.663688	0.231567	0.0235263	-0.470306	1.39623	-0.821046	0.235164	0.517114	-0.00331717	0.0805708	1.48114	1.50002	0.00635544	1.4834	-0.393271	0.0324191	-0.038899	-0.393194	1.04851	0.55758	-0.0283411	0.376225	0.57342	-1.35508	-0.808804	0.236005	0.459572	0.306044	0.0996859	-0.493943	-0.25062	1.25814	0.00635544	0.101157	0.0102688	1.05565
A009991_31	Ovary_serous	-0.828641	-0.607535	0.682252	-1.4612	-0.807339	-0.502405	0.610839	-0.519496	-0.490512	-0.733252	0.00839218	0.0543633	0.150001	-0.93695	-0.394959	-0.247148	-0.0650726	0.305146	-0.644221	-1.64818	0.0590808	-0.179765	-0.63908	-0.548821	0.916248	-1.20943	-0.592174	0.787521	1.04563	1.36507	-1.18552	0.522163	0.62188	0.410338	0.613734	-0.745807	-0.501905	0.162437	-0.0887815	0.0397084	0.112136	-0.682572	-0.182386	-0.819966	0.916248	1.35397	-0.227703	0.853671
A009991_24	Ovary_serous	-0.828641	-2.92318	0.226081	-0.909094	0.731985	-0.166271	0.564553	-1.03026	0.300725	1.16345	-0.0224172	0.122853	-0.935407	-0.93695	-0.139264	-0.168617	-0.522053	-1.22201	-0.3873	-1.64818	-0.122534	-1.70809	0.530537	1.63542	0.138309	1.48243	-0.288301	0.610329	0.219959	-1.17064	1.39682	1.22847	0.878172	0.62271	1.15497	-1.52922	-0.224488	-0.910892	-0.354937	-1.76361	0.629337	1.51151	-2.78147	-0.208838	0.138309	-0.393572	0.729796	0.478998
A009991_74	Ovary_serous	-0.828641	-0.601202	0.0131422	-0.54321	1.14781	-0.157708	-0.686239	1.60228	2.31804	-0.313482	-0.19559	0.0374782	0.12076	0.0583521	-0.761781	-0.436167	0.382982	0.918648	-0.321164	0.0272995	-0.439089	0.0636616	-0.536863	-0.768808	0.728923	1.01816	1.95863	0.247497	-0.623454	1.00168	1.08978	1.09675	0.445312	0.409841	0.597184	1.43052	1.31299	0.460838	-0.779608	-0.0416809	-0.928737	-0.682572	-0.518608	-0.435255	0.728923	0.426931	0.872475	0.633172
A009991_28	Ovary_serous	0.100252	0.528588	-0.685396	0.603857	0.829713	-0.0199343	0.207831	0.222658	-0.293313	-0.485478	-0.511716	-0.548131	1.4052	-0.562579	-0.364134	-0.401296	-0.191225	0.218187	0.503092	-0.828029	-0.435048	0.73503	-0.585321	-0.700428	0.519687	0.0425278	0.963419	-0.370335	0.670856	1.57591	-0.42375	0.187221	0.494374	-1.30681	-0.829341	0.794015	0.759584	0.0441545	-0.386861	-0.101357	-0.162644	0.92632	0.408678	-0.229782	0.519687	0.677521	0.440764	1.02473
A009991_39	Ovary_serous	-0.828641	-0.264061	1.12449	-1.09098	-0.972196	-0.977996	1.33248	1.35252	1.51294	-0.959073	-0.220279	-0.656792	0.475575	-0.93695	-0.440901	-0.763427	0.287402	0.990641	-1.4421	-1.64818	0.704401	0.862358	0.68821	0.745921	0.495643	0.0932659	-1.32182	-0.396351	0.0540423	-1.20339	-0.116819	-0.0720335	-1.38091	-0.36279	-0.304093	-1.52922	0.377991	-0.470769	0.348317	-0.277831	0.367935	-0.682572	0.471815	0.648249	0.495643	0.396713	0.807773	-0.188054
A009991_53	Ovary_serous	-0.828641	0.455325	-1.89669	-0.128069	-0.705096	0.379487	-0.871886	0.0790515	0.0480692	1.75677	0.367157	0.267656	-0.453383	-0.282165	0.327043	0.0043786	1.55559	1.02749	-0.0255271	0.249861	0.410975	0.292295	2.09337	-0.0113325	0.282427	0.5826	0.733068	0.46876	0.00916169	0.238888	0.252575	0.446662	-0.667157	-0.615288	-0.582352	1.44621	-0.528579	0.249257	0.205677	0.784597	0.080228	-0.682572	0.2356	0.721164	0.282427	-0.134246	-0.297656	-0.0396035
A009991_117	Ovary_serous	-0.148955	-0.988786	-1.19093	0.0839124	-0.636318	-0.741625	0.37574	0.307903	-1.19974	0.0213165	-0.836012	-0.638844	-0.000767572	0.0499472	-0.919112	-0.195184	-0.688928	-0.224968	0.423408	1.0228	-0.636293	0.510476	-1.29314	-1.48131	0.705083	-0.394317	2.2049	1.55768	0.676455	1.03186	0.912008	0.601588	0.607391	-0.191082	1.42634	0.417193	1.2338	-0.255688	-0.718093	-0.844018	-0.860072	-0.459262	-0.260044	-0.470297	0.705083	0.256875	0.787323	0.746525
A009991_93	Ovary_serous	-0.828641	0.563204	-1.89669	-2.48706	0.031473	1.20848	-0.11857	-0.953948	0.494337	-2.08654	0.916123	0.870793	0.497171	0.87735	0.446956	0.277547	-2.36497	-0.121026	-0.140412	-1.64818	0.575198	-0.253443	-0.555337	0.0507282	0.458045	-0.971677	0.299468	-1.19692	0.264299	-0.230724	-2.36285	0.309766	-0.643314	0.30766	-0.19271	0.199828	-0.059749	0.550519	0.333897	0.565384	-1.11019	1.37016	0.0463892	0.851102	0.458045	0.502855	-0.142231	-0.1911
A009991_104	Ovary_serous	1.17819	0.158804	2.34086	-2.48706	-0.303514	0.723114	0.977448	-0.633614	-0.833782	1.04754	0.408474	0.233475	-0.926861	-0.93695	-0.969766	0.631872	-2.36497	-0.227362	-0.316774	-1.64818	0.0134014	1.2013	1.00966	-0.713166	-3.05948	-2.53371	-1.60352	-0.472522	-1.60533	-2.21825	-0.350106	-5.00635	-7.76808	-1.01195	-0.389135	1.01427	-2.45696	0.0613935	0.0873135	-2.19549	2.35907	-0.682572	-2.78147	-2.57905	-3.05948	0.663717	-0.897481	0.369884
A009991_25	Ovary_serous	0.0159017	-0.425036	-0.0603936	-0.46204	0.66117	0.263986	-0.0916194	0.335411	-0.8852	0.243579	0.458127	0.609514	-0.097336	-0.297933	-0.653256	0.261716	0.306688	-0.335848	-0.214391	-1.26474	0.22966	0.0239548	0.245546	1.089	0.235679	0.435815	0.0981108	1.19754	1.02713	-0.854375	0.885817	0.577357	0.352105	0.537614	0.590337	-1.26354	-0.510641	0.423113	-0.160265	0.0221199	-0.297788	-0.682572	-0.050732	0.546252	0.235679	0.415708	0.251181	0.954267
A009991_16	Ovary_serous	-0.828641	-0.627582	0.625084	0.151911	-0.542601	0.124168	0.309085	-0.148998	0.714649	2.14398	0.0428602	0.0949057	1.6409	-0.198415	0.232364	-0.744118	1.23723	0.0324257	-0.310271	-1.64818	0.0589997	-1.04233	-0.530383	0.699419	0.561617	0.545417	0.129348	0.51198	-0.665264	-0.159796	-1.13357	0.115781	-0.479933	2.2153	0.647461	0.44378	-0.180019	-0.192273	-0.415882	-0.296555	0.318727	-0.682572	-0.361711	0.326214	0.561617	0.777309	1.36059	0.468879
A009991_81	Ovary_serous	-0.372001	0.25846	-0.430381	-0.0751119	0.0311121	0.834159	1.06869	-0.5518	0.98798	-1.17388	0.688743	0.723124	0.951289	-0.201443	0.469316	0.491556	-0.446846	-0.0462813	-0.209046	0.41542	0.485767	-0.364163	-0.144978	0.069372	0.802518	-0.197007	0.935354	-1.66201	0.392066	0.62393	-0.115023	0.530615	0.50137	-0.0819016	-0.433757	-0.371474	0.651599	0.147074	0.143379	0.687683	1.162	0.172836	0.906582	0.568493	0.802518	0.553014	0.853403	0.0621235
A009991_84	Ovary_serous	-0.828641	0.322078	-1.05618	0.155575	2.14604	0.406246	-0.334706	-0.355063	0.446169	-1.55499	0.661633	0.621414	-0.620007	0.362437	0.308836	0.245436	-0.250571	0.634252	0.578395	0.601724	0.00104712	-0.332054	-0.632772	-0.255042	-0.0564735	1.13779	-0.110841	-1.81805	0.488658	0.352343	0.573689	0.348455	0.153195	1.20351	-0.240271	-1.05585	0.287763	0.264298	-0.652546	-0.262305	-0.736804	-0.682572	-0.218103	0.0386589	-0.0564735	0.578988	1.59054	1.35892
A009991_40	Ovary_serous	-0.828641	0.445269	1.58056	-2.48706	0.390366	0.625112	1.96041	-1.63981	0.369114	-0.907026	0.967888	-3.47411	-3.86862	3.01243	0.550797	-0.0526619	-2.36497	1.23251	-1.84418	-1.64818	0.92189	-0.54302	-1.21334	0.917172	0.29283	-0.0077674	-0.773954	1.64194	-1.29877	-3.12626	0.494079	-2.08214	-0.989718	0.310445	-0.200795	-0.522219	-0.0250656	-0.561786	-3.04925	-2.19549	1.85251	-0.682572	0.79259	-0.0770882	0.29283	-2.71241	0.0947694	-0.738365
A009991_103	Ovary_serous	-0.322206	-0.500166	0.23411	-0.425701	-0.123759	0.536557	-0.413678	-0.352001	-0.207117	0.806066	0.168201	0.405974	-1.04471	0.134435	0.391648	0.0875884	-0.235403	-0.13855	-0.269982	0.286633	0.207351	-0.483788	0.689511	1.04112	0.572931	0.559867	-0.450784	0.475189	1.40483	-0.162022	0.0288171	0.805236	-0.0821241	0.567011	0.81744	-0.462004	-0.419833	-0.126692	-0.255647	0.135121	-0.0340329	-0.312363	-0.0588702	0.192531	0.572931	-0.206862	0.507907	-0.463779
A009991_33	Ovary_serous	-0.828641	0.948275	0.231779	0.785036	-0.393832	-0.471861	0.382399	0.850502	0.311158	1.21618	1.73464	0.938786	1.93041	-0.93695	0.902097	-0.271535	0.54363	0.00935271	0.0985405	0.962549	0.658137	0.212631	0.036409	-0.902073	0.485341	0.313056	-0.310606	-0.570922	1.09685	-0.339677	-0.312213	-0.0772611	-0.471485	-0.959275	-0.27872	-0.0414122	1.37375	-0.546912	-1.25831	-0.157793	-0.962457	-0.323996	1.58262	-0.590808	0.485341	-0.0439188	1.52599	0.265903
A009991_5	Ovary_serous	1.14349	-1.03251	-0.791254	-0.395667	1.07708	-1.29929	-1.42445	1.74777	0.79474	1.03067	-1.00991	-1.00958	-0.692236	-0.93695	-1.91426	-0.117077	1.1857	1.1957	-1.57907	0.713841	-1.79256	-0.708424	1.37754	-1.31298	-0.30221	0.0049485	-0.193966	-0.61768	-0.99955	0.00770533	0.881818	-0.861855	0.695052	0.366208	-0.296228	0.205401	-0.54798	-1.04969	1.50384	-0.695266	-0.043023	-0.682572	-0.727289	-0.978866	-0.30221	-0.226989	-0.372729	-0.56541
A009991_86	Ovary_serous	0.6995	0.709948	0.913911	0.295068	-0.472428	0.0636986	0.716243	0.410228	0.609246	-0.5902	-0.000348858	-0.144832	1.02513	1.10949	0.0503368	-0.541103	0.582961	0.426335	0.514172	0.701116	0.748731	1.51826	0.701059	1.35191	0.143653	0.18102	-0.304299	-0.237368	0.385736	-3.04147	0.193715	0.198334	-0.266685	1.35265	-0.63065	0.330125	1.58482	0.14892	0.369945	0.442137	-1.11019	-0.113462	0.722291	-0.0290626	0.143653	0.100081	0.784131	0.181874
A009991_38	Ovary_serous	-0.828641	1.16944	-0.0316462	0.0656245	-0.0650208	0.330818	0.35391	-0.13841	-0.234822	-0.450815	1.43061	0.618723	-0.480155	1.57908	0.847244	0.13486	0.101385	0.514912	0.713819	-1.64818	-0.0418604	0.260959	0.844267	0.0887173	0.859112	0.780565	0.613659	-1.00468	0.149593	1.37823	-0.59872	0.285202	-0.468965	-0.811358	0.16082	-0.091831	-1.45346	0.112534	0.566055	0.834552	0.422576	-0.682572	-0.019267	0.693748	0.859112	0.794972	0.213682	0.393759
A009991_63	Ovary_serous	-0.828641	0.716111	-1.20633	-0.166089	0.0749307	0.238061	0.0293555	-0.870053	-0.618714	0.822518	0.540746	0.526179	1.04685	0.796429	-0.444183	0.20969	0.0106452	-0.482747	0.212699	0.0533672	0.0715902	-1.36481	-1.3794	-0.165348	1.0631	0.989085	-0.147688	0.138921	0.580612	0.629552	0.616294	0.537222	0.663431	0.580511	0.790977	1.98345	1.23774	0.0262936	-0.559138	0.533835	-0.196958	-0.0480995	0.47492	0.375494	1.0631	0.550597	1.15272	0.505611
A009991_4	Ovary_serous	-0.234723	0.220502	-0.0248368	0.699062	0.288549	0.600952	0.826999	1.19226	0.197571	-1.11696	0.842913	0.611326	0.155482	0.173244	0.487062	0.133499	-0.504082	1.16044	-0.36807	0.222172	0.440221	-0.644628	-0.397551	0.47733	0.694177	0.984378	0.455847	-1.97254	0.714418	1.06643	0.41316	0.812765	0.264977	-0.798333	0.140457	1.86886	0.876857	0.165649	-0.17852	0.247498	0.336626	0.314048	0.327793	0.457078	0.694177	0.66245	0.309128	0.154651
A009991_50	Ovary_serous	-0.378728	0.0707568	0.449672	0.26801	-0.0913508	0.867285	-2.67776	1.13708	-0.0266078	-2.21068	0.72527	0.683	-0.445862	1.20016	0.443721	0.443662	-0.974805	-0.697184	0.296093	0.276956	0.388144	-0.147153	-0.20986	0.37202	-0.425289	-0.333486	-0.311999	-2.08801	-1.40661	0.487407	-0.344812	-0.771034	0.0272766	-0.73382	-1.56513	-0.778148	-1.77973	0.565158	0.141048	0.596045	0.420983	-0.682572	-0.0540145	0.571809	-0.425289	1.03798	0.204304	-0.228058
A009991_96	Ovary_serous	0.560292	0.522343	0.690009	0.0482857	0.687626	-2.67942	0.735926	0.663865	0.59601	-0.189122	-0.465777	-3.47411	-0.257994	2.28184	-3.95432	-0.507106	-0.902208	0.71547	-0.778134	-1.64818	0.688798	0.790859	-0.745169	0.538655	0.0962778	0.0711737	0.135894	0.173563	-0.209016	0.029692	0.539459	-0.63327	-0.372571	0.752705	1.76005	0.529462	1.47059	-2.10316	-1.65265	-1.06379	0.595098	-0.682572	0.867236	0.13392	0.0962778	-0.0874864	1.23896	0.142724
A009991_43	Ovary_serous	-0.828641	1.03758	0.341367	0.227437	-0.0790716	0.850911	-0.61319	0.374766	0.0892282	-0.937441	1.07775	1.08699	0.180134	1.79836	0.584813	0.430492	-2.36497	0.511334	0.690345	0.821804	0.897354	-0.801701	0.49418	1.84076	0.0735629	-0.419112	-0.156938	-0.856053	0.377928	-0.111952	-0.0816283	0.85257	-0.266686	-1.1223	-0.297785	1.08063	-0.0324984	0.604685	0.292826	0.770956	-1.11019	-0.682572	0.651505	0.600696	0.0735629	0.270522	0.293728	0.184297
A009991_15	Ovary_serous	0.0226705	0.685095	0.0720557	-0.527434	-0.538561	-0.0728272	0.723415	0.722404	0.913238	-0.326816	-0.0952876	1.48483	1.01093	0.344166	0.0345114	-0.548042	-0.549684	0.478706	0.342827	0.468892	1.26768	-0.747978	-0.410713	-0.292147	-0.297049	-1.09068	-0.167315	-1.10515	-0.701372	-0.0155285	-0.487652	-0.0292382	0.63425	0.866461	0.670907	0.370353	0.781837	0.0620123	-0.159879	0.280777	0.190154	0.106279	-0.166373	-0.29316	-0.297049	1.74826	-0.538845	0.483345
A009992_75	Ovary_serous	0.366337	0.304581	-0.242587	-1.61143	-0.065065	0.679295	-0.189291	-0.113678	0.0243142	-0.309476	0.54046	0.526688	-0.2217	0.796386	0.156232	0.192622	-1.12552	-0.550634	-0.101628	1.9559	1.14006	-1.35912	-0.8983	0.69999	0.381197	0.586299	-0.498365	1.19953	-0.0403564	-0.442538	1.90161	0.117969	0.669597	-0.490519	-0.760284	-1.52922	0.329704	0.877609	-0.0914981	0.37344	-1.11019	-0.580192	-0.25817	0.548007	0.381197	-0.561869	0.571504	-0.162946
A009991_91	Ovary_serous	-0.828641	-0.811775	-0.40094	0.087094	1.65332	-0.583159	-0.125263	-0.0517637	2.15104	-0.317764	-0.115962	0.223159	-0.747898	-0.3667	-0.0563618	-0.495716	0.140197	0.393041	0.345647	1.10922	-0.555221	-1.18625	0.1104	-1.1838	0.211922	-1.0764	-0.712016	-0.542783	0.328541	-0.0760036	0.958285	1.39775	0.386125	1.17095	0.827414	0.839672	0.990865	-0.221876	-0.885522	-0.344018	0.307142	0.760184	1.33509	-0.288515	0.211922	-0.491384	-0.457687	0.23747
A009991_90	Ovary_serous	-0.828641	2.21448	-0.0293828	0.937329	1.29789	-0.276337	1.29427	-2.1514	-1.60022	0.908459	1.17162	1.16847	-0.747467	-0.93695	-0.694724	0.200832	1.19466	-0.901784	1.8743	-0.589064	0.235151	-0.814401	1.24868	0.0281353	-1.6856	1.44481	-1.12344	-2.82349	-1.76205	-1.46626	1.52512	0.765839	1.02794	0.677098	0.395343	-1.36562	-0.335089	-0.384064	0.656511	-0.276821	-0.215556	-0.682572	-0.65108	-0.461463	-1.6856	-0.692843	-0.910187	-2.34425
A009991_106	Ovary_serous	0.00550735	0.111761	0.218274	0.85493	2.11735	-0.279128	0.216122	0.115863	-0.792192	0.217434	0.742069	0.585988	-0.974947	-0.131846	-0.228276	-0.570793	0.538374	-2.07544	0.848681	0.827287	-0.604612	0.261912	1.02473	-2.15946	-1.11708	-1.0048	-1.65492	0.0872016	-1.34592	1.11794	-0.918842	-0.710099	-0.839402	0.964635	0.672718	0.914657	-1.07081	-0.901971	0.748037	-0.752865	0.367019	-0.682572	-0.0391597	2.37329	-1.11708	-1.48347	-1.62298	0.821585
A009991_67	Ovary_serous	-0.828641	0.192826	1.16636	0.802249	0.0574556	0.349507	-1.37834	0.0519659	1.43561	0.0026272	-0.733118	0.046259	-1.55357	-0.39747	0.493934	0.863775	1.59753	0.340723	-0.842734	-0.57891	-0.152081	-0.664088	-0.655674	-0.520596	-1.21143	-0.325086	-0.84941	-0.362031	-1.779	0.945756	-0.458526	-0.537698	-0.43126	0.826479	-1.0044	-0.953105	-0.140882	0.201719	-0.227889	0.314706	-1.0436	-0.682572	-0.290963	-0.427395	-1.21143	-2.30825	-1.99784	0.818091
A009991_26	Ovary_serous	0.977595	-0.550501	0.467678	0.309907	-0.14559	0.411598	-1.4328	-0.610186	-0.21898	-0.703651	0.74253	0.538986	-0.429448	-0.217534	0.479166	0.233037	1.46766	-0.683885	-0.199297	-0.063343	-0.175104	-1.024	-0.843806	-0.349177	-1.35678	-0.233515	-1.36047	0.404569	1.31403	-0.813055	1.71402	-0.250098	0.682543	1.08786	-0.0810726	-0.677644	-1.09987	-0.189091	0.114029	-0.294696	-0.0827899	0.295007	0.812015	1.91508	-1.35678	-1.54843	-1.80254	-0.478529
[truncated: 97 more columns]
