# Supplementary material for: Pan-cancer gene expression analysis of tissue microarray using EdgeSeq oncology biomarker panel and a cross-comparison with HER2 and HER3 immunohistochemical analysis
Source: PLoS One. 2022 Sep 22;17(9):e0274140. doi: 10.1371/journal.pone.0274140 (PMC9498941; doi:10.1371/journal.pone.0274140)
Supplement: S4 File — (XLSX) [file pone.0274140.s004.xlsx]

## Sheet: TMA-Lung-genes
Selected genes for Adeno (Ad)/ Squamous (Sq): average gene expression level in Ad is higher (log2 > 2.0 vs. Sq subtype) as Ad genes or lower (log2 < -2.0 vs. Sq subtype) as Sq genes AND t-test between Ad and Sq P < 0.005
Selected genes for LCNEC: average gene expression level in LCNEC is higher (log2 > 2.0 ) or lower (log2 < -2.0) than samples of Ad and Sq AND t-test LCNEC vs. Ad + Sq < 0.05
Gene	EdgeSeq Z-score averagre among each subtype samples			Subtype-gene
	Adeno (Ad)	Squamous (Sq)	Normal_Lung	Ad / Sq	LCNEC
SMPDL3B	0.883877	-0.654454	0.129044	Ad
ACSL5	0.81255	-0.866155	-0.369162	Ad
MUC1	0.787414	-0.878928	-0.63644	Ad
PRR15L	0.768135	-0.826668	0.129135	Ad
FMO5	0.754888	-0.859634	-0.265461	Ad
CEACAM6	0.750015	-0.791182	-0.363553	Ad
SPINK1	0.678195	-0.379884	0.256155	Ad
DPP4	0.676579	-0.708247	-0.703857	Ad
WFDC2	0.674352	-0.594385	-0.210436	Ad
SPDEF	0.674286	-0.571128	0.0699182	Ad
CP	0.669609	-0.304642	-0.0570761	Ad
MLPH	0.658305	-1.06097	-0.201504	Ad
KRT7	0.627336	-1.03579	0.0545074	Ad
HNF1B	0.62054	-0.837026	-0.408875	Ad
TESC	0.617824	-0.841587	0.335332	Ad
SLC16A4	0.600777	-0.634126	-0.719119	Ad
ABCC6	0.583951	-0.742832	-0.337898	Ad
NKX2-1	0.566803	-0.964118	0.313616	Ad
CLDN3	0.539984	-0.804554	0.7279	Ad
CYP2B6	0.530853	-0.78364	-0.535507	Ad
HPN	0.52	-0.718847	-0.0689108	Ad
OCLN	0.511119	-0.515675	-0.233015	Ad
TMPRSS2	0.468411	-0.768717	-0.55178	Ad
SLC22A3	0.455118	-0.628396	-0.833925	Ad
HPGD	0.440785	-0.708116	-1.08589	Ad
FBP1	0.428275	-0.930242	-0.559137	Ad
PGC	0.316788	-0.68618	-0.562059	Ad
FOXA2	0.288301	-0.694409	0.275475	Ad
ARHGAP44	0.262192	-0.73057	-0.0114433	Ad
KRT5	-0.699938	1.24412	-0.83401	Sq	LCNEC-L
TP63	-0.439708	1.18332	-0.900935	Sq	LCNEC-L
KRT17	-0.546537	1.12926	-0.833285	Sq	LCNEC-L
DSG3	-0.505101	1.07959	-0.699467	Sq	LCNEC-L
JAG1	-0.63258	1.07913	-0.924491	Sq
CLCA2	-0.373191	1.06512	-0.816762	Sq	LCNEC-L
SERPINB5	-0.556487	1.06505	-0.312917	Sq
CALML3	-0.57879	1.05769	0.55386	Sq
KRT14	-0.49723	0.974872	-0.640404	Sq	LCNEC-L
SLC2A1	-0.184234	0.957032	-0.164561	Sq
SFN	-0.25387	0.954049	-0.876001	Sq	LCNEC-L
DAPL1	-0.337164	0.885474	-0.30736	Sq
PTHLH	-0.346677	0.871984	-0.198215	Sq
SOX2	-0.40268	0.851268	0.451747	Sq
ANXA8	-0.558118	0.821786	-1.28078	Sq	LCNEC-L
NTRK2	-0.248281	0.786369	-0.409256	Sq
COL17A1	-0.0711634	0.765029	-1.20072	Sq	LCNEC-L
KRT13	-0.260989	0.747499	-0.451302	Sq
HMGA2	-0.261515	0.743487	-0.603988	Sq	LCNEC-L
HR	-0.331272	0.573179	-0.297819	Sq
CACNA2D3	-0.581192	0.566856	-0.248635	Sq
RET	0.0985252	-0.351931	1.65185		LCNEC-H
STMN1	-0.199275	0.363811	1.6149		LCNEC-H
CDH2	-0.212619	0.120765	1.6082		LCNEC-H
NCAM1	0.141892	-0.342876	1.40424		LCNEC-H
DLL3	0.0415649	-0.39838	1.30867		LCNEC-H
TOP2A	-0.00479029	0.488874	1.24434		LCNEC-H
KIT	0.227376	-0.628131	1.12985		LCNEC-H
ASPM	0.0312136	0.444289	1.11249		LCNEC-H
PROM1	0.177198	-0.377095	1.10495		LCNEC-H
DNAJC6	-0.0608342	-0.238201	1.09667		LCNEC-H
NMU	-0.026244	0.296075	0.962978		LCNEC-H
RELN	-0.0765642	-0.203571	0.933431		LCNEC-H
KRT19	0.000822121	0.604381	-0.980529		LCNEC-L
PDPN	-0.163457	0.61957	-0.980899		LCNEC-L
ROS1	0.269679	-0.523382	-1.10351		LCNEC-L
FGFBP1	-0.0999959	0.685966	-1.12131		LCNEC-L
LAMC2	-0.0412601	0.51635	-1.20349		LCNEC-L
RAB27B	0.459786	-0.177942	-1.23962		LCNEC-L
ITGB6	0.272342	-0.131864	-1.29227		LCNEC-L
ITGA2	0.137064	0.420478	-1.31369		LCNEC-L
C3	0.366359	-0.329758	-1.34331		LCNEC-L
LAMB3	0.204532	0.415418	-1.34915		LCNEC-L
TACSTD2	0.131926	0.382676	-1.35605		LCNEC-L
ITGB4	-0.0640495	0.793143	-1.43436		LCNEC-L
CAV2	-0.279739	0.116009	-1.83676		LCNEC-L
S100A6	0.482093	-0.159708	-1.97505		LCNEC-L
AHNAK	-0.270112	0.177203	-2.15385		LCNEC-L

## Sheet: TMA-Lung-signature
*: minus signs of low genes were inverted and calculated average
Subtype genes	Ad / Sq	Ad	Ad	Ad	Ad	Ad	Ad	Ad	Ad	Ad	Ad	Ad	Ad	Ad	Ad	Ad	Ad	Ad	Ad	Ad	Ad	Ad	Ad	Ad	Ad	Ad	Ad	Ad	Ad	Ad	Sq	Sq	Sq	Sq	Sq	Sq	Sq	Sq	Sq	Sq	Sq	Sq	Sq	Sq	Sq	Sq	Sq	Sq	Sq
	LCNEC-High (H) or Low (L)																														LCNEC-L			LCNEC-L	LCNEC-L		LCNEC-L	LCNEC-L				LCNEC-L	LCNEC-L	LCNEC-L				LCNEC-L
Sample ID	Pathological subtype	ABCC6	ACSL5	ARHGAP44	CEACAM6	CLDN3	CP	CYP2B6	DPP4	FBP1	FMO5	FOXA2	HNF1B	HPGD	HPN	KRT7	MLPH	MUC1	NKX2-1	OCLN	PGC	PRR15L	SLC16A4	SLC22A3	SMPDL3B	SPDEF	SPINK1	TESC	TMPRSS2	WFDC2	ANXA8	CACNA2D3	CALML3	CLCA2	COL17A1	DAPL1	DSG3	HMGA2	HR	JAG1	KRT13	KRT14	KRT17	KRT5	NTRK2	PTHLH	SERPINB5	SFN	SLC2A1
A004800_79	Lung adenocarcinoma (Ad)	0.578303	1.3085	0.530192	1.58697	1.16296	0.379335	1.78949	1.526	1.12811	2.20031	1.36428	0.26777	1.55985	1.48912	0.877578	2.25594	1.51682	1.3666	1.16605	2.39796	1.48759	1.59618	1.79918	2.5274	1.68399	3.09742	1.91706	1.25988	1.00021	-1.90355	-0.320226	-1.22148	-1.111	-0.2253	-1.06851	-1.04289	-1.4338	-0.936031	-1.01904	-0.522194	-1.47634	-1.45761	-1.50033	-0.650032	-1.33934	-1.76121	-0.491437	-0.729482
A004800_91	Lung adenocarcinoma (Ad)	1.60749	1.81933	0.47596	1.26867	0.599893	0.985038	2.10711	2.28592	0.519067	2.15409	1.21757	1.70273	1.92269	0.891516	0.906395	1.24239	1.93791	1.3098	1.75771	1.34013	2.52643	0.998629	0.907148	1.28435	0.412355	0.31845	-0.361834	1.31002	1.90455	-0.940488	-0.633482	-0.626839	-0.560308	0.626483	-0.234451	-0.503959	-0.464954	-0.543479	-0.825457	-0.115118	-0.989635	-1.06288	-0.81813	-0.409468	-0.564337	-0.723028	-0.506275	-0.0373975
A004800_19	Lung adenocarcinoma (Ad)	1.79685	1.45837	0.438415	0.534255	1.62108	0.575528	1.4868	1.40538	1.02485	1.93925	0.550132	0.87536	0.930315	1.61424	0.909906	1.54471	1.73796	0.914537	1.58032	2.22645	2.01981	1.65642	1.43058	1.24425	1.06252	0.131706	0.673464	0.758346	1.03416	-0.130493	-0.663849	-0.491661	-0.0452969	0.645293	0.171625	-0.257198	-1.4338	-1.2051	-0.568913	-0.0675765	-0.232818	-0.775648	-0.594486	0.0697672	-0.1538	-0.502999	-0.766853	-0.969687
A004800_31	Lung adenocarcinoma (Ad)	1.41186	0.996685	1.37827	0.815018	0.491676	1.17164	1.62021	0.466037	0.886574	-0.217111	0.99766	1.47659	-0.149992	1.55763	1.27419	0.853324	1.32603	1.44274	1.2909	2.2377	1.78454	1.51925	1.61204	2.80013	1.14417	-0.332337	1.72815	1.25746	2.04626	-0.929676	-0.0785537	-0.724317	-0.396187	-0.151916	-0.412995	-0.55666	-1.27974	-1.2051	-1.01268	-0.491378	-0.56324	-0.723486	-0.746142	-0.262168	-0.769405	-1.12825	-0.454546	-0.609619
A004800_71	Lung adenocarcinoma (Ad)	1.36818	1.33343	0.595575	0.970174	1.53738	2.56831	2.06711	1.61726	0.607358	0.870587	0.0372319	0.930961	1.91126	1.30779	0.673478	0.694747	1.80519	1.07999	1.31548	0.478163	1.86907	1.00531	0.665154	1.09344	1.00512	2.50142	-0.243836	1.00423	1.35571	-0.453914	-0.926521	-0.467024	-0.483258	0.914554	-0.187371	-0.38948	-1.16484	-1.2051	-0.980223	-0.106639	-0.476108	-0.922963	-0.59034	-0.288672	-0.439346	-0.749146	-0.759201	-0.0446992
A004800_64	Lung adenocarcinoma (Ad)	0.539827	0.981538	0.665653	1.99221	0.195004	0.0038611	-0.182628	-0.766924	0.683075	2.09073	1.27344	0.960303	2.33121	1.64261	1.1998	1.54881	2.03825	0.757221	1.11332	1.42319	1.43982	2.31449	1.12069	2.30567	1.75261	0.804418	1.27819	0.543296	1.57371	-1.26491	-1.46878	-0.748073	-0.621247	0.486318	-0.696961	-0.689567	-0.288219	-0.217982	-0.604387	-0.202593	-0.582584	-0.621317	-1.08916	0.144927	-0.5823	-1.33209	0.833673	0.608348
A004800_60	Lung adenocarcinoma (Ad)	1.77596	1.77786	-0.376179	1.05218	1.08949	0.458006	1.67355	1.56179	0.96411	2.04816	1.13245	1.58872	2.66262	0.885635	0.184772	1.22307	1.18747	1.383	1.32337	0.348839	1.33987	0.497023	1.44277	0.696598	0.212918	0.384956	0.583087	1.03125	1.95071	0.0269992	-0.0204456	-0.0494556	0.176385	0.108676	0.499603	-0.136013	-0.601985	-1.2051	-0.132694	0.263834	-0.255911	-0.541226	-0.343649	0.244032	0.156173	-0.407001	-0.198006	-0.474949
A004800_13	Lung adenocarcinoma (Ad)	1.53789	0.946421	0.526099	1.19011	1.70235	1.14977	0.292636	1.85627	0.772018	2.00906	0.886135	1.14411	-0.0861314	1.2119	0.85632	0.327502	1.38107	1.03445	1.60167	1.06714	2.20129	1.06952	1.14162	1.53218	0.473935	1.22653	0.0448961	1.0719	1.61803	-0.854293	-1.46878	-0.411327	-0.371313	0.497034	-0.107402	-0.421169	-1.01982	0.175882	-0.598255	0.0341499	-0.385985	-0.588106	-0.89389	-0.347868	-0.850559	-1.08262	-0.254141	-0.929277
A004800_53	Lung adenocarcinoma (Ad)	1.43156	0.946951	0.623123	1.1541	0.661384	-0.619774	1.68942	-0.371453	1.28203	1.00958	1.34973	1.16323	0.392864	1.79924	0.873312	1.57048	1.72081	1.34842	1.37234	2.1099	1.38601	2.04506	1.23441	1.59963	0.643806	0.0786782	0.74063	0.975708	1.01778	-0.546617	0.00891819	-0.370422	-0.476027	0.0237751	0.152672	-0.58086	-0.578419	-0.762682	-0.611149	-0.0188875	-0.138552	-0.476657	-0.576743	0.0393423	-0.351185	-0.35416	0.293959	-0.989995
A004800_45	Lung adenocarcinoma (Ad)	0.943271	0.853998	1.21588	1.6443	0.428807	0.262421	0.653163	0.737154	0.332711	0.72508	1.27512	1.26416	0.199648	1.32423	1.59273	1.34528	1.32294	1.07921	0.806939	1.93862	1.47809	1.35396	1.73893	1.83995	1.67435	-0.100215	1.06008	0.871745	1.32893	-1.01923	-0.501153	-0.597572	-0.669731	1.13506	-0.33826	-0.526089	1.45051	-0.0435195	-0.773711	-0.399525	-0.523733	0.268504	-0.768904	-0.502141	-0.417969	-0.583482	0.744317	-1.12122
A004800_17	Lung adenocarcinoma (Ad)	0.904803	1.41225	0.714628	1.44178	1.90172	-0.455548	1.64657	1.67273	0.624779	1.63353	0.934751	0.627329	1.09787	1.21466	0.625555	1.02769	0.192796	0.935727	0.898664	1.11807	0.932238	0.757042	-0.621344	0.925804	1.85145	2.84928	1.43691	0.891194	1.87475	-0.404563	-1.46878	-0.445819	-0.289191	0.777075	0.20512	0.132189	-0.977836	-1.2051	-0.462969	-0.040917	-0.417116	-0.959437	-0.604997	-0.108028	0.380335	-0.441035	-0.979406	-1.14746
A004800_69	Lung adenocarcinoma (Ad)	-0.496241	1.94062	1.34095	-0.421204	1.56225	1.9597	-0.0774831	0.939143	0.692652	1.08201	0.981551	-1.07061	-0.645938	1.22956	-0.744859	1.0344	1.69133	0.280003	0.929621	2.43362	1.25883	1.2978	1.13223	1.90105	1.22599	3.51836	3.26644	1.26782	1.44778	-1.94895	-0.664444	-0.672995	-1.16202	0.516415	-2.58329	-0.608589	-0.62789	-1.2051	-1.89515	-0.690645	-1.0015	-1.13004	-1.71071	-0.994353	-0.735594	-2.71799	-1.12654	0.654041
A004800_43	Lung adenocarcinoma (Ad)	0.717084	1.40612	0.754842	1.06424	0.780601	2.29777	2.51004	-0.220729	-0.273111	1.6487	0.590295	0.789713	-0.123142	1.81147	1.38326	0.79985	1.38112	1.09583	0.763175	1.46516	2.35623	1.27856	0.355389	1.63677	0.704179	0.412182	1.62927	0.643693	1.07729	-0.375237	-0.763786	-0.513187	-0.503855	-0.1797	-0.0200501	-0.25947	-0.233284	-0.21409	-0.587175	0.00753357	-0.331528	-0.624421	-0.665468	-0.106226	-0.231466	-0.0030356	0.179083	-0.662424
A004800_93	Lung adenocarcinoma (Ad)	0.851441	1.76463	0.780831	-0.121957	-0.0784139	0.304945	0.568468	1.37235	0.582328	1.45872	1.25965	1.61288	-0.249051	0.921757	0.500785	1.9196	1.69132	1.15849	0.65106	2.21055	1.9328	0.883765	1.22278	0.969618	1.64395	0.136469	1.01149	1.1578	0.904197	-1.23711	-0.43373	-1.11845	-0.759597	-1.06089	-0.57732	-1.00866	-0.203028	-0.724906	-1.08113	-0.792914	-1.07845	-1.30978	-1.06243	-0.613295	-0.956621	-1.54578	-0.329438	-0.898162
A004800_120	Lung adenocarcinoma (Ad)	0.221995	0.838282	0.988831	1.30443	1.64002	1.8392	1.64879	1.04218	1.69269	0.606731	-0.0995392	0.867962	0.967238	0.583068	0.359067	0.879747	1.29151	0.536417	1.32447	0.986049	1.37361	-1.89861	0.694228	0.972023	1.49622	2.99949	1.25244	1.40443	1.09345	-1.02763	0.71645	-0.545603	-0.89511	-0.277771	-0.412825	-0.660899	0.160868	-0.0280485	-1.48714	-0.645495	-0.505644	-1.07476	-0.976431	-2.62789	-0.615165	-0.211462	-0.300734	-0.451164
A004800_73	Lung adenocarcinoma (Ad)	1.55897	0.451006	-0.301426	1.42705	0.309917	1.38864	1.21556	1.68509	-0.176622	2.8769	1.00163	1.83569	0.919034	1.19037	0.177955	0.798894	1.30191	1.2362	1.40942	-0.398746	2.14438	1.26468	1.09102	1.13404	0.642575	0.348903	0.222987	1.0877	0.849107	-0.0933536	-0.744247	-0.408542	-0.0667657	0.406139	0.446578	-0.371125	0.174888	-0.650809	-0.879178	0.566763	-0.0229989	-0.802965	-0.752317	-0.0712949	0.320311	-0.757468	-0.0416291	-0.570755
A004800_102	Lung adenocarcinoma (Ad)	0.815444	1.44776	0.753689	1.48252	1.31684	0.755329	0.788356	0.577773	1.15583	1.71119	0.784173	1.14206	0.680928	0.761723	0.66427	1.12854	1.11973	1.00849	1.16012	-0.623193	1.08774	0.669014	1.16431	1.09776	0.991536	2.5709	-0.0111914	1.3922	0.972425	-1.54893	0.148108	-1.04648	-0.610948	0.398245	-0.96038	-1.04698	-0.422526	-0.35708	-1.25597	-0.390059	-0.658824	-0.392437	-1.07835	-0.598002	-0.750597	-1.20038	-0.247929	-0.637433
A004800_61	Lung adenocarcinoma (Ad)	1.73875	1.27307	0.594594	1.29571	0.464252	0.429664	1.58761	1.64041	-0.293661	0.755356	0.943362	1.49188	0.344455	1.05442	0.929663	0.774096	1.52697	1.1122	1.64317	0.710972	1.69411	0.926753	1.33924	1.55252	-0.12713	-0.285167	0.337018	1.4281	1.2008	-0.698871	0.231209	-0.494209	-0.529775	-0.214234	-0.072482	-0.464343	-0.187033	-0.462911	-0.459204	-0.0279316	-0.316941	-0.0317296	-0.67154	-0.328369	-0.0170215	-0.714085	0.455617	-0.856602
A004800_65	Lung adenocarcinoma (Ad)	1.20416	0.692159	0.561671	1.11049	0.784122	1.51859	2.13125	0.257953	0.908646	0.649144	0.835556	0.915563	1.93457	0.667513	0.871955	0.973939	1.61589	0.8744	1.02533	-0.321415	0.780434	0.470584	1.10626	0.836709	1.86707	0.575637	-0.0409209	1.11647	2.04712	-0.235557	0.409463	-0.498333	-0.782964	0.507918	-0.403015	-0.343804	-0.61268	-1.07188	-0.595148	-0.265484	-0.17593	-0.544457	-0.532812	-0.222187	-0.0583037	-0.738801	-0.0964322	0.129747
A004800_107	Lung adenocarcinoma (Ad)	0.406376	1.42406	0.0760845	1.38029	1.2231	1.09278	1.4157	2.4147	0.415507	1.84793	-0.444012	0.780402	1.57163	0.798584	0.321392	0.515253	0.242602	0.507449	1.52364	-0.586326	0.361657	1.03783	0.94974	0.961937	0.916783	2.47698	0.744058	0.927187	0.696265	-1.10612	-1.25983	-0.719662	-0.34802	0.412353	-0.798031	-0.757491	-1.33538	-1.2051	-1.03496	-0.42836	-0.888348	-1.47742	-0.941306	-0.290254	-0.331964	-1.30526	-0.228721	-0.329417
A004800_9	Lung adenocarcinoma (Ad)	0.639726	0.408214	0.755071	1.8469	2.06331	0.216839	1.31077	1.58809	0.447329	0.198283	0.949686	0.681222	1.51031	0.695505	1.00534	0.304398	1.22586	0.95717	1.39834	0.907514	1.33618	0.568616	0.644884	1.13332	0.956542	0.344173	0.10889	0.759159	0.833109	-0.757116	0.83007	-0.825269	-0.535124	0.295656	-0.455284	-0.770562	-0.553514	-0.130336	-0.675653	-0.493853	-0.845027	-0.583871	-0.497408	-0.515139	-0.786774	-0.757111	-0.402178	-0.305262
A004800_56	Lung adenocarcinoma (Ad)	0.673946	1.29117	0.771548	1.95093	0.790921	0.329128	1.5895	0.740882	0.634296	1.89258	0.351848	1.31105	1.30261	1.16785	0.403053	1.22584	0.734755	0.79767	0.311842	-0.254792	1.13306	1.31614	-0.293059	1.56122	0.611762	0.0395024	1.30848	0.538231	0.645366	-0.541905	-0.95043	-0.504223	-0.45385	0.558792	0.0772563	-0.348543	-1.01315	-1.2051	-1.18293	-0.074313	-0.287236	-0.67544	-0.615359	-0.0818582	-0.417371	0.0488215	0.36489	-0.172339
A004800_100	Lung adenocarcinoma (Ad)	0.7152	1.35698	0.558013	1.5338	-0.0920581	1.3562	1.37633	-0.391619	0.638179	0.597284	0.77456	0.960863	0.160829	0.859998	0.63463	0.890186	0.69824	0.602705	0.542236	1.33049	1.15229	1.13271	0.76277	1.56943	0.758146	0.260822	2.08172	0.663767	1.17477	-0.0567783	-1.46878	-0.192411	0.0355459	-0.125894	-0.208298	-0.150492	-1.32672	-1.2051	-1.14972	0.219306	-0.470779	-0.374622	-0.534719	-0.0642097	-0.0805521	-0.765108	0.801198	-0.390135
A004800_87	Lung adenocarcinoma (Ad)	-0.10337	0.979565	0.209606	1.54036	0.819226	0.696804	0.750283	-0.984684	-0.104753	0.552353	0.742684	1.06639	-0.721027	0.266606	1.63352	0.390747	1.97596	0.758942	0.914664	-0.128184	1.46361	1.88817	0.441691	1.42415	1.51139	1.70264	1.83701	0.443804	1.07547	-1.44208	0.403672	-0.642077	-0.44268	1.02935	-0.756315	-0.848815	0.0568233	1.05534	-1.76083	-0.413538	-0.494006	-0.361332	-1.21224	-1.12477	-1.4232	0.0969467	0.550226	0.57222
A004800_66	Lung adenocarcinoma (Ad)	0.551508	0.755343	0.894558	1.99102	0.351054	0.237646	1.11488	-0.305898	0.756875	1.38602	1.05739	0.153153	1.12342	1.01869	0.495518	1.47216	1.36056	0.896619	1.09746	0.459447	1.24393	-0.175065	1.01991	0.686221	0.562576	-0.532771	0.271974	1.51304	1.52786	-2.25824	1.12987	-0.849788	-0.966313	-0.88914	-1.40344	-1.20817	0.792574	-0.846813	0.314548	-1.03572	-0.627186	-1.02579	-0.380826	-0.8767	-1.23739	-2.23056	-0.483586	-1.31214
A004800_89	Lung adenocarcinoma (Ad)	0.421788	0.747897	0.325182	1.22044	-0.000385964	0.552251	0.123054	2.14764	0.553968	2.07984	0.51241	1.34469	2.20752	0.0862428	0.462216	0.661777	1.14652	1.17789	1.45504	-0.39837	0.833841	0.876041	-0.0567305	0.761527	1.24242	0.243173	0.738777	0.473798	0.968948	-0.434925	-0.26714	-0.45262	-0.349937	1.50219	0.19366	-0.385022	0.21033	1.18909	-1.17312	-0.201067	-0.0385972	-0.470543	-0.432457	-0.100313	-0.328046	-0.297875	-0.0638016	0.345617
A004800_78	Lung adenocarcinoma (Ad)	0.862577	0.568173	0.359593	0.980836	1.83621	1.49001	0.391407	0.973869	0.192508	1.39248	-0.145145	0.968672	0.702186	0.797896	0.249073	1.17177	1.7599	0.65117	0.907818	-0.299596	1.15324	-0.557986	0.71311	0.395023	1.32316	0.317365	1.19623	0.929265	1.42011	-0.512945	-0.892444	-0.343275	0.366007	0.317944	0.32135	-0.510843	0.0819076	-0.104796	-0.577514	-0.0587088	-0.234938	-0.54091	-0.538948	0.022244	-0.365696	-0.791407	-0.200856	-0.0176548
A004800_81	Lung adenocarcinoma (Ad)	0.79986	0.894997	-0.00551648	0.584242	0.454713	0.669238	0.70616	1.76147	0.454443	1.07845	0.686435	0.923653	-0.0596113	0.813868	0.251711	0.550974	0.458031	1.31446	0.535832	0.810073	1.02514	0.445684	1.04992	0.209514	0.449855	2.63391	0.319358	0.617801	0.831107	-0.289375	-1.46878	-0.323114	-0.203219	-1.36881	0.331218	-0.296078	0.0979217	1.47518	-1.03219	0.131874	-0.0421201	-0.560078	-0.523296	0.167489	-0.222498	-0.113577	-0.35139	-0.618105
A004800_35	Lung adenocarcinoma (Ad)	0.609098	0.6317	0.784367	1.18272	-0.109106	-0.267016	0.92979	1.09945	1.50421	1.98812	0.466342	0.809507	1.39546	0.68766	0.459585	0.921677	0.85353	0.703328	0.470231	0.672234	0.856353	0.742788	1.21403	-0.281851	0.256503	0.229456	0.600044	0.957276	0.733376	-0.452188	-0.631082	-0.219246	0.25236	0.129116	0.0960481	-0.00923032	-0.452671	0.567352	-0.670086	-0.0842265	-0.647591	-0.832224	-0.585655	0.0885088	-0.221688	-0.882785	-0.442964	-0.99954
A004800_90	Lung adenocarcinoma (Ad)	0.823611	0.79933	0.0993349	1.45651	0.655753	1.29422	-0.305837	1.21457	-0.0388086	1.75039	0.559165	0.863016	1.09684	1.10289	0.87265	0.535234	0.830767	0.552687	0.89579	-0.797658	0.979397	1.53683	0.154512	1.4977	1.21119	0.786706	-0.208773	0.352293	0.351467	-0.997412	-0.818093	-0.649824	-0.752246	1.66626	-0.431198	-0.727617	-1.4338	-0.286209	-1.36361	-0.481626	-0.745215	-1.02695	-0.727445	-0.216786	-0.503181	-1.22347	0.408716	0.767505
A004800_76	Lung adenocarcinoma (Ad)	0.986753	1.57918	0.206449	1.00014	0.261129	0.477641	0.353605	1.63119	0.520696	1.13409	0.804655	0.96861	0.982606	0.710792	0.412146	0.159324	0.88442	0.842726	0.691166	-0.774342	0.387748	0.833741	1.00275	0.443291	0.521505	1.07561	0.535427	0.719353	0.842257	-0.437723	-0.569013	-0.640899	-0.0525004	-0.160869	0.205722	-0.830768	-0.188573	0.909732	-0.688276	-0.247783	-0.570691	-1.0321	-0.901686	-0.355804	-0.549261	-0.263083	-0.468972	-0.883659
A004800_99	Lung adenocarcinoma (Ad)	1.05918	0.510857	0.506014	0.415439	-0.0552101	-0.181806	0.776662	0.331593	1.87749	1.30987	0.964925	0.740882	0.922793	0.638644	0.196245	0.918929	0.7587	0.470072	0.384211	2.4386	0.385556	0.885579	0.838864	0.461009	0.246207	0.390937	1.24157	0.557402	0.067534	0.135882	-0.604442	-0.0128548	0.198344	-0.241828	0.280999	-0.109528	-0.649688	-1.2051	-0.667393	0.302466	-0.237457	-0.350528	-0.394862	0.315573	0.147801	-0.126641	-0.28365	-1.24677
A004800_15	Lung adenocarcinoma (Ad)	1.2045	1.52379	0.000503129	0.404414	1.73661	0.19852	-0.281049	1.51389	2.32009	1.16334	-1.38545	0.852023	0.552614	0.607702	0.616987	-0.20318	1.28372	1.21269	1.3099	-0.755748	0.652311	-0.128955	0.576887	0.760575	1.08578	-0.118813	1.68039	0.926371	-0.289588	-1.01167	-1.46878	-0.923914	-1.02605	-1.21033	-1.13707	-0.631422	1.28071	-1.2051	-1.10693	-0.682062	-0.844392	-1.20315	-1.11162	-0.737152	-0.768303	-0.150831	0.0470716	0.514492
A004800_84	Lung adenocarcinoma (Ad)	0.548438	0.869497	0.712296	0.744479	-0.0706724	1.0747	-0.0531092	1.01226	0.703087	1.39085	0.521297	0.583187	0.472808	0.608792	-0.190634	0.675391	0.965297	0.938484	0.6029	0.81623	0.905851	0.583847	0.0528663	0.208315	0.718501	1.88109	-0.451624	0.85352	1.12059	-0.401744	-1.46878	-0.482906	-0.252092	-1.36881	-0.0661998	-0.320689	-0.178825	0.834313	-0.782467	-0.275179	-0.27701	-0.878515	-0.641861	0.0273273	-0.0939019	-0.766071	-0.362451	-0.528431
A004800_29	Lung adenocarcinoma (Ad)	0.650353	0.835516	0.240152	1.51028	0.668988	1.294	0.236658	0.426852	0.0528388	0.142339	0.965985	0.687106	0.175044	0.862324	0.810995	1.36167	0.40334	0.469802	0.415482	0.209434	0.413422	0.29086	0.916586	0.911927	0.581888	1.15097	0.171699	0.721715	1.11317	-0.372018	-1.46878	-0.36185	-0.0680794	0.435238	-0.0569882	-0.283057	0.955223	0.0495682	-0.130921	-0.23693	-0.289345	0.647118	-0.670713	-0.263023	0.384953	-0.102256	-0.266713	-0.408665
A004800_63	Lung adenocarcinoma (Ad)	0.96824	0.402471	0.736507	0.983344	0.508179	1.33701	0.591324	-0.419445	0.262872	0.0403788	0.93129	0.331577	0.225322	0.99438	0.93168	0.471874	0.579418	0.908228	0.475373	0.374529	0.680003	0.648565	1.35902	1.22943	1.38219	-0.354673	0.0832711	0.308875	1.43868	-0.998703	-1.46878	-0.91079	-0.543281	0.237002	-0.493338	-0.557638	-0.556385	-0.106605	-0.712781	-0.470961	-0.35153	-0.124593	-0.445093	-0.195924	-0.509981	-0.868257	0.0489342	0.0423358
A004800_33	Lung adenocarcinoma (Ad)	0.436019	1.22152	0.165045	0.985266	1.51893	1.35498	0.0433632	-0.535982	0.928545	-0.00620117	-0.863224	-0.0925309	0.0170607	-0.908055	0.884147	0.532662	1.17819	0.127611	-0.136709	1.44803	1.1078	-0.158631	-0.332444	0.903138	1.71601	3.23274	2.69336	0.284007	0.465544	-0.795009	-1.46878	-0.599623	-0.592585	-1.10412	-0.372401	-0.591927	-1.28645	-0.441499	-1.30174	-0.188228	-0.595774	-0.551645	-0.724868	-0.236867	-0.411541	-0.920489	-0.550656	-0.0654924
A004800_47	Lung adenocarcinoma (Ad)	-0.169577	1.45176	0.69939	0.928788	0.904084	-0.869306	0.595123	1.55768	0.3689	1.49571	0.767839	1.2113	1.99308	0.352635	0.513257	0.210899	1.6097	0.931961	0.774213	0.2573	1.48653	-0.413821	-1.42678	0.947676	1.29632	-0.162597	-0.428993	0.905324	0.317201	-0.563342	-1.46878	-0.623588	-0.268262	-1.36881	-0.0344461	-0.598665	0.396546	1.74251	-0.952657	-0.182136	-0.149188	-0.572344	-0.850994	-0.526096	-0.734312	-0.0434096	0.062449	-0.818676
A004800_112	Lung adenocarcinoma (Ad)	0.848033	0.78672	1.2168	0.948914	0.569713	0.987616	1.14452	0.11271	1.2133	0.298871	0.973253	0.18644	0.113869	-0.0400291	0.430643	0.405548	1.10572	0.773166	0.83834	0.737092	-0.0110657	0.648077	1.48545	0.721471	-0.463371	0.0567584	-0.396403	0.979391	1.12606	-0.1636	0.0715222	-0.780777	-0.482466	0.0514283	-0.761406	-0.750717	-0.1705	0.0602385	-0.242584	-0.359072	-0.680156	-0.416143	-0.612772	0.27198	-0.644196	-0.660115	-0.708068	-0.814381
A004800_106	Lung adenocarcinoma (Ad)	0.51008	1.66339	-0.270168	0.873297	0.391588	1.28012	1.05825	0.0543438	-0.559053	0.33827	0.252308	0.973539	-0.698104	0.476356	1.45934	1.12026	1.59591	0.0273437	0.250338	0.215101	1.4819	1.06062	0.548173	0.827254	1.23556	0.607272	0.838965	-0.0730568	0.107326	0.671619	0.265684	-0.517236	-0.0657031	-0.474264	-0.0619968	-0.238499	-1.109	0.352103	-0.943115	-0.109851	-0.497328	1.23784	-0.874671	-0.265996	-0.106863	0.31056	0.744884	0.265759
A004800_57	Lung adenocarcinoma (Ad)	-0.192625	0.846576	0.214293	0.403128	0.532828	1.28948	1.44019	0.571929	0.818224	0.915841	0.751888	0.653463	0.0475245	1.1376	0.679778	0.588164	0.861638	0.504811	0.788292	1.06819	1.25518	-1.89861	-0.492291	1.00861	1.06889	0.794418	1.01355	0.517037	0.454472	-0.257677	1.68739	-0.312768	-0.197834	0.842299	0.439259	-0.286571	0.190479	1.17243	-1.05121	-0.114315	0.0247554	-0.793671	-0.820208	-0.877814	0.181779	0.186561	-0.200099	-0.506204
A004800_74	Lung adenocarcinoma (Ad)	0.17605	0.191497	1.00057	0.761349	0.632375	0.405283	0.402311	0.729241	-0.628802	1.20206	0.973018	0.786146	0.342021	1.74477	0.387217	1.47574	0.866641	1.00664	0.0135886	0.862283	0.150787	-0.996764	-1.20236	0.733717	2.55116	0.323066	0.937532	0.15385	1.236	0.366492	-1.25229	-0.00392324	0.0711476	-0.986708	-0.0969345	0.131468	-1.04485	-1.2051	-0.928186	0.405147	-0.351255	-0.870526	-0.397255	0.246588	0.424751	0.101845	-0.519662	-0.367516
A004800_80	Lung adenocarcinoma (Ad)	0.794844	0.987154	0.689655	1.13125	1.23827	0.403317	1.79249	1.75107	0.780941	0.00227705	-1.74661	0.896931	0.241538	0.431726	0.902091	0.286589	0.333743	1.11378	0.366877	1.06071	0.792322	1.28911	0.899244	0.449862	-0.190421	-0.346975	-0.251599	0.400518	0.350199	-0.77016	-1.46878	-0.719399	-0.495357	-0.810384	-0.0565877	-0.585395	-0.335405	-0.971879	-0.934618	-0.683213	-0.659884	-0.943413	-0.814782	-0.330264	-0.373492	-0.544959	-0.633252	0.291857
A004800_86	Lung adenocarcinoma (Ad)	1.00126	1.2805	0.818781	1.06436	0.713589	0.0176187	0.876047	1.3086	0.0319741	0.614361	-0.129696	0.93553	-0.338143	0.781628	0.374273	-0.0145093	0.553321	0.300657	-0.227376	0.34648	1.41131	-0.401197	0.005008	0.822204	0.0282782	2.55411	0.310775	0.874152	-0.0530138	0.0295992	0.231126	-0.118906	0.25689	-0.459242	0.376218	-0.0474564	-1.4338	-1.2051	-0.694319	0.404515	0.0325523	-0.639299	-0.524284	0.126957	0.0317838	-0.115551	-0.493965	-0.377794
A004800_105	Lung adenocarcinoma (Ad)	0.0521467	1.27713	0.713235	1.01517	1.022	1.06401	0.338442	1.10675	0.830776	0.443099	0.56779	0.11991	-0.15934	0.511171	0.606297	0.869352	0.635555	0.504769	0.819701	0.31429	-0.347807	0.416973	0.6808	0.850432	-0.497851	-0.392205	-0.0446115	1.11267	0.637069	-1.41925	-0.400613	-1.18157	-1.12134	-0.104258	-0.367334	-1.41859	-0.20386	-0.735081	-0.970595	-1.10572	-1.32042	-1.58824	-1.09736	-0.972596	-0.751753	-1.99938	-0.043643	-0.451555
A004800_121	Lung adenocarcinoma (Ad)	-0.230394	0.88849	-0.481274	1.20382	0.164225	0.488944	-0.199873	0.080605	0.20764	0.509033	0.437947	1.03862	0.476488	-0.33916	0.561087	0.887029	0.952967	-0.603634	0.815294	-0.00965669	1.74008	1.06099	0.244304	0.0408939	0.812965	1.80969	1.14841	0.758323	0.023848	-0.0984404	-0.556416	-0.664101	0.0561967	1.19842	-0.520144	0.0754505	-0.483756	0.832247	0.553945	0.263485	-0.510207	0.916856	-0.643132	0.168342	-0.0174856	1.15998	-0.385738	0.561035
A004800_111	Lung adenocarcinoma (Ad)	0.900392	-0.961108	-2.26681	0.061059	1.46183	0.683197	0.920346	1.26153	-0.413963	1.49747	0.0704424	0.558843	0.194985	0.509427	-0.0383047	1.11863	0.223856	0.414033	-0.567722	1.66746	0.744079	-0.744894	0.0359589	0.981177	1.39975	2.12078	1.62174	0.121606	0.910146	0.181684	-0.458052	0.196911	0.382028	-1.36881	-0.103337	0.120811	-0.704847	0.320332	-0.442154	0.0586408	0.0861806	-0.543499	-0.483758	0.378634	0.841797	0.437187	-0.170062	-0.111785
A004800_75	Lung adenocarcinoma (Ad)	0.492119	1.70753	0.198826	0.932678	-0.544633	1.9855	0.256233	-0.481426	0.0788633	0.32239	0.169662	0.569975	0.40245	0.976991	1.26361	1.10834	0.365346	0.301072	-0.333012	-0.351589	-0.114059	1.44708	0.098281	0.735366	1.4818	0.48656	0.575121	-0.187947	0.273179	-0.320859	-0.502146	-1.17888	-0.519311	-0.0408564	-0.44741	-0.85859	0.413644	-0.57741	-0.664132	-0.416875	-0.523504	-0.975761	-0.741311	-0.498236	-0.514307	-0.461723	-0.885103	1.08243
A004800_113	Lung adenocarcinoma (Ad)	0.210397	0.780258	0.179729	0.580677	-0.113268	0.845705	0.236985	0.792815	0.0893192	0.809932	0.798289	0.558236	0.921437	-0.0739133	0.896608	0.383776	0.405916	0.549037	-0.0199219	0.469874	-0.243376	0.967992	1.22626	0.00149444	0.461579	0.0876318	-0.251026	0.800002	0.277435	-0.0142178	-0.791516	-0.535948	-0.602121	-0.000430282	-0.876506	-0.289777	1.81022	-0.829117	0.356648	-0.280377	-0.0544279	-0.965638	-0.717164	-0.195541	-0.649179	0.132164	0.0842626	-0.0892196
A004800_68	Lung adenocarcinoma (Ad)	0.269656	0.90871	0.985508	0.350213	0.450114	0.384806	-0.147394	0.87782	0.50078	0.472288	0.502819	0.338725	-0.419958	0.716267	0.369632	0.489762	0.90728	0.751493	0.730489	0.575403	0.0427284	0.64012	0.711381	0.0936853	-0.724705	0.114006	-0.0698192	0.942996	0.62522	-1.45266	0.101957	-1.12744	-1.36751	-0.906943	-0.735324	-0.868521	0.0140873	0.137517	-0.727038	-1.00143	-1.09071	0.273119	-1.25877	-0.393805	-0.537627	-1.23929	-0.296679	0.123141
A004800_51	Lung adenocarcinoma (Ad)	1.53413	0.420973	0.407645	-0.0162049	-0.467326	-1.03933	0.507086	0.667335	0.736459	0.32695	0.50747	0.162874	0.260775	-0.0998185	0.526495	0.442326	1.52567	0.950519	0.645097	0.82857	1.05325	1.32674	0.55019	0.378743	-0.720886	-0.402762	-0.780498	0.741507	1.2932	-0.295709	-0.146903	-0.744521	-0.326923	-0.330858	-0.235512	-0.514558	-1.36239	-0.361514	-0.700758	-0.380812	-0.658787	-1.17674	-0.817936	1.23923	-0.646967	-0.862954	-0.0771533	-0.259335
A004800_104	Lung adenocarcinoma (Ad)	0.463269	0.536964	-0.484033	0.603379	1.34593	1.1965	-0.65017	1.29443	-0.460232	0.256412	0.742225	1.09029	0.108665	0.122653	0.554184	0.772466	0.865942	0.613801	0.000101162	-0.587355	0.357684	0.716138	-0.874857	1.14257	0.490376	-0.0917791	-0.138801	0.827447	1.04674	-0.872207	-1.46878	-0.721371	-0.459045	1.11831	-0.345061	-0.68862	1.71283	-0.230228	-0.502155	-0.266795	-0.400373	-0.915206	-0.719471	-0.477393	-0.774567	-0.082419	-0.304958	1.02235
A004800_70	Lung adenocarcinoma (Ad)	0.272807	0.828336	0.941909	0.434218	-0.593543	-0.294349	0.80064	-0.119978	1.80451	0.431188	0.865753	0.295976	0.67907	0.101932	-0.0130234	0.458008	0.55461	0.439712	0.472895	1.19722	-0.2823	0.648462	1.12277	-0.665452	0.209553	0.758322	0.0200729	0.391606	-0.409307	-0.655089	-1.46878	-0.94786	-0.945672	-1.11171	-0.303607	-1.70539	-0.581317	-1.2051	-0.419973	-0.998556	-1.40468	-1.2965	-1.128	0.362366	-0.676483	-1.09683	-0.623461	-0.875295
A004800_110	Lung adenocarcinoma (Ad)	0.304251	1.12175	0.239644	0.710472	1.12672	-0.611945	0.435098	1.97259	1.80684	1.02255	-1.78179	0.865249	-0.542179	0.485997	0.804136	-0.429882	-0.124508	1.32482	-0.137564	-0.269651	0.73315	0.839422	-0.764938	1.18959	0.219003	-0.412272	-0.421744	0.312671	-0.152426	-1.47779	-1.46878	-0.947182	-0.672541	-0.106066	-1.11194	-0.687021	-1.4338	-0.47641	-0.615537	-0.633104	-0.825367	-1.58779	-0.960098	-0.631179	-1.02287	-1.0185	0.194747	0.265704
A004800_27	Lung adenocarcinoma (Ad)	0.700518	1.19047	0.67111	0.332815	0.145788	0.645469	0.214028	0.199968	-0.352805	0.70544	-0.103174	0.641403	0.126275	0.436048	0.114635	0.252729	-0.034436	0.154074	-0.482107	-0.559622	0.478976	0.0258014	0.989763	0.9629	0.252785	0.578707	0.338635	0.310252	0.171808	-0.124526	-0.365427	-0.448679	-0.0148347	-0.843551	0.463938	-0.202203	-0.128691	-1.2051	-0.795788	-0.0571402	-0.0200617	-0.492715	-0.49151	0.118723	0.0425949	-0.615217	-0.376917	-0.481557
A004800_109	Lung adenocarcinoma (Ad)	0.616341	0.98399	0.752815	1.04857	1.07825	-0.750025	-0.0555445	0.239334	-0.158166	0.804984	-1.16221	0.651726	-0.836976	0.739221	0.482284	0.534323	-0.960954	0.814298	0.218638	0.017972	0.449888	0.0618109	-0.134381	1.25793	-0.130337	-0.25435	1.26353	0.298252	0.978561	-0.658293	-1.46878	0.347866	-0.227508	-1.36881	-0.275538	-0.407461	-1.4338	-1.2051	-1.46478	-0.347031	-0.769501	-1.05069	-0.926698	-0.242556	-0.666054	-0.35676	-0.449231	0.815928
A004800_41	Lung adenocarcinoma (Ad)	1.2975	-0.347342	-0.562987	1.02439	0.866997	0.911038	-0.418348	0.133129	0.39488	-0.692789	0.525321	0.622789	0.0584872	-1.39113	1.92656	0.322997	-0.0075755	0.587514	0.377986	-1.34908	0.570744	0.0623503	0.419095	0.43927	1.38769	-0.0475027	-0.123127	0.837003	0.394903	-0.432468	-0.541514	-0.460406	-0.0252578	0.424644	-0.20446	-0.465636	0.339094	-1.08149	0.184499	0.053793	-0.439995	0.415381	-0.691476	-0.194487	0.249099	-1.25921	-0.473377	-0.0888502
A004800_101	Lung adenocarcinoma (Ad)	0.00528945	0.611743	-0.592363	1.31932	-0.333661	-0.111058	-0.762907	0.280018	-0.335487	-0.180172	0.0757817	0.174868	0.390708	0.498332	1.24522	0.177026	0.607158	0.138572	0.151372	-0.427432	0.58211	1.46744	0.46306	0.74527	0.207859	1.3235	2.4258	-0.631714	-1.35461	0.132643	0.193309	-0.734223	-0.861622	-0.442221	-2.58329	-0.914265	-1.4338	0.193342	0.490994	-0.716005	-0.893541	0.473095	-0.899709	0.371537	-0.343548	0.505691	0.242346	0.102574
A004800_37	Lung adenocarcinoma (Ad)	1.11132	0.523122	-0.159863	-0.287573	0.726867	0.285477	0.42507	0.371076	0.321295	0.820823	-1.01304	0.884808	-0.0158778	0.189433	-0.191765	-0.0708178	-0.849328	0.759442	-0.124573	-0.347248	0.0577794	0.201903	0.127501	0.630071	-0.0281673	1.56764	0.230921	0.217442	0.516878	0.209298	-1.36446	0.108606	0.348199	-0.526142	0.427844	-0.0144821	1.5725	-0.293378	-0.450027	0.364369	0.145503	-0.366281	-0.3373	0.436696	0.343819	-0.377561	-1.08858	0.123275
A004800_67	Lung adenocarcinoma (Ad)	-0.138736	1.03845	-0.132294	0.667081	1.64859	-0.64907	-0.300276	0.799555	0.993743	0.933738	-1.10106	-0.171017	1.12842	0.0981377	0.124962	-0.495073	-0.0156619	0.469765	0.0768395	-0.636783	0.430753	1.04859	0.585428	1.73134	-0.618133	-0.969033	-0.190803	0.108504	0.142009	-1.83935	-0.339757	-1.00609	-0.58141	-0.460148	-1.16429	-0.864688	-1.4338	0.564118	-1.54654	-1.27681	-1.137	-1.28539	-1.03205	-0.247324	-0.584827	-1.57633	-0.862373	-0.601103
A004800_55	Lung adenocarcinoma (Ad)	0.994145	0.512299	-0.119915	0.271386	-0.0475007	1.0454	-0.493986	1.0716	0.517044	-0.212685	0.420476	0.53419	0.291566	0.107346	0.709463	-0.00548651	0.121545	0.212848	-0.20718	0.0707035	-0.286497	0.0985363	0.183348	0.312332	0.244102	0.247396	-0.14286	0.181016	-0.14596	-0.421514	-0.796577	-0.6351	-0.382768	-0.0872199	-0.366136	-0.521723	0.63547	-1.2051	0.41975	-0.400176	-0.620655	-0.767383	-0.613137	-0.348464	-0.261542	-0.81639	-0.0556935	-0.452332
A004800_25	Lung adenocarcinoma (Ad)	-0.550058	0.857093	-1.038	0.354212	0.922545	-0.516771	0.105676	0.360953	-0.390946	-0.127007	0.163613	1.66661	-0.0935218	0.335322	0.839289	-0.13827	0.348506	-0.580551	-0.0696544	-1.48608	1.15021	0.691568	-0.0208435	0.30404	0.611017	2.18902	0.710137	-0.272174	-0.548906	0.213653	0.0817347	-0.280581	-0.0128754	-1.36881	0.245846	-0.236386	-0.303117	0.938036	-0.0674788	0.0513493	-0.000433265	1.21473	-0.586229	-0.251414	-0.16903	0.593805	-0.299217	0.263911
A004800_119	Lung adenocarcinoma (Ad)	-0.766489	-0.0175469	0.377399	0.669759	0.00865191	1.83245	-1.75781	-0.776409	-0.203887	-0.0538379	0.185518	-1.17863	1.19453	0.930065	0.371825	0.695531	0.92511	-0.0199744	-0.318213	-0.827392	-0.662715	0.456735	-0.343295	1.24433	1.17413	-0.222914	1.31926	0.261425	1.26501	-2.247	-1.46878	-1.19999	-0.243608	0.812544	-1.79496	-0.612702	1.08501	-1.2051	-0.614172	-0.517324	-0.782351	-0.823783	-0.939346	-2.62789	-1.19442	-0.843273	0.0328139	0.734322
A004800_118	Lung adenocarcinoma (Ad)	0.651658	-0.307749	0.650137	0.324932	-0.229888	-0.103666	0.530244	0.287028	0.839896	0.222814	0.638598	0.166928	0.933432	0.311179	0.252106	0.530536	0.0216767	0.217408	0.841357	0.405293	-0.429678	0.057487	0.374604	-0.394462	-2.56757	0.0244106	0.208766	0.695331	-0.328673	0.214095	0.903475	-0.515171	0.0133777	-1.36881	-0.185604	-0.209603	-1.4338	-0.705471	-0.0847896	-0.0366059	-0.60186	-0.794196	-0.537313	0.126801	-0.0779697	-0.319305	-1.26829	-1.27552
A004800_115	Lung adenocarcinoma (Ad)	-0.906034	-0.564291	0.189829	-0.875314	0.135023	1.79165	-0.919236	-0.597648	0.0676561	-0.397094	0.458078	-1.1278	-0.761169	-1.03689	1.09442	1.00047	1.02876	-0.65231	0.967337	-0.535665	-0.171733	-0.275089	-0.671633	0.255666	1.9383	0.670054	0.684048	-0.879886	0.425649	-0.0173292	-0.827143	-0.780563	-0.605326	-0.00143665	-0.823529	-0.784342	0.951387	0.850483	0.332688	-0.715759	-0.77333	-0.911376	-0.628519	-1.46743	-0.236553	-0.605109	-0.347546	1.26502
A004800_108	Lung adenocarcinoma (Ad)	-0.0293058	-0.318259	-0.167692	1.05184	-0.141677	1.17981	-0.51314	-0.544165	0.256067	0.841277	-1.12219	-1.08533	-0.698518	0.378409	0.874427	0.974369	-0.181707	-0.274882	-0.688913	-1.271	-0.0691218	0.25791	-0.585149	0.471133	1.1485	0.375228	-0.869334	0.137289	0.803333	-0.32432	-1.46878	-0.690264	-0.472969	0.0412384	-0.852103	-0.682213	-0.204893	-0.236667	0.15587	-0.420002	-1.05865	0.249193	-0.906191	-0.0800958	-0.109788	-0.655722	-0.216548	0.933387
A004800_77	Lung adenocarcinoma (Ad)	0.144024	0.57454	-0.674331	0.0637364	-0.0463932	-0.312882	-0.320438	0.463153	0.856856	-0.852098	-0.514559	0.284952	0.487836	0.137365	1.25683	-0.227465	0.138039	-0.532117	-0.337821	-0.33364	-0.526297	0.101563	0.419418	0.0557749	-0.261279	0.300419	-0.373469	-0.785803	-0.42852	0.0145616	-0.262401	-0.351004	-0.107816	0.673408	0.00602832	-0.484997	-0.0314034	-0.403127	-0.0692144	-0.0723045	-0.0853089	-0.181188	-0.527373	-0.07219	-0.162966	-0.36409	-0.175211	0.372462
A004800_103	Lung adenocarcinoma (Ad)	-0.201211	0.454757	-1.04146	-0.559691	-1.05569	1.17637	-0.686749	0.106353	1.1869	-0.558049	-0.470368	-0.305162	-0.101449	0.412737	0.758615	0.154758	0.00548061	-0.668682	-0.00435922	-0.569005	-0.331616	1.10187	-1.18426	-0.241442	0.0778218	0.11469	1.58099	-0.698028	-0.545294	-0.398054	0.0749355	-0.750814	-0.585248	-0.0703255	-0.217172	-0.710915	-0.105637	0.474198	-0.0735174	-0.622979	-0.795494	-1.28607	-0.874645	0.289273	-0.488974	-0.947411	-1.00912	0.0933401
A004800_82	Lung adenocarcinoma (Ad)	-0.559134	-0.196621	-0.633777	-0.442228	0.977644	2.16321	-0.706061	-1.18188	-0.957026	-1.24026	0.174784	-1.02671	-0.925709	-0.718975	1.08859	0.346562	-0.480399	1.0315	-1.3783	-0.745083	-0.628211	0.359525	0.842522	0.492604	0.826522	-0.648316	1.90488	-0.762244	0.706364	-1.29464	0.567474	-0.827248	-0.858841	-1.36881	-0.530309	-0.819299	0.612858	1.54171	-1.67764	-0.744481	-0.418793	0.358251	0.727085	0.0120311	-0.623991	-0.217424	-1.15483	-0.508238
A004800_11	Lung adenocarcinoma (Ad)	0.341853	-0.331463	-1.00993	0.513742	-0.298978	-0.086444	0.212904	0.0539379	-0.338084	0.113685	-0.475791	0.639489	0.260556	-0.129159	-0.0571572	-0.179357	-1.58794	-0.197083	-0.521186	-0.543888	0.139807	0.660556	0.464715	0.57409	-0.18989	0.0408657	0.468388	-0.571186	-0.557424	0.0430501	-0.106393	-0.285995	0.0829542	0.802211	0.31856	0.189527	0.992033	-0.976114	0.421819	0.324612	0.137268	0.195502	-0.287761	0.453534	0.258642	-0.0220841	-0.788507	-0.710663
A004800_117	Lung adenocarcinoma (Ad)	0.820801	-1.32063	-0.683714	-0.401489	0.506414	0.160308	0.492014	0.724531	-1.19924	0.558433	-0.832508	0.888785	0.13113	-0.194343	-0.320851	-0.0630193	-1.08009	0.231076	-0.779739	-1.24349	0.351196	-1.51759	-2.2304	0.509037	0.986852	0.828145	1.53967	-0.325906	0.0800268	0.436176	-0.561919	0.133681	0.507134	-0.596021	0.496609	0.400797	-0.374626	-0.590841	-0.709657	0.5319	0.116206	-0.491973	-0.261386	0.812343	0.866234	0.474814	-1.31589	-0.639138
A004800_97	Lung adenocarcinoma (Ad)	0.393541	0.584664	0.496998	-0.865913	-1.08991	1.06665	-0.146122	1.94471	-0.390006	-0.486903	-1.50435	0.0337516	-0.81234	-2.41742	-0.279433	0.446643	-0.143527	0.0747122	-0.26813	-0.564451	-0.293768	-0.66392	-0.990279	1.70753	-1.03772	-0.266429	-0.289789	-2.84396	0.985239	0.470867	-1.46878	-0.50773	0.396839	-0.252914	-0.0361463	-0.309253	0.276259	-0.516642	0.0115327	0.552915	0.0742773	0.173278	-0.854742	0.210668	-0.3853	0.168083	0.843793	0.747827
A004800_83	Lung adenocarcinoma (Ad)	-0.201469	0.880921	0.0770481	-1.40275	-1.65854	1.97496	-1.04725	-0.0715094	-0.509151	-1.08468	-2.35401	-0.468966	-1.08925	-1.36727	0.18767	-0.560897	1.40909	-2.29939	-0.823865	-1.35441	-0.821332	1.41606	-0.209427	0.976623	0.436928	-0.113072	0.547818	-2.33197	-2.00986	-0.767991	-1.01245	-1.04177	-0.843843	-0.406089	-0.78814	-0.857329	-1.14202	-1.2051	-0.747747	-0.736418	-0.922737	-0.094163	-0.739846	-0.780841	-0.756706	-1.05651	-0.182592	0.116995
A004800_7	Lung adenocarcinoma (Ad)	-0.510395	0.154666	-1.45689	-1.79474	-1.72222	-0.564498	-0.660822	-0.838093	-1.34644	-1.40303	-0.143246	-0.668625	-0.912888	-1.60346	1.10145	0.346825	0.638723	-1.27024	-0.964632	-1.25989	-0.563158	0.765752	0.740433	0.327807	0.365722	-0.452967	-0.673344	-0.879424	-0.0248108	0.91844	-1.1288	-0.870322	-0.490926	0.952797	-0.573223	-0.586234	1.77776	-0.137906	0.877814	-0.504627	-0.344686	1.07299	0.931891	-0.447296	0.311962	1.27984	0.344927	1.38817
A004801_112	Lung squamous carcinoma (Sq)	-1.89517	-1.64792	-1.56938	-0.0786026	-2.13353	-0.702066	-1.4537	-1.02481	-1.08741	-2.44702	-2.14845	-1.81688	-0.575886	-1.36403	-2.71573	-2.04111	-1.4425	-2.79727	0.497108	-1.36044	-1.83155	-1.49679	-2.10978	-2.0175	-0.64858	-0.979832	-2.0831	-0.903674	-2.45435	0.63173	1.09148	1.81895	1.87097	1.36991	0.453407	2.14786	0.635544	1.94798	2.32208	1.19365	3.32298	1.82154	1.76727	1.51747	3.19209	2.21097	2.69918	2.13693
A004801_111	Lung squamous carcinoma (Sq)	-0.357853	-1.71481	-0.509206	-0.162781	-0.377679	-1.00277	-0.497522	-0.182678	-1.0478	-1.18723	-1.03666	-1.35479	-0.235388	-0.606791	-1.94742	-1.27927	-1.30349	-1.90537	0.653969	-0.694204	-0.540119	-1.89861	-2.2304	-0.492805	-0.0655945	-0.128955	-0.494981	-0.357232	-1.71286	0.680179	1.30738	1.71825	1.80692	1.21914	0.547555	2.07445	0.456167	1.96723	2.169	1.31377	3.23891	1.79825	1.70337	1.42603	3.02311	2.03536	2.57776	2.02008
A004801_73	Lung squamous carcinoma (Sq)	-0.791456	-0.336553	-0.670951	-0.000262037	-0.692724	0.239785	-0.928362	-1.38916	-1.57975	-1.5856	-0.547504	-1.76487	-0.0771116	0.83455	-0.216784	-1.05323	-0.19447	-1.06346	0.753411	-0.120947	-0.866751	-0.388279	0.424344	-0.186599	-0.475219	-0.952808	-1.31676	0.572965	0.503226	1.32015	1.38449	2.21225	2.33514	2.15981	2.25822	1.36196	-0.336356	0.686059	1.64428	2.60197	1.23716	1.04014	1.73359	2.05391	3.0075	1.81088	1.74518	2.46067
A004801_31	Lung squamous carcinoma (Sq)	-0.276385	-1.79846	-0.344478	-1.1421	-1.42824	-0.607189	-0.784921	-0.495865	-1.32629	-0.565265	-0.735384	-0.419435	-1.14839	-0.974635	-0.710355	-1.24093	-1.06145	-1.37648	-1.27532	0.0571798	-0.735163	-1.53106	-0.324747	-0.373275	-1.4967	-0.0900414	-0.911573	-1.0686	-0.967532	1.00969	1.42695	0.8863	1.98514	1.61363	2.08511	2.66098	0.87284	1.39636	1.10088	0.593556	3.25942	1.98827	1.99345	1.69019	1.07545	1.86209	1.72204	1.66669
A004801_106	Lung squamous carcinoma (Sq)	-2.08116	-0.86659	-1.58838	-2.29987	-1.34205	-1.34288	-1.65927	-2.11089	-2.46285	-1.8024	-1.1736	-2.32657	-1.62943	-1.28299	-1.37964	-3.14316	-1.43477	-0.642315	-0.401573	-1.48608	-2.35927	-1.00028	0.564728	-1.91622	-1.4823	-1.63683	-2.11051	-1.94834	-1.49558	2.06265	-0.0729152	1.56285	1.67491	1.71819	1.61193	1.92266	1.31204	1.17779	2.34171	-1.51288	3.48112	2.01778	2.08026	1.30372	1.69849	2.17623	2.06288	2.03265
A004801_29	Lung squamous carcinoma (Sq)	0.261404	-2.09422	-0.238659	-0.883996	-1.00409	1.058	-0.373791	-0.665032	-1.06233	-0.421132	-2.45833	0.242179	-0.0371903	-0.865078	-0.98828	-0.887828	-0.728322	-1.24823	0.416477	-0.245425	-0.487114	-1.86461	-0.277108	-0.371314	-0.892806	-0.129493	-0.149361	0.373817	-0.248715	2.00392	1.707	1.283	2.21725	1.56614	1.7557	1.76665	0.761961	-0.666717	1.28493	2.85643	2.12478	1.71905	1.91669	1.22055	2.36229	1.36866	1.6669	2.14316
A004801_58	Lung squamous carcinoma (Sq)	-1.59347	-2.93815	-2.26681	-1.66199	-1.27324	-1.10373	-1.31826	-0.976911	-2.33242	-1.25983	-1.92414	-1.29061	-1.39346	-1.38476	-4.11264	-1.74139	-0.636279	-1.81627	1.20517	-1.09861	-1.3921	-1.54083	-1.46018	-1.08006	-0.989766	-0.794685	-1.67091	-0.464586	-2.51067	1.83659	2.21991	1.5255	1.65878	1.49172	0.989304	2.07874	0.155146	1.32316	1.55685	1.10952	1.87672	1.79449	1.08048	2.2564	0.246658	1.36172	2.28574	1.71984
A004801_93	Lung squamous carcinoma (Sq)	-0.858223	-3.34713	-0.813849	-1.45713	-1.76647	-1.02176	-0.73484	-1.32015	-2.30267	-0.965503	-1.46449	-0.866184	-1.11769	0.0101598	-1.64271	-1.73122	-1.76924	-2.70206	-0.683651	-1.48608	-1.3094	-1.15135	-1.83247	-1.58028	-1.6918	-0.89823	-1.3921	-2.78715	-2.31318	1.06055	1.70561	2.01127	1.72104	1.43882	1.59894	1.03448	1.16673	0.605758	1.95206	2.38418	1.19316	0.699077	1.55213	2.44595	1.90606	1.40195	0.850858	1.02914
A004801_74	Lung squamous carcinoma (Sq)	-0.100437	-0.274959	0.201686	-1.58877	0.268414	-1.20864	-0.765017	-0.664677	-1.47918	-0.432345	-0.0709966	-0.120424	-1.26666	0.151282	-1.30059	-0.691422	-1.70071	-1.21458	-0.418556	-1.48608	-0.0484182	-1.89861	-0.769951	-0.171645	0.380807	-0.556459	-0.624226	-0.235236	-0.803916	1.48497	1.62555	2.30008	1.42597	1.88048	3.43093	2.09672	0.410907	1.02326	0.470985	1.51062	1.86704	1.15902	2.06202	0.580474	0.550089	1.63166	1.73991	1.70601
A004801_77	Lung squamous carcinoma (Sq)	-1.6184	-0.715068	-0.804259	-1.35164	-1.58777	-0.248005	-1.77462	-1.86643	-1.21105	-2.05137	0.430914	-2.46785	-2.13591	-1.66648	-1.54601	-1.85181	-1.88983	-1.91654	-0.532247	-0.397611	-2.32207	-0.265023	-1.80726	-0.48508	-1.1987	-0.380703	-1.02253	-1.33614	-0.656178	0.996599	0.985185	1.31495	1.09545	1.59949	1.17668	1.35403	2.08292	1.07789	2.78459	0.990995	-0.0103628	1.42788	1.03167	2.2583	3.20696	0.928684	0.869837	1.78431
A004801_23	Lung squamous carcinoma (Sq)	0.134863	-2.28321	-2.26681	-1.39167	-0.987541	-0.193525	-0.0509259	-0.782635	-1.24069	-0.585977	-1.19728	0.493495	0.0027004	-0.755958	-2.29891	-0.8045	-1.06894	-0.330271	-1.47068	-0.640114	-0.111743	-0.700442	-0.845506	-0.303616	-0.258028	-0.0840214	-0.00291726	-1.24199	-1.46067	2.08845	2.54958	1.8061	1.27217	1.87166	2.71531	1.50027	1.05852	0.455997	1.03296	3.19747	0.771829	0.326549	1.88498	1.24306	0.530512	1.3933	1.22952	1.5272
A004801_81	Lung squamous carcinoma (Sq)	-0.545861	-2.48706	-1.06205	-0.837764	-2.2731	-0.0220716	-0.674036	-0.764147	-0.947224	-0.979058	-2.45833	-1.32791	-1.13299	-2.0835	-1.28613	-1.49835	-0.401746	-2.29154	-0.0157713	-1.48608	-1.12458	-0.571864	-0.979174	-1.01309	-2.21651	0.00633393	-0.950425	-1.03037	0.134502	1.93754	-0.451325	1.38229	1.87832	2.18788	1.42888	1.94247	0.469358	1.08381	2.34273	0.407852	2.97356	1.59244	1.64679	0.572657	2.18946	1.92273	1.95585	2.09656
A004801_99	Lung squamous carcinoma (Sq)	-0.587874	-1.53191	-0.277116	-1.55355	-2.12094	-0.350166	-1.5169	-1.5678	-1.23393	-1.50187	-0.716023	-0.720023	-1.52336	-0.893745	-1.29175	-1.46439	-1.00546	-0.936006	-1.11337	0.0493464	-1.94494	-0.237543	-0.359038	-1.42147	-1.39473	-0.894889	-1.46332	-0.597043	-0.108002	0.278788	1.15639	1.49136	1.06511	-0.0579257	1.14237	1.82881	1.48292	0.984098	1.93548	1.54458	2.56841	1.59046	1.56161	2.11248	1.45404	0.829922	0.700608	1.15116
A004801_94	Lung squamous carcinoma (Sq)	-1.02009	-0.890587	-0.568791	-0.769034	-2.19844	0.603553	-1.0521	-0.998148	-1.17528	-1.80721	-0.717665	-1.2707	-1.18607	-0.289979	-0.671018	-1.58283	-0.208225	-1.248	-0.152288	-0.543014	-1.13885	0.290698	0.15947	-1.1704	-2.10703	-0.386543	-1.58049	-1.06164	0.372963	1.95002	0.0824213	1.69472	1.64913	1.74866	1.31342	1.65813	1.24479	0.334591	1.19706	0.728611	2.34294	1.69204	1.73017	0.372049	2.24825	1.37914	1.86644	1.74781
A004801_95	Lung squamous carcinoma (Sq)	-2.47838	-1.55908	-0.0241098	0.309663	-1.90815	-1.68798	-1.86025	-3.13674	-2.29298	-2.12751	0.45665	-2.55017	-1.04408	-1.50755	-2.33178	-1.87029	-1.94639	-1.92308	0.344553	-1.0203	-1.20148	-0.551794	-1.04942	-2.95388	-1.15787	-1.00037	0.040955	-1.27839	-2.75986	0.883796	1.51164	2.22169	1.8201	0.467989	0.17638	1.49697	0.966101	0.851376	1.78366	-0.406365	1.59608	1.93662	1.59165	1.72973	1.7083	1.64548	1.34164	1.89677
A004801_80	Lung squamous carcinoma (Sq)	-2.37683	-0.377089	-1.32836	-0.964704	-1.42487	-0.594613	-0.983726	-1.01392	-1.23499	-0.822887	-2.45833	-3.662	-0.141055	-2.41742	-1.72278	-1.2112	-1.54142	-1.5354	0.1742	-0.851189	-0.656366	-1.89861	-1.12554	-0.0266083	-1.26345	-0.420899	-1.06884	-0.787668	-0.904141	1.3542	1.58104	2.16594	1.97808	1.33147	2.07792	1.79904	0.399709	1.7567	1.18353	1.09783	-0.0763865	1.89008	1.62178	1.99186	-0.806125	2.00798	1.59264	0.622869
A004801_62	Lung squamous carcinoma (Sq)	0.0801971	-1.61499	-1.25669	-1.52667	-1.0938	-0.443832	-0.269901	-1.45863	-1.09987	-0.894398	-1.0981	-0.276122	-0.887486	-0.335868	-1.93467	-1.36339	-0.800362	-1.10443	-0.884058	-0.646558	-0.518523	-1.1778	-0.625366	-0.992379	-0.802059	0.104221	-0.502419	-1.6432	-1.8289	0.817035	-0.201817	1.24305	1.25411	1.46636	1.20462	1.43767	0.0136521	1.32591	0.822186	2.11496	1.28845	0.828224	1.74429	1.87424	2.14554	1.68094	2.28037	1.59421
A004801_78	Lung squamous carcinoma (Sq)	-3.0226	0.610521	-2.26681	-1.4964	0.744392	-3.26799	-1.81751	-4.38365	-1.40207	-1.38811	0.899318	-0.100378	-0.711098	0.622842	-1.16535	-0.912268	-0.914597	0.861296	-2.46296	-0.293347	-0.249312	-1.89861	-1.09805	-0.702097	1.38152	0.245608	-3.67879	0.0573361	-0.213217	0.0603486	1.41897	1.73631	1.8202	0.272157	1.63545	1.76851	1.19397	1.76322	1.19467	2.31392	1.84581	1.50693	1.57381	1.86777	0.360825	1.36255	1.16564	0.585903
A004801_33	Lung squamous carcinoma (Sq)	-0.207887	-1.97398	-2.03084	-0.990001	-0.849848	-0.687863	-0.832246	-0.741237	-1.30894	0.0298054	-1.46339	-0.212307	-1.09327	-1.48066	-2.35015	-1.41524	-1.99952	-1.54363	0.909692	-0.793929	-0.386976	-0.756827	-1.22171	-0.819744	-1.39491	-0.288079	-0.83084	-0.557798	-0.805736	-0.524278	0.439528	1.76734	1.73796	0.871029	1.50939	1.4926	1.74302	0.783115	1.14582	2.76411	0.902689	1.78575	1.60464	1.68003	0.62326	1.15894	0.696176	0.999472
A004801_11	Lung squamous carcinoma (Sq)	0.253975	-1.10972	-2.26681	-0.951654	-0.302196	-0.0127	-0.206424	0.534833	-0.901863	-0.300027	-1.1902	-0.0891405	-0.259481	-2.41742	-0.470449	-0.609295	-0.438	-1.04801	-0.166783	-0.696803	-0.446436	-1.89861	-0.103559	-0.254074	0.150471	-0.150099	-0.255734	-1.07874	0.521233	1.56323	0.841964	1.49367	1.6356	1.39366	1.47859	1.54187	0.6413	0.854695	1.36099	0.188025	2.32751	1.52625	1.74264	0.814798	1.11561	1.81263	1.87842	0.897151
A004801_98	Lung squamous carcinoma (Sq)	-0.51657	-1.14374	-0.660937	-0.395403	-1.66931	-0.740178	-0.525424	0.348358	-1.22855	-0.940659	-1.40824	-0.517618	-0.701405	-1.31494	-2.95215	-1.19212	-1.52706	-1.84655	-0.313204	-1.48608	-1.01301	0.237669	-0.00461109	-0.370664	-1.06436	-0.395343	-0.307215	-1.13443	-1.47504	1.2433	1.33131	1.15314	1.02321	1.53862	0.91692	1.16222	0.673175	0.695499	1.24326	1.3043	2.41948	1.46397	1.35132	0.92296	1.76095	1.39698	1.30759	1.13306
A004801_21	Lung squamous carcinoma (Sq)	-0.292378	-0.509453	-0.804568	-1.18771	-1.86329	-0.271747	-0.0139564	-0.0197206	-0.126021	-0.560888	-0.801694	-0.0982229	-0.869493	-1.0878	-0.0496273	0.0432059	-0.490755	-1.03766	-0.532858	-0.523252	-0.765658	-0.806276	0.306829	-0.300189	-1.01262	-0.156381	-0.225069	-1.23615	0.210992	2.14516	0.63345	0.715759	1.96472	1.55708	0.732152	1.3179	1.82633	0.40957	0.649109	0.25356	2.11948	1.51057	1.33392	0.33267	1.39972	1.14791	2.25867	1.7236
A004801_15	Lung squamous carcinoma (Sq)	-0.601226	-0.622275	-1.27405	-1.71881	-0.816059	-1.39274	-1.3317	-0.746796	-0.681174	-1.34485	-0.511358	-1.04459	-0.626828	0.363698	-1.63323	-1.80019	-1.5601	-1.36242	-0.356141	-0.676291	-1.06033	-1.28353	-0.955117	-0.138146	-0.358066	-0.600471	-0.556096	-0.46279	-1.97662	1.01519	0.600633	1.77192	1.2415	1.25186	2.61118	1.77947	1.06913	0.29558	0.788245	2.31088	0.959658	0.593304	1.56048	1.75245	0.0471538	0.883111	1.24789	1.15332
A004801_57	Lung squamous carcinoma (Sq)	-1.3665	-3.20297	1.0131	-0.783273	1.13943	-0.430949	-1.8813	-2.37042	-1.8296	-1.55501	-2.45833	-2.54255	-0.759371	-1.75758	-1.40156	-1.70308	-2.016	-1.90761	0.664404	-1.48608	-2.13958	-0.725931	-1.28383	-2.91012	-1.60532	0.219325	-1.59157	-0.666551	-0.578166	0.695205	1.46649	2.26991	1.19972	-0.752886	-0.721331	2.26265	-0.13879	1.64566	3.01709	1.41167	0.319761	1.3582	0.305705	1.84744	-1.03973	1.99798	2.44958	1.62043
A004801_60	Lung squamous carcinoma (Sq)	0.0688577	-1.84541	-1.88957	0.460531	-0.204898	0.473913	-0.247181	-0.811063	-1.79163	-1.09819	-1.78797	-0.700542	-0.590381	-1.98756	-2.89808	-1.03018	-0.675087	-1.35844	1.1044	-1.48608	-1.17217	-1.01408	0.443489	-1.01804	-1.22806	-0.387735	-0.624209	0.220654	-0.771118	1.78477	-1.46878	1.54093	1.80112	1.59298	1.66576	1.48507	0.797878	0.608346	1.7136	1.09266	0.383769	1.68454	1.58994	0.383396	1.0282	1.9598	1.36538	1.76604
A004801_43	Lung squamous carcinoma (Sq)	-0.912594	-1.34216	-1.89087	-1.70045	0.728653	-0.130582	-1.43055	-1.135	-1.83089	-0.263547	-2.45833	-1.11065	0.319973	0.43696	0.80995	-2.30584	-1.07866	-1.60037	0.207257	-1.41756	-0.20846	-0.357443	-1.45992	-0.567876	-1.19601	-0.368285	-0.953207	-2.74248	-0.956573	2.26152	1.78511	1.50772	1.13407	0.404846	0.371979	1.65289	1.57849	0.899493	1.42157	-0.000630513	1.23705	1.37393	0.827966	0.952836	0.670169	1.67927	1.67795	1.07719
A004801_68	Lung squamous carcinoma (Sq)	-0.87474	-0.992446	-0.398347	-1.58665	-2.9659	-0.757204	-1.00857	-0.604711	-1.80324	-1.38911	-1.81104	-1.74602	-0.0645257	-1.67895	-2.7786	-1.90836	-1.98812	-2.49594	-2.07884	-1.05554	-1.64669	-0.339348	-1.86156	-0.147311	-1.73429	-0.731143	-0.834725	-2.13829	-2.58667	0.141952	0.76796	1.99742	1.48172	0.802634	1.71006	0.806905	1.24555	-0.239228	1.80453	0.418928	-0.650286	1.49788	1.37017	1.96593	2.32223	0.993001	1.13524	1.26686
A004801_55	Lung squamous carcinoma (Sq)	-0.443298	-1.50112	-0.871496	-1.64836	-1.73192	-0.730914	-0.642729	-0.556131	-1.25887	-1.53406	-1.5075	-0.825421	-1.15946	-2.27467	-1.62795	-1.42243	-2.11311	-1.87755	-2.12246	-1.22709	-1.17456	-0.506586	-1.03828	-1.19802	-0.716952	-0.485201	-0.850613	-2.71503	-1.96101	-0.0342078	1.9646	0.131789	1.67088	1.41772	0.520196	1.51273	1.5763	-0.0773173	1.87452	0.105631	0.00932605	1.52877	1.52198	1.65365	0.830789	1.51219	0.305984	1.64354
A004801_82	Lung squamous carcinoma (Sq)	-0.351613	-1.49387	-0.586207	0.388337	-0.92417	0.623935	-0.732755	-1.38596	-1.6312	-0.596561	-1.17726	-0.532594	-1.05405	-1.17567	-1.56592	-0.536979	0.546937	-0.853641	-0.448092	-1.14475	-0.92571	-0.154709	-0.827569	-0.671852	-0.360031	-0.189736	-0.691837	-1.26015	-1.55288	1.47861	1.15982	1.79461	1.76851	1.11257	0.901953	1.50308	-0.114555	0.556707	1.30255	-0.216744	1.46414	1.32949	1.54392	-0.352792	0.973576	1.49808	1.45072	1.65882
A004801_97	Lung squamous carcinoma (Sq)	-1.57369	-0.558706	-0.806741	-0.114428	0.0490302	-1.59063	-1.88772	-1.43272	-1.60423	-1.63669	-0.280672	-1.39256	-0.834117	-0.734599	-1.31384	-2.10688	-0.780119	-0.601086	0.0292259	-1.48608	-1.62878	-0.608887	-1.58143	-0.684311	-0.602373	-1.20767	-0.963947	-0.187467	-0.275297	1.03387	1.18238	0.935769	1.22848	1.38779	0.945618	1.42424	1.25936	1.31918	1.16831	0.97927	2.02275	1.27149	1.36944	1.57159	0.0450076	0.886663	0.984999	0.469129
A004801_65	Lung squamous carcinoma (Sq)	-0.2225	-0.990276	0.110827	-1.59521	-0.986267	-0.688769	-0.243374	-0.788694	-1.01094	-0.338427	-1.61538	-0.401201	-1.1504	0.199807	-3.09466	-1.44808	-1.50778	-2.07407	-1.12192	-1.24633	-0.805769	-0.494865	-1.3912	-0.594139	-0.727714	-0.371228	-0.937055	-1.60552	-0.689212	0.385684	1.80458	1.62134	1.30425	-0.269047	0.915976	1.40033	1.33669	0.0895421	1.81765	0.298288	0.32437	1.54566	1.57065	1.5733	0.648825	1.01163	1.40339	1.04964
A004801_39	Lung squamous carcinoma (Sq)	-0.979915	0.187938	-0.693687	0.322469	-1.66004	0.366508	-0.957758	-1.56611	-0.892666	-1.45247	-1.30524	-1.14885	0.377199	-0.135212	-0.900802	-1.97704	-1.01239	-1.65772	1.42883	-0.681477	-0.958992	0.607883	-0.312824	-0.617901	-1.49633	0.506513	-0.545924	0.029027	-1.65021	1.72436	0.201887	1.80305	1.17392	1.6775	0.770267	1.933	0.825908	0.360987	1.25231	2.37579	-0.106436	0.908473	1.46492	0.785161	0.776472	1.39164	1.21209	0.489942
A004801_37	Lung squamous carcinoma (Sq)	-0.0959033	-0.446827	0.715585	-0.137338	-0.546726	-0.0010567	-0.960657	-0.22206	-0.366514	-0.488849	0.318992	-0.542595	-0.427278	0.468731	0.197879	-0.306094	0.460646	-0.184183	-0.00213732	0.435825	0.164909	0.397613	0.558176	0.106674	-0.268682	-0.65638	-0.167586	0.333579	0.622557	0.0220899	1.40164	1.35918	1.56402	1.3339	1.82496	1.01445	1.28446	0.529313	0.765769	1.62054	-0.143772	0.569644	1.85042	1.05835	0.997238	0.664197	1.13561	1.05232
A004801_75	Lung squamous carcinoma (Sq)	-0.364514	-0.800505	-1.41146	-1.1404	-0.825503	-0.440666	-0.117648	-1.18	-0.65112	-1.04845	-1.12392	-0.953642	1.01854	-2.08401	-1.95473	-1.07221	-1.92184	-1.7641	-0.574654	-0.72506	-1.11754	-0.675844	-0.880063	-0.950115	-1.3121	-0.325042	0.0811057	-1.41647	-1.01293	1.75675	1.48676	2.12015	0.0576416	1.64718	0.672874	1.91157	0.671069	0.48708	1.91276	0.511173	-0.328954	1.90933	2.01745	1.69339	0.114073	0.605843	1.27384	0.481991
A004801_107	Lung squamous carcinoma (Sq)	-1.91758	-0.406991	-0.511937	-2.62249	-2.62805	-1.23079	-2.51792	-1.4031	-1.56393	-2.59678	-0.147023	-2.1241	-1.63695	-1.07454	1.14372	-0.328916	-2.24243	-2.14961	-0.853358	-1.47619	-3.13303	-0.0494778	-1.19369	-0.0581464	-0.317395	-1.708	-1.692	-2.15398	-0.168859	1.23933	-0.122479	1.73552	1.59581	1.47086	0.24963	0.938353	2.80001	0.513025	2.08877	-1.5682	1.59863	1.64577	1.19755	-0.118001	2.50871	1.51815	1.35282	1.46647
A004801_3	Lung squamous carcinoma (Sq)	-0.704265	-0.772592	-0.810457	-1.14095	-2.21471	-0.148751	-0.658713	0.577386	0.277302	-0.954785	-1.29188	-0.979726	-1.04875	-1.05747	-0.818044	-1.27027	-1.07665	-1.46874	-2.07038	-0.408638	-1.06433	0.414272	0.452518	-0.271944	-1.64323	-0.196037	-0.672715	-0.883803	-0.218604	1.45586	0.752845	1.15122	1.5466	1.52039	0.139976	1.65172	0.682147	0.678157	2.07149	-0.699663	2.53446	1.3505	1.36412	-0.0551993	0.647716	1.57948	1.71687	1.0149
A004801_67	Lung squamous carcinoma (Sq)	0.228197	-0.0930834	0.270518	-0.325492	-0.072093	-0.532509	-0.0377934	0.271041	0.163613	-0.477814	0.304162	0.158787	-0.315256	0.405414	-0.444223	0.237741	-0.323304	-0.301696	0.02596	0.756291	-0.0321099	-0.128528	0.196678	0.133407	0.398182	-0.481563	-0.121062	-0.0089325	-0.512745	0.820384	1.0763	1.19154	1.47141	0.956232	0.302253	0.722031	0.79787	0.768661	-0.265044	0.607943	1.73781	1.19237	1.05887	1.27905	1.05761	1.34546	0.355235	0.917811
A004801_49	Lung squamous carcinoma (Sq)	0.0782168	-0.367775	-0.046393	0.57809	-0.0975646	0.603481	0.332825	0.241496	-0.405507	0.109918	-0.314157	-0.00694561	-0.099186	0.433091	-0.228312	-0.131964	0.490775	-0.317796	0.986337	0.273526	0.151856	0.15339	0.569069	0.53238	-0.544562	-0.0932979	-0.391217	0.354797	0.481358	0.693325	0.584676	0.426535	0.717361	1.09658	1.38846	1.87813	0.143693	-0.102041	1.2498	1.68408	0.235425	1.19273	1.38883	1.50422	1.02685	1.50163	1.52576	1.04469
A004801_71	Lung squamous carcinoma (Sq)	-0.00365523	-0.209099	0.106421	-0.0964904	-1.78835	0.432811	-0.542051	-0.390638	-0.533036	-0.643824	0.291725	-0.398698	-0.608756	-0.343965	0.440852	-0.92675	-0.454508	-0.700751	0.00889931	-0.111535	-0.491486	0.34458	0.122147	-0.123891	-0.503587	-0.0480314	-0.197295	0.129008	0.222297	1.03165	-0.886253	1.39918	0.858909	1.0099	0.883765	1.21801	1.04395	0.103743	1.96341	1.06615	1.08481	1.26177	1.33861	1.05837	1.8781	1.76168	0.527982	1.14966
A004801_5	Lung squamous carcinoma (Sq)	0.708459	-2.01508	-2.26681	-0.162254	-0.469724	-0.0122133	0.389895	-0.134139	-0.96767	0.0386505	-1.36059	0.626429	-0.198181	-2.29389	0.00863429	-0.158395	-0.625713	-0.526581	0.0987994	-1.48608	0.22141	-1.89861	-2.2304	0.258364	-0.921431	0.227058	0.157932	0.415376	-1.28155	1.54262	1.61433	1.62195	1.20587	-1.36881	1.04367	1.35176	-0.0733785	0.913615	0.713837	2.42719	0.694714	0.337058	1.59472	0.512847	0.567493	1.23027	1.79933	0.346484
A004801_103	Lung squamous carcinoma (Sq)	-3.0226	0.174141	-2.26681	-1.67854	0.828114	-1.72086	-3.45494	-0.506946	-1.26976	-1.8464	0.744438	-0.788415	-1.5306	-2.41742	-2.28361	-1.97915	-0.859493	1.47906	-2.46296	-1.48608	-1.92758	-1.89861	-0.488048	-1.58772	0.53596	-0.382766	-3.67879	-2.93202	0.026373	1.31854	-1.46878	1.20411	0.849866	1.4443	0.74821	1.27573	0.732781	2.56284	0.904112	-0.853919	2.53552	1.12501	1.15112	0.0633419	1.17487	1.25743	2.0011	0.533585
A004801_51	Lung squamous carcinoma (Sq)	-0.36457	-0.641085	-0.106241	-1.30446	-1.17084	0.271521	-1.17867	-0.764226	-1.20458	-0.966764	-0.147309	-0.963272	-1.25627	-0.624714	-0.321957	-1.52376	-1.0142	-0.713269	-0.802646	-0.286113	-0.769857	-0.0407404	-0.0181991	0.103852	-0.714935	0.0432594	-0.204504	-0.268731	0.227304	0.00616372	0.667605	0.427579	0.811515	1.20129	1.78768	0.677913	1.18719	0.44573	0.563301	1.42174	0.733134	0.658825	1.5634	0.996673	1.1258	0.690727	0.467939	1.31076
A004801_104	Lung squamous carcinoma (Sq)	-1.82212	-1.42882	-0.555808	-1.69249	-2.16713	-1.22441	-2.03976	0.035777	-1.07112	-0.882286	-0.845447	-2.56139	-1.15072	-1.41851	-2.91998	-2.15247	-1.62206	-2.26343	-1.3461	-1.43534	-2.69749	0.281727	-1.01667	-1.3515	-2.06286	0.084978	-1.1761	-2.04042	-2.34237	0.182602	0.79836	0.962176	0.804711	1.34148	0.586554	0.546451	1.15886	1.03341	1.06382	-0.867854	1.57929	1.63003	1.40609	1.15404	1.60767	0.268033	0.61899	1.14832
A004801_69	Lung squamous carcinoma (Sq)	-0.157982	-1.63191	-2.26681	-0.222793	-1.06149	0.579983	-0.231867	-0.503755	-1.4757	0.0389251	-0.175445	-1.34434	-0.0307803	-0.930176	-0.524665	-0.944306	-1.06031	-0.970497	-1.3263	-0.903036	-0.165863	-1.89861	-0.377578	0.0143846	-0.954492	-0.15689	-0.99786	-0.530939	-0.318139	-0.23714	0.763496	0.0735457	1.00726	0.569343	1.99912	1.02452	1.23076	0.762422	1.48688	2.34182	0.390495	1.02152	1.46374	-0.00625818	0.80025	0.716062	0.79696	0.954017
A004801_113	Lung squamous carcinoma (Sq)	-0.655982	-0.999453	1.01638	1.09254	-0.335934	1.17725	-0.309177	-2.42665	-0.483131	-1.11522	-0.408687	-0.887575	-0.662554	0.342276	-0.0315636	-0.667804	-0.115363	-1.07077	0.0230166	0.356889	0.290193	0.368438	-0.680893	-1.38722	1.25047	-0.690353	-0.719206	-0.124506	0.175965	-0.0746332	0.847116	1.71466	0.500199	0.0765349	-0.0645613	1.03347	1.22794	0.857989	1.32438	-0.27454	2.1151	1.12406	0.956678	0.518197	1.7014	1.24374	1.23869	0.773263
A004801_25	Lung squamous carcinoma (Sq)	-0.660823	-0.0476626	-1.13509	-0.0271458	-1.69301	0.125172	-1.23228	-0.473728	-0.5936	-1.67599	0.240468	-2.79912	-1.05695	-0.733785	0.482499	0.400086	-0.880356	-1.52885	-0.738891	-1.48608	-2.00936	0.0824182	0.538272	-1.55155	1.32207	-0.702512	-0.893687	-0.500675	-0.919861	2.29627	-0.597815	0.240713	1.09931	1.15242	-1.27502	1.18836	1.7174	0.564228	2.17618	1.46413	2.2309	0.97387	1.3074	-0.373914	1.17717	1.78383	1.18134	0.139522
A004801_76	Lung squamous carcinoma (Sq)	-0.086053	-0.381889	0.331468	-0.0202157	-0.560097	-0.00648704	-0.0180242	0.022495	-0.458222	0.85175	0.599675	-0.291601	0.563654	0.395773	-0.0577411	-0.347525	0.0761043	-0.049752	-0.00974321	0.810245	0.0941911	-1.89861	0.35496	0.177495	-0.0311926	0.027239	-0.285534	0.511572	0.178061	0.811803	0.308648	1.14903	0.78854	0.732408	1.85185	1.24405	0.889923	0.614168	0.77124	2.25138	-0.684165	0.814331	1.25857	0.722602	0.472237	0.898024	0.0870157	1.38796
A004801_56	Lung squamous carcinoma (Sq)	-0.182788	-0.818402	-0.0397475	-0.932952	-1.2316	0.423638	-0.284328	-0.89405	-0.682076	-0.830749	-0.179887	-0.828726	-0.0703793	-0.179703	-1.04123	-1.07887	-0.636133	-0.937703	-0.772725	-0.773079	-0.868372	-0.259922	-0.0862043	-0.19947	-0.668971	-0.0985993	-0.604926	-0.299375	0.749827	0.644033	0.808913	1.33207	0.152788	1.01581	0.93168	0.86207	1.55969	-0.280197	1.89572	0.519381	-0.611712	1.35973	1.67065	0.120272	1.20366	0.255575	0.100371	1.47297
A004801_17	Lung squamous carcinoma (Sq)	0.449947	-0.924694	0.0442993	-0.700525	-0.185725	0.573386	-0.576429	0.0409883	-0.644421	-0.380238	-0.0898052	-0.0789627	-0.163639	0.252127	-0.71951	-0.816226	-0.853973	-0.300373	-0.0779964	-1.48608	-0.884793	0.38145	-0.443939	-0.267353	-1.26204	-0.675247	-0.487783	-0.360713	0.709041	-0.345586	-0.756962	1.46535	0.152624	1.12133	1.75699	0.511352	1.35311	-0.0428267	1.17296	0.484209	-0.430464	1.28609	1.55143	0.690561	1.77064	0.901595	0.634652	1.33147
A004801_27	Lung squamous carcinoma (Sq)	-0.601351	-2.36083	-2.12187	-0.0697078	-0.959295	1.00788	-0.659902	-0.522785	-1.14869	-0.377488	-2.45833	-0.557161	-0.466121	-0.981053	-1.60671	-0.946632	-0.0300855	-0.132566	-0.610674	-0.591009	-0.504844	-1.76289	-1.46415	-0.112635	0.0592532	0.295729	-0.59415	-0.705397	1.06939	0.529145	0.337367	2.10963	1.05295	-0.0829961	0.102513	0.781162	0.360196	-1.2051	0.875243	0.691256	-0.0092402	1.99366	1.50419	0.228181	1.33322	1.15756	1.39868	1.61274
A004801_61	Lung squamous carcinoma (Sq)	-0.609659	-1.07805	0.262352	-1.06145	-1.97937	-0.422754	-0.734992	0.284709	-1.12561	-0.909128	0.0487965	-0.598592	-0.702175	-0.311126	-0.774102	-0.731838	-0.547513	-0.769612	-0.199517	0.188091	-0.890437	-0.298324	-0.102267	-0.670816	-1.10579	-0.582146	-0.566188	-0.223598	-0.494512	0.826199	-0.666688	0.485243	0.0730042	0.0165776	2.0757	0.467654	1.21312	2.33791	1.29269	-0.537304	2.5323	2.00302	1.40682	-0.452872	-0.552941	1.07488	0.364664	0.000413877
A004801_86	Lung squamous carcinoma (Sq)	-0.961345	-1.04168	-0.542105	-0.14077	-1.58845	-0.0681311	-1.1464	-0.579977	-1.8628	-0.832733	-1.42256	-1.64741	-1.23996	-0.439131	-0.577787	-0.879496	-0.706359	-2.03525	-0.384272	-0.681712	-0.187547	0.302758	-1.89117	-0.375618	-0.805928	-1.05013	-0.882755	-0.435758	0.117363	1.27152	0.227649	-0.693384	1.40053	1.49719	1.35072	0.478906	0.57375	0.852326	0.782582	1.04162	0.724367	1.35155	1.08843	-0.0148375	-0.391702	1.15492	0.936314	0.391321
A004801_83	Lung squamous carcinoma (Sq)	-0.148589	-0.0913648	0.15844	-0.213882	-1.13782	0.152801	-0.246908	-0.610279	-0.410105	-0.352167	0.199413	-1.12657	-0.0404644	-0.15655	0.113755	-0.0727482	0.0375522	0.596022	0.149823	0.557202	-0.794851	0.67475	0.440552	-0.864784	-0.521963	0.103538	0.00577982	0.374151	0.197651	0.248479	0.839552	0.900637	0.994631	0.704943	0.580741	0.728651	1.5359	0.878006	-0.482831	1.25957	0.303864	0.635223	1.45262	1.10661	-0.137969	0.507791	0.0132371	0.794925
A004801_35	Lung squamous carcinoma (Sq)	0.439166	-0.905447	-0.753543	-0.862639	-0.372939	-0.000967462	0.178858	-0.0842229	-0.0350944	0.00545101	-1.19608	1.08814	-0.0764371	-1.70015	-2.39808	-0.589752	-1.23105	-0.818442	-0.764208	-0.444229	0.579012	-1.89861	-1.17571	-0.255997	0.0141741	0.0130483	0.269544	-0.289426	-1.17823	1.53771	-0.510271	1.47054	0.238933	-0.703187	1.20943	0.609493	0.947311	0.554599	0.451428	2.06207	0.287355	0.973513	1.25838	0.702524	0.611234	0.403556	0.510751	0.173764
A004801_63	Lung squamous carcinoma (Sq)	-0.94035	-0.763186	-0.509212	-0.378966	0.318088	0.0256695	-1.70283	0.373709	0.173109	-0.903014	-0.364578	0.499098	-3.60726	0.75566	-0.201103	-0.394005	-0.965506	0.322333	0.728072	-0.130509	-2.29999	-1.89861	-0.779816	-4.60783	0.493868	-0.189808	-1.10775	0.102889	-0.634684	0.774558	1.16368	0.793685	0.857036	0.908081	-0.296202	1.22984	0.659613	-1.2051	0.908966	-0.33141	1.03666	0.894413	1.14182	1.35464	0.550273	0.945538	0.178281	0.0577292
A004801_79	Lung squamous carcinoma (Sq)	-3.0226	0.79422	-1.17179	-1.0366	0.63552	-0.384434	-0.542628	-2.06271	-0.433079	-0.642901	0.868931	0.243201	-0.488642	0.753027	-0.274288	-0.14686	0.0599709	0.637836	-2.46296	0.0570763	-0.133111	-1.89861	0.591044	-0.348884	1.09221	-0.0512707	-0.741946	0.107238	0.0101496	0.0964126	1.1879	1.09358	0.79559	0.14463	0.885896	0.85229	0.823978	1.69454	-0.403325	0.959854	0.25543	0.967835	1.01557	0.242077	-0.325805	1.228	0.432742	0.00110577
A004801_72	Lung squamous carcinoma (Sq)	0.334202	-1.26997	-1.12353	-1.06976	-0.394871	-0.409935	0.0605809	-0.373623	-1.15486	-0.576742	-1.59619	-0.238493	-0.485787	-1.60806	0.0807942	-1.13261	-1.539	-1.56938	0.29077	-1.30777	-0.434377	-0.182166	-1.20163	-0.0917302	-0.35172	-0.0703613	0.0903448	-1.66507	-0.858967	-0.233	-0.19933	0.115374	0.326434	0.874668	0.392317	0.456071	1.67322	-0.769983	0.372558	0.127192	0.594786	1.0178	1.1915	0.792994	0.36633	0.64622	0.884751	1.06426
A004801_92	Lung squamous carcinoma (Sq)	-1.46196	0.0998997	-2.26681	-0.890925	-0.0872963	-1.01644	-1.32066	-0.278215	-1.29733	-0.950507	0.12286	-1.26975	-0.72717	-0.176956	0.135621	-0.191896	-0.507545	-1.17611	0.691674	-0.444245	-0.991112	-0.64459	0.271064	-0.401578	0.0537639	0.292747	-0.6723	-1.71833	-0.191769	1.74068	-1.46878	0.587631	1.978	1.40415	-0.861721	0.956195	0.550388	1.44948	1.18092	-0.172731	0.232188	0.714494	0.892099	-0.608055	-0.573811	1.04853	1.32022	0.735575
A004801_85	Lung squamous carcinoma (Sq)	-0.34748	-0.0724765	0.0940384	0.932139	-0.437733	1.78009	-0.00974306	-1.16179	-1.44851	-0.465527	-0.901696	-1.67158	-1.38347	0.473573	1.49522	-0.0889675	0.965113	-2.1134	-1.39264	-1.48608	-1.07524	1.26194	-0.73056	-1.21019	-1.58885	-0.531606	-1.29977	-1.55102	1.44823	1.86066	0.057023	0.876218	1.07172	-0.159165	0.685865	0.74239	-0.576023	-0.59048	0.737069	0.81245	-0.784974	1.35987	0.349996	-0.392158	-0.227811	1.0763	1.79649	1.24228
A004801_70	Lung squamous carcinoma (Sq)	-3.0226	-0.301868	-0.159914	-0.796016	0.87572	-0.145546	-0.868169	-0.569237	-0.883504	-0.400393	0.0192785	-0.147326	-3.60726	-2.41742	-1.1299	-4.59165	-2.88989	0.00804478	-2.46296	-1.48608	-0.289606	-1.89861	-2.2304	-0.702627	-1.20067	-2.40604	-1.34837	-0.441797	-4.62411	-0.1675	-1.46878	0.669334	0.645873	-1.36881	0.81072	0.831874	1.15829	-1.2051	0.702768	1.893	0.333381	0.748553	1.23065	0.464497	1.04148	0.615155	0.14038	0.725997
A004801_109	Lung squamous carcinoma (Sq)	-0.887485	-0.922049	0.00289017	-2.2472	-0.869617	-0.808584	-1.16258	0.551058	1.3825	-1.01531	-0.345568	-3.83608	-0.242	-0.38316	-1.78817	-2.24996	-1.98128	-1.35753	-2.46296	-1.48608	-1.88089	0.830158	-0.13655	-0.612598	-0.843666	-1.12793	-1.4744	-2.87861	-1.5886	0.663435	-1.46878	0.804413	0.645146	0.66599	1.16166	-0.545779	0.254407	-1.2051	0.40101	-0.470538	-0.627335	1.59612	0.964162	0.22424	0.559057	0.0284104	0.436908	1.50784
A004801_53	Lung squamous carcinoma (Sq)	-0.448991	-2.20961	0.217591	-1.69197	-0.927424	-0.911174	-0.511991	-0.781973	-1.87714	-1.33695	-1.92002	-0.814285	-1.03788	-1.61259	-2.01223	-1.87577	-2.31421	-1.31034	-2.26869	-1.48608	-1.12631	-0.468708	-0.69553	-0.786313	-0.83373	-0.330683	-0.837889	-2.2903	-0.380139	-0.178604	0.598315	-0.461049	-0.252573	0.161586	0.0435878	-0.277444	1.5721	-1.2051	1.2635	-0.369219	0.742491	1.21288	1.29231	-0.363395	0.43193	0.625848	-0.254178	0.51489
A004801_91	Lung squamous carcinoma (Sq)	-3.0226	0.432467	-2.26681	-2.12601	0.490311	-0.22902	-0.565955	-0.715447	-0.650107	0.0502952	0.394217	-0.113279	-1.63591	-2.41742	-1.17729	-1.37494	-1.44765	0.107857	-2.46296	-1.48608	-0.464972	-1.89861	-2.2304	0.192756	0.558521	0.0830366	-3.67879	-0.945081	-0.426753	0.389432	-0.252028	0.213686	0.562135	0.130569	0.235642	0.432914	0.842479	1.89537	-0.0678031	-0.299073	0.446341	0.7355	0.502641	0.0553099	-0.698721	0.632582	0.0482676	0.243721
A004801_101	Lung squamous carcinoma (Sq)	-0.646135	0.310292	0.713935	0.352559	0.410821	1.17603	0.313247	0.118667	-0.840907	0.24019	-0.324111	-1.19477	-0.402875	-0.279309	0.113395	0.0058347	0.482738	-0.684245	-0.328774	0.176292	-0.281898	0.442764	-0.284555	-0.229767	1.5847	-0.687353	-0.705321	0.378611	2.13751	0.22956	0.468122	-0.796663	0.825535	1.14356	-0.329647	0.155738	0.19024	-0.673522	0.256784	-0.158946	-0.148252	0.707485	0.68484	0.201045	0.850543	0.454828	-0.0640288	0.231246
A004801_59	Lung squamous carcinoma (Sq)	0.393931	-0.366741	0.513916	-0.293936	-0.635564	0.506608	0.142666	0.238745	0.538735	-0.221639	-0.23676	-0.250864	0.168637	-0.0304084	-0.121383	-0.426161	-0.0611064	-0.662768	-0.187552	0.123394	-0.407556	0.230077	0.178746	-0.398253	-0.781379	0.230533	-0.0145103	0.0167026	0.636926	0.426154	-0.335812	0.572318	0.530219	0.474862	0.36004	0.556626	0.117322	-0.719208	0.0476189	0.205149	0.114005	0.666269	0.820971	0.444505	0.253527	0.302885	-0.0157354	0.492472
A004801_87	Lung squamous carcinoma (Sq)	-3.0226	0.267927	-2.26681	0.75347	0.985549	0.963518	0.651083	-1.66372	-0.751672	-1.46391	0.668364	-0.702597	-1.09301	0.706915	0.182174	-0.387953	0.380959	1.27861	-0.336374	-0.882248	0.001364	-1.89861	-2.2304	-0.708702	1.11804	-0.351831	-1.71438	-0.175884	0.95918	1.12339	0.323736	-0.538061	-0.118936	0.6607	-0.508082	0.289893	0.404642	1.63305	-0.0281711	0.617982	0.991394	0.638344	0.742476	-2.62789	-0.144471	0.803905	0.545958	-0.293422
A004801_13	Lung squamous carcinoma (Sq)	0.807526	-0.456526	-0.191409	-0.93254	-0.549794	0.353672	0.130826	0.232288	-0.00673293	-0.332847	-0.428983	0.679177	-0.441927	-0.14187	0.0124641	-0.419488	-0.47202	-0.52388	-0.927184	-0.0168647	-0.00900482	0.278325	-0.31198	0.166476	-0.149152	0.0304006	0.0919085	-0.333752	-0.337297	0.234544	-0.492524	0.517809	0.56142	-0.376986	0.281012	0.318327	-1.4338	-0.847562	-0.0828994	0.926652	0.469147	0.177187	0.549029	0.549371	0.438203	0.178873	0.230116	-0.0599767
A004801_110	Lung squamous carcinoma (Sq)	-3.0226	0.410252	-2.26681	-3.37477	0.641323	-3.26799	-3.45494	-1.12068	0.558453	-3.48464	0.662861	-2.0594	-1.02268	-2.41742	-1.71244	-2.50213	-1.51814	0.785412	-2.46296	-1.48608	-0.974877	-1.89861	-2.2304	-0.414534	0.988216	-0.790657	-3.67879	-1.19167	-0.243892	-0.179111	0.0372788	0.367994	0.369635	-1.36881	0.804912	-1.62606	0.734	2.30782	-0.319444	-1.1362	0.405351	1.37187	0.742684	-2.62789	-0.619328	0.663317	-0.137983	1.18954
A004801_9	Lung squamous carcinoma (Sq)	0.821362	0.443958	1.06918	0.140452	0.215899	-0.509079	0.32249	0.150613	0.277997	0.508397	0.928821	0.730394	0.482767	0.592624	-0.312006	0.587577	0.550279	0.594543	0.522041	0.927425	0.107236	0.573346	0.829138	-0.0752055	0.0824801	0.00450267	0.0974858	0.702806	-0.142733	-0.0289921	0.287106	-0.470942	-0.728152	-1.36881	0.0910463	-0.352569	-0.180037	1.44591	-0.20841	0.212221	0.0428865	-0.508564	-0.396159	0.809289	-0.154844	-0.404646	-0.313583	-0.915033
A004801_19	Lung squamous carcinoma (Sq)	0.997361	0.243035	0.636589	-0.196598	-0.1642	-0.374702	0.255962	0.515699	0.463432	0.288576	0.377029	0.737984	-0.1183	0.453773	-0.261283	0.234368	0.380386	0.0804471	0.288125	0.76226	0.322692	0.417603	0.669754	0.215975	-0.140465	0.0463386	0.465781	0.535955	-0.155104	0.157296	0.391744	0.0285022	0.146482	-1.36881	0.524591	-0.00394548	-1.4338	-1.2051	-0.817945	0.207671	0.165244	-0.357466	-0.223559	0.325598	0.25219	-0.0840151	-1.18112	-0.646528
A004801_105	Lung squamous carcinoma (Sq)	0.0902672	0.0505854	-0.46472	-0.636031	-0.429313	-0.632058	-0.631502	-0.177603	0.546081	0.136844	0.286707	0.0283805	0.0986469	0.227344	-0.87102	0.387285	-0.792037	-0.145203	-0.235676	0.72847	-0.254615	-1.89861	0.328203	-0.659818	0.0703131	-0.476041	-0.00178368	-0.0174847	-1.16189	-0.387665	0.882194	-0.755553	0.0473347	-1.36881	-0.0451194	0.0307212	0.0806692	0.599431	-0.506345	-0.680522	-0.136362	-0.719616	-0.159531	0.109839	0.107094	-0.569185	-1.95702	-0.551026
A004801_88	Lung squamous carcinoma (Sq)	0.715908	0.324353	1.00968	0.44722	-0.759797	0.18372	0.276054	0.539939	0.117006	0.131482	0.163776	0.422278	0.423257	0.126445	0.228297	0.203019	0.788667	0.175881	0.155534	-0.122708	0.540261	0.664312	0.839921	0.462431	-0.72434	-0.35228	-0.0435843	0.509614	0.216283	-0.0447097	0.169312	-0.605227	0.041826	-0.472567	-0.421896	-0.00155686	-1.4338	-1.2051	0.294898	0.0321482	-0.522159	-0.788773	-0.485086	0.693292	-0.111767	-0.311999	-0.262727	-1.06089
A004801_90	Lung squamous carcinoma (Sq)	-0.938291	0.0106563	-2.26681	-1.47053	-1.13517	-0.211772	-2.08342	-0.217467	-1.69079	-1.1743	-2.45833	-0.577984	-0.666251	-0.777249	-2.19476	-1.01829	-1.45724	-1.44512	-2.46296	-1.48608	-1.48596	0.786306	-0.665246	-1.31187	-1.33611	-0.41695	0.107556	-2.93202	-0.408426	-1.43486	0.255624	-0.528039	-0.389726	0.0454424	-1.25304	-0.556877	-1.4338	0.524434	0.58698	-1.78745	-0.189288	-0.615126	-0.319615	0.969256	-0.334329	-0.992099	-1.94736	-0.985938
A004802_48	Large cell lung carcinoma not otherwise specified (LC-NOS)	0.673812	0.829165	0.375822	1.79078	0.94901	1.08593	0.737901	2.32803	1.16272	1.10241	-0.187467	0.749019	0.960087	1.16066	1.48551	1.35672	1.40806	0.59809	0.865883	-0.92646	0.820989	0.167698	1.33371	0.653385	1.287	0.70174	0.660323	0.541161	0.924605	-0.801444	-1.2438	-0.724208	-0.537435	0.957722	-0.458297	-0.538195	-0.0107768	-1.2051	-0.796035	-0.123884	-0.489579	-0.848995	-0.927311	-0.395779	-0.837141	-1.0894	0.247914	0.460473
A004802_54	Large cell lung carcinoma not otherwise specified (LC-NOS)	0.404767	0.976316	-0.322088	0.202868	1.13192	-0.378586	0.650214	1.803	1.03336	2.52226	-0.196196	0.624309	0.303702	1.48939	-0.185074	1.25389	-0.0204987	0.981269	0.175375	0.596767	-0.141554	0.782341	0.896194	0.606989	1.26466	-1.10093	0.732224	0.417513	-0.171748	-1.30846	-0.120663	-0.865469	-0.892534	-1.36881	-0.837928	-0.807809	-0.510935	-1.2051	-0.844194	-1.2376	-0.729445	-0.878647	-1.37567	-0.459668	-0.594827	-1.04941	-1.09541	-0.312164
A004802_50	Large cell lung carcinoma not otherwise specified (LC-NOS)	0.0920478	0.625763	1.30705	0.604794	-0.988843	-0.678958	0.598107	0.852804	0.525275	0.0971524	0.929867	-0.415467	1.13606	0.753974	0.390231	0.414806	0.815724	0.365269	0.87686	0.906827	-0.810368	0.784233	1.12447	0.554991	-1.3307	-0.541309	-0.0824276	0.969365	0.147337	-0.627267	0.5151	-2.05347	-1.32079	-0.659913	-1.48166	-1.99082	-1.4338	-1.2051	-0.728502	-2.60785	-1.20805	-1.68571	-1.40375	0.279097	-1.59521	-1.23663	-0.790374	-0.945983
A004802_5	Large cell lung carcinoma not otherwise specified (LC-NOS)	0.171813	0.185522	-0.126313	0.77478	0.0437849	1.48653	-0.943737	1.4249	1.70581	-0.126812	0.422684	0.139757	0.308884	0.845745	0.939126	0.383237	0.463325	0.460251	-0.090647	-1.48608	-0.571677	0.848581	0.056219	0.00888764	0.576902	0.577795	0.399231	-0.0336417	0.729894	-1.53203	-0.665408	-1.24887	-1.1957	1.34043	-1.06032	-1.37341	0.664568	0.919894	-0.174422	-1.335	-0.569909	-0.973464	-1.34418	-1.35574	-1.27835	-0.710955	0.202367	1.02783
A004802_3	Large cell lung carcinoma not otherwise specified (LC-NOS)	-0.600115	0.44714	-0.27666	-0.0309279	0.270345	-0.184474	-0.0695267	1.64249	0.487126	-0.0498595	-0.380336	-0.101348	-0.214589	0.68367	1.37	-0.360681	0.182909	0.448347	0.419739	-0.319304	0.476941	1.30702	0.0565962	0.3779	-0.321568	0.0560779	-0.179742	-0.40701	-0.476233	-0.97579	-1.39188	-0.627337	-0.718886	1.55202	-0.210868	-0.305617	-0.599564	-0.542982	-0.611737	-0.390871	0.0506445	-0.761207	-0.600191	-0.213454	-0.370337	0.246809	0.268739	0.165049
A004802_7	Large cell lung carcinoma not otherwise specified (LC-NOS)	-0.200775	0.717023	-0.870186	0.549016	0.770898	0.255122	-0.408289	0.590709	1.28534	-0.347837	-0.629383	0.148924	-0.088846	0.257664	0.983507	-0.855451	-0.300934	0.303237	0.447533	-0.357851	-0.232628	0.798468	-0.298972	0.067267	0.431288	-0.523242	-0.0381295	-0.33974	0.547145	0.859088	-0.931916	-0.89824	-0.682632	1.22026	-0.507202	-1.03703	0.753917	-1.11869	-0.326906	-0.550641	-0.424792	-0.142687	-0.712173	-0.846746	-0.814899	-0.0652486	0.526609	0.017281
A004802_43	Large cell lung carcinoma not otherwise specified (LC-NOS)	-0.129031	-0.637549	0.0704252	0.259677	-0.500954	0.21467	-0.330358	-0.515625	-0.327927	-0.0784599	-0.0883574	-0.186635	0.309223	0.375256	0.429473	0.368207	0.0995711	-0.0174262	0.361301	-0.0848432	-0.237408	0.280953	0.775515	-0.588706	-1.09794	-0.874812	-0.515485	0.21647	-0.0665489	-0.123458	0.457534	0.884848	0.950246	0.650928	1.03801	1.17734	1.16992	-0.427447	1.42966	1.96628	-0.81697	0.474369	1.46641	0.166517	0.0459502	1.03631	0.494151	0.421401
A004802_46	Large cell lung carcinoma not otherwise specified (LC-NOS)	-1.04055	-0.952772	-0.204477	0.735099	-0.600043	1.04515	-0.669415	-0.879121	-0.676324	-0.482358	-0.905173	-0.387228	-0.770151	-0.682023	-0.0264741	-0.640263	-0.632704	-1.12741	-0.686925	-0.18425	0.112251	-0.365671	-0.194993	-0.370178	0.153181	-0.43266	-0.474011	-0.699727	0.813353	1.80239	0.367903	-0.477867	0.468158	-0.226334	-0.463903	1.65717	0.177888	-1.2051	1.42378	-0.0925144	-0.588419	0.682293	1.03219	0.257591	0.528357	0.522676	1.35929	1.08872
A004802_45	Large cell lung carcinoma not otherwise specified (LC-NOS)	-0.575945	-0.210836	-0.296396	-0.139525	-0.106612	1.60424	-0.807808	-0.82829	-0.509328	-1.38476	-0.220614	-0.365672	-0.164831	-0.110488	1.42119	-0.186153	0.246931	-0.872756	-0.459349	-0.0104087	0.489839	0.162683	-0.0451549	-0.906835	1.10359	-0.449641	0.589868	-0.513659	0.916241	1.55938	0.539889	-0.568818	-0.21328	0.0460218	-0.485349	0.82981	0.510167	0.268281	1.41349	-0.454785	-0.635132	1.24875	-0.495649	-0.965153	1.28185	1.19796	1.56146	0.274631
A004802_21	Large cell lung carcinoma not otherwise specified (LC-NOS)	0.426163	0.144292	-0.169768	-1.19196	-1.06307	-0.441859	-0.232941	-0.814025	-0.571965	-0.380286	-0.604982	-0.0141282	-0.363019	-1.20288	0.452246	-0.897524	-0.168339	-1.18267	-0.924307	-0.941393	-0.225455	-0.280071	-0.116772	0.792301	-0.298526	0.0800935	0.0121996	-1.29575	-1.30882	1.35999	-0.129792	-0.267213	0.800856	-1.36881	0.0979911	0.758196	-1.10558	0.772973	0.377971	0.157374	0.476292	1.32548	0.0466659	0.168484	-0.310875	0.707305	1.42075	0.57183
A004802_17	Large cell lung carcinoma not otherwise specified (LC-NOS)	0.00632462	-1.46382	-0.672158	-1.06153	-1.98001	-0.614019	-0.226497	-0.344289	-1.67616	-0.278889	-2.45833	-0.0892845	-0.806241	-1.37405	0.362752	-1.28093	-0.681333	-1.36652	-1.61655	-1.48608	-0.427102	-0.105286	-1.86603	-0.19831	-0.871631	-0.164555	0.376063	-0.690912	-1.89965	0.26788	-0.483056	-0.191308	0.121207	0.287656	0.263757	0.607179	-0.00934038	-0.487681	0.436824	0.11963	-0.168523	1.31669	1.38344	0.218541	0.0904579	1.10362	0.119156	0.607842
A004802_11	Large cell lung carcinoma not otherwise specified (LC-NOS)	-0.143104	-0.463955	-0.0658832	-1.42893	-1.41295	0.864359	-0.265568	-0.911926	-0.883878	-0.735086	-2.21405	0.044557	-0.980177	-0.624574	0.443728	0.355574	0.324523	-1.61402	-2.31823	-1.48608	-0.789295	-0.313925	1.30618	1.03971	1.10788	-0.225966	-0.513999	-1.78305	0.750715	0.388106	-1.46878	-0.572773	-0.02176	0.210131	0.055687	-0.212051	0.753681	-1.2051	1.11451	-0.151323	-0.162274	0.49851	-0.69029	-0.169831	-0.146474	1.35763	-0.181421	0.339847
A004802_51	Large cell lung carcinoma not otherwise specified (LC-NOS)	-0.279081	-3.04742	0.274477	-1.32314	-1.15299	-0.858067	-0.268475	-0.456623	-1.72635	0.770107	-0.0778322	-0.414746	1.51591	-1.16972	-0.934005	0.898818	-2.45371	0.523444	-2.25203	-1.26544	-1.02212	0.481072	-2.11036	-1.10273	-0.997043	-0.517411	-0.146675	-2.00762	-2.01669	-1.06665	1.69395	-0.491051	-0.373541	-1.36881	-0.237813	-0.314768	0.093881	0.0455304	0.762404	-0.236449	-0.448059	-0.949514	-0.835139	-0.320586	1.73027	-0.750128	-1.02335	-1.52997
A004802_49	Large cell lung carcinoma not otherwise specified (LC-NOS)	0.510494	0.336612	-0.446779	0.126509	1.39399	0.35027	-0.127964	0.39756	-0.0813445	0.470655	-1.25966	-0.465445	1.15025	0.70076	0.107115	-0.0195795	0.234937	1.28487	0.769462	0.118255	0.0292445	-0.386454	0.143309	1.43348	0.881686	2.77917	0.986706	0.367563	-0.0977386	-0.66549	0.594635	-0.00108241	-0.487148	-0.358127	-0.881143	-0.294431	-1.28946	-0.258383	-0.725201	-0.304977	-0.521398	-0.80598	-0.627873	-0.369906	0.0641407	-0.736828	-0.495839	-0.467745
A004802_25	Large cell lung carcinoma not otherwise specified (LC-NOS)	0.156297	-0.611797	-0.00204108	-1.15856	0.413193	-0.427544	-0.137472	-0.542445	-0.504923	-0.325774	-2.23489	0.179794	-0.935484	-1.86728	0.4714	-0.899817	-1.00789	-1.74806	0.0402823	-1.42729	0.673746	-1.07295	-1.65128	0.155058	-0.715697	-0.312319	-0.378134	-0.207321	0.783236	-0.115934	0.381645	-0.118624	0.0185942	-1.29231	0.0100068	0.184518	-0.122623	0.539751	0.782832	0.0946511	-0.116546	0.28446	0.65021	-0.00357152	-0.385402	0.262896	-1.06435	-0.21682
A004802_42	Large cell lung carcinoma not otherwise specified (LC-NOS)	0.129487	0.434427	0.379216	-1.52084	2.44276	-1.26549	-0.545432	-0.47202	0.754328	-0.675823	1.2075	0.0748691	0.486176	1.35482	0.436658	1.33317	-0.501246	0.929661	-1.86331	-0.769265	1.01253	-0.496447	-2.2304	1.02491	1.19467	-0.0192705	2.98883	0.478285	-0.653706	-0.68212	-0.527165	-0.511588	-0.718363	-1.36881	0.0146597	-0.265216	0.175918	-0.76703	-1.40885	-0.151545	-0.88806	-0.923197	-0.694489	0.00793294	1.09041	-1.00104	-0.741416	-0.509595
A004802_56	Large cell lung carcinoma not otherwise specified (LC-NOS)	-0.103392	0.911221	-2.26681	0.184139	1.0541	-1.54252	-0.717077	1.64669	1.27149	-1.26645	0.429461	0.491451	-0.269987	0.674761	-0.17602	0.0837113	0.797375	0.704583	0.647309	-0.816071	1.62688	-1.89861	-0.452057	0.649317	0.938405	-0.0603915	1.10832	0.574385	0.171966	-4.61179	0.369161	-0.840482	-2.68677	-1.36881	-0.372477	-2.58271	0.584921	1.17033	-1.01598	-2.60785	-0.156377	-0.559434	-2.05365	-2.62789	-2.87149	0.4401	-0.189217	-0.24734
A004802_9	Large cell lung carcinoma not otherwise specified (LC-NOS)	0.310999	0.284271	0.328511	1.45831	0.499601	-0.159637	-0.429849	0.886119	-0.289279	0.746141	-0.95505	0.984652	0.830541	0.896162	0.195377	0.945461	-0.29916	0.553197	-0.323137	-0.587927	0.299983	0.315413	-0.085793	-0.0924456	0.682326	0.770891	2.12413	-0.029361	-0.168826	-0.523632	-1.46878	-0.950152	-0.73319	-1.36881	-0.302614	-0.268995	1.87716	-0.978825	-0.733132	-0.245756	-0.425586	-0.720886	-0.503514	-0.569899	2.16666	-1.39471	-0.575724	0.0694538
A004802_23	Large cell lung carcinoma not otherwise specified (LC-NOS)	-0.412175	-1.15984	-2.26681	-1.65018	-0.0235821	0.308395	-0.671581	-0.162046	-0.0937188	0.17352	-1.14762	-0.13643	-0.720455	-0.71356	0.780207	-0.890655	0.174405	-0.84046	-0.86405	-0.469251	-0.635517	-0.143616	-2.2304	-0.388551	0.119319	-0.189655	0.949778	-0.933801	-1.3501	0.622792	0.764716	-0.246871	-0.291669	-1.36881	-0.325477	0.0152002	0.477703	0.86952	-0.798973	-0.245007	-0.282802	1.54568	-0.740261	-0.415623	-0.569025	-0.210153	-0.558926	-0.077444
A004802_52	Large cell lung carcinoma not otherwise specified (LC-NOS)	1.02873	-0.962043	-2.26681	-0.736819	-0.0634177	-0.0550182	0.329547	0.294561	-0.310447	0.0412517	-0.859622	1.73946	0.239513	-0.221971	0.325303	0.213342	-1.07639	-0.518614	-2.46296	-1.48608	0.190427	0.862088	-0.398414	0.639966	-0.255427	0.555034	0.704137	-2.05993	-0.83561	0.276502	-0.931241	0.225553	0.393669	-1.36881	1.00107	0.301892	0.461081	-1.2051	-0.268414	0.70961	0.399141	0.290608	-0.0613676	0.660631	0.656913	0.472733	-0.44995	-0.750224
A004802_19	Large cell lung carcinoma not otherwise specified (LC-NOS)	-0.0459221	-1.77593	0.234731	-0.849566	0.744996	-0.519736	0.629718	0.91815	-1.47511	-1.1043	-0.618704	-0.788036	-1.07436	-0.872286	0.827873	0.0980746	-1.15397	0.277793	-0.0520188	-0.604495	-1.29934	1.17333	-0.189667	-0.712029	-0.440986	-0.311477	-0.48331	0.221336	1.51581	0.791538	-0.140242	-0.84614	-0.493173	0.687759	-0.123943	0.341757	0.0219744	1.26878	-2.00231	-0.375764	-0.29777	0.884776	-0.0113653	-0.217993	-0.335031	-0.470817	-0.622969	1.62525
A004802_47	Large cell lung carcinoma not otherwise specified (LC-NOS)	-0.504248	-0.499005	-0.938377	-0.00986376	-0.978946	-0.483995	-1.70877	-0.870493	2.57477	-0.64027	-2.28504	-0.692358	-0.971062	-0.342984	0.859227	0.362911	-0.663865	-0.63497	-0.939725	-1.48608	-1.19811	0.145432	-0.575631	-0.943523	-0.214981	-1.13106	-0.822839	-1.10337	-0.814332	-1.89021	-1.46878	-1.10307	-1.30007	-0.107393	-2.58329	-1.20714	-0.213048	-1.2051	0.282955	-1.10427	-1.41621	-1.31972	-0.949186	-1.19727	-0.962177	-0.36262	-0.840145	0.228482
A004802_57	Large cell lung carcinoma not otherwise specified (LC-NOS)	-0.0864489	0.591006	0.0758574	1.048	0.377635	1.61249	-1.56521	0.903493	0.00356178	-0.904016	0.648216	-0.213957	-0.406474	0.855132	0.999934	-0.0741342	0.042127	0.709813	-1.28774	-1.03107	-0.83225	0.84647	-2.2304	-0.0157101	0.652433	-0.874204	-0.71983	0.323206	0.703426	-0.940459	-0.892343	-1.45025	-2.68677	0.0561644	-1.59701	-1.66159	0.2708	1.12651	-1.19367	-0.913873	-0.522511	-0.798716	-0.978905	-1.97453	-1.24694	0.107136	-0.131108	0.426827
A004802_31	Large cell neuroendocrine carcinoma (LCNEC)	-0.0207054	-2.60138	-0.499278	-2.29467	0.353803	-0.92435	-0.333963	-0.144616	-2.41665	-0.905513	0.978534	0.0876825	-1.14151	-0.34484	-0.931435	-0.581518	-1.56053	0.313088	-1.26217	-1.06722	-0.205768	-0.507812	-1.33899	-0.502869	-0.0196258	-0.304353	0.125025	-2.93202	-2.13311	-0.493693	-1.46878	-0.154398	-0.458618	-1.36881	0.329326	-0.122164	-1.4338	0.0869172	-0.111422	-0.279859	-0.422767	-0.966587	-0.533881	0.31097	-0.241299	-0.339153	-1.63863	-0.710048
A004802_67	Large cell neuroendocrine carcinoma (LCNEC)	-1.81111	-1.47108	-2.26681	-0.876927	1.12458	-0.876999	-1.23023	-0.980865	-0.554945	-0.0109527	1.35678	-1.45013	-1.71972	-1.85864	-0.603531	-1.06298	-1.11995	0.494754	-0.299358	-1.33644	0.866824	-1.82874	-1.73716	-0.847473	-1.92186	-1.19445	-0.859856	-1.32835	-0.27002	-1.92312	-0.2166	0.861701	-0.95981	-1.36881	-0.221648	-1.15145	-1.13784	-1.2051	-0.674833	-0.652969	-1.22736	-1.59591	-0.990498	-0.978366	-1.17548	-0.0341901	-1.51367	0.0706105
A004802_66	Large cell neuroendocrine carcinoma (LCNEC)	-0.726101	0.752977	0.00796193	-0.931959	0.590612	-0.635103	-1.7795	0.0471162	-0.503436	-0.359468	1.57957	0.405056	-2.28901	0.777849	0.247632	-0.28669	-1.50856	0.975127	-0.001459	-0.855371	-1.00991	-0.844866	-0.186333	0.6591	-2.15399	0.554489	0.338577	0.0169737	-1.51921	-3.04259	-0.258479	0.366639	-1.44621	-1.03117	-1.41548	-1.44848	-0.921782	-1.2051	-1.93314	-1.38342	-1.81513	-1.6027	-1.66893	-1.01464	-0.243479	0.824466	-0.958321	0.467314
A004802_37	Large cell neuroendocrine carcinoma (LCNEC)	-0.316675	-1.37885	-1.50274	-0.465613	1.51938	-0.287391	-0.21609	-0.248119	0.00900298	-0.300869	1.65381	0.163224	-0.579377	0.151537	0.572278	-0.156956	-1.30786	0.889473	0.125288	-0.718868	0.646563	-0.690813	-1.5539	0.789056	-0.916965	0.0860831	1.84878	-1.5969	-1.09009	-0.277972	0.576209	0.62729	-0.297559	-1.17669	0.309676	0.113877	-1.4338	-0.692959	-0.079274	0.00957838	-0.316247	-0.96564	-0.389541	-0.455677	0.719968	-0.226744	-0.748182	0.0930203
A004802_61	Large cell neuroendocrine carcinoma (LCNEC)	-1.28822	-0.894064	1.19986	-0.748136	0.448208	-0.951157	-0.676248	-1.81595	-1.71139	-1.37969	-0.256799	-1.27129	-1.90963	-0.728556	-0.112536	-0.545008	-0.857501	-1.50463	0.250202	-0.379654	0.291342	-0.723026	-1.48868	-0.410152	0.563372	1.43514	-0.290305	-0.566625	0.338614	-1.65893	-0.0724233	-0.223696	-0.830089	-1.32604	-0.478569	-0.50578	0.790892	0.228183	-0.672485	-0.989623	-0.85719	-0.298042	-0.463774	-0.439826	-1.10393	-0.770061	-1.66294	-0.0544493
A004802_59	Large cell neuroendocrine carcinoma (LCNEC)	-0.0847683	-0.365012	0.295822	-0.789729	-1.339	-0.305802	-0.43146	-0.170441	-1.37137	-0.475719	-1.61061	-0.405217	-0.892564	-1.52741	-1.21809	-1.58701	-0.623361	-1.46568	-1.13547	-1.37176	-0.138242	-0.853683	-1.92383	-0.447471	-0.984616	-0.00340438	1.86654	-0.555357	-1.22772	-0.443428	-0.303148	-0.215982	-0.360746	-1.03462	-0.0960452	-0.0429893	-1.4338	0.201253	-0.16308	-0.128484	-0.359074	-0.112422	-0.547952	0.936682	1.57555	-0.531491	-1.12204	0.0241162
A004802_33	Large cell neuroendocrine carcinoma (LCNEC)	0.566772	0.209068	-0.296308	0.834481	0.911069	0.43376	-0.369948	-1.31866	-0.195146	0.451102	-0.798635	-0.726581	-0.423674	0.755988	-0.0195589	0.603496	-0.595059	1.12997	0.620434	-0.349872	-0.0956697	-1.08437	0.00279859	-0.202499	-0.647837	-0.763329	-0.966658	0.35479	0.502012	-1.81406	1.70115	1.01024	-0.729106	-1.36881	-0.370386	-0.816981	-1.25972	-1.2051	-1.24553	-0.348834	-0.823147	-0.962296	-1.02905	-0.677563	-0.632543	0.517763	-0.44776	-0.443172
A004802_63	Large cell neuroendocrine carcinoma (LCNEC)	-0.463035	0.580921	1.2841	0.161224	0.767041	-0.160379	-0.392027	-0.189103	-0.336151	1.16623	1.33997	-0.595651	-0.965039	1.2719	0.385994	0.928711	0.245072	0.956235	1.15484	0.283527	1.12282	-0.569428	-0.664851	0.284217	1.08587	1.94386	0.961218	0.599341	0.753061	-1.32522	-1.46878	1.03971	-1.04853	-1.05523	1.15742	-1.0875	-1.4338	-1.2051	-1.04307	-0.444696	-0.726721	-1.07501	-1.08177	-0.696414	-0.309478	-0.37991	-0.315136	-0.580873
A004802_65	Large cell neuroendocrine carcinoma (LCNEC)	-1.1177	0.0801462	-0.620803	-2.45422	0.607678	-0.745585	-1.2501	-2.56404	-1.00191	-1.86362	0.773915	-0.578656	-3.58806	0.446579	-1.02419	-1.63424	0.0473104	0.593603	-2.46296	-1.35756	-1.49876	-1.89861	-2.2304	-0.531192	0.86072	-0.294334	-0.713928	-0.840128	-0.116874	-1.721	-0.115907	-0.837827	-1.76875	-1.36881	-0.614711	-0.54444	0.879316	1.1996	-2.54264	-0.616629	-0.279286	-0.905663	-0.984974	-0.635801	-0.729051	0.306166	-0.644758	-0.398728
A004802_60	Large cell neuroendocrine carcinoma (LCNEC)	0.0839766	0.309261	0.663921	0.286657	2.17671	1.63117	-0.921187	-1.564	-0.419641	-0.105801	-0.113494	-0.514073	-0.526894	1.07374	0.480809	0.724616	-0.601497	0.96082	1.39878	-0.566167	0.760903	-1.00295	-0.216759	-0.176578	0.190626	-0.477435	-0.650206	0.490156	1.10244	-1.17131	0.117758	1.54208	-0.702485	-1.36881	-0.526432	-0.522054	0.292513	-0.785714	-1.82009	-0.510168	-0.765546	-0.445774	-0.839177	-0.882105	-0.0892958	-0.874348	0.189108	0.0660897
A004802_64	Large cell neuroendocrine carcinoma (LCNEC)	-0.359464	-0.807949	-0.743731	-1.44482	0.319459	-0.630882	-0.288671	-0.601238	-0.12856	0.243836	-2.23109	-0.434471	-0.889356	-1.58954	1.35981	-1.2244	-2.15812	-1.98536	-0.593755	-1.17249	-0.420085	-0.778775	-2.2304	0.308961	0.832894	-0.621117	1.67576	-2.29452	-1.83803	-0.637084	0.64625	-0.460064	-0.207454	-0.960753	0.507685	-0.183695	-0.926426	-0.222848	-0.00902594	-0.243048	-0.33639	-0.850783	-0.619386	-0.241898	0.0606506	-0.509759	-1.33156	0.482222
A004802_39	Large cell neuroendocrine carcinoma (LCNEC)	-0.362461	0.0089712	0.0024724	0.949844	1.00288	0.473718	-1.33786	-1.16902	-0.271484	-0.551406	0.0327099	-0.350177	-0.817342	0.00892106	0.248016	-0.891045	-0.493937	0.915681	0.617369	-0.445733	-0.833248	-0.0524829	-0.0477357	0.479765	0.294846	0.0161844	-0.605376	-0.215697	0.365763	-2.72876	-0.961946	1.43606	-1.44808	-1.36881	-1.46545	-1.45232	-0.921695	1.49289	-1.11975	-0.948534	-0.804531	-1.09549	-1.10093	-0.769488	-0.787384	-0.083279	-0.713368	-0.472676
A004802_62	Large cell neuroendocrine carcinoma (LCNEC)	0.197349	0.377455	0.920019	1.03402	1.43495	0.794094	1.15937	0.37007	0.734524	-0.805944	-0.251624	0.413008	-0.816052	0.163969	0.979739	1.07998	1.26376	0.681645	0.268158	0.966302	1.56719	0.757231	0.655951	1.41625	1.41947	3.37207	2.24348	0.808264	1.31023	-1.08717	-1.35898	1.37946	-0.995138	-0.475795	-0.61178	-0.854054	-1.4338	-1.2051	-1.26602	-0.354209	-0.702801	-0.684858	-0.742837	-0.719873	-0.71946	-1.64964	-0.692523	-0.607909
A004802_29	Large cell neuroendocrine carcinoma (LCNEC)	0.137234	-0.353805	0.785734	0.978927	0.99571	0.332346	-0.161824	-0.758471	-0.234113	0.727161	1.54631	0.754139	-0.146476	0.285029	0.339705	1.15526	-0.650257	1.39067	0.287846	-0.349799	0.21707	-0.493885	-0.325036	0.822155	1.76111	0.548852	0.163978	-0.469185	0.244529	-0.226424	-1.46878	2.25532	-0.761639	-1.36881	-0.150132	-0.933148	1.61561	1.256	-1.06376	0.404169	0.180767	-0.201675	-0.492852	-0.398226	0.927509	-0.817068	-0.682065	-0.0202389
A004802_58	Large cell neuroendocrine carcinoma (LCNEC)	0.496438	0.0159159	0.59812	0.307637	0.00542076	0.996417	0.197122	0.549507	0.0142165	0.188749	0.132788	-1.62999	0.41642	0.0798181	0.112963	0.45524	0.373889	0.358841	-2.46296	0.290219	0.665983	-0.214588	0.776466	0.294393	0.684762	-0.455935	-0.107058	0.252548	0.421868	-0.660916	0.922933	-0.318642	-0.237219	-1.36881	-0.963868	-0.940827	-0.301712	-1.2051	-0.123233	-0.282798	-0.350638	-0.736413	-1.02459	0.52338	-0.225509	-0.12651	-0.858179	-0.383692
A004800_14	Normal_lung	1.59548	0.979063	0.565607	1.15707	1.58312	1.21675	0.12507	1.85549	0.914823	1.90108	0.969938	1.19482	-0.0666198	1.31176	0.758305	0.611377	1.27235	0.975771	1.47366	0.952113	2.19922	1.20706	0.976005	1.43504	0.412402	1.30831	0.0842724	0.961227	1.52346	-0.841067	-1.46878	-0.748613	-0.15141	0.484993	-0.830292	-0.851703	-0.225442	0.0381862	-0.935446	-0.485668	-0.432802	-0.587722	-0.689867	0.156839	-0.198048	-1.06506	-0.37071	-0.80464
A004800_44	Normal_lung	0.298126	0.947206	1.14097	0.658797	0.542035	1.4835	1.87123	0.537642	0.523644	1.51116	0.556129	0.810199	0.975309	1.33056	0.676603	0.860128	0.772735	1.02515	0.559513	1.26536	1.6194	-0.929618	1.26113	0.780418	0.60594	-0.565179	0.753729	0.753018	0.334387	-0.080342	0.560669	-0.719112	0.0564185	-1.36881	-2.58329	-0.191312	0.0933038	-1.2051	-0.523007	-0.337795	-0.173767	-0.846702	-0.777268	-0.0909866	0.0387518	-0.061707	-0.541528	-0.809816
A004801_42	Normal_lung	1.07447	0.906522	1.2781	0.619914	0.120819	-0.39272	0.784101	1.19709	1.36903	0.923484	0.87054	0.670402	0.499386	0.397521	0.598636	0.994738	1.094	0.915485	0.68974	0.949845	0.845498	0.861052	1.03122	-0.0620835	0.774102	0.467279	-0.0360752	0.779599	0.764763	-0.0273081	-0.328431	-0.558349	-0.251157	0.00372361	0.167071	-0.0712488	-0.050743	-0.45821	-0.756443	-0.105415	0.00358175	-0.509635	-0.299038	0.170134	-0.412451	-0.808874	-0.0771452	-1.10565
A004800_46	Normal_lung	0.746067	0.339901	1.02139	0.552675	-0.375644	-0.135256	0.876069	-0.42577	0.552684	0.714023	0.896279	0.748885	1.06505	0.813515	0.74915	0.90536	0.601995	0.777448	0.74147	1.80694	0.901722	1.08516	0.896255	1.05524	0.611257	-0.370098	0.777825	0.754586	0.74583	-0.175693	-1.46878	-0.799563	-0.153701	-0.29059	0.122292	-0.840379	0.159784	-1.2051	-0.330386	-0.5498	-0.549039	-0.903175	-0.926221	0.0221512	-0.736598	-0.794507	-1.2253	-1.36433
A004800_38	Normal_lung	1.20133	0.926301	1.02296	0.244712	0.192012	-0.154563	0.2249	0.458578	0.82852	0.976672	1.04765	1.14185	0.674163	0.685686	0.360152	1.22576	1.00893	0.981005	-0.0481283	1.2922	0.924033	0.601732	0.960419	0.225257	-0.044987	0.394347	0.287947	0.894645	-0.115795	0.153924	0.740343	-0.286744	0.332813	-0.471351	0.369081	-0.305321	-0.702187	-0.550672	-0.487583	0.155761	-0.333389	-0.701002	-0.538478	0.553995	0.409556	-0.216483	-0.479264	-1.23473
A004800_10	Normal_lung	0.243062	0.103098	0.981793	1.54807	1.56599	-0.477581	1.03331	1.06574	0.300552	0.116015	0.991573	0.51406	1.46617	0.632129	0.833063	0.210551	0.905802	0.703041	1.24608	0.89648	1.25429	-0.231898	0.207735	0.910335	0.764858	0.0053901	-0.548045	0.63056	0.289049	0.431808	-1.46878	-0.981474	-0.879443	-0.584694	-0.210087	-0.674366	-1.4338	-1.2051	-0.438114	-2.60785	-2.12117	-0.752752	-0.801	0.460191	-0.490907	-0.981924	-0.647878	-1.01314
A011836_20	Normal_lung	0.583392	-0.198621	0.946002	-0.476518	0.312103	0.60422	0.82092	0.349211	1.49483	0.528013	0.514561	0.894973	0.730403	0.796998	-0.0465761	0.698967	0.591447	-0.646931	0.277615	2.94445	1.18559	0.0939205	0.196529	-0.252362	0.84756	1.03582	0.749361	1.18926	0.566756	-0.340758	0.848462	-0.197959	-0.163777	-0.232924	0.314777	-0.128343	-1.4338	0.355742	-0.0609174	0.244059	-0.433031	-0.119476	-0.183683	-0.132232	0.0782054	-0.335927	-1.44906	-0.662368
A004800_34	Normal_lung	0.773682	0.677939	0.853549	0.505248	0.0665916	0.245837	1.18824	-0.233185	0.981119	0.801772	1.08503	0.600112	0.570367	0.334617	0.449923	0.982995	0.849392	0.797544	1.17689	0.991793	0.641618	0.448913	1.27831	-0.480464	-0.25924	0.719066	0.0316871	1.26715	-0.161902	-0.102039	0.823842	-0.499635	-0.109017	-0.992939	0.254151	-0.211819	-0.40029	-0.697719	-0.547327	0.0726856	-0.540238	-0.732336	-0.729147	0.313349	-0.380812	-0.411034	-0.317261	-0.938692
A004800_36	Normal_lung	0.487497	0.787622	1.45162	0.571574	0.714277	-0.754929	1.55518	0.561457	1.16742	0.30169	1.20861	0.444907	0.324364	0.880698	0.0718803	1.00035	1.14707	0.445936	0.881305	0.880271	-1.77509	1.43952	1.36629	0.272531	-0.0601336	0.245179	-0.329819	1.1787	0.0299466	-0.547227	-1.46878	-0.51936	-2.68677	-0.294146	-2.37436	-0.493178	0.471538	0.651733	-0.830459	0.0250715	0.0177979	-0.800626	-0.155602	-2.62789	-0.315936	-0.519605	-0.860925	-0.643371
A004801_18	Normal_lung	0.648167	0.929039	1.2357	0.522656	0.0807434	0.14151	1.11648	0.413966	0.670561	0.423665	1.1641	0.751315	0.114805	0.586431	0.227861	1.01099	1.12168	0.541964	0.936494	0.183581	-0.29893	0.941407	1.06381	-0.000205415	-0.23127	0.33087	-0.0588523	1.20444	0.196881	-0.49801	0.561392	-0.14002	-0.203586	-0.576257	0.308332	-0.246671	-1.18826	-0.776367	-0.421945	-0.338534	-0.608849	-0.47816	0.0797449	0.0448729	-0.0146516	-0.758363	0.306764	-0.632226
A004801_32	Normal_lung	0.974576	0.150373	1.04741	0.167518	0.737521	0.91289	1.18518	0.305271	1.05372	1.3887	0.485869	0.35529	-0.0768954	0.0267538	0.541785	0.457128	0.389086	0.11244	0.65685	1.12211	0.380429	0.939484	0.675492	0.25164	0.375206	-0.217071	-0.508786	0.680579	0.908661	0.156073	0.454687	-0.267938	0.0935637	-0.448718	0.0310753	0.281226	0.171481	0.239469	0.0698308	0.0351321	1.01229	0.225382	0.506069	0.327407	-2.87149	-0.436094	0.193188	-0.397863
A004800_24	Normal_lung	1.04332	0.918362	1.34736	0.0487943	0.144027	-2.15697	1.18669	0.375829	0.822996	0.273432	1.526	0.729796	0.562263	1.00778	0.233094	0.890891	0.794651	0.824467	1.18924	0.643384	0.166525	0.450836	1.14448	0.25465	0.0853817	-0.56786	0.355716	1.0495	0.0139857	0.419972	0.658649	-0.270675	-1.03401	0.311998	-0.533309	-1.32383	-1.4338	1.06378	-0.23767	-2.60785	-0.187612	-0.459757	-1.02338	-2.62789	-0.185459	-0.937504	0.219352	-0.625194
A004801_12	Normal_lung	0.932869	0.966998	0.772989	0.635618	-0.000992612	-0.335675	0.927537	-0.509218	0.486252	-0.245981	1.26131	0.400654	0.818503	0.75277	0.317972	1.23783	0.911172	1.21536	0.585363	0.816221	0.714158	0.434748	1.00513	-0.729345	0.225757	0.213434	-0.178061	0.7574	0.105169	0.130651	-0.428247	0.0326507	0.209929	-1.36881	0.101426	-0.716116	-0.247532	1.75818	-0.671576	0.321463	0.0847547	-0.143014	0.0335317	0.470723	-0.16402	0.10496	-0.610235	-1.193
A004800_32	Normal_lung	0.87438	0.811338	0.863999	-0.271263	-0.090852	-1.21635	0.10195	0.236696	0.217689	-0.371378	0.772808	0.968146	1.37504	0.441351	0.700741	0.420941	0.536975	0.818625	0.59686	1.6233	0.258683	1.11398	0.714216	-0.338936	0.168463	0.392303	0.671295	0.792389	-0.0861097	0.535591	0.151479	-0.457197	-0.0559243	-1.36881	0.653349	-0.203685	-0.104902	-1.2051	-0.331644	-0.269993	-0.178363	-0.478292	-0.480604	-0.257826	-0.280243	-0.953693	-1.32316	-1.80793
A004800_40	Normal_lung	-0.168594	0.118383	0.986551	0.603637	-0.0622954	-0.612951	0.364782	0.44967	0.24854	0.0997666	0.928598	0.902704	0.057745	0.814205	0.849067	0.801617	0.699875	0.439538	0.345918	0.439014	0.409169	1.14285	1.06965	0.39721	0.21631	-0.33115	0.415832	0.922627	-0.0346638	0.0500037	0.572744	-0.742967	-2.68677	-0.0988406	0.0962395	-0.724245	0.60525	1.21993	-0.664162	-0.827184	-0.989556	0.0367726	-0.424918	-0.0914116	-0.209418	-0.718589	-0.829514	-1.195
A011836_22	Normal_lung	0.960974	0.177837	1.50725	0.493177	-0.223683	-1.14004	0.558179	-0.0831285	1.61233	0.0691416	1.19004	1.03156	1.18928	0.866526	0.133009	1.25505	0.57295	0.927396	-0.302141	0.540551	-0.015731	0.496736	0.946515	-0.615466	-0.95053	0.722798	0.0701921	0.739699	-0.380083	0.37108	0.588342	-0.446715	-0.971092	0.367978	-0.538338	-1.43252	-0.184614	0.21231	-0.254727	0.262145	-0.890102	-1.02103	-0.578674	-0.638907	-0.307107	-2.18978	-1.07246	-2.33079
A004801_16	Normal_lung	0.750376	0.389419	1.38875	-0.242716	0.425075	-0.232716	0.18121	0.130229	0.295705	0.595511	0.966256	0.643398	1.29849	0.718709	0.153476	0.374678	0.318224	0.351757	0.496158	0.92605	0.538067	0.217388	0.716079	0.00594976	0.517391	-0.43324	0.292519	0.674753	-0.250059	0.359706	1.69711	-0.492484	-0.150149	0.643028	0.211434	-0.00629407	1.06742	1.18312	-0.115376	0.57425	-0.211393	-0.340637	-0.22661	-0.919928	-0.0627471	-0.146447	-0.900467	-0.916564
A004801_38	Normal_lung	0.070901	0.602361	0.699252	0.637735	0.598599	-0.46625	0.839855	0.51174	0.923348	-0.0407128	0.908015	-0.136544	0.697451	0.215915	0.404711	0.405238	0.248544	1.04539	0.667383	0.881861	-0.111186	0.64544	0.255139	0.33064	0.614743	-0.283848	0.0637439	0.694265	-0.269069	-0.487476	1.11349	0.173572	0.526928	0.431931	0.119105	0.426512	-1.4338	2.16016	-0.303825	0.649361	0.538526	-0.165994	0.945815	0.49587	-0.176598	0.134227	0.0502101	0.302932
A004800_28	Normal_lung	0.836092	0.068098	1.31671	0.349814	0.0275885	-0.192706	0.914309	0.290586	0.264346	0.475701	0.34003	0.771494	0.93045	-0.0133612	0.594299	0.227766	0.266704	0.816337	0.361558	0.461362	0.426569	0.199972	0.117557	0.359497	0.393142	0.119835	0.209016	0.824969	-0.476794	0.40857	0.604911	-0.164274	0.313138	-0.0110075	0.131428	-0.378751	-1.4338	-0.122704	-0.144798	0.265015	0.0461601	-0.129837	-0.128774	0.498849	0.0252216	-0.898846	-0.512252	-1.42731
A004800_22	Normal_lung	0.205186	0.349823	1.2825	0.207375	-0.158212	-1.1282	0.104016	0.732171	0.45511	0.77424	0.57311	1.15588	0.716029	0.732532	0.590833	0.413167	0.379279	0.658296	0.145482	1.4218	0.202571	1.41873	0.521231	-0.0581885	-1.41556	0.375522	0.452023	0.600527	-0.627532	0.702271	-0.0991083	-1.66246	-0.305235	0.341624	-2.58329	-0.0895042	0.460354	1.71594	-0.235654	-0.0740276	-1.66355	-0.720748	-0.609251	-0.00348414	-2.87149	-0.224358	-1.78957	-1.83398
A004800_4	Normal_lung	0.723023	-0.0831962	0.701215	-0.720573	0.552564	0.557537	0.820699	0.299376	0.999646	1.14745	0.759541	0.574387	1.35953	1.71001	-0.25205	0.308678	0.510781	0.473214	-0.13067	0.584917	-0.224134	0.21957	1.16149	-0.198324	-1.66496	0.104636	0.369704	0.777342	-0.389162	-0.224685	1.05291	0.197298	-2.68677	-1.36881	-2.58329	0.274344	-1.4338	0.870736	-0.337266	-0.313146	0.033353	-0.363818	-0.0186814	-2.43991	-2.87149	-0.929999	-0.663939	-1.24837
A004800_48	Normal_lung	0.298832	0.560405	0.679048	0.29885	-0.586158	-0.935851	0.561292	0.330036	2.15172	0.295014	0.849846	0.515799	1.05212	0.810031	0.215409	0.586986	0.441002	0.637138	0.212021	0.912693	-0.00320403	0.699872	0.888057	0.0446199	-0.76759	-1.12642	-0.098075	0.643258	-0.380798	0.330858	0.733393	-1.42777	-0.424481	-1.36881	-0.899775	-0.82939	0.358482	-0.645743	-0.575097	-0.346128	-0.552309	-0.979557	-0.999368	-0.909573	-0.249934	-0.629429	-0.933202	-0.962647
A004800_26	Normal_lung	0.942274	0.20795	0.896234	0.268692	0.00341863	-0.851962	0.92478	0.184996	0.82953	0.32204	0.855302	0.777378	0.517297	0.513636	0.231448	0.31912	0.248192	0.102121	0.459448	1.06511	-0.196393	0.394037	0.105318	-0.115824	0.310112	0.369829	-0.362073	0.867142	-0.42484	0.499879	1.12934	-0.431248	0.0646868	-1.36881	0.358708	-0.0813102	-0.348729	-0.708719	-0.15684	-0.33604	-0.0772644	0.0832539	-0.373022	0.117881	-0.238241	-0.526805	-0.169228	-0.713052
A004800_42	Normal_lung	0.96956	0.466092	1.29237	0.0679127	-0.802787	-0.423419	0.166397	0.521785	0.487347	0.00815042	0.617485	0.326837	0.00579437	0.614878	0.546825	0.231886	0.580222	0.384452	0.327688	1.43194	0.323618	-0.0928878	0.311141	-0.309615	0.411155	-0.152903	0.139727	0.647437	0.470419	0.469362	-1.46878	-0.684061	-0.124083	-0.245551	0.0146427	-0.942947	-1.4338	0.424902	-0.15099	-0.237273	-0.477739	-0.86566	-0.57419	-0.333781	-1.00104	-0.209827	0.0715466	-0.87501
A004800_52	Normal_lung	-0.193148	0.813586	0.891749	0.320652	-0.0194147	-0.523873	1.24468	-0.142701	0.867722	0.842854	0.610131	1.04507	1.2512	-2.41742	0.238288	0.815028	0.453997	0.889144	1.01506	1.03008	0.964943	0.196027	0.528119	-1.26307	-0.150844	-0.356181	-0.443283	0.814164	-0.222496	0.128908	1.37758	-2.47471	-0.273074	-1.36881	-2.58329	-2.58271	-1.4338	-1.2051	-0.782013	-0.419571	-0.95326	-1.48321	-2.05365	-2.62789	-0.89973	-0.956774	-1.41264	-3.63053
A004802_8	Normal_lung	-0.108746	0.530487	0.946289	0.385731	-0.0664344	-0.451674	0.167111	0.0802006	1.03688	0.496399	0.351459	0.271265	0.552892	-0.0632777	0.244806	0.687251	0.455541	0.817338	0.437569	0.946861	0.225002	1.06729	0.632735	-0.600567	-0.288684	-0.974215	0.159441	0.831509	-0.150221	-0.266101	1.10768	-2.47471	-2.68677	0.384808	-2.58329	-0.728363	-1.4338	-1.2051	-0.171327	-2.60785	-1.2836	-1.43996	-0.921396	0.596538	-1.00569	-1.34266	-0.414768	-1.41733
A004802_22	Normal_lung	0.570914	0.236845	0.864668	0.133518	-0.279594	-1.15656	0.220629	0.449223	1.49439	0.370528	0.930449	0.000849768	1.15144	0.348666	-0.023733	0.668357	0.214472	0.721196	0.317461	0.347487	0.305216	0.58577	0.904593	-0.239335	-0.882815	-0.26842	0.0263437	0.80466	-0.641501	0.500997	-1.46878	-0.502999	0.13302	-1.36881	-1.5373	0.257769	-1.4338	-1.2051	0.0904675	-0.794963	-0.48197	0.309808	-0.481218	-0.445514	-1.00062	-0.120978	0.295512	-0.430837
A004801_44	Normal_lung	0.408091	0.692251	0.830405	0.800073	-0.382737	-1.45767	0.929879	0.417849	1.00837	0.213982	1.06749	0.216392	0.235779	0.384534	0.649958	0.547878	0.63869	0.214713	0.481982	0.805987	-0.269942	0.587033	0.574782	-0.469884	-1.34644	-0.650849	0.282892	0.926451	-0.237655	0.405332	0.367314	0.0201832	-0.132649	0.350729	0.261113	-0.0676443	-0.147796	-1.2051	0.0249558	0.480444	0.138444	-0.516762	0.332777	-0.446055	-0.167244	-1.29339	0.162908	-0.781223
A011836_18	Normal_lung	0.993396	-0.149445	1.10869	0.515019	0.249015	0.523803	0.520821	-0.180121	1.2798	0.205502	0.554366	0.391501	0.768516	0.102482	0.405069	0.518944	0.0847064	-0.0180805	0.433507	0.621877	0.108335	0.708788	0.408605	-1.08711	-0.328421	-1.03165	-0.725305	0.564559	0.212563	0.333742	0.946729	-0.934508	-0.274303	-1.0239	0.0478253	-0.478244	-0.181187	-1.2051	0.341381	-0.328592	-0.544987	-0.199964	0.0229181	0.156196	-0.726684	-1.40904	-1.45596	-0.808512
A004802_12	Normal_lung	0.532026	0.027319	1.04392	0.476061	1.08898	0.801889	0.824603	-0.906779	0.31968	0.409009	0.36901	-0.101321	0.312602	0.21072	0.202019	1.13277	0.229933	0.572245	-0.344114	0.889665	0.691429	0.659061	0.499488	-0.957516	0.683683	-2.40604	-1.68837	0.853006	1.19673	0.337834	0.849734	-1.17388	0.0106197	-1.36881	-0.357327	-1.92143	0.728961	0.630021	-0.380347	-1.74842	-0.672559	-0.368018	0.313105	0.542299	-0.866484	0.0705633	-1.16316	-0.188768
A004801_50	Normal_lung	-0.173459	0.693093	1.17396	0.955517	-0.420223	-0.65125	1.06468	0.713327	0.574637	-0.362342	1.11955	0.0161919	1.29597	0.442139	0.620779	0.330349	0.49712	0.141772	0.876448	0.618604	-0.815321	0.193746	0.464898	-0.895807	-1.1212	-0.741302	-0.236475	0.846941	-0.425187	0.285157	0.556422	-0.354982	-0.447637	0.189738	-0.386492	0.407246	-0.123842	0.470098	0.0735047	-0.661792	-0.584504	-0.208342	0.372707	0.0114256	-0.327238	-0.556022	0.605143	-0.363671
A011836_13	Normal_lung	0.518173	-0.0131211	0.919306	-0.423065	-0.0107901	-0.400822	0.785602	0.21366	0.390282	0.893588	0.505448	-0.192402	1.17509	0.19001	-0.0814928	0.612542	-0.00194578	0.507955	-0.0317506	0.774642	0.70179	0.185786	0.384657	-0.667345	-0.704573	-0.694651	0.447938	0.48492	-0.599386	0.136588	1.02736	-0.620812	-0.398415	-1.36881	-0.558162	-0.748507	-1.27258	-1.2051	0.332134	0.597517	-0.354608	-1.10886	-0.518684	0.203058	-0.998029	-1.30157	-2.64391	-1.36725
A004800_54	Normal_lung	0.773721	-0.601336	0.80692	-0.261954	-0.196809	-0.396809	0.623213	0.0103032	0.745893	0.12989	0.320648	0.816884	1.70179	-0.220382	0.356321	0.205722	-0.457503	0.482208	0.256123	1.02217	0.313296	0.108886	-0.467084	-0.0690866	-0.268484	-0.18149	0.198872	0.333756	-0.439952	0.422093	1.2057	-0.489074	-0.199609	-0.950225	0.233539	-0.408002	-0.690917	0.376607	-0.0313993	0.0628198	-0.0741401	-0.725868	-0.455632	0.480563	-0.100491	-0.192925	-1.7948	-1.21835
A004801_40	Normal_lung	0.711449	-0.000726584	0.371262	0.145442	0.117155	-0.449116	0.00109371	-0.28208	0.516673	0.437025	0.864915	0.975009	1.38731	-0.493815	0.0248214	0.702757	0.141413	0.358128	0.579879	0.938165	0.128965	0.354374	0.875567	-0.199883	-0.283108	-2.40604	-0.250421	0.569307	-0.412315	0.720915	0.689347	0.816874	-0.671232	0.276659	0.107541	0.934745	-0.419072	-1.2051	-0.237789	1.14895	-0.135589	0.105298	0.686315	0.131851	-0.155901	0.242816	-0.0481057	-0.970535
A004802_14	Normal_lung	-0.27223	0.433706	0.187458	0.636507	-0.753597	0.0341698	-1.15514	1.15983	0.45364	0.288368	-0.395702	-0.151787	-0.451275	1.38455	1.23954	0.0297268	0.809316	0.115871	-1.10605	-0.24148	0.13362	0.463278	0.679511	0.546834	1.59564	-0.847897	-0.332215	0.00109189	0.859016	0.431988	-1.46878	-1.00962	-0.751692	0.0875699	-0.643726	-0.564926	0.907074	-1.2051	0.762719	-0.609331	-0.724167	-0.0709408	-0.509014	-1.26373	-0.879437	0.282777	-0.0342609	0.735501
A004802_34	Normal_lung	0.0299039	0.117631	0.434998	0.0754545	-0.382223	-0.231395	0.770596	0.0587941	0.832438	0.187948	0.411009	0.536551	0.390171	0.132482	0.637685	0.143782	0.00905	0.174986	0.318058	0.421456	0.28248	0.503498	0.0772718	-0.124452	-0.417199	-0.267519	-0.000758169	0.710534	-0.539909	0.079516	0.78382	-0.339659	-0.0955275	-1.36881	0.0700296	-0.256885	-1.35619	-1.2051	-0.774686	0.0854524	-0.614623	-1.32064	-0.527418	0.124093	-0.179719	-0.796702	-0.291191	-1.28254
A004801_24	Normal_lung	0.676557	0.23354	0.568769	-0.608929	0.00245813	-0.238524	0.582232	0.201037	0.460698	-0.0578173	0.160718	0.613874	0.822659	-0.00721987	-0.344049	-0.102438	-0.46022	-0.344061	0.270956	0.946348	-0.265247	0.673712	0.282236	0.0384871	-0.235324	0.389014	0.371529	0.228575	0.0155219	0.188466	-0.191291	0.0241983	0.0780299	-0.0475748	0.370689	0.101765	-1.29546	0.721681	-0.072236	0.228867	0.317704	-0.339731	-0.153546	0.458088	0.0908767	-0.0190123	-0.512458	-0.572812
A011836_21	Normal_lung	0.659026	-0.151338	1.10533	-0.257772	1.34641	1.42143	0.600533	-0.775585	-0.265456	-0.0764224	0.461479	-0.240246	0.552918	0.0874119	0.521168	0.44249	0.294794	-0.416519	0.5842	0.924471	0.610169	0.114015	-0.203215	-1.85568	0.19646	-2.28397	-0.663751	0.608202	1.16873	0.385112	0.192643	-1.64044	0.241418	-0.297288	-0.0298102	-0.952108	0.620632	-1.17663	-0.280714	-0.435665	-0.87291	0.5339	0.344789	0.466971	-0.966951	-0.714038	-1.01621	-0.375072
A004800_16	Normal_lung	0.640045	-0.0116511	0.855333	-0.688549	-0.00899272	-0.451326	0.454643	-0.131561	0.678843	0.237646	0.394342	1.1126	1.27272	0.236904	0.00474816	0.149431	0.0297113	0.297102	-0.0132652	0.539025	-0.669726	-0.290921	0.808393	-0.257728	-2.56757	0.0562783	0.462361	0.864502	-0.363629	0.60343	-1.46878	-0.0990785	-1.3837	0.216273	0.110555	-0.00643259	0.61058	0.680413	-0.20779	0.152133	0.0334302	-0.591584	-0.246929	-0.0487148	0.121863	-0.23763	-0.822094	-0.805186
A011836_19	Normal_lung	0.651819	0.707736	0.691224	0.0986897	0.972112	1.34899	0.524275	0.368878	0.482277	0.308028	-0.269432	0.841368	-0.122913	0.672418	0.226781	0.843196	0.328848	-0.631352	-2.46296	0.564765	-0.0216422	0.376576	0.708898	-4.60783	1.28237	-2.40604	0.514134	0.687557	0.932594	-0.275113	1.77974	-0.776121	-2.68677	0.353655	0.355388	0.198031	-1.4338	1.32318	-1.29149	-0.265858	0.185429	-0.269501	0.145856	-2.62789	-0.671696	0.343303	-0.969389	-1.54461
A004802_30	Normal_lung	0.148982	0.195299	1.56452	-0.0386736	0.167365	-1.13057	0.0532258	0.1557	0.116241	-0.412434	0.8847	-0.227884	0.701424	0.844966	0.332087	0.467678	0.888783	0.777	0.635141	0.740686	-0.630723	0.258045	-0.444996	-0.435766	-0.951113	-1.58504	-0.401502	0.670017	0.226234	-0.267192	0.553308	0.236038	-1.14811	-1.36881	-0.843161	-1.0364	0.23174	0.544185	0.0134237	-0.927675	-0.400782	-0.980659	-0.561386	-0.197077	-0.721897	-0.79428	-0.0105881	-1.15807
A004802_26	Normal_lung	0.109064	0.140434	0.29654	-0.163835	-0.402345	0.582819	0.172422	-0.571881	-0.42377	-0.219269	-0.209666	0.415078	0.152227	-0.0526114	0.354383	0.270794	0.130596	0.0191255	-0.749265	0.456305	-0.508265	0.599282	1.2388	0.502257	0.41641	-0.0387235	-0.276851	0.113347	0.677481	0.379808	0.124956	-0.34523	-0.695623	-0.0869301	-0.250053	-0.0313798	0.657621	0.480807	0.724567	-0.235983	-0.355116	0.222416	-0.152964	0.00796533	0.0576709	1.05023	-0.435484	0.232354
A004800_50	Normal_lung	0.0714983	-0.226475	0.395908	0.902185	-1.14034	-0.306182	0.924173	0.411868	0.0266092	0.114749	0.392759	0.00189857	0.861619	-0.0455035	0.298741	0.154022	0.241235	0.132392	0.154377	0.817792	0.0928286	-1.45206	0.120804	-0.160019	-0.97413	0.0598124	0.138774	0.584009	0.347312	0.1286	0.245177	-0.326414	0.285891	-1.36881	-0.261872	-0.265199	0.068086	-1.2051	0.200803	-0.15567	-0.303767	-0.938336	-0.805808	0.529529	0.219752	0.114441	0.893332	-1.03454
A011836_17	Normal_lung	-3.0226	-0.933907	-2.26681	-0.23472	-1.88435	-0.687134	-1.24721	-1.89064	0.255697	-1.16285	-0.50965	-0.789994	0.468789	-0.045474	-1.04854	-1.16691	-0.630313	-0.929835	0.587239	1.20303	-1.16234	-1.89861	0.916951	-0.697989	-1.20648	-0.758991	-0.641876	-0.00871164	-1.33629	1.93575	-1.46878	1.76974	2.16411	1.74571	0.991817	2.41446	0.669829	1.246	0.691632	3.75346	3.38893	2.17961	1.91049	0.629459	0.640397	1.34786	2.36699	0.567831
A004801_20	Normal_lung	-3.0226	0.38267	-2.26681	-1.67241	0.585768	-1.42692	-0.789215	-0.772708	-0.600845	-1.44345	0.561757	0.190272	-1.22175	-0.36278	-0.334998	-0.709162	-0.742881	0.943162	-2.46296	-1.05692	-0.849074	-1.89861	-0.0317893	-0.393763	0.793063	-0.488061	-0.948875	-1.87227	0.325874	1.53715	0.162999	0.136009	1.79766	1.27438	-0.202581	1.05587	1.51502	2.24895	-0.0356826	-0.299438	1.79142	1.2444	1.13564	-0.65355	1.02944	0.947188	1.87343	1.38357
A004801_30	Normal_lung	1.06653	-0.389184	-0.378402	-0.308621	0.138367	0.0610065	1.33383	0.435711	0.146134	0.302854	0.0394784	0.81613	1.05434	0.314843	-0.434494	0.529835	0.243864	0.197356	0.0466332	0.578649	0.100155	-0.701136	0.479224	0.310617	0.191804	0.251014	0.672613	0.880741	-0.537497	0.97037	0.893022	0.277937	1.03686	0.553092	1.00533	0.869421	-1.4338	-0.11845	0.00440077	1.64351	1.02947	0.463051	1.1074	0.915689	1.01937	0.306843	0.127946	0.672174
A004801_26	Normal_lung	0.761211	0.187882	0.534315	-0.565423	-1.42502	-0.129788	0.591519	-0.512657	0.445572	-0.756231	0.802646	-0.177099	-0.110698	0.634102	-0.72619	-0.40975	-0.325196	0.113983	-2.46296	0.557046	-1.20784	0.133572	0.639963	-0.0582667	-0.615351	-1.05127	0.50954	0.357836	-0.272071	0.457839	-1.46878	1.08712	0.649082	0.0723737	1.0879	1.02083	-1.4338	1.46473	0.0236113	0.329256	-0.402768	0.969774	0.852035	0.538733	-0.488455	0.660891	0.40042	-0.375794
A004801_4	Normal_lung	-0.456069	-0.070347	0.19575	-0.633275	-0.184245	0.0281886	-0.268638	0.124663	0.0974631	0.513415	0.37429	-1.09463	0.0752919	0.582818	-0.329559	0.144076	-0.121813	-0.713204	0.415749	0.471759	0.35578	-1.89861	0.948147	0.679473	0.867638	-2.40604	0.304859	0.524179	-0.48329	0.138728	1.57544	0.223374	0.603033	0.355402	0.257263	0.524039	1.04442	-1.2051	0.400281	-1.82125	1.33686	0.239028	0.440144	-0.907475	-0.214398	0.459127	0.0733911	-0.285537
A004801_14	Normal_lung	-0.589513	-0.146741	1.24694	0.512495	0.0234793	-0.446323	0.450327	-0.448395	0.504244	0.491847	0.021523	0.94292	0.39336	-2.41742	0.705126	0.121025	-0.400207	0.223555	0.402465	0.750312	0.0208124	-1.89861	-2.2304	0.400347	0.619068	0.472483	0.138212	0.785817	-0.213011	0.666528	0.64596	0.36571	0.0672732	-1.36881	0.600232	0.285061	1.23715	-1.2051	-0.410483	0.719207	0.224292	-0.065822	0.341839	-0.734899	-0.0151008	-0.383202	0.563704	-0.666325
A004802_40	Normal_lung	-0.153661	-0.093484	0.190919	1.07364	0.816253	0.359251	0.240247	-0.318889	0.59128	-0.544028	0.230745	-0.250436	0.389763	-0.15444	0.288697	-0.107102	-0.116062	0.202794	0.670625	0.289889	-0.511686	0.684504	-0.0614373	0.653715	0.322343	-0.197101	-0.259044	0.21278	0.31557	-0.764314	0.296227	1.46928	-1.02558	-0.624616	-1.02193	-0.555336	-1.40066	-0.227308	-0.572985	-0.546479	-1.25231	-0.882715	-0.552417	-0.227798	-0.968789	-0.441756	-0.635015	-0.32455
A004802_10	Normal_lung	-2.77659	-0.805409	0.998479	0.396219	1.13071	-3.26799	-3.45494	-0.706254	0.303751	0.259727	0.503229	-3.83608	-3.60726	-2.41742	0.156089	0.386956	-0.903263	0.731665	-0.244921	0.506547	-2.13873	-1.27075	1.24007	-0.698191	0.306321	0.749083	1.42547	-0.881046	-0.693841	-0.0539442	0.483942	-0.0880419	0.436513	0.274498	-2.58329	-0.470952	-1.4338	-1.2051	-1.56904	0.766885	-0.475765	-0.273247	-0.248312	-2.62789	1.38943	-0.753718	-1.84488	-3.63053
A011836_16	Normal_lung	0.60769	0.110686	1.42088	0.420055	-0.283585	0.0695025	1.00788	0.67878	2.42449	0.658023	0.601659	-0.0806444	0.592134	0.912197	0.375788	1.12253	0.937376	0.80897	0.0806924	2.02381	0.921221	0.0113049	1.55371	-1.9465	-2.56757	-1.44144	-0.42178	0.770345	0.0127628	-0.462112	0.731956	-1.28408	-1.09154	-1.36881	-0.309966	-0.926816	-1.4338	0.680836	-0.740496	-0.519924	-0.471273	-1.10766	-1.29387	-2.62789	-0.742849	-3.27868	-1.56641	-1.50103
A004802_28	Normal_lung	-0.419354	-0.226715	0.255117	-0.0972355	1.19594	-0.384297	0.0498714	-0.368325	-0.27559	-0.534592	0.324375	0.341389	0.396667	-0.375261	0.814021	0.161452	-0.138977	0.235291	0.768342	0.660206	-0.149632	0.525031	-0.274028	-0.116636	-0.38232	-1.21866	0.0684231	-0.00672902	1.20466	-0.147571	-1.46878	-0.235687	-0.798432	-1.36881	-0.00672928	-0.366272	0.157811	1.15443	1.13928	-0.771561	-0.136332	0.221971	0.0834038	-2.62789	-2.35526	-0.589585	-1.44273	-0.593701
A004802_36	Normal_lung	0.701431	0.253165	0.923679	0.595755	-0.351018	-3.26799	0.622211	0.33321	1.13068	0.275725	0.720943	0.194925	1.06538	-0.0405737	0.286311	0.842411	0.582768	0.950467	0.592082	0.676698	0.93755	0.968108	0.67332	-1.14777	-0.0224449	0.241098	0.0113095	0.875021	-0.362508	-0.185596	1.10617	-0.696684	-1.04688	-1.36881	-2.58329	-2.20115	-1.4338	-1.2051	-0.295816	-1.43891	-0.302877	-0.830836	-0.876586	-2.62789	-0.285021	-1.49994	-1.01493	-0.922242
A004800_30	Normal_lung	0.741844	-0.108246	0.709252	-0.42409	-0.0252719	-0.644195	0.750257	-0.0452296	1.24628	-0.697601	0.573269	0.732228	0.0179284	-0.168476	-0.243236	0.309181	-0.0308094	0.33932	-1.88131	0.828699	-0.284072	0.260971	0.537447	0.562201	0.272517	0.0278351	0.505254	0.10609	-0.415259	0.340197	-1.46878	-0.0202794	0.523122	-0.543242	-0.229744	-0.186509	-1.29831	0.422973	-0.843585	0.142907	-0.00764085	-0.549926	-0.271396	0.2326	-0.469697	-0.137733	-1.71613	-1.06191
A004801_34	Normal_lung	-2.9336	0.227667	-2.26681	0.527227	0.55542	-0.235615	0.600968	-0.177154	0.145231	0.0679459	0.800349	0.78971	0.77634	0.103986	0.199625	0.232398	0.22454	1.05002	0.25594	0.691427	0.332073	-0.0258878	0.746453	-0.573979	0.341779	-0.380785	0.240467	0.738453	-0.292143	-0.486321	0.792762	-1.28223	-0.561737	-1.36881	-0.907616	-0.196725	-1.4338	1.25729	-0.211855	-0.48455	-0.146658	-0.945567	-0.739899	0.189988	-1.03081	0.492532	-1.0437	-1.06521
A004802_18	Normal_lung	0.178557	0.695574	0.665902	0.650241	0.00970055	-0.663608	0.952378	-0.293063	0.624081	0.396446	0.972258	0.7254	1.22036	-0.252266	0.244023	0.821667	0.264776	0.734064	0.383954	0.645125	-1.21798	0.474738	-0.578128	-0.736317	-0.847254	-2.40604	-0.186701	0.563511	-0.687959	0.0826865	0.713752	-1.23477	-2.68677	-0.245407	-0.937523	-2.58271	-0.0637689	-1.2051	-0.482966	-2.60785	-0.643365	-1.15059	-0.418806	-2.62789	0.0444475	-0.560019	-0.5202	-1.08006
A011836_14	Normal_lung	0.653722	-0.579568	0.0823816	-0.315914	-0.175355	-3.26799	1.13788	-1.02643	1.79162	0.104539	0.878104	0.484671	1.17734	0.741616	0.414814	0.836836	-0.322973	0.264485	0.713505	0.873797	-0.803199	0.546285	0.784319	-2.24767	-0.883862	1.57533	-0.048986	0.440014	-0.577975	-0.607754	-1.46878	-0.471609	-1.48716	0.269805	-1.24181	-0.532296	-1.4338	-1.2051	-0.221315	-0.076571	-0.357509	-1.82167	-1.01299	-0.773198	-2.87149	-1.75628	-1.27354	-1.46771
A011836_15	Normal_lung	0.511126	0.0891176	0.779838	-0.637921	0.962032	0.370211	1.48782	-0.552267	0.329131	-0.284439	0.828674	0.900527	0.237822	-0.840232	0.0385183	0.574937	0.383863	0.498052	1.23082	0.274828	0.489205	-1.89861	0.80375	-1.76139	-0.774322	-2.40604	-0.730694	0.666169	0.225828	-0.217469	0.230696	-0.912671	0.165648	-1.36881	0.146956	-2.58271	-1.4338	-1.2051	0.483752	-1.13701	-0.367868	-0.421544	-1.17906	-0.30696	-0.232054	-0.653097	-2.26499	-0.510594
A004800_12	Normal_lung	0.834811	-0.335005	-0.33441	-0.0216404	-0.816655	-0.243042	0.439577	0.279082	-0.0840403	0.208473	0.153445	0.550995	-0.0211951	-0.274142	-0.252365	-0.00181087	-0.760036	-0.0233669	-0.0207593	0.23271	0.214035	0.0177189	-1.057	0.0118877	-0.431902	0.228769	0.475691	0.148999	-0.858059	0.179862	-0.150006	0.0126952	0.349852	-0.219914	0.357197	-0.00474934	0.447605	0.121248	0.36312	0.0548806	0.0349346	-0.125396	-0.35925	0.677888	0.445933	0.0489423	-1.02074	-1.01602
A004802_16	Normal_lung	-0.162364	-0.177777	0.664663	0.60291	0.708731	-3.26799	0.515338	-0.157159	2.01367	-1.10638	0.780725	-0.799043	0.594557	-0.0284517	0.332004	0.777873	0.553788	0.168773	-0.395987	0.709695	-0.406328	-1.89861	0.795414	-1.51042	-1.34675	-0.798461	0.423065	0.869319	-0.209268	-1.12526	0.918201	-2.47471	-0.513679	0.80724	-0.0767764	-0.536205	0.966968	-0.163819	-0.504262	-1.29666	-0.991368	-0.94737	-0.298858	0.968176	-1.18442	-0.0766791	-0.472101	-0.63089
A004801_6	Normal_lung	0.564855	-0.0788635	0.228712	0.0715723	0.539352	-0.126364	0.729486	0.365432	0.253942	0.325862	0.726993	-1.18698	0.477203	-0.877389	0.0534348	0.290237	0.0728066	0.154055	0.336978	0.535669	-0.353245	-1.89861	0.528431	-1.96449	-2.56757	0.42477	0.331175	0.558387	-0.196762	0.228618	-1.46878	-0.032796	-0.403326	-1.36881	-0.350111	-0.00214887	-1.4338	-1.2051	-0.0621104	-0.263107	0.209824	-0.775388	-0.172568	0.710451	-0.493168	-0.0857321	-0.555528	-1.10659
A004801_48	Normal_lung	-0.604887	0.168633	0.526274	-0.313367	-0.13181	-0.923654	0.244472	-0.452472	1.33525	-0.340233	-0.336126	-1.17347	1.04299	0.409401	0.0260901	-0.0128895	0.0470391	-0.56764	0.638666	1.03242	-1.77267	0.703353	0.329527	-1.37614	-0.765269	-0.628498	0.353351	0.215151	-0.404346	-0.383484	0.646218	-0.792624	-0.927384	-0.119603	-1.26557	-1.06917	-1.4338	-0.38452	-0.542405	-1.28215	-0.916967	-0.950889	-0.39416	0.721745	-0.917235	-2.1528	-0.19426	-0.99945
[truncated: 43 more columns]

## Sheet: Lung-PCA
Eigenvectors of correlation (https://usegalaxy.org/)
	#Std. deviation	13.46	2.925
	#Proportion of variance explained	0.7305	0.03449
Sample ID	subtype	PC1	PC2
A004800_100	LUAD	-0.06601	0.01124
A004800_101	LUAD	-0.06665	0.04375
A004800_102	LUAD	-0.06927	0.02634
A004800_103	LUAD	-0.06825	0.03019
A004800_104	LUAD	-0.06891	-0.02445
A004800_105	LUAD	-0.0684	0.02441
A004800_106	LUAD	-0.06598	-0.01734
A004800_107	LUAD	-0.06811	-0.01825
A004800_108	LUAD	-0.06771	-0.01816
A004800_109	LUAD	-0.06513	-0.06523
A004800_11	LUAD	-0.06516	0.00485
A004800_110	LUAD	-0.06656	-0.05484
A004800_111	LUAD	-0.05941	-0.02463
A004800_112	LUAD	-0.06941	0.05125
A004800_113	LUAD	-0.06939	0.01154
A004800_115	LUAD	-0.06667	-0.01115
A004800_117	LUAD	-0.05382	-0.04799
A004800_118	LUAD	-0.06635	0.08871
A004800_119	LUAD	-0.06538	-0.006538
A004800_120	LUAD	-0.06395	0.01864
A004800_121	LUAD	-0.06714	0.0139
A004800_13	LUAD	-0.06789	0.03592
A004800_15	LUAD	-0.06629	-0.02706
A004800_17	LUAD	-0.06617	-0.001645
A004800_19	LUAD	-0.06694	0.0206
A004800_25	LUAD	-0.06547	-0.003544
A004800_27	LUAD	-0.06652	-0.003273
A004800_29	LUAD	-0.06931	0.0185
A004800_31	LUAD	-0.06834	0.02737
A004800_33	LUAD	-0.06716	-0.02659
A004800_35	LUAD	-0.06774	0.05314
A004800_37	LUAD	-0.06332	-0.02965
A004800_41	LUAD	-0.06636	-0.0261
A004800_43	LUAD	-0.06726	-0.00432
A004800_45	LUAD	-0.06818	0.03754
A004800_47	LUAD	-0.06371	0.04027
A004800_51	LUAD	-0.06949	0.03075
A004800_53	LUAD	-0.06723	0.01757
A004800_55	LUAD	-0.0699	-0.00572
A004800_56	LUAD	-0.06855	-0.02012
A004800_57	LUAD	-0.05831	0.05871
A004800_60	LUAD	-0.06394	0.01257
A004800_61	LUAD	-0.06902	0.02931
A004800_63	LUAD	-0.06969	0.02537
A004800_64	LUAD	-0.06719	0.01351
A004800_65	LUAD	-0.06883	0.008688
A004800_66	LUAD	-0.06647	0.03903
A004800_67	LUAD	-0.06652	0.000405
A004800_68	LUAD	-0.06918	0.03766
A004800_69	LUAD	-0.06222	-0.02368
A004800_7	LUAD	-0.06672	-0.06101
A004800_70	LUAD	-0.06438	0.08938
A004800_71	LUAD	-0.06806	0.00391
A004800_73	LUAD	-0.06396	-0.004253
A004800_74	LUAD	-0.06171	-0.04955
A004800_75	LUAD	-0.06899	-0.02256
A004800_76	LUAD	-0.06752	0.06762
A004800_77	LUAD	-0.06952	-0.00164
A004800_78	LUAD	-0.06527	-0.0319
A004800_79	LUAD	-0.06592	0.04202
A004800_80	LUAD	-0.06974	3.66e-05
A004800_81	LUAD	-0.06295	0.05146
A004800_82	LUAD	-0.06139	0.005544
A004800_83	LUAD	-0.06718	-0.02571
A004800_84	LUAD	-0.06696	0.05865
A004800_86	LUAD	-0.06548	0.0006345
A004800_87	LUAD	-0.06297	0.001399
A004800_89	LUAD	-0.06543	0.01521
A004800_9	LUAD	-0.06795	0.04065
A004800_90	LUAD	-0.06856	-0.03107
A004800_91	LUAD	-0.06743	0.01772
A004800_93	LUAD	-0.06701	0.03368
A004800_97	LUAD	-0.06556	-0.05282
A004800_99	LUAD	-0.06601	0.05323
A004802_11	LC-NOS	-0.06578	-0.06639
A004802_3	LC-NOS	-0.06904	-0.005043
A004802_42	LC-NOS	-0.06326	-0.0526
A004802_43	LC-NOS	-0.0663	-0.03681
A004802_45	LC-NOS	-0.06429	-0.0701
A004802_46	LC-NOS	-0.06566	-0.08127
A004802_47	LC-NOS	-0.06613	0.006444
A004802_48	LC-NOS	-0.06767	-0.02926
A004802_49	LC-NOS	-0.06621	-0.03228
A004802_5	LC-NOS	-0.06702	0.01225
A004802_50	LC-NOS	-0.06319	0.09371
A004802_51	LC-NOS	-0.06108	-0.05171
A004802_52	LC-NOS	-0.05447	-0.04056
A004802_54	LC-NOS	-0.06726	0.01756
A004802_56	LC-NOS	-0.05129	0.05115
A004802_57	LC-NOS	-0.06	0.007169
A004802_7	LC-NOS	-0.06898	-0.0158
A004802_9	LC-NOS	-0.06782	-0.01212
A004802_17	LC-NOS	-0.06519	-0.068
A004802_19	LC-NOS	-0.05919	-0.0489
A004802_21	LC-NOS	-0.06529	-0.06071
A004802_23	LC-NOS	-0.06112	-0.005031
A004802_25	LC-NOS	-0.06288	-0.09244
A004802_29	LCNEC	-0.064	-0.04066
A004802_31	LCNEC	-0.05503	-0.08466
A004802_33	LCNEC	-0.06282	-0.05425
A004802_37	LCNEC	-0.0588	-0.08958
A004802_39	LCNEC	-0.06318	0.02284
A004802_58	LCNEC	-0.06526	0.05135
A004802_59	LCNEC	-0.06177	-0.09768
A004802_60	LCNEC	-0.06516	-0.07506
A004802_61	LCNEC	-0.06002	-0.09716
A004802_62	LCNEC	-0.06688	-0.02782
A004802_63	LCNEC	-0.06577	-0.03565
A004802_64	LCNEC	-0.06185	-0.09151
A004802_65	LCNEC	-0.05112	-0.03852
A004802_66	LCNEC	-0.05799	-0.0748
A004802_67	LCNEC	-0.05905	-0.09897
A004801_101	LUSC	-0.0653	0.02692
A004801_103	LUSC	-0.0477	-0.009823
A004801_104	LUSC	-0.06536	-0.04904
A004801_105	LUSC	-0.06406	0.07943
A004801_106	LUSC	-0.06136	-0.09411
A004801_107	LUSC	-0.06318	-0.08903
A004801_109	LUSC	-0.06026	-0.01085
A004801_11	LUSC	-0.06659	-0.05413
A004801_110	LUSC	-0.04723	0.02307
A004801_111	LUSC	-0.06141	-0.1073
A004801_112	LUSC	-0.06316	-0.1133
A004801_113	LUSC	-0.06526	-0.0563
A004801_13	LUSC	-0.06733	-0.0008462
A004801_15	LUSC	-0.06313	-0.07546
A004801_17	LUSC	-0.06651	-0.06142
A004801_19	LUSC	-0.06543	0.06505
A004801_21	LUSC	-0.06643	-0.06583
A004801_23	LUSC	-0.05783	-0.1068
A004801_25	LUSC	-0.06504	-0.03941
A004801_27	LUSC	-0.06401	-0.04436
A004801_29	LUSC	-0.06359	-0.09278
A004801_3	LUSC	-0.06777	-0.04341
A004801_31	LUSC	-0.06483	-0.1115
A004801_33	LUSC	-0.06488	-0.1057
A004801_35	LUSC	-0.06082	-0.07142
A004801_37	LUSC	-0.06537	-0.04244
A004801_39	LUSC	-0.06691	-0.05565
A004801_43	LUSC	-0.06473	-0.09449
A004801_49	LUSC	-0.06934	-0.0374
A004801_5	LUSC	-0.05829	-0.06859
A004801_51	LUSC	-0.0673	-0.05435
A004801_53	LUSC	-0.06508	-0.08668
A004801_55	LUSC	-0.06562	-0.104
A004801_56	LUSC	-0.06795	-0.0579
A004801_57	LUSC	-0.06194	-0.09393
A004801_58	LUSC	-0.06239	-0.1069
A004801_59	LUSC	-0.06933	0.01541
A004801_60	LUSC	-0.06543	-0.102
A004801_61	LUSC	-0.06663	-0.03728
A004801_62	LUSC	-0.06537	-0.09353
A004801_63	LUSC	-0.0414	0.002929
A004801_65	LUSC	-0.06583	-0.1068
A004801_67	LUSC	-0.067	-0.01007
A004801_68	LUSC	-0.0665	-0.07869
A004801_69	LUSC	-0.0625	-0.09145
A004801_70	LUSC	-0.04866	-0.02382
A004801_71	LUSC	-0.06963	-0.03932
A004801_72	LUSC	-0.06547	-0.08457
A004801_73	LUSC	-0.06389	-0.08763
A004801_74	LUSC	-0.0603	-0.06405
A004801_75	LUSC	-0.06666	-0.08558
A004801_76	LUSC	-0.0667	-0.005834
A004801_77	LUSC	-0.06584	-0.05929
A004801_78	LUSC	-0.03979	-0.0004574
A004801_79	LUSC	-0.04917	0.05007
A004801_80	LUSC	-0.06151	-0.0489
A004801_81	LUSC	-0.06198	-0.1108
A004801_82	LUSC	-0.06748	-0.08382
A004801_83	LUSC	-0.06606	0.008714
A004801_85	LUSC	-0.06602	-0.08377
A004801_86	LUSC	-0.06626	-0.05749
A004801_87	LUSC	-0.05155	0.01551
A004801_88	LUSC	-0.06866	0.05903
A004801_9	LUSC	-0.06517	0.1121
A004801_90	LUSC	-0.06395	0.03826
A004801_91	LUSC	-0.05316	0.02634
A004801_92	LUSC	-0.06127	-0.02747
A004801_93	LUSC	-0.06476	-0.1036
A004801_94	LUSC	-0.0663	-0.09146
A004801_95	LUSC	-0.0612	-0.113
A004801_97	LUSC	-0.06412	-0.05573
A004801_98	LUSC	-0.06776	-0.03697
A004801_99	LUSC	-0.06287	-0.09396
A004800_10	Normal_Lung	-0.06342	0.06924
A004800_12	Normal_Lung	-0.06326	0.03861
A004800_14	Normal_Lung	-0.06592	0.02827
A004800_16	Normal_Lung	-0.06017	0.1032
A004800_22	Normal_Lung	-0.05277	0.1029
A004800_24	Normal_Lung	-0.05072	0.1085
A004800_26	Normal_Lung	-0.06534	0.08904
A004800_28	Normal_Lung	-0.06316	0.08533
A004800_30	Normal_Lung	-0.06116	0.07267
A004800_32	Normal_Lung	-0.06022	0.09171
A004800_34	Normal_Lung	-0.06615	0.08626
A004800_36	Normal_Lung	-0.0567	0.1025
A004800_38	Normal_Lung	-0.06307	0.07669
A004800_4	Normal_Lung	-0.04763	0.1018
A004800_40	Normal_Lung	-0.06229	0.08372
A004800_42	Normal_Lung	-0.06803	0.05834
A004800_44	Normal_Lung	-0.05772	0.06318
A004800_46	Normal_Lung	-0.06724	0.09464
A004800_48	Normal_Lung	-0.06527	0.1022
A004800_50	Normal_Lung	-0.06331	0.07768
A004800_52	Normal_Lung	-0.05588	0.1136
A004800_54	Normal_Lung	-0.06406	0.1032
A004801_12	Normal_Lung	-0.06113	0.09048
A004801_14	Normal_Lung	-0.05345	0.07939
A004801_16	Normal_Lung	-0.05156	0.09895
A004801_18	Normal_Lung	-0.0683	0.08498
A004801_20	Normal_Lung	-0.053	-0.003844
A004801_24	Normal_Lung	-0.06189	0.07269
A004801_26	Normal_Lung	-0.0604	0.04936
A004801_30	Normal_Lung	-0.06078	0.03359
A004801_32	Normal_Lung	-0.06489	0.08395
A004801_34	Normal_Lung	-0.05427	0.1133
A004801_38	Normal_Lung	-0.05509	0.1008
A004801_4	Normal_Lung	-0.04952	0.0443
A004801_40	Normal_Lung	-0.0634	0.06649
A004801_42	Normal_Lung	-0.06846	0.07041
A004801_44	Normal_Lung	-0.06597	0.08819
A004801_48	Normal_Lung	-0.05998	0.103
A004801_50	Normal_Lung	-0.0637	0.09787
A004801_6	Normal_Lung	-0.05336	0.09397
A004802_10	Normal_Lung	-0.04204	0.04977
A004802_12	Normal_Lung	-0.06115	0.07697
A004802_14	Normal_Lung	-0.06893	-0.01864
A004802_16	Normal_Lung	-0.05312	0.1007
A004802_18	Normal_Lung	-0.05904	0.1047
A004802_22	Normal_Lung	-0.06467	0.07483
A004802_26	Normal_Lung	-0.06776	0.001743
A004802_28	Normal_Lung	-0.0633	0.02263
A004802_30	Normal_Lung	-0.06117	0.09262
A004802_34	Normal_Lung	-0.06358	0.07466
A004802_36	Normal_Lung	-0.05876	0.09451
A004802_40	Normal_Lung	-0.06806	0.02407
A004802_8	Normal_Lung	-0.05865	0.09475
A011836_13	Normal_Lung	-0.06334	0.08187
A011836_14	Normal_Lung	-0.05822	0.09878
A011836_15	Normal_Lung	-0.05775	0.07764
A011836_16	Normal_Lung	-0.06137	0.08195
A011836_17	Normal_Lung	-0.06137	-0.03715
A011836_18	Normal_Lung	-0.06704	0.0639
A011836_19	Normal_Lung	-0.04118	0.05395
A011836_20	Normal_Lung	-0.06347	0.05296
A011836_21	Normal_Lung	-0.06226	0.0643
A011836_22	Normal_Lung	-0.05959	0.09212
