# Supplementary material for: Pan-cancer gene expression analysis of tissue microarray using EdgeSeq oncology biomarker panel and a cross-comparison with HER2 and HER3 immunohistochemical analysis
Source: PLoS One. 2022 Sep 22;17(9):e0274140. doi: 10.1371/journal.pone.0274140 (PMC9498941; doi:10.1371/journal.pone.0274140)
Supplement: S5 File — (XLSX) [file pone.0274140.s005.xlsx]

## Sheet: TMA-THCA-genes
Selected genes for Fol-high (H): average gene expression level in Fol is higher (log2 > 1.0, t-test P-value < 0.05) than both Pap samples and normal thyroid samples, while gene expression level in Pap is not significantly higher (P > 0.05, t-test) than normal thyroid samples
Selected genes for Fol-low (L): average gene expression level in Fol is lower (log2 < -1.0, t-test P-value < 0.05) than both Pap samples and normal thyroid samples, while gene expression level in Pap is not significantly lower (P > 0.05, t-test) than normal thyroid samples
Selected genes for Pap-high (H): average gene expression level in Pap is higher (log2 > 1.0, t-test P-value < 0.05) than both Fol samples and normal thyroid samples, while gene expression level in Fol is not significantly higher (P > 0.05, t-test) than normal thyroid samples
Selected genes for Pap-low (L): average gene expression level in Pap is lower (log2 < -1.0, t-test P-value < 0.05) than both Fol samples and normal thyroid samples, while gene expression level in Fol is not significantly lower (P > 0.05, t-test) than normal thyroid samples
Gene	EdgeSeq Z-score averagre among each subtype samples			Subtype-gene
	Papillary (Pap)	Follicular (Fol)	Normal_ Thyroid
ESM1	-0.186326	0.78291	-0.294617	Fol-H
THBS4	-0.290193	0.651495	-0.0897498	Fol-H
C3	0.498248	-0.81444	-0.0435995	Fol-L
CST6	0.733171	-1.0815	-0.140172	Fol-L
EPHA2	0.475333	-1.08242	0.156941	Fol-L
FOXC1	0.273676	-0.931222	0.290567	Fol-L
GSN	0.369891	-1.26993	0.400083	Fol-L
ITGB6	0.173493	-0.687071	0.247079	Fol-L
LIF	0.243454	-0.815438	0.250062	Fol-L
MAML2	0.350497	-0.896675	0.179767	Fol-L
RAB27B	0.188553	-0.692953	0.233584	Fol-L
SLAMF7	0.109609	-0.61011	0.270521	Fol-L
SNRPN	0.331368	-0.895382	0.200926	Fol-L
TNFRSF18	0.197156	-0.625836	0.180064	Fol-L
CST6	0.733171	-1.0815	-0.140172	Pap-H
ACSL5	0.561052	-0.356001	-0.41381	Pap-H
ANXA1	0.675489	-0.790142	-0.263221	Pap-H
B3GAT1	0.462834	-0.514396	-0.197902	Pap-H
CCND1	0.847871	-0.266265	-0.801979	Pap-H
CD55	0.816676	-0.568156	-0.569876	Pap-H
CHI3L1	0.763865	-0.284977	-0.69321	Pap-H
CTSC	0.968474	-0.431877	-0.833025	Pap-H
CTSH	0.974111	-0.428026	-0.842011	Pap-H
CXCL14	0.542651	-0.302974	-0.427115	Pap-H
CYP1B1	0.695714	-0.507626	-0.470115	Pap-H
DPP4	0.913281	-0.314888	-0.845596	Pap-H
DTX4	0.746707	-0.360249	-0.624551	Pap-H
DUSP5	0.796136	-0.837538	-0.371157	Pap-H
DUSP6	0.852532	-0.780555	-0.473051	Pap-H
ERBB3	0.495481	-0.618086	-0.168047	Pap-H
FGF20	0.455621	-0.246196	-0.363937	Pap-H
GABBR2	0.659272	-0.246367	-0.598025	Pap-H
HMGA2	0.903353	-0.298982	-0.844518	Pap-H
HPN	0.667678	-0.470047	-0.4623	Pap-H
ICAM1	0.716339	-0.696265	-0.371217	Pap-H
IGFBP6	0.765227	-0.939802	-0.269139	Pap-H
IKZF2	0.59571	-0.488283	-0.367683	Pap-H
IL1RAP	0.801803	-0.295889	-0.729746	Pap-H
INHBB	0.687506	-0.356659	-0.558803	Pap-H
ITGA2	0.755744	-0.157984	-0.766416	Pap-H
ITGA3	0.780269	-0.597497	-0.508936	Pap-H
KRT19	0.883524	-0.44919	-0.724079	Pap-H
LAMB3	0.909964	-0.473467	-0.738705	Pap-H
LGALS3	0.926592	-0.402998	-0.803632	Pap-H
LRRK2	0.899691	-0.267995	-0.860448	Pap-H
MAPK13	0.890388	-0.521949	-0.68468	Pap-H
MDK	0.828108	-0.37015	-0.711727	Pap-H
MUC1	0.593627	-0.388704	-0.430014	Pap-H
NMU	0.556401	-0.380347	-0.392636	Pap-H
NOD1	0.877066	-0.561097	-0.643912	Pap-H
NRIP1	0.882699	-0.428032	-0.736883	Pap-H
NRP2	0.726858	-0.630862	-0.425826	Pap-H
PLAU	0.592131	-0.327091	-0.468342	Pap-H
RASGRF1	0.663506	-0.506397	-0.433874	Pap-H
RUNX1	0.775817	-0.541548	-0.540183	Pap-H
RXRG	0.98205	-0.479247	-0.817848	Pap-H
S100A4	0.603024	-0.760546	-0.199123	Pap-H
S100A6	0.817434	-0.545059	-0.58576	Pap-H
SERPINA1	0.91106	-0.365144	-0.810375	Pap-H
SFN	0.539205	-0.221175	-0.476321	Pap-H
SLC2A13	0.54201	-0.299612	-0.428564	Pap-H
TACSTD2	0.765739	-0.600044	-0.490571	Pap-H
TESC	0.872238	-0.37118	-0.761807	Pap-H
TIMP1	0.90893	-0.749197	-0.558291	Pap-H
TMSB10	0.830753	-0.473082	-0.647863	Pap-H
TNC	0.540424	-0.399241	-0.361981	Pap-H
TNFRSF12A	0.56059	-0.56896	-0.274854	Pap-H
UCP2	0.608578	-0.582471	-0.321259	Pap-H
ACACB	-0.8509	0.368255	0.739169	Pap-L
ALDH2	-0.844983	0.646152	0.551732	Pap-L
CKB	-0.770704	0.470449	0.580518	Pap-L
COL9A3	-0.675828	0.272015	0.600393	Pap-L
EBF4	-0.708843	0.314888	0.610492	Pap-L
FZD8	-0.914276	0.401442	0.79048	Pap-L
KLK1	-0.464509	0.503276	0.207056	Pap-L
LIFR	-0.871338	0.33715	0.782891	Pap-L
MT1X	-0.922695	0.49741	0.737783	Pap-L
NCAM1	-0.6178	0.133691	0.62357	Pap-L
NUPR1	-0.78724	0.629776	0.495972	Pap-L
PFKFB2	-0.74748	0.778044	0.353873	Pap-L
PPARGC1A	-0.892898	0.513176	0.693268	Pap-L
PRR15L	-0.817772	0.748008	0.454232	Pap-L
RPS6KA6	-0.741498	0.320687	0.644276	Pap-L
SERPINA3	-0.531599	0.373323	0.368678	Pap-L
TPO	-0.962059	0.464227	0.804621	Pap-L

## Sheet: TMA-THCA-signature
	Subtype genes	Fol-H	Fol-H	Fol-L	Fol-L	Fol-L	Fol-L	Fol-L	Fol-L	Fol-L	Fol-L	Fol-L	Fol-L	Fol-L	Fol-L	Pap-H	Pap-H	Pap-H	Pap-H	Pap-H	Pap-H	Pap-H	Pap-H	Pap-H	Pap-H	Pap-H	Pap-H	Pap-H	Pap-H	Pap-H	Pap-H	Pap-H	Pap-H	Pap-H	Pap-H	Pap-H	Pap-H	Pap-H	Pap-H	Pap-H	Pap-H	Pap-H	Pap-H	Pap-H	Pap-H	Pap-H	Pap-H	Pap-H	Pap-H
Sample ID	Pathological subtype	ESM1	THBS4	C3	CST6	EPHA2	FOXC1	GSN	ITGB6	LIF	MAML2	RAB27B	SLAMF7	SNRPN	TNFRSF18	CST6	ACSL5	ANXA1	B3GAT1	CCND1	CD55	CHI3L1	CTSC	CTSH	CXCL14	CYP1B1	DPP4	DTX4	DUSP5	DUSP6	ERBB3	FGF20	GABBR2	HMGA2	HPN	ICAM1	IGFBP6	IKZF2	IL1RAP	INHBB	ITGA2	ITGA3	KRT19	LAMB3	LGALS3	LRRK2	MAPK13	MDK	MUC1
A011837_101	Normal_thyroid	0.300709	-0.091393	-0.806157	-0.237294	0.631629	0.236427	0.474173	1.46779	0.848874	-0.000799208	0.66937	-0.389546	-1.0846	-1.51622	-0.237294	-1.19283	0.484134	-0.641522	-0.664105	0.0805913	-0.869173	-0.85884	-1.07293	-0.286604	-0.170853	-0.481088	-0.801812	0.226076	0.144422	0.324432	-0.863151	-0.290016	-1.51169	-0.661907	0.153812	-0.216462	-0.46951	-0.714307	-0.753569	-0.79473	-0.75606	-0.388181	-0.608883	-0.705922	-0.727104	-0.443636	-0.695714	-0.106267
A011837_93	Normal_thyroid	-0.19584	-0.779252	-1.54575	0.314436	-0.372474	0.679898	-1.27931	-0.801702	-0.288476	0.522494	1.11369	-0.182347	-0.320791	-1.51622	0.314436	-2.02167	-1.23978	0.349925	-0.0403498	-1.02372	-0.398359	-0.854199	-1.08899	-0.16896	0.117129	-0.0553735	-0.285961	-0.603574	0.00286993	-0.682887	-0.863151	0.539829	-0.48342	-0.753027	-1.20433	-0.86807	0.0705736	-0.13865	-0.601828	-0.482923	-0.239326	-1.46222	-0.0417346	-1.45426	-0.823568	-0.604344	-0.448049	-0.560863
A011837_98	Normal_thyroid	0.298927	0.488652	-0.0585412	0.145369	-1.52754	-0.12203	0.848741	-0.30796	-0.468835	0.24145	1.28491	1.00169	0.323605	-1.51622	0.145369	0.17471	-0.830072	-0.363563	-0.879285	-0.740934	-0.501978	-0.442349	-0.544702	-0.293274	-2.09324	-1.31203	-0.0565486	-1.28694	-1.06844	0.257459	3.19998	-0.366454	-1.51169	-1.36897	-1.04558	-0.165592	-0.831996	-0.998221	-0.533697	-2.36351	-1.26368	-1.09836	-0.628067	-1.01049	-1.09971	-0.805783	-0.883353	-1.03066
A011959_10	Normal_thyroid	0.173024	0.211742	-0.216485	-0.53314	0.380441	1.47438	0.19058	0.592751	1.29923	0.0333209	1.55184	1.46672	-0.854657	0.867079	-0.53314	-0.93953	-1.35087	0.467232	-1.14748	-1.241	-0.888366	-1.41322	-1.33434	-0.186174	-0.304461	0.283301	-0.258817	-0.414789	-0.931869	-0.0796162	-0.863151	0.411966	-0.110648	-0.552809	-1.62535	0.179093	-0.00081627	-0.321898	0.201465	-2.36351	-0.655182	-0.364073	-1.65659	-0.704251	-0.769664	-1.62276	-2.81878	-0.849919
A011959_12	Normal_thyroid	0.507575	-0.797752	-0.499133	-0.18925	-0.278043	0.229535	-0.474403	0.159158	0.568113	0.0497542	0.625532	-1.33439	0.832239	0.734723	-0.18925	-3.7038	-1.20626	-0.117085	-0.868781	-1.19556	-0.720018	-0.820579	-1.01281	-0.848608	-0.331232	-0.510503	-0.509289	-0.796635	-0.862921	0.623429	1.45613	-0.560457	-1.51169	-0.727491	-0.655028	-0.837498	-0.193378	0.100814	0.0668971	-0.103499	-0.781781	-0.68094	-0.706934	-1.2887	-0.966582	-0.0908411	-1.14205	-0.233637
A011959_26	Normal_thyroid	-0.860196	0.18463	0.097479	-0.0825563	-0.433561	0.269415	0.676797	-0.116243	-0.978778	0.891513	-1.39865	-0.0956039	1.26714	-1.51622	-0.0825563	0.675228	-0.350936	-0.330892	-0.460705	-0.556413	-1.36186	-0.74776	-0.765813	-0.742593	-0.642969	-1.76156	-0.489347	-1.48186	-0.182112	0.0619542	1.15448	-0.581378	-0.234361	-0.132302	-1.37466	-0.148712	-0.0123822	-0.94829	-0.439138	0.127191	-0.244029	-0.0248686	-2.4184	-0.638831	-0.948002	-0.518502	-1.42229	-0.0105548
A011959_28	Normal_thyroid	-0.397156	0.368246	-0.401648	-0.234323	-0.00608633	-2.59266	0.416991	-2.5794	-1.10346	1.01313	0.346526	-0.0648401	0.362703	-1.51622	-0.234323	0.0492553	-0.217803	-3.51692	-1.00991	-0.990982	-0.342595	-1.47744	-0.693138	0.0103065	-3.05978	-3.43487	-0.994804	-0.203208	-0.52722	-0.107896	-0.863151	-1.02521	-1.51169	-0.707962	0.238316	-0.0141525	-0.803744	-0.102082	-0.2797	-2.36351	-0.44301	-0.827109	-0.649704	-1.00005	-0.934787	-0.631257	-0.829496	-0.433036
A011959_32	Normal_thyroid	0.521087	1.24019	0.386218	-0.0916325	-1.37284	0.249456	0.140674	-0.0829472	0.252716	-0.400795	-0.120919	0.692879	-0.126974	0.367983	-0.0916325	0.341009	-0.43836	-0.499587	-0.43227	-0.945544	-0.730257	-0.535204	-0.395472	-1.00072	-0.728607	-0.814913	-0.955821	-0.0978213	-0.891078	-0.873123	-0.863151	-0.832324	-0.72552	-0.834924	0.0594985	-0.94896	-0.489443	-1.31236	-1.41697	-0.218628	-0.775966	-1.80226	-0.825363	-1.01903	-1.02101	-0.767184	-0.655799	-1.14666
A011959_34	Normal_thyroid	-0.248603	0.436505	0.269455	-0.450736	-0.172841	0.491463	0.775927	-0.461791	-0.292324	0.433067	1.17317	-0.636382	-0.53759	0.318115	-0.450736	-1.08163	-0.48188	-0.479207	-1.01463	-0.455885	-0.893159	-1.4873	-0.669992	-0.110322	0.0621353	-0.623278	-0.493444	-0.480846	-0.453449	0.226556	-0.863151	-3.239	-0.105838	-0.244323	-1.17942	0.0305859	-0.319347	-1.26149	-0.42442	-1.33447	-0.349172	-0.734218	-0.539941	-0.858143	-0.753942	-0.441519	-0.856286	-0.665005
A011959_36	Normal_thyroid	-1.67355	-0.940245	0.487812	-0.249522	-0.345475	0.367639	0.560531	-0.488637	-0.931234	-0.127014	-1.39865	0.941561	0.919737	0.49916	-0.249522	0.239376	-1.09852	-0.277507	-0.582762	-1.07109	-1.19503	-0.217705	-0.748387	-0.804335	-1.0452	-1.56561	-1.03506	-0.920333	-1.5518	-0.143006	-0.863151	-0.737844	-1.51169	-0.692106	-0.321091	-0.791707	-0.183524	-3.26869	0.231364	-0.451453	-0.0933297	-1.2421	-1.80665	-1.14597	-1.0277	-0.888462	-0.502413	0.415015
A011959_4	Normal_thyroid	0.208683	-0.29659	0.067597	-0.529139	-0.787161	0.43152	0.424128	-0.564514	0.0258005	-0.900185	0.792842	-0.423004	-0.175238	0.512457	-0.529139	0.444687	-0.891368	-0.0659516	-0.556195	-0.381593	-0.357515	-0.655211	-0.430672	-0.238137	0.0244682	-0.023035	-0.177953	-1.02657	-0.980102	-0.198483	-0.863151	-1.01809	-0.0654709	-0.172435	-0.613026	-0.160262	-0.436791	-0.264358	-1.14634	-0.191506	-0.687656	-0.296717	-0.225312	-0.516766	-0.249842	-0.392205	-0.134456	-0.150116
A011959_6	Normal_thyroid	0.247448	0.439348	0.0556761	-1.07246	-0.375314	0.154281	0.288489	0.134839	-0.28089	-0.0865768	0.215012	0.621122	0.160517	0.366673	-1.07246	-0.292425	0.201992	-0.55342	-0.863903	-1.13313	-0.4694	-0.590221	-0.389215	-0.883747	-0.202287	-0.340619	-0.85547	-0.0149	-0.326185	-0.366361	-0.863151	0.0286166	-1.51169	0.508575	-0.236884	-0.615963	-0.72831	-1.29548	-0.861687	-0.410517	-0.640194	-0.838028	-1.02418	0.0986158	-0.846755	-1.0246	-0.952326	-1.15945
A011959_8	Normal_thyroid	0.0068703	-0.388032	0.0573988	-0.297545	0.609378	0.647728	0.360344	1.14385	0.459796	-0.066211	-0.675512	0.483746	0.148105	1.1039	-0.297545	0.0388227	0.372175	0.0521679	-0.487907	-0.251785	-0.563967	-0.906317	-1.37227	-0.393427	-0.0350342	-0.658228	-0.41614	-0.0727056	0.0566956	-0.630665	-0.431047	-0.22606	-0.91621	0.105436	-0.632414	-0.404693	-0.12659	-0.275704	-1.27985	-0.0891617	-0.381537	-0.194594	-0.39955	-0.4515	-0.726038	-0.207638	-0.18615	-0.225396
A011837_94	Normal_thyroid	0.106933	-1.00809	0.559285	0.253747	0.0683783	0.480538	0.25019	0.632956	0.2683	0.633483	0.160049	0.689244	0.0450267	0.355007	0.253747	-0.429635	-0.0661572	0.0924209	-1.16523	-0.340451	-0.542614	-0.766731	-0.69411	-0.0697992	-0.211144	-0.30614	0.145817	-0.21309	-0.325197	0.0993594	-0.512356	-0.109287	-0.936688	-0.507598	-0.697282	-0.300119	0.0142486	0.072791	-0.223895	-0.594906	-0.222906	-0.564477	-0.293815	-0.952009	-0.952154	-0.564094	-0.461731	0.223867
A011837_102	Normal_thyroid	-0.209834	0.298853	0.131975	-0.0313897	1.57017	-0.103251	0.911209	0.973717	0.734255	0.133984	0.170346	0.929947	-0.0761906	1.02419	-0.0313897	-0.117472	0.402382	-0.552405	-1.29631	-0.0255118	-0.39529	-1.07487	-1.10588	-0.329458	-0.0873256	-0.645378	-0.959835	0.041683	-0.190291	-0.580041	-0.863151	-0.523204	-1.12286	-0.0750363	0.543778	0.23976	-0.756918	-0.139666	-0.907511	-0.278003	-0.515364	-0.995167	-0.0506042	-0.862354	-0.859251	-0.506437	-0.473241	-0.145621
A011837_97	Normal_thyroid	-0.239191	-0.415486	0.134382	-0.34598	-0.199426	1.39876	0.822432	-0.474749	0.458575	0.766027	-0.742183	1.51317	0.68879	1.52096	-0.34598	0.416591	-0.911762	0.707779	-1.4528	-0.660431	-0.727279	-0.783264	-0.392866	-0.205621	0.820248	-0.654324	-0.953441	-0.572947	-0.891426	-1.14733	-0.0618245	-0.612978	-0.571544	-0.372016	-0.296882	0.170948	-0.305764	-0.750236	-1.0669	-0.501249	-0.960003	-0.749295	-0.606857	-0.419779	-0.86605	-1.31675	0.404492	-0.626515
A011837_100	Normal_thyroid	-3.29684	0.402882	-0.30341	-0.396329	1.07231	-1.15687	0.269708	1.61943	0.560433	-0.00701132	0.0285426	1.61344	0.611785	0.363669	-0.396329	-0.153091	0.542167	-0.250186	-0.0872123	0.0335201	-0.757196	-0.537469	-0.854878	-0.829375	-0.635988	-1.03876	-0.193251	0.475095	0.434988	-0.157574	-0.863151	-0.887758	-0.355931	-0.248692	0.143084	-0.721604	0.0322867	-0.830666	-0.208905	-0.535559	-0.554725	-0.438343	-1.05088	-0.871717	-1.16409	-0.551419	-0.500153	-0.0504707
A011959_30	Normal_thyroid	-0.696125	-0.549305	-0.114153	0.439509	1.58007	-0.0125884	0.917353	1.30571	1.69847	-0.739735	-1.39865	0.299564	0.197638	0.546636	0.439509	-0.604756	0.691626	-0.0161348	-0.928647	-0.314552	-0.556728	-0.729515	-0.990221	-0.265223	-0.182068	-0.557172	-0.701262	-0.00804547	0.162073	0.139325	-0.863151	-0.040371	-1.51169	-0.39336	0.637749	0.214495	-0.115775	-0.38788	0.0407217	-0.285813	0.394163	-0.543759	0.116325	-0.61495	-0.653332	-0.660705	-0.511594	-0.569451
A011837_95	Normal_thyroid	-0.0849402	-0.0866885	0.0920392	0.247667	0.551038	1.79183	0.400895	0.788357	-0.198488	0.969827	1.57542	-1.33439	1.26034	2.38401	0.247667	0.709547	0.175341	2.08208	-1.16526	-0.0581382	-0.558844	-1.01586	-1.42086	-0.355106	-0.331444	-1.21348	-1.15568	-0.370832	-1.02223	0.321455	-0.863151	-1.46276	-0.22763	-0.574793	-0.32666	0.469382	-1.03751	-1.19175	-0.792141	-1.74952	-0.887947	-0.922913	-0.788945	-0.956059	-0.926254	-0.428712	-0.36446	-0.357722
A011837_96	Normal_thyroid	-0.361316	-0.513216	0.733967	0.537124	2.54617	0.895868	1.02621	2.00098	2.36917	0.235617	0.699006	-0.382165	0.376927	0.217827	0.537124	-0.828581	0.949535	-0.0452598	-0.935837	-0.124908	-1.03458	-0.746437	-0.862666	-0.541126	-0.364649	-1.19887	-1.3429	0.399115	-0.057738	-0.447933	-0.863151	-0.427724	-0.452437	-0.840252	1.00802	-0.493249	-0.658962	-0.566796	-0.779965	-0.34304	-0.121021	-0.313958	-0.568017	-0.700481	-0.893113	-1.22674	-0.800683	-0.917803
A011959_11	Thyroid cancer_follicular (Fol)	0.611938	1.43458	-0.885359	-2.75346	-1.76291	-2.59266	-1.44376	-4.25379	-3.5473	-5.46409	-1.39865	-1.33439	-2.42017	-1.51622	-2.75346	-2.13378	-1.1487	-3.51692	-0.763672	-1.0161	-0.185386	0.132551	-1.05259	-0.883104	-3.05978	0.27156	-1.01114	-1.10508	-1.37621	-0.045509	-0.863151	0.10653	-1.51169	-0.361838	0.493965	-1.1461	-5.58366	-1.14419	0.519351	-2.2899	-0.615791	-0.729584	-0.436939	-1.62295	-0.925025	-1.73332	-2.25932	-1.84838
A011959_13	Thyroid cancer_follicular (Fol)	0.528344	-0.373436	-2.44171	-1.05019	-0.951366	-0.0372062	-1.04001	-0.464329	-0.659869	-0.779523	0.257863	-1.33439	-0.214938	-0.632814	-1.05019	-0.151556	-1.67411	0.00353655	-1.01641	-1.76614	-0.584395	-0.999865	-1.74146	-0.85623	-0.356891	-0.842918	0.192986	-1.09019	-1.02175	-0.80685	0.517942	-0.0645537	-1.09355	-1.69815	-1.40942	-0.751993	-0.727885	-0.513693	-1.07518	0.00217778	-1.16446	-1.57339	-0.676677	-1.70919	-0.989851	-2.1822	-0.942656	-1.32581
A011959_14	Thyroid cancer_follicular (Fol)	2.66129	0.673383	-0.506529	-1.79603	-1.71977	-0.213217	-1.9897	-1.09015	0.238637	-1.36914	-0.40213	-0.654416	-1.55391	-0.453581	-1.79603	-0.893126	-0.783933	-0.113392	-1.55041	-0.946465	-0.802722	-1.56503	-0.81503	-0.242821	-0.280181	-0.707155	-0.874979	-0.60887	-1.37252	-2.32272	-0.518404	-0.329637	-1.28369	-3.55625	-2.14222	-1.52396	-0.430614	-0.43362	0.0989393	-0.936938	-0.911114	-1.46765	-0.464151	-1.35009	-0.963047	-1.45215	-1.3904	-1.01094
A011959_15	Thyroid cancer_follicular (Fol)	0.415809	-0.705326	-1.49592	-0.817888	-1.10445	0.0111038	-2.59648	-1.20532	-0.164927	-0.897282	-0.903838	-0.300174	0.844226	0.120319	-0.817888	0.0306197	0.0498034	0.521439	-0.61934	-0.273637	-0.1428	-1.95555	-0.238174	1.11657	-0.854171	-0.263943	0.755469	-0.703163	-0.393883	0.427901	-0.863151	0.602708	0.19906	0.646412	0.324591	-0.387614	0.668314	0.0341633	0.950701	0.217284	0.150948	0.0923594	-0.596516	0.668533	1.10862	0.434699	0.0279671	0.369687
A011959_16	Thyroid cancer_follicular (Fol)	0.760525	1.96987	-0.261851	0.852142	0.0279778	-2.59266	-0.647402	-0.0377583	-1.72242	-0.340532	0.17198	0.0511365	0.437474	-1.51622	0.852142	0.740129	0.253316	0.277913	0.463453	-0.822685	0.78928	0.695536	0.940416	0.0648423	1.36925	0.0531731	0.729939	-1.07007	-0.134466	0.707291	-0.863151	0.792142	1.12595	0.144417	0.55574	1.19666	0.872756	0.65878	1.20524	-0.787968	0.22636	0.617049	0.554343	0.363567	1.21206	0.487563	0.838436	0.0938005
A011959_17	Thyroid cancer_follicular (Fol)	1.16989	0.339384	-0.662049	-0.788895	-1.41332	-0.247176	-1.00744	0.467578	-3.8934	0.51303	-1.39865	0.377789	0.991922	-1.51622	-0.788895	-0.815849	-1.3135	-0.283094	1.40321	-0.677717	-1.30358	-1.22436	-1.4293	-1.16135	-3.05978	-1.05313	-0.235167	-2.57912	-0.529495	-0.763402	1.15953	-0.347629	0.155937	-3.55625	-0.903364	-2.55572	0.398283	-1.74494	-1.72238	0.442472	-0.640488	-0.0993004	-0.0797178	-1.455	-1.53804	-0.668654	-0.243345	-0.32547
A011959_18	Thyroid cancer_follicular (Fol)	1.33811	2.33132	-1.23274	-0.43855	-0.719236	-0.392521	-1.58615	-0.544615	-0.636337	-0.725339	-0.705976	-1.33439	-0.20016	0.478139	-0.43855	-0.279499	-0.298649	0.703585	0.553431	-1.15249	-0.582019	-0.504681	-0.155536	-0.578563	-0.207272	0.0415735	-0.650973	-0.676861	-0.970803	0.224662	0.243661	0.104361	0.183353	0.567776	-0.966354	-0.54339	0.972208	-0.434604	0.142471	0.218121	-0.202533	-0.416297	-0.586406	-0.269346	1.63451	0.743361	-0.143759	-1.13491
A011959_20	Thyroid cancer_follicular (Fol)	1.6765	1.12275	-0.368929	-1.22156	-2.22098	-0.227685	-1.65003	-0.547266	0.396691	-2.60351	0.75908	-0.544944	-2.68027	0.534401	-1.22156	0.337863	-0.87513	0.336321	-0.694426	-0.512987	0.433308	-0.202151	-0.298401	-0.581932	-0.19255	-0.0699579	0.561808	-1.11493	-0.756031	0.474614	-0.863151	-0.778103	-0.0746749	0.499667	-1.29568	-0.293221	-0.698175	-0.622052	-1.41384	-0.143736	-0.844708	0.399236	-0.196705	-0.0127173	0.289829	-0.711617	0.902529	0.227225
A011959_22	Thyroid cancer_follicular (Fol)	1.25994	0.531699	-1.59122	-1.99775	-0.9331	0.122139	-1.86758	0.0120169	-0.0387623	0.55765	-1.39865	-1.33439	-0.67146	0.0342368	-1.99775	-0.421303	-1.27304	0.142455	1.26065	-0.0660492	-0.690796	-0.111322	-1.16894	-0.500019	0.0493727	-0.709968	0.372016	-1.33087	-1.77078	0.117952	0.737785	-0.583388	0.0202886	-0.221923	-1.57175	-1.64186	0.682412	-0.0992868	-0.0421233	0.522917	-0.333162	0.452739	-0.457153	-0.891618	-0.142212	0.824262	-0.557617	0.216144
A011959_3	Thyroid cancer_follicular (Fol)	-1.32827	-0.00325842	-1.45115	-1.52624	-2.00981	-2.59266	-1.79839	-1.38386	-0.181247	-0.959071	-1.39865	-1.33439	-3.83898	-1.51622	-1.52624	-0.203294	-4.03705	-0.622239	-1.13693	-0.532087	-1.6513	0.0542203	0.304963	-0.669865	-0.746233	-1.59638	-2.06399	-0.777166	-1.91335	-3.34053	0.700994	-2.04011	-1.51169	-1.18686	-1.66222	-2.31979	-0.44928	-0.345864	-1.6274	-0.251219	-2.39779	-2.10957	-0.934099	-1.27246	-1.16897	-1.03238	0.225963	-1.29178
A011959_5	Thyroid cancer_follicular (Fol)	1.91607	-0.562765	0.29593	-0.609311	-0.741773	0.264945	-0.319906	-1.2955	0.0610663	-0.306275	-1.39865	0.882149	-0.166292	0.199693	-0.609311	-1.41622	-0.645068	-0.316508	-1.14193	-0.856408	0.521905	0.120256	0.680867	-0.372906	0.312909	-0.098161	-1.98261	-0.782175	-0.814627	-0.426057	-0.863151	-0.490162	0.196059	0.904335	0.540874	-0.787969	-0.585188	-0.233704	-0.135558	-0.0286648	-0.545182	-1.32906	-0.456006	0.32101	-1.3249	-0.883284	-0.901633	0.228097
A011959_7	Thyroid cancer_follicular (Fol)	0.625879	1.13652	-0.347826	-2.75346	-0.803335	-2.59266	-1.20384	0.476109	-0.103818	-0.0727815	0.206554	-1.33439	-1.38618	-1.51622	-2.75346	-0.173177	0.534029	-3.51692	-1.25381	-0.441926	-0.546826	-0.608267	-1.18821	-0.946808	-0.508545	-0.264199	-1.90846	0.038757	-0.459155	-3.34053	-0.863151	0.705666	-1.51169	0.895358	-1.80938	-1.52293	-1.55421	-0.0628773	-2.03416	-0.430911	-1.83022	-1.02428	-2.6531	0.678399	-0.869705	-1.41147	-1.30038	-1.02597
A011959_21	Thyroid cancer_follicular (Fol)	-1.45819	0.574711	0.361644	0.841691	0.2806	-1.01563	0.641546	0.934955	-0.349003	0.790097	-1.39865	0.263371	-0.781232	-0.83516	0.841691	0.751186	0.940193	-0.303328	1.03473	1.67866	1.04064	0.554259	0.597059	1.67353	0.93473	1.14596	1.43187	0.911759	1.36586	1.05808	-0.863151	-0.880592	1.21956	0.812693	0.793787	0.0604656	0.0873526	1.09533	0.497372	1.41257	1.34068	1.34828	0.828053	1.3129	0.192785	0.799866	0.932254	1.77517
A011959_39	Thyroid cancer_papillary (Pap)	0.53143	-0.618338	-0.309966	-0.298781	-0.168768	-0.698908	0.373952	-0.154292	-0.385507	-0.0419504	-0.627048	-1.33439	0.395484	0.614673	-0.298781	-1.36169	0.794022	0.993816	1.63885	0.321723	-0.48087	-0.182169	0.985081	-0.0914821	-0.210138	1.06491	-1.19554	-0.789844	-1.02124	-0.573096	-0.863151	-0.428971	0.809589	1.15995	-0.470942	0.317768	0.80924	-0.658123	-0.610475	1.02938	-0.386125	-0.211076	0.752465	-0.154574	1.06302	1.24399	0.387947	-1.09353
A011959_23	Thyroid cancer_papillary (Pap)	0.00333754	-2.45742	-0.450039	0.531684	0.346257	0.986242	-1.66173	0.108337	0.509097	-0.726073	0.0575913	-0.0380627	0.457809	0.558192	0.531684	-0.585933	-0.504998	1.13599	0.231492	0.0215901	-0.322321	-0.626163	0.24521	-0.441209	-0.0164247	0.276867	0.950024	-0.586578	-0.038087	-0.732168	0.212534	-0.774841	-0.265721	0.42833	-0.575223	-0.605189	-0.551494	-0.439997	-0.938186	0.241131	-0.698851	0.244512	0.414731	0.719059	-0.657483	-0.740992	0.587	1.1717
A011959_48	Thyroid cancer_papillary (Pap)	0.331552	2.21694	-0.916092	0.875183	-0.661146	-0.826362	0.0387399	0.00967457	-0.145421	0.914097	-1.39865	-1.33439	-0.0240901	-0.590528	0.875183	0.29913	1.33634	0.623561	-0.246956	0.683187	-0.449674	0.498743	1.62589	-0.800274	1.33305	0.930643	1.1695	0.423819	1.02683	1.13711	1.91552	1.8191	0.653276	0.213176	-0.132589	-0.174125	1.31177	0.153331	1.12009	0.301098	0.899864	0.474293	-0.604429	0.905073	1.11628	-0.0574066	1.20612	0.372995
A011959_31	Thyroid cancer_papillary (Pap)	0.396752	-0.362371	1.70833	-0.369042	0.601892	0.369818	1.5257	-0.117774	0.694533	0.325104	-0.225089	-0.487502	0.073871	0.401431	-0.369042	0.00362024	0.633809	0.824001	1.10427	0.540769	-0.301834	1.16436	0.803154	1.21191	0.00843508	1.24949	0.0461369	0.132399	0.17231	0.828386	0.483143	0.0446453	0.639921	1.08117	0.11826	0.258756	0.382808	0.0418512	-0.654086	1.34305	0.206843	1.60517	1.40722	0.859066	1.09707	0.945578	1.07856	0.308012
A011959_37	Thyroid cancer_papillary (Pap)	-0.521915	-2.45742	1.59569	-0.861436	-0.450738	0.815195	-0.123098	0.31136	0.64104	-0.401288	-0.0512958	0.939664	0.0974867	0.57295	-0.861436	0.194734	-1.00711	0.958083	0.586643	-0.525125	-0.224046	-0.308281	1.05141	1.2428	0.534118	0.814691	-0.308208	-0.293885	0.0587255	-0.90545	-0.863151	-0.011926	0.504425	0.869941	0.367088	0.00212239	0.0964497	0.749413	-0.0153136	0.312111	-0.53403	1.06868	1.36664	0.108207	0.348158	0.572719	0.117671	-0.275716
A011959_35	Thyroid cancer_papillary (Pap)	2.03931	1.80976	-0.188972	0.96635	0.556494	0.308002	0.485292	-0.715059	-0.783937	0.937288	-0.0212979	0.100441	0.777284	0.23281	0.96635	0.747065	0.488517	0.24873	0.654795	0.453847	-0.667798	1.37208	1.0867	0.184101	1.10263	1.00249	1.49879	0.874895	0.826925	1.39577	1.70538	1.46334	1.05504	0.623483	0.519304	0.955743	1.18414	-0.231801	1.90748	0.698473	0.423825	0.820317	0.927752	0.745963	1.38856	0.379022	1.71343	-0.416152
A011959_47	Thyroid cancer_papillary (Pap)	-0.176879	1.41488	-0.574545	1.06723	1.09948	-0.31675	0.333554	0.479686	0.198863	0.325184	-0.532277	-0.770698	0.529791	0.464355	1.06723	-0.311437	1.15318	0.445241	0.973313	1.18328	1.48008	1.27234	1.42099	-1.37146	0.792977	0.824936	1.36467	1.85126	1.505	1.28859	-0.216589	0.0505014	0.575746	0.318652	0.880756	-0.173688	0.517299	0.727456	0.503908	0.367225	1.59544	1.34021	0.405082	1.44866	0.60021	0.751307	0.0907641	1.53672
A011959_40	Thyroid cancer_papillary (Pap)	-0.970785	1.20248	0.852014	1.24372	0.755732	0.0789434	-0.0444542	0.438445	0.300199	0.500542	-0.103908	-0.358397	0.970038	0.132065	1.24372	0.868086	0.900902	0.398411	0.820642	-0.655883	0.805156	1.30417	0.985078	0.042683	0.360009	1.10419	1.18848	-0.0805221	0.152433	0.810385	1.41296	0.233077	1.26077	0.688017	0.0190474	0.484694	1.21555	1.10693	1.02622	0.70129	0.453494	0.40661	0.587625	1.08192	1.43291	1.03488	0.965441	-0.63734
A011959_52	Thyroid cancer_papillary (Pap)	-0.126192	-0.24602	1.84937	1.27241	-0.237693	0.552032	-0.950141	-0.29851	-0.0483679	0.440277	0.438659	2.25884	-0.531722	1.01893	1.27241	1.36198	0.0230249	0.554956	-0.51707	-0.630396	-0.170448	0.737017	0.810818	1.41749	1.03773	-0.464696	0.342085	0.733697	0.40108	-0.261418	1.13292	-0.282342	1.03345	-0.0756953	0.849623	0.107613	0.771378	0.844783	0.742602	0.927149	-0.105312	0.0298011	0.684132	-0.317132	0.382427	-0.265647	1.45434	-0.031706
A011959_33	Thyroid cancer_papillary (Pap)	0.542745	0.408274	2.66291	0.675734	-0.0167055	0.0588161	1.96322	-0.569205	0.714331	-0.20741	1.18927	-1.11355	-0.0897353	0.350817	0.675734	-1.25056	1.18132	0.771335	1.29135	0.512092	-0.362575	0.949139	1.72597	2.17589	0.446705	1.55049	-0.0178659	-0.241719	0.730754	1.15634	0.437916	-0.0299503	1.09318	1.26826	0.269546	0.529944	0.484581	0.249347	-0.0718125	1.86318	-0.0551593	1.84336	2.13811	1.31139	1.11228	1.54699	0.627007	0.488357
A011959_44	Thyroid cancer_papillary (Pap)	-0.0692749	0.739829	-0.179884	0.185037	0.675213	0.74076	0.636457	0.661229	0.10123	0.588978	0.406869	0.157149	-0.349317	0.423619	0.185037	1.23632	1.02243	-0.518521	1.0932	1.24093	1.18228	1.20005	0.357709	2.11583	0.565869	0.884859	0.223373	1.31422	1.42671	0.158887	-0.349584	1.21957	1.28519	0.34482	1.46477	2.09161	0.570737	1.10806	0.14179	1.24121	1.42363	0.848768	1.93813	0.990906	1.65317	1.47818	1.19809	-0.619056
A011959_42	Thyroid cancer_papillary (Pap)	0.30055	-0.631118	1.27973	1.5388	0.546049	-0.10611	-0.29063	-0.761701	0.0759836	0.458622	-1.39865	1.17371	-0.0499853	0.316496	1.5388	0.602916	0.754546	0.636709	0.936385	0.257893	1.13027	1.1813	1.94016	-0.118681	0.892082	1.09634	1.69454	0.5852	0.788704	0.926267	1.94042	1.32046	0.829115	0.69755	0.468768	0.92583	1.21046	0.609876	1.05379	0.270444	0.0954417	0.380933	0.820591	0.911982	1.32525	0.70976	1.84468	0.459353
A011959_27	Thyroid cancer_papillary (Pap)	-0.41793	-1.16456	-0.603572	1.13644	-0.0600374	-0.439284	0.616902	0.178834	-0.644498	-0.319305	1.83891	0.065465	0.851968	0.74815	1.13644	1.02899	0.89227	0.597409	0.968423	1.1713	1.7696	1.36167	1.61225	-0.566189	0.873951	0.825886	1.37085	0.825772	0.937964	0.673478	0.0692147	2.14772	0.671287	0.89618	0.732725	1.93799	0.500637	1.29639	1.2152	0.972588	1.52028	1.27855	0.921403	1.13928	0.78616	1.269	-0.11557	1.13258
A011959_54	Thyroid cancer_papillary (Pap)	0.839065	-0.431742	1.48717	1.23568	0.884671	0.479152	-0.422548	0.286227	0.482155	0.679302	0.59243	0.414077	-0.340466	-1.51622	1.23568	0.86699	0.834338	0.164516	0.34441	1.10918	1.22222	1.24283	0.783397	3.1762	0.37202	0.736005	0.780927	1.57147	1.53564	0.480489	-0.863151	1.4471	1.27493	0.821324	1.34062	1.50933	0.702591	1.48508	2.45556	1.14178	1.5544	0.947871	0.940843	0.904646	0.990681	0.373917	1.71175	1.53615
A011959_45	Thyroid cancer_papillary (Pap)	0.0234262	-0.166696	-0.172129	0.0603988	1.52156	0.524592	0.353714	-0.560484	1.41368	0.641483	-0.0316005	-0.897303	1.4242	1.20187	0.0603988	0.991644	0.852622	0.556065	1.21226	0.92993	1.0885	1.04575	0.696046	1.17201	0.849342	1.00332	-0.238983	2.79439	1.50892	-0.595891	0.328274	1.53517	1.66602	1.07254	1.145	1.90964	0.803779	1.45384	1.47749	-0.0444498	0.646372	0.530456	1.32105	1.27625	1.78975	1.05398	0.488437	-0.326879
A011959_25	Thyroid cancer_papillary (Pap)	-1.57753	-1.09936	-1.42454	1.27456	1.63791	0.725894	0.920803	0.206922	-0.00149602	0.152612	-1.39865	-0.0842307	1.24474	-0.534669	1.27456	0.473127	1.30259	0.156474	2.16009	1.63699	0.330762	1.3393	0.693549	-0.444006	0.545745	1.13806	0.0912828	1.01243	1.87774	-0.421715	-0.863151	0.775037	0.772411	0.309522	0.327796	0.872994	1.10513	2.47013	1.20142	-0.953621	0.553256	0.396387	1.4055	1.56303	1.17726	1.75362	-0.363522	-0.231707
A011959_49	Thyroid cancer_papillary (Pap)	0.212724	-0.484903	-0.222731	1.38666	0.47443	-0.285702	1.39649	1.24037	0.295968	0.86282	-0.203209	0.534523	0.968081	-1.51622	1.38666	0.262278	1.00251	0.245874	1.3329	3.01738	0.955318	1.00848	0.888161	-0.265603	0.566664	1.43511	1.83714	1.54811	1.70886	1.48799	0.79768	-1.30687	0.489666	0.792987	1.22497	-0.341674	0.269677	0.220432	1.73677	1.21695	1.80645	1.91057	0.0563111	1.82569	0.102214	0.85249	0.604353	1.99192
A011959_38	Thyroid cancer_papillary (Pap)	-1.33152	-0.940681	0.331309	0.231455	1.81792	0.159206	1.17908	0.348096	0.0958547	0.716462	-0.276431	-1.33439	1.68145	-0.818253	0.231455	1.0432	1.1	-0.391533	2.01859	1.00332	0.678535	0.730368	0.425038	0.123115	0.42604	0.974584	-0.0227568	0.891025	2.236	-0.78572	0.833152	1.50819	1.3825	1.04318	0.607804	0.622453	1.09093	1.56676	1.49973	-0.162471	-0.199537	-0.111088	1.07017	1.21476	1.70451	1.43579	-0.160174	-1.27708
A011959_43	Thyroid cancer_papillary (Pap)	-1.01952	-1.16902	1.65961	0.302	-0.446651	-0.215849	-0.205065	-0.0269791	0.645251	0.543966	0.697179	2.03957	-0.109035	0.493061	0.302	1.15768	0.613445	0.570591	0.0885587	0.443526	2.09365	1.51128	1.45893	-0.187978	1.22463	1.07904	1.19786	0.588292	-0.2418	1.36379	0.970641	-0.259589	0.79761	1.24513	1.2693	1.33215	0.399948	0.79415	-0.227998	0.774231	1.05848	0.946606	1.19993	1.18609	0.993914	1.23371	1.15978	2.07004
A011959_41	Thyroid cancer_papillary (Pap)	-1.19835	-0.952143	-0.147124	1.75051	0.609187	0.451764	0.386043	0.682164	-0.683815	0.641201	2.01364	-0.859928	-1.15917	-1.51622	1.75051	1.49374	1.14885	-0.167592	1.18602	2.22949	2.56469	1.60634	1.56254	-0.781186	1.11753	0.86807	1.18548	1.54055	0.584935	1.29447	1.61643	1.63094	0.858607	0.852069	1.25939	1.51717	-0.0382639	0.668916	-0.298893	1.0446	1.6167	1.51222	0.373773	1.53427	0.57411	1.32878	0.762283	2.29559
A011959_46	Thyroid cancer_papillary (Pap)	-0.281261	-0.0761366	1.15847	1.14011	0.169005	1.81156	-0.166555	1.09973	0.890798	0.700099	2.2315	0.360968	0.234815	1.7946	1.14011	0.727326	0.117312	1.60065	1.02515	1.92953	0.907997	0.749355	-0.292518	0.860755	0.798868	0.707316	1.67467	0.743855	0.941643	0.617591	-0.355234	1.18129	0.491103	-0.905715	0.396736	0.374609	0.0580922	1.02683	0.163071	1.01939	1.5919	1.81029	0.592378	0.631357	0.366583	0.760454	0.652973	2.048
A011959_50	Thyroid cancer_papillary (Pap)	-0.849629	0.0535745	-0.331469	0.645026	0.589077	0.532788	1.02998	0.595369	0.426693	-0.117368	1.41749	0.667671	0.431429	0.666269	0.645026	1.1843	0.153463	0.209707	0.116937	0.110162	2.81892	1.48886	0.583563	0.618675	1.15694	0.856581	1.72461	0.908771	1.01029	1.13373	0.0690366	0.859045	1.38672	0.793084	2.09094	1.67083	0.43101	1.65656	0.727794	1.52237	3.04457	1.18615	1.05182	0.343391	0.398041	1.67403	1.37714	1.65179
A011959_53	Thyroid cancer_papillary (Pap)	-0.965608	-1.26225	2.39617	0.873219	0.689532	0.588762	1.13178	0.547906	0.806809	0.446791	-0.278712	2.42178	0.136523	1.03641	0.873219	1.8707	0.742883	0.0307152	0.480788	1.79881	1.52047	1.62806	0.955427	3.2076	1.22265	1.04628	0.617191	1.96352	1.4779	0.918238	0.928077	1.02257	1.51228	0.818641	2.3021	1.47365	0.37488	1.54127	1.65648	1.555	1.43424	1.06146	1.15794	1.08232	0.947819	1.14478	1.65799	1.49938
[truncated: 40 more columns]

## Sheet: TMA-STAD-genes
Selected genes for Diffuse-high (H): average gene expression level in Diffuse is higher (log2 > 1.0, t-test P-value < 0.05) than both Intestinal subtype samples and normal stomach samples, while gene expression level in Intestinal is not significantly higher (P > 0.05, t-test) than normal stomach samples
Selected genes for Diffuse-low (L): average gene expression level in Diffuse is lower (log2 < -1.0, t-test P-value < 0.05) than both Intestinal subtype samples and normal stomach samples, while gene expression level in Intestinal is not significantly lower (P > 0.05, t-test) than normal stomach samples
Selected genes for Intestinal-high (H): average gene expression level in Intestinal is higher (log2 > 1.0, t-test P-value < 0.05) than both Diffuse subtype samples and normal stomach samples, while gene expression level in Diffuse is not significantly higher (P > 0.05, t-test) than normal stomach samples
Selected genes for Intestinal-low (L): average gene expression level in Intestinal is lower (log2 < -1.0, t-test P-value < 0.05) than both Diffuse subtype samples and normal stomach samples, while gene expression level in Diffuse is not significantly lower (P > 0.05, t-test) than normal stomach samples
Gene	EdgeSeq Z-score averagre among each subtype samples			Subtype-gene
	Diffuse (Dif)	Intestinal (Int)	Normal_ Stomach
ABCA9	0.521408	-0.139624	-0.350599	Diffuse-H
ALDH1A3	0.680736	-0.263904	-0.304104	Diffuse-H
BUB1B	0.528096	-0.18004	-0.28239	Diffuse-H
CCL19	0.487007	-0.237148	-0.126554	Diffuse-H
DCN	0.668624	-0.36619	-0.0973174	Diffuse-H
FLNA	0.627125	-0.178188	-0.40238	Diffuse-H
FLNC	0.490853	-0.206766	-0.188267	Diffuse-H
FLRT2	0.732015	-0.245565	-0.398953	Diffuse-H
FRZB	0.685068	-0.388357	-0.0749382	Diffuse-H
HSPB6	0.623171	-0.362767	-0.0502867	Diffuse-H
IGF1	0.486722	-0.134878	-0.318727	Diffuse-H
IGFBP4	0.782937	-0.264059	-0.42405	Diffuse-H
NR2F1	0.479232	-0.17816	-0.228442	Diffuse-H
SERPINF1	0.599908	-0.138693	-0.444705	Diffuse-H
SMYD1	0.541984	-0.204645	-0.252414	Diffuse-H
THBS4	0.588644	-0.137849	-0.433042	Diffuse-H
ACKR4	-0.577751	0.253475	0.202578	Diffuse-L
ALDOC	-0.634758	0.253149	0.27026	Diffuse-L
AREG	-0.579768	0.199907	0.305786	Diffuse-L
COL17A1	-0.507877	0.187415	0.244721	Diffuse-L
CTAG1B	-0.425652	0.0947971	0.322325	Diffuse-L
FGF22	-0.447132	0.197665	0.153962	Diffuse-L
OCLN	-0.776879	0.241576	0.459245	Diffuse-L
SLC7A11	-0.739623	0.198398	0.49669	Diffuse-L
ANLN	-0.285921	0.52408	-0.650126	Intestinal-H
AURKA	-0.372573	0.49235	-0.488454	Intestinal-H
BIRC5	-0.30803	0.491122	-0.562075	Intestinal-H
BUB1	-0.271272	0.522056	-0.66355	Intestinal-H
C19orf40	-0.295295	0.321845	-0.258419	Intestinal-H
CCDC103	-0.262189	0.318861	-0.291751	Intestinal-H
CCL20	-0.263689	0.31601	-0.28462	Intestinal-H
CDC25A	-0.247194	0.420504	-0.500721	Intestinal-H
CLDN3	-0.137918	0.414498	-0.617975	Intestinal-H
CXCL1	-0.368928	0.526724	-0.557446	Intestinal-H
CXCL3	-0.174617	0.430899	-0.605672	Intestinal-H
CXCL5	-0.241405	0.327445	-0.332361	Intestinal-H
DKK4	-0.254149	0.308044	-0.280848	Intestinal-H
ETV4	-0.326482	0.490437	-0.539078	Intestinal-H
H3F3C	-0.626453	0.501119	-0.206279	Intestinal-H
HELLS	-0.401096	0.497321	-0.464256	Intestinal-H
HEY1	-0.256131	0.338862	-0.336528	Intestinal-H
HMGA2	-0.270708	0.389247	-0.414221	Intestinal-H
ICAM1	-0.352753	0.57538	-0.668065	Intestinal-H
IDO1	-0.454927	0.405161	-0.227448	Intestinal-H
IFNG	-0.244636	0.371245	-0.411007	Intestinal-H
IL18BP	-0.332875	0.369757	-0.304395	Intestinal-H
IL23R	-0.252292	0.312287	-0.29102	Intestinal-H
KIR3DL3	-0.352095	0.364421	-0.271739	Intestinal-H
LCN2	-0.32897	0.314087	-0.2042	Intestinal-H
MDK	-0.292115	0.510671	-0.617597	Intestinal-H
MIA	-0.248795	0.22934	-0.138998	Intestinal-H
NUSAP1	-0.270046	0.513677	-0.649219	Intestinal-H
PAX8	-0.508574	0.43035	-0.211747	Intestinal-H
PLEK2	-0.303696	0.397917	-0.391732	Intestinal-H
POLE2	-0.279124	0.358201	-0.345879	Intestinal-H
RBBP8	-0.303148	0.526045	-0.633557	Intestinal-H
SLC10A1	-0.379289	0.32989	-0.174748	Intestinal-H
SLC5A1	-0.155936	0.341062	-0.458545	Intestinal-H
SMC4	-0.238705	0.43418	-0.53645	Intestinal-H
ZIC2	-0.260747	0.421069	-0.485838	Intestinal-H
CACNA2D2	0.169644	-0.3734	0.503289	Intestinal-L
CD200	0.536632	-0.439009	0.195039	Intestinal-L
COL4A5	0.245703	-0.507712	0.666632	Intestinal-L
DES	0.202398	-0.313592	0.352176	Intestinal-L
EGLN2	0.165778	-0.327167	0.420811	Intestinal-L
HIC1	0.407659	-0.406008	0.284651	Intestinal-L
KDM5D	0.290239	-0.405413	0.421673	Intestinal-L
TPO	0.261957	-0.364922	0.378728	Intestinal-L
ZBTB16	0.180538	-0.44167	0.61898	Intestinal-L

## Sheet: TMA-STAD-signature
	Subtype genes	Dif-H	Dif-H	Dif-H	Dif-H	Dif-H	Dif-H	Dif-H	Dif-H	Dif-H	Dif-H	Dif-H	Dif-H	Dif-H	Dif-H	Dif-H	Dif-H	Dif-L	Dif-L	Dif-L	Dif-L	Dif-L	Dif-L	Dif-L	Dif-L	Int-H	Int-H	Int-H	Int-H	Int-H	Int-H	Int-H	Int-H	Int-H	Int-H	Int-H	Int-H	Int-H	Int-H	Int-H	Int-H	Int-H	Int-H	Int-H	Int-H	Int-H	Int-H	Int-H	Int-H
Sample ID	Pathological subtype	ABCA9	ALDH1A3	BUB1B	CCL19	DCN	FLNA	FLNC	FLRT2	FRZB	HSPB6	IGF1	IGFBP4	NR2F1	SERPINF1	SMYD1	THBS4	ACKR4	ALDOC	AREG	COL17A1	CTAG1B	FGF22	OCLN	SLC7A11	ANLN	AURKA	BIRC5	BUB1	C19orf40	CCDC103	CCL20	CDC25A	CLDN3	CXCL1	CXCL3	CXCL5	DKK4	ETV4	H3F3C	HELLS	HEY1	HMGA2	ICAM1	IDO1	IFNG	IL18BP	IL23R	KIR3DL3
A011957_15	Gastric Ca Diffuse (Dif)	0.89431	1.73748	0.462094	1.11037	1.63329	3.16174	2.98919	1.54821	1.43262	2.71657	1.91228	2.2639	0.982882	1.73586	3.39266	2.1165	-0.219936	0.00944926	-0.190291	-1.68961	-1.04051	-0.0379219	-1.74597	-1.02657	-0.11149	-1.44339	-1.83926	-1.39207	-1.50876	0.254833	-1.55632	0.044396	-1.51036	-0.316022	-1.26786	-0.123804	-0.0767052	-0.450146	-0.264963	-1.6222	-0.218439	0.461381	-0.188021	0.0715913	0.115925	-0.82364	0.633392	-1.68611
A011957_43	Gastric Ca Diffuse (Dif)	2.32277	0.616276	0.59606	0.652992	2.58749	-0.241008	0.264867	2.54693	0.880413	1.29233	1.89376	1.44477	1.48408	2.28615	-0.514684	0.922562	-3.3947	-2.43451	0.234138	-1.68961	-1.04051	-2.6986	-3.17894	-0.69425	-3.40399	-1.7136	-2.60487	-0.707231	0.700658	-2.67478	-2.69079	-3.37166	-0.58487	-2.02482	-0.166196	-0.0344532	-2.2258	-2.7716	-2.88517	-0.0980397	-1.81904	0.607646	-2.53025	-2.62981	-2.91061	0.826719	-1.9251	-1.68611
A011957_25	Gastric Ca Diffuse (Dif)	1.18539	1.69326	-0.111438	1.13439	1.64844	2.36737	2.55834	1.831	1.43219	1.91181	1.18124	1.32841	1.03156	1.43242	3.42662	1.48001	-0.332568	0.225093	-0.619214	0.26546	-1.04051	-2.6986	-1.23784	-2.07245	-0.529253	-0.804322	-1.25278	-0.171335	0.0147375	-0.104246	-2.69079	0.0760523	0.598329	-0.0450716	-2.24518	-0.560294	-1.39541	-1.40306	-0.699946	-0.413313	0.844993	-0.480206	-1.36879	-0.0961916	-2.22074	-0.954002	0.0743927	-1.68611
A011957_56	Gastric Ca Diffuse (Dif)	1.44882	0.840488	0.812382	1.35131	1.78972	2.21871	1.81254	1.33279	1.41654	2.05121	1.35495	2.28908	1.43305	2.03243	-0.514684	1.01541	-0.0390305	0.268443	-0.819736	-1.68961	-1.04051	-2.6986	-1.38804	-2.07245	-3.40399	-0.620463	0.449722	-2.55055	0.137461	-0.136781	-2.69079	-1.06362	0.263586	-2.02482	-1.49294	-0.368795	-1.20059	-0.0853612	0.0504457	-0.657552	-1.81904	-1.8688	-2.13079	-0.130136	0.896497	-0.78404	0.808447	-1.68611
A011957_55	Gastric Ca Diffuse (Dif)	1.24237	1.72501	0.59084	0.913442	2.21372	0.871772	1.12934	2.13798	0.222949	1.66369	3.02861	2.68568	1.63928	2.53091	-0.514684	1.90017	-0.950713	-2.43451	-0.996144	-1.09244	-1.04051	0.231784	-1.0355	-0.796542	0.354402	-0.305576	0.007691	-0.0759388	0.57174	0.794219	0.13036	-0.181726	-0.441615	0.149007	-0.522708	0.0070372	-0.411203	-1.53056	0.244697	-0.115008	-1.81904	-0.279426	-0.0229581	-0.730905	-0.389757	0.727093	0.460529	0.673196
A011957_46	Gastric Ca Diffuse (Dif)	0.936841	1.06873	0.104817	1.98686	2.1258	2.10181	1.6028	2.01041	0.243411	2.32412	2.24163	2.15576	1.13022	1.97335	-0.514684	1.70817	-0.00137748	0.209069	-0.453832	-1.68961	-1.04051	0.122991	-3.17894	-0.308771	-1.21524	-0.897839	0.108356	-0.730067	0.0744477	-2.67478	0.139188	-0.527711	-0.759735	-1.93926	-1.37537	-1.55707	-0.0756108	-2.7716	-0.231878	-0.816645	0.855739	-1.8688	-1.18897	-0.637935	-0.329702	-0.319058	-1.9251	-1.68611
A011957_31	Gastric Ca Diffuse (Dif)	1.10782	0.490039	0.348636	1.42727	1.5548	0.774779	0.656237	1.89005	0.979259	1.56059	1.72089	1.70722	2.21494	1.75488	-0.514684	1.51849	-1.29578	-2.43451	0.451611	0.517011	-1.04051	-2.6986	-0.376701	-2.07245	-0.406653	-1.28662	0.41451	-0.849692	-2.6171	-1.27844	0.207709	0.481778	-0.617439	0.225334	0.460055	-0.93086	0.58775	0.739478	-0.813539	-0.755074	0.915777	-1.8688	-0.0143736	-0.803428	-0.238179	-0.835637	-1.9251	-1.68611
A011957_53	Gastric Ca Diffuse (Dif)	1.05379	1.30637	-1.45031	2.36755	1.46739	0.498842	-0.544798	1.62136	0.636605	0.783533	2.1072	1.88471	1.13507	1.78347	2.23816	1.98898	-0.0333839	0.447873	-0.378938	-0.0201205	-1.04051	-2.42032	-3.17894	-2.07245	-1.48352	-1.84058	-2.60487	-4.44923	0.636938	-0.505899	0.588747	-0.142328	-1.36847	-2.02482	-0.959204	-0.23224	-2.2258	-0.261168	-0.303934	-1.35133	-1.81904	-1.8688	0.133438	0.475687	0.14315	-1.13659	-0.577959	-1.68611
A011957_17	Gastric Ca Diffuse (Dif)	-0.0615631	1.41619	-1.45031	1.06962	1.49361	2.25653	2.57891	1.15254	0.662762	2.42121	1.16458	2.09097	1.30156	0.845715	3.49765	2.02609	0.194191	0.993211	0.196098	1.01974	-1.04051	-2.6986	-1.37639	-2.07245	-3.40399	-3.30873	-2.60487	-1.74556	-2.6171	-2.67478	-2.69079	0.123358	-3.10256	0.623447	-0.620656	-2.37998	-2.2258	-0.452218	-2.88517	-1.37317	-1.81904	-1.8688	-0.0513895	-2.62981	-2.91061	-1.19154	0.069236	-0.424269
A011957_9	Gastric Ca Diffuse (Dif)	1.00716	1.29603	0.842306	1.58872	1.25617	1.81797	1.43695	1.1213	0.912707	1.84782	1.07804	1.74193	1.33366	0.74994	2.64033	0.896478	0.423587	-1.36346	-1.45902	-0.259465	-1.04051	1.22206	-0.247009	-2.07245	0.107328	0.190339	-2.60487	-0.108729	0.610433	0.516998	-0.092838	0.648226	-0.214552	0.216122	-0.63944	-2.37998	0.532598	-0.400222	-0.172911	-0.350981	0.559195	-1.1108	-0.756646	0.0438794	0.122072	0.720501	1.27547	-1.68611
A011957_32	Gastric Ca Diffuse (Dif)	1.18876	1.0546	-1.45031	1.11477	2.02863	0.7359	0.197805	1.02863	0.744175	1.44934	1.59687	1.66485	1.34448	1.63523	1.5338	1.38447	-1.44151	-2.43451	-0.512283	-1.68961	1.08299	0.332832	-0.516264	-2.07245	-2.21668	-1.68341	-0.368336	-4.44923	0.0339558	-2.67478	-0.260215	-3.37166	-2.12079	-2.02482	-0.222743	-0.17338	0.00562336	-0.535485	-2.88517	-1.43403	-1.81904	-1.8688	-0.240259	-0.740267	-0.00499594	-0.284271	0.0296536	0.490281
A011957_49	Gastric Ca Diffuse (Dif)	2.1369	0.0547088	0.869077	-1.39008	1.00353	3.25393	3.17007	0.8071	1.75805	2.62952	0.426995	0.840275	1.27806	-0.292721	4.37785	1.24868	1.02558	0.703813	-1.69909	1.00127	-1.04051	1.12734	-3.17894	1.01477	-3.40399	-6.49936	-2.60487	-1.27154	-2.6171	0.409965	-2.69079	-3.37166	0.243666	-2.02482	-1.68351	-2.37998	0.653518	-2.7716	-2.88517	-6.10908	-1.81904	0.724731	-0.912497	-2.62981	-2.91061	-2.96254	-1.9251	-1.68611
A011957_36	Gastric Ca Diffuse (Dif)	0.803814	0.851511	-1.45031	0.767002	0.311767	2.21152	2.52102	1.11311	0.924176	2.21003	0.951269	1.13218	1.16054	-0.0381938	2.29763	1.56051	-2.19499	-0.0210553	0.248119	0.297198	-1.04051	0.712456	-3.17894	0.539963	-0.526157	-0.418078	-0.236895	-0.822719	1.27453	0.473702	0.591414	-0.169883	-3.10256	-0.281829	0.326342	-2.37998	-2.2258	0.43481	-2.88517	0.283644	-1.81904	-1.09098	0.0606731	0.659419	-1.17257	-2.96254	-1.9251	0.567867
A011957_52	Gastric Ca Diffuse (Dif)	0.96213	0.890897	0.448728	1.01727	1.14199	-0.12505	0.0212053	0.561846	1.22086	0.933687	1.58461	0.948718	0.608496	1.34259	-0.514684	1.85973	0.641837	-2.43451	-2.71817	-0.0699989	-1.04051	-0.418898	-0.587801	-0.245932	0.813263	0.400654	0.388701	0.844754	0.47193	0.754434	-0.0296432	-0.657575	-0.58808	-0.286312	-0.364965	-0.410393	0.874609	0.541002	0.226801	-0.0953703	-0.122436	0.353967	-0.735753	0.0945043	0.643336	0.152579	1.07942	0.88429
A011957_30	Gastric Ca Diffuse (Dif)	0.627093	0.0259311	1.05137	1.03415	0.761679	1.39014	1.24945	1.16627	0.33151	1.39347	0.0300074	-0.0286539	-0.149672	0.34493	0.797401	1.12242	-0.0459653	-1.18202	-1.92076	-1.68961	-1.04051	0.764201	-0.019311	-2.07245	0.155155	0.365034	0.716787	0.354979	-0.117783	0.850021	0.887978	0.637539	0.890169	-0.201124	1.53667	1.72306	0.895968	0.586342	0.104165	0.263622	0.0874918	-1.8688	-1.19218	-1.18953	0.553841	0.734508	0.880965	-1.68611
A011957_27	Gastric Ca Diffuse (Dif)	0.532062	0.813037	0.916075	0.712896	0.983483	0.985691	0.705693	1.06472	0.362649	1.42488	1.88679	1.33954	1.06451	0.993498	-0.514684	0.440135	-0.495617	-0.748328	0.21323	-1.68961	0.171639	0.861492	-0.874278	-0.856094	-0.0155692	-0.170759	0.651414	0.34954	0.625583	0.700655	-0.167039	-0.859339	0.570359	-0.0147141	-0.908221	0.291994	-0.0978286	-0.0152599	-0.194079	-0.347651	0.235109	-1.08556	-0.628272	-0.329574	0.66263	-0.326896	0.555876	0.387847
A011957_21	Gastric Ca Diffuse (Dif)	1.16916	0.596494	0.68598	1.1461	0.176902	-0.405292	-0.23249	1.459	-0.0341966	0.0951553	0.893256	0.97706	-0.244167	0.72471	-0.514684	1.27931	-0.995896	-2.43451	-1.11023	-1.68961	0.332189	-2.6986	0.600768	0.108282	-0.710135	-0.136515	-0.77256	-0.133404	-1.41428	-2.67478	-0.54285	-0.106027	1.72396	-0.493083	0.358221	-0.137974	0.284689	0.270456	-0.708867	-0.736506	0.991633	1.53764	-0.895366	-0.437078	-0.184754	1.02925	-0.0196584	-1.68611
A011957_41	Gastric Ca Diffuse (Dif)	1.02553	0.198301	1.22095	-0.368795	0.788808	0.902493	0.810428	0.59708	0.78098	0.792603	0.722823	0.673022	1.28678	0.297202	1.36538	0.316766	-0.0354858	-0.881533	-0.752908	-1.68961	-1.04051	0.691295	0.502056	-0.508561	-0.710115	-0.422646	0.71324	0.0493056	1.07184	0.935522	-2.69079	-0.581245	0.401626	-0.293756	0.207673	-0.386204	0.59908	0.370647	0.138948	-0.588528	-1.31824	0.512191	-0.317971	-0.652137	0.129987	0.673131	-0.344979	0.896009
A011957_51	Gastric Ca Diffuse (Dif)	1.35547	0.193142	0.979185	0.941591	1.44081	-0.137694	-0.86948	1.53778	1.29188	0.730612	1.12212	0.718268	1.39997	1.67103	-0.514684	1.32567	-0.348819	0.19573	-0.703081	1.23613	-0.300916	0.57475	-1.1963	-0.954188	0.153564	0.681658	1.12056	0.684644	0.637014	0.248676	-0.519843	0.695992	-0.047324	-1.49196	-0.759505	-0.836767	0.68479	0.693446	-0.217491	0.0728965	-0.381702	-1.8688	-0.34182	0.527849	0.741654	-0.72166	0.600858	1.23708
A011957_3	Gastric Ca Diffuse (Dif)	-0.137578	0.215054	-0.558067	-1.39008	0.381149	1.93059	2.74623	1.88704	0.762547	1.84082	0.444854	0.584698	0.301112	0.505014	3.61404	0.901524	0.0709299	-0.127112	0.896229	0.67014	-1.04051	0.195779	0.916369	-2.07245	0.619877	0.0140547	-0.495124	0.25331	-2.6171	-2.67478	0.2329	-0.217733	-0.618942	0.105939	-0.0690303	-1.20596	0.491901	-2.7716	-0.41885	0.173126	0.940768	0.151011	-1.2942	-0.863195	-1.30022	0.828555	-1.9251	0.609377
A011957_63	Gastric Ca Diffuse (Dif)	0.348981	1.22351	0.775957	-1.39008	1.22054	0.110133	0.16389	1.17676	2.25007	0.422124	-0.0142533	0.935327	1.03347	0.744921	-0.514684	0.251525	-1.42479	0.0941616	-1.00052	-1.68961	0.68566	-0.267418	0.0690131	-2.07245	-0.783554	-1.73296	0.170872	-0.811387	-2.6171	-1.0284	-0.671364	-1.03103	-1.06733	-1.95361	-0.729061	0.145613	-2.2258	-0.547026	-0.3246	-0.797146	0.174513	-1.79612	-0.478689	-2.62981	-1.4087	-0.244405	0.332089	-1.68611
A011957_57	Gastric Ca Diffuse (Dif)	0.56886	0.860579	0.935039	0.0862515	0.723806	0.700873	0.781201	0.132524	0.753733	0.930659	-0.0980487	0.914216	1.03495	0.766445	0.911213	1.28005	-2.26884	-0.043827	0.579058	-0.214433	0.55328	-0.101603	-0.548985	-0.743037	0.0774736	0.522771	0.547032	0.178429	-0.053117	-1.35713	-1.52888	0.27231	-0.24206	0.652768	2.01468	2.22922	-1.23075	-2.50016	0.142546	0.539965	0.605981	-0.240276	-0.0133682	-0.519896	-0.482343	0.26	0.023556	-0.0694836
A011957_44	Gastric Ca Diffuse (Dif)	1.55278	-0.0231668	1.13386	1.34494	1.24024	-0.0453285	0.0251692	1.72704	0.678664	0.647704	0.706749	0.132195	0.66208	0.917807	-0.514684	1.11319	0.621617	-2.43451	-1.06529	-0.885727	1.62537	1.35935	-0.845431	-0.840479	0.57675	1.09394	1.41301	0.736598	0.901777	1.24751	0.885538	0.831757	-0.78668	-0.324504	-0.486541	0.187923	1.22869	1.04478	0.653092	-0.632714	0.355824	0.465377	-0.430205	0.523102	1.2427	0.224018	1.45019	1.19293
A011957_5	Gastric Ca Diffuse (Dif)	-0.113346	0.99617	0.902388	1.17843	0.387481	-0.095211	0.102726	0.102293	2.69754	-0.521568	0.268745	0.874741	-0.242104	0.426477	-0.514684	0.0768358	-3.3947	-0.286683	0.176699	-1.68961	-1.04051	0.486507	-1.15065	1.10788	0.239234	0.408783	0.452014	-0.0856113	0.454749	0.399013	0.551111	-0.0823911	0.401364	1.07151	0.780293	-0.154203	-0.790813	1.02189	-0.199493	-3.05409	-0.702344	0.447922	0.690398	-0.659395	0.339451	-0.937434	-1.9251	0.328791
A011957_29	Gastric Ca Diffuse (Dif)	0.649797	0.797828	0.60776	0.609388	0.561011	0.709344	-0.0118229	0.364443	1.08267	-0.113733	-0.146666	0.834178	0.291625	0.779798	-0.514684	0.828259	-0.637681	-0.46806	-1.27671	-1.68961	0.91643	0.14529	0.258368	-0.355365	0.615896	0.571914	0.143625	0.230277	-0.128516	0.0130339	0.390506	0.239789	-0.00926443	0.870077	0.974709	1.45715	0.543215	0.21344	0.0393678	-0.291935	0.246798	0.362828	0.441319	-2.03834	0.593504	0.0578547	0.431197	0.609497
A011957_61	Gastric Ca Diffuse (Dif)	0.857031	1.42129	1.0321	0.104856	0.960861	0.165234	-0.0707308	-0.109539	0.187458	-0.00156052	-0.0885946	0.691557	1.12605	0.667866	0.610278	-1.18489	-0.4113	-0.458526	-0.676675	-1.17071	-1.04051	0.587546	-0.457013	0.145368	0.752954	0.374014	0.360067	0.512754	0.330878	0.524437	-0.225247	0.180826	-1.47572	-0.545351	-0.840458	-0.368729	0.566375	0.941176	0.15193	-0.0804358	0.54724	0.124897	-0.913669	-0.293042	0.396721	0.30229	0.523853	0.846286
A011957_19	Gastric Ca Diffuse (Dif)	0.894245	2.39124	-0.259275	-0.4281	0.835845	-0.162203	-0.490502	-0.270148	-0.411566	-1.00255	0.413444	0.748907	1.14869	0.511088	0.512605	0.0283932	0.0354044	-0.128105	0.13422	1.30356	-1.04051	-2.6986	-0.0573493	-0.873424	-0.847219	-1.38555	-2.60487	0.0173979	-1.15108	-0.364444	0.787592	-0.0707539	-0.0849929	-0.0117259	0.374696	-0.201011	-0.322742	-1.29882	0.083277	-0.346237	0.12186	0.317837	0.0986292	0.881701	-2.17166	-0.527657	-0.0904144	-0.624261
A011957_62	Gastric Ca Diffuse (Dif)	0.774409	1.34766	1.0565	-1.39008	-0.195714	-0.09362	-0.799917	0.0965389	-0.405331	-1.73585	-3.58747	-0.136525	-0.323111	0.789303	-0.514684	0.0450925	-3.3947	0.289448	-1.21372	-1.68961	-1.04051	-2.6986	-1.30665	0.766591	0.105363	-0.600183	-2.60487	-1.06142	-2.6171	-0.386237	0.396108	0.317913	1.3047	-2.02482	1.05231	2.24707	-2.2258	-2.7716	-1.26493	-1.19334	-1.81904	0.269353	0.902431	0.849516	0.389798	-2.96254	-1.37209	-1.68611
A011957_39	Gastric Ca Diffuse (Dif)	-0.488552	1.21621	1.09179	1.21171	0.184335	-0.332853	-0.249378	0.670411	-0.208343	0.154285	0.506565	0.915103	-1.76491	0.36164	-0.514684	0.909095	-0.142149	-0.151935	0.811214	0.2607	-0.847842	-0.381547	-0.0824567	-0.151691	0.181449	-0.285307	-1.34535	0.159644	0.160899	0.0379704	0.0683852	-0.247877	1.00725	-0.154092	0.424383	-0.0920167	-0.459826	-0.568783	-0.917386	0.509268	0.18278	0.0977474	-0.0197502	-0.0680676	-1.40574	-0.646733	-0.542185	-1.68611
A011957_7	Gastric Ca Diffuse (Dif)	0.423093	1.02668	0.676805	0.515156	0.616228	-0.0225484	-0.323429	0.603622	0.684926	0.270605	0.451855	0.400125	0.262251	-0.127006	-0.514684	-0.0413636	0.595119	0.63399	-0.90403	1.65366	2.14027	1.14377	-0.376217	-2.07245	-0.555599	0.088458	0.814623	-0.400793	1.34743	0.762	0.307881	-0.0496871	1.07013	0.0224898	-0.726687	-0.0465738	1.17696	0.804866	-0.354497	-0.696234	1.20896	0.175509	0.0886767	-1.7513	0.352486	-2.96254	0.656386	1.30954
A011957_47	Gastric Ca Diffuse (Dif)	-1.02228	-1.63793	1.12877	-1.39008	-1.08649	-0.287216	-0.697206	-1.59594	2.39903	-0.646751	-1.26294	0.416087	-0.756093	-1.45499	-0.514684	-1.77326	-1.72311	-0.139525	-0.425794	0.394624	-0.193992	-0.816982	-0.126633	0.1328	0.660084	1.43041	0.411854	1.04519	-0.0173863	0.352045	0.0661466	0.355461	0.622743	-1.52093	-0.862088	-0.879278	-2.2258	1.01737	-0.763175	0.706546	-0.33519	0.832266	-1.35085	-0.673342	-0.10907	-0.664509	-1.9251	0.399292
A011957_59	Gastric Ca Diffuse (Dif)	-3.07241	-1.97712	-1.45031	-0.175521	-1.21342	-1.22329	0.00307847	-1.04318	2.96634	-0.278076	-3.58747	-0.439848	-3.41904	-2.61844	-0.514684	-1.77326	-3.3947	-2.43451	0.312235	-1.2273	-1.04051	-2.6986	-1.41496	-0.0194528	1.22811	-0.575631	-0.0405443	-0.525739	-2.13535	-2.67478	1.01889	-3.37166	0.305403	0.218734	-0.363908	1.22681	-0.163158	-0.712611	-2.88517	-1.25016	0.181736	0.755673	-0.2926	0.9894	-1.70969	-0.852412	-1.9251	-1.68611
A011957_48	Gastric Ca Diffuse (Dif)	0.102287	-0.198918	1.43416	-0.0870896	-1.14469	-0.731511	-0.636729	-0.0797794	-0.471621	-0.718825	-0.166752	-1.17453	-0.637868	-0.581477	-0.514684	0.0741809	0.511383	0.159192	1.08114	-0.127803	-0.549124	0.750908	-0.60568	-0.570217	0.424582	0.530522	1.06494	0.918525	0.480811	0.980183	0.232584	0.860522	0.626187	1.60866	1.76001	1.34692	1.12228	0.786595	0.165269	1.06217	0.320522	0.00834469	0.190854	0.209843	0.858815	0.0184005	0.736884	1.15365
A011957_37	Gastric Ca Diffuse (Dif)	0.834719	0.351189	1.30561	-0.629048	-0.159026	-0.265818	0.610775	0.931129	0.483065	0.0760881	0.211909	-1.17928	0.508753	0.255066	-0.514684	0.350633	1.06508	-1.13886	-1.16796	-0.0417029	0.115034	1.01987	-0.565612	-2.07245	0.73079	0.707155	1.06245	0.451237	0.0326373	1.29389	0.790604	0.681243	0.4225	-0.0586601	-0.9219	0.0744783	1.32654	0.92239	0.568584	0.32331	1.51329	0.346558	-0.797319	-0.584806	1.85492	0.433585	1.08295	1.34811
A011957_50	Gastric Ca Diffuse (Dif)	0.465537	-0.422548	0.990157	1.40148	-0.810929	-0.142707	-0.67966	-0.32479	-0.788492	-0.89112	-0.568134	0.0294418	-0.151154	0.0221227	-0.514684	-0.60435	-0.229725	1.33374	-2.49468	-1.37518	-0.457053	0.227709	-1.11129	-0.79042	0.709653	1.51668	1.24134	1.25105	0.0441614	0.504674	0.0347391	0.716543	-1.33328	-0.380887	-0.47691	-0.150051	0.527576	0.718891	0.0305349	0.911611	-0.487665	0.646592	0.303893	0.270422	0.707546	0.22531	0.0931544	0.590985
A011957_23	Gastric Ca Diffuse (Dif)	-0.112274	-0.0873036	1.01786	0.0933737	-0.019894	-0.405291	-0.806226	-0.0780388	-1.00171	-0.781073	0.0837143	-0.597816	-0.576541	-0.107715	-0.514684	-0.493047	0.218901	-1.30233	0.412003	0.768393	-0.448849	-0.350009	1.04851	0.760108	0.962707	0.515455	0.0238907	0.752492	-0.30983	0.0245471	1.08889	1.0505	1.87374	0.363011	0.676727	-0.649717	0.326327	0.183808	-0.530922	0.343767	-0.0662737	0.118028	-0.157349	-0.231711	0.226903	0.277956	-0.0156073	-0.030495
A011957_60	Gastric Ca Diffuse (Dif)	-0.432303	0.477343	0.857233	1.43324	0.0113896	0.0968797	-1.08321	-0.192881	-0.267072	-1.35569	-0.641217	-0.451015	0.139392	0.0328284	-0.514684	-1.02806	0.30168	-1.3059	-1.75087	-0.766109	-1.04051	-0.680427	0.711814	0.207922	0.446482	-0.119017	-0.177904	0.426945	-0.677183	0.105362	2.0498	-0.413228	-0.170482	0.653297	1.67915	-0.690787	-1.11733	-0.682416	-0.567818	0.619231	0.285073	-0.0931285	1.83116	1.20846	0.285817	-0.114577	-0.150103	-0.327685
A011957_28	Gastric Ca Diffuse (Dif)	-0.186106	0.0185057	1.5045	0.227334	-0.0435301	0.129044	0.210311	0.614203	0.058425	-0.22165	0.018779	0.389931	-0.168177	0.0653763	-0.514684	-0.132859	0.32954	-2.43451	-0.559176	-0.231892	-1.04051	-0.715447	0.608041	0.992191	0.855518	0.598677	0.727853	0.917719	0.452454	0.864354	0.136365	1.05647	0.996024	-0.00246577	-1.21371	-0.333483	0.874367	0.537612	-0.0356528	-0.239566	-0.56293	0.291217	0.142791	-0.277839	0.661994	0.483024	0.976125	0.421058
A011957_33	Gastric Ca Diffuse (Dif)	-2.04645	2.36875	1.3887	-1.39008	-1.24878	1.26943	-0.325061	-1.29557	0.0657971	-1.01997	-0.717331	-0.568127	0.460508	-1.22096	1.36798	-1.77326	-0.0183993	1.09852	-0.490856	0.117572	0.967282	0.337065	-0.633083	-0.562733	0.981385	1.22736	0.155475	1.05798	-0.0613707	0.955964	-0.676529	-0.445444	1.22375	0.25153	-1.42439	-1.77473	-0.391516	0.222709	-1.08666	1.85128	-0.30172	1.93559	0.325261	-0.340414	0.238493	0.804974	-1.9251	0.424009
A011957_34	Gastric Ca Diffuse (Dif)	0.0572622	-0.00409997	1.53646	0.966843	-0.863458	-0.85912	-0.893464	-0.563643	-0.312964	-0.359228	0.343226	0.140416	-1.1959	-0.542257	1.4482	0.380772	-0.278995	-0.394239	-1.57676	-0.372764	1.11334	-0.30233	-0.0120283	-0.193703	0.538281	0.109718	-0.718422	0.298599	0.3984	-0.606559	0.284505	1.17582	0.184923	0.675194	1.73259	1.22522	-0.154749	0.190266	-0.275184	1.74206	-0.552193	-1.24573	-0.0553434	-0.434689	-0.0837273	1.12047	-0.502289	-1.68611
A011956_51	Gastric Ca Intestinal (Int)	0.682545	-0.164192	0.627607	0.012968	-0.498452	-0.37414	-0.51234	0.144635	-0.452973	-0.601455	-0.182307	-0.618206	0.0191414	-0.144085	-0.514684	0.285299	0.940506	-0.599061	-0.405609	-0.732925	-0.216772	0.726188	0.0405571	0.470675	0.854997	0.837183	0.726552	1.04355	0.606747	0.615983	0.675047	0.736688	0.544537	1.23532	0.537991	-0.192723	0.832766	0.563872	0.655189	1.11384	0.769776	0.929292	1.00692	1.83891	0.903528	0.773695	1.15608	0.932468
A011956_56	Gastric Ca Intestinal (Int)	-0.1217	-1.03382	-1.16429	-0.576454	-0.382994	-0.536179	-0.580704	-0.618594	-0.563419	-1.05429	-0.721318	-0.738493	-0.175266	0.0794875	0.774265	-1.02945	1.53419	0.955054	-0.626849	-0.187782	-1.04051	0.107939	0.157547	-0.233334	0.971463	1.406	0.411505	0.95116	0.130813	0.474891	1.44213	0.254314	0.372126	2.01143	2.25743	0.819823	0.537733	0.477408	0.863286	0.307628	0.813051	0.231262	1.38762	2.73568	0.449889	0.259192	0.0812424	0.572023
A011956_74	Gastric Ca Intestinal (Int)	0.669175	-0.0972107	0.48036	0.487512	-0.548122	-0.550115	-0.234788	0.281621	-0.0598301	-0.378755	0.301378	-1.15928	0.135166	-0.23668	-0.514684	-0.923242	1.15511	-0.307866	0.411454	0.476814	0.158206	1.14121	-0.389916	0.355663	0.868154	0.863839	0.921002	0.685633	1.07537	0.944461	1.04068	1.04401	0.490777	0.971297	0.673102	-0.0262335	1.25218	0.688285	0.5843	0.822301	0.671629	0.133421	1.44395	1.38939	1.30142	0.974115	1.09479	1.49393
A011956_70	Gastric Ca Intestinal (Int)	0.638237	-0.686578	0.587069	-0.0361431	-1.00649	-0.976717	-0.431824	0.171998	-0.731697	-1.07873	0.0951594	-1.81603	0.137788	-0.493177	-0.514684	-0.9848	1.00996	-1.01411	-1.00918	-0.50251	-0.391252	0.662845	-0.126655	-0.541583	0.890863	0.840325	0.889384	0.827899	1.16411	0.956494	0.788411	1.20512	0.875775	0.916981	0.749251	0.105411	1.00394	1.16393	0.942253	0.888994	1.17057	0.198034	0.345104	0.693059	1.00269	0.951767	1.41764	1.41259
A011956_66	Gastric Ca Intestinal (Int)	0.4383	-1.23919	0.44631	-0.208305	-0.922251	0.401288	0.0994136	0.470138	-0.0585479	-0.462414	-0.159862	-0.904142	0.568562	-0.198533	0.0579507	-0.795175	0.706803	0.166159	0.400971	2.17707	0.401331	0.728985	-0.00984389	0.813218	1.38746	0.767269	1.14024	0.916519	1.05947	1.20731	0.623796	1.19646	-0.865238	1.65262	1.22806	-0.0722676	1.13544	0.856473	0.863733	1.06822	0.927584	1.63177	2.3547	2.12048	1.24802	0.876814	1.16026	1.28146
A011956_78	Gastric Ca Intestinal (Int)	-1.30168	-1.6048	0.48506	-0.748014	-1.02522	-0.617675	-0.344958	-1.05496	-0.856286	-1.59181	-1.08559	-1.2314	-0.606097	-0.674163	-0.514684	-1.02792	0.131465	0.252941	0.334954	0.961224	-0.109692	0.317211	1.64752	0.915687	0.970332	0.267696	0.1925	1.04932	-0.236169	0.0482908	1.54889	0.690702	1.25362	1.18361	0.716419	1.97626	-0.134855	0.458966	0.452764	1.47771	0.19823	-0.309919	-0.249106	-0.0761718	-0.0110957	0.60664	0.289843	0.310665
A011956_54	Gastric Ca Intestinal (Int)	0.319792	-1.46508	1.11884	-0.945504	-1.65373	-1.12245	-0.114285	-0.212131	0.0371158	-0.483562	-0.0241951	-1.1479	0.29515	-0.863601	0.268257	-1.77326	0.851967	-0.303853	-0.520611	1.03341	0.195088	1.01108	0.524153	1.20655	1.35349	0.99074	0.954614	0.838473	1.04824	0.966489	0.609977	0.990498	0.51175	0.378655	-0.339635	0.0503785	1.31387	1.12451	0.475354	2.03631	0.888704	0.901692	0.233554	0.43708	0.887646	0.66594	1.01064	1.06526
A011956_23	Gastric Ca Intestinal (Int)	0.324856	0.123202	-1.45031	-1.39008	0.0728338	0.0134442	0.0560309	0.396592	0.283211	-0.247899	0.0462412	-0.0727357	0.892691	0.275479	-0.514684	0.2684	0.657631	0.863614	-0.241291	0.364558	1.12886	1.29132	-0.0993418	0.711309	0.858163	0.327948	0.865611	0.62982	1.26926	0.965865	0.343373	0.796852	0.361589	0.723355	0.385819	-0.220406	0.947562	0.856389	0.504408	1.65084	0.924126	1.07407	0.821119	0.226662	1.25927	0.264882	0.930095	1.57869
A011956_82	Gastric Ca Intestinal (Int)	-0.499106	-1.57786	0.156182	-0.325862	-0.804581	-1.66899	-0.474333	-1.20785	-1.11565	-1.11957	-0.849753	-1.02148	-0.908065	-0.774372	-0.514684	-1.33919	0.2758	1.04948	0.485067	0.46256	-1.04051	-0.14104	1.15776	-0.12802	1.13429	1.75893	0.446588	0.534982	0.358728	-0.217048	1.61125	0.587184	1.20677	0.789675	0.513719	-0.529039	0.0284282	0.682368	0.898336	0.00376569	0.266087	0.0469148	-0.497254	0.282249	0.00143903	0.220453	0.421212	0.307566
A011956_79	Gastric Ca Intestinal (Int)	0.401916	-0.409864	0.425008	0.684275	-0.21509	-0.232005	-0.0228518	-0.476258	-0.949849	-0.181286	-0.0235158	-0.531563	0.0720229	-0.145651	-0.254308	-0.0348754	0.629931	1.12415	0.227256	0.0230597	0.300456	0.0614732	0.506903	0.288815	0.650087	1.02562	0.679821	0.941718	0.618508	0.55414	0.562157	0.800478	0.607455	0.966883	0.355639	1.19222	0.231403	0.999672	1.55377	0.248976	0.79436	0.516177	0.435678	0.239909	0.343706	0.893409	0.800632	0.653879
A011956_75	Gastric Ca Intestinal (Int)	-0.13777	-0.508124	0.483732	-0.493726	-1.12574	-1.33583	-0.926027	-0.771951	-0.107664	-0.0490615	-0.498606	-0.241841	-0.054242	-1.11988	0.235689	-1.77326	0.277273	0.631061	-0.913481	0.325895	4.13358	0.130575	0.547776	1.26946	1.01449	1.10072	0.662983	1.57026	0.222804	0.290511	-0.247683	0.739946	0.102398	0.17211	0.473268	1.04403	0.887212	0.902564	0.122271	0.52796	0.273022	0.595918	0.0032545	0.0123927	0.300571	0.601066	0.794854	0.828148
A011956_52	Gastric Ca Intestinal (Int)	0.069326	0.0800052	0.143587	-0.341261	-0.124986	-0.551411	-0.688526	-0.0728846	-0.0663325	-0.336249	-0.360679	-0.948975	-0.129114	0.232036	0.169698	0.42327	0.427584	0.997432	-0.488951	-1.12907	-1.04051	1.04829	0.698041	0.0558018	0.650547	0.425558	0.672683	0.660304	0.667407	0.448052	0.290003	0.332919	0.435895	1.02043	0.853879	-0.0661969	1.16667	0.979863	0.449231	0.850672	0.97814	-1.24611	0.727906	0.207122	0.894615	0.767237	0.723369	0.75923
A011956_25	Gastric Ca Intestinal (Int)	-0.452205	-1.21636	0.416254	-0.905816	-1.7946	-1.71089	-1.36081	-0.781289	-0.398703	0.54439	-0.499448	-1.72833	0.186834	-0.87381	-0.514684	-1.40258	1.19537	-0.193054	-0.596292	0.120242	-0.730752	0.342807	1.16811	-0.14168	1.2317	1.02319	1.06921	1.22359	0.151186	0.670827	0.629704	0.782525	0.80742	0.143448	-0.47959	1.08813	0.679761	0.754426	0.711102	0.508124	0.495558	0.74477	-0.110881	0.0309849	0.626614	0.780398	1.05648	0.909965
A011956_69	Gastric Ca Intestinal (Int)	-0.0917364	-0.418091	0.463875	0.406979	-1.95755	0.804305	-0.202086	-0.751514	-0.822483	-0.826196	-0.410117	-1.30999	-0.162733	-1.12029	-0.514684	0.945753	0.557741	1.42405	1.08411	1.31284	-0.0621033	0.175158	-0.220905	0.662769	1.12645	0.672465	0.385877	0.847682	0.254275	0.143594	-0.285089	0.679714	-0.125605	1.2801	0.826668	-0.503613	0.804812	0.0602518	0.577309	0.915946	0.341414	-1.41976	0.897159	2.45021	0.444884	0.200635	0.559771	0.391237
A011956_44	Gastric Ca Intestinal (Int)	-0.215732	0.105108	-0.0409021	-0.318519	-0.140679	0.454924	-0.917578	0.0655998	0.0390077	-0.72692	-0.441798	-0.927136	0.470993	0.0837974	-0.514684	-0.465545	1.04753	-1.42348	0.534267	1.29719	-0.125895	0.670391	0.417729	1.00123	0.113811	0.020368	0.369432	0.619096	0.90531	0.5982	0.788454	0.306327	-0.569207	0.368549	1.85353	1.85974	0.706178	0.659417	0.456308	0.663189	0.292346	1.11253	1.23998	2.31867	1.01962	0.636712	0.318404	0.443789
A011956_65	Gastric Ca Intestinal (Int)	0.241705	0.746939	0.345288	-0.619334	-0.481116	1.07146	1.33363	-0.416309	-0.300451	0.293449	-0.63475	0.145416	0.335985	0.0858284	0.275074	1.56717	0.552407	0.349749	0.573047	-0.202659	0.309452	0.153664	-0.199862	0.200253	1.25528	0.649496	1.06502	1.13049	0.373693	0.971751	-0.026782	-0.0181147	0.404594	0.595186	-0.102003	1.89954	0.505816	0.094552	0.969872	0.836057	0.548506	1.97091	1.06542	1.69169	0.319886	0.601761	0.465031	0.924392
A011956_71	Gastric Ca Intestinal (Int)	0.925576	0.0330302	0.232032	0.77693	0.314561	0.335217	0.4676	0.338197	0.808934	0.806628	0.295628	-0.0139992	1.24318	0.108567	-0.225385	-0.47204	1.0732	-0.522604	-0.839623	0.944774	0.179578	0.857161	0.433794	0.428934	0.143742	0.546219	0.805078	-0.0352877	0.797923	0.867591	0.847058	0.496593	0.454224	0.717567	0.371612	1.24183	0.857898	0.749266	1.04647	0.0169997	0.741405	1.80374	0.105305	0.648684	2.10644	1.07582	1.03776	1.09432
A011956_81	Gastric Ca Intestinal (Int)	-0.270652	-0.282799	-1.45031	0.910918	-0.894004	-1.73892	-0.815656	-0.354532	-0.343679	-1.21089	0.0989107	-0.966933	-0.571579	-1.52069	-0.514684	-0.262998	0.569751	-0.409923	0.166973	-0.528674	0.192299	0.430548	0.313069	1.08377	0.439016	0.842973	0.386855	0.562056	0.333775	0.267815	0.29181	0.1385	1.25076	0.782066	1.10229	1.12852	-0.670145	0.830921	0.85343	0.745436	-1.59039	0.508008	0.757464	0.493548	-0.0708639	0.769733	-0.22115	-1.21245
A011956_17	Gastric Ca Intestinal (Int)	-1.28021	-3.42858	0.807127	-0.558981	-2.34158	-1.18246	-1.86376	-2.02621	-2.90164	-1.47652	-1.8053	-1.20097	-0.2939	-0.850658	-0.514684	-1.08692	0.155489	0.659756	0.369504	1.4256	-0.999181	-0.999068	0.388231	-0.140055	0.687931	1.09732	0.912924	1.30849	-0.0282824	-0.463755	-0.512447	1.27774	1.11575	0.850375	0.496416	-0.89301	-0.0551975	0.637627	1.43747	1.75237	-0.0388484	1.26595	0.536317	-0.0584419	0.377992	0.199612	-0.724547	-0.114903
A011956_84	Gastric Ca Intestinal (Int)	-0.0469746	-0.534986	0.820318	0.550177	-1.14238	-0.651883	-0.872805	-0.675603	-1.65348	-1.14605	-0.43235	-1.47727	-0.930407	-0.0617723	-0.0912689	-0.811805	-0.0572648	-0.448672	-0.0268214	0.742752	0.0357025	-0.518536	0.161755	1.26622	1.12341	0.560514	0.61326	1.09107	0.136129	0.144944	0.240406	0.448539	-0.166256	0.833771	1.39343	-0.384521	-0.0515583	0.218494	0.104379	0.362445	0.364692	0.379076	0.436751	1.65137	1.00273	0.305249	0.769381	0.673095
A011956_72	Gastric Ca Intestinal (Int)	-0.660045	-0.730279	-0.0618189	-0.566293	-2.23567	-0.293561	-1.48258	-1.19586	-1.23348	-1.32813	-0.615934	-2.43733	-1.13053	-2.30112	-0.514684	-1.12107	-0.403118	0.865008	3.44517	-0.0498546	-1.0232	0.288729	-0.470602	0.228771	0.543396	0.190049	-0.0300964	0.504501	0.273621	-0.0090669	0.147218	0.524404	1.26676	0.0129369	-0.609678	1.88909	1.25564	1.11959	0.709573	-0.463438	0.796578	1.63131	-0.0484201	-0.933089	-0.0795704	0.360872	0.545142	0.101303
A011956_27	Gastric Ca Intestinal (Int)	0.144508	-0.105271	0.531808	-0.260849	-0.147069	-0.550144	-0.54081	-0.158125	-0.166229	-0.732216	-0.335435	-0.627298	0.37929	-0.493908	0.235408	-1.23133	0.221497	-0.590204	-1.17337	0.528864	-1.04051	0.640142	0.156539	0.351906	0.269148	0.250901	0.676496	0.361415	0.708684	0.675749	0.627382	0.532878	0.897453	0.547778	1.09101	2.10942	0.816629	0.424467	0.490014	0.71745	0.764705	-1.25052	-0.523557	0.00593532	-0.00268443	0.308858	0.887107	1.1214
A011956_61	Gastric Ca Intestinal (Int)	-0.0792018	0.12977	0.280947	0.573662	-0.415886	-1.0821	-0.998485	-0.104608	-0.390451	-0.566575	-0.183331	-0.785128	0.733634	-0.0821353	-0.514684	-0.856448	-0.398227	0.0230616	-0.0328808	0.41361	-1.04051	0.213657	0.495231	-1.83643	0.121121	0.624678	0.295918	0.826032	0.681881	0.77378	0.529532	0.499903	0.526342	-0.217359	-0.326157	0.764969	0.92401	1.00682	0.403035	0.988931	-0.079483	0.812392	0.0233888	1.15983	0.311199	0.472148	0.341549	0.709577
A011956_77	Gastric Ca Intestinal (Int)	-0.223047	-0.0288418	-1.45031	-1.39008	-0.184674	0.694896	0.31402	-0.144445	-0.511182	-0.251663	-1.29058	-0.298823	-0.938288	0.0686653	-0.514684	0.405116	0.01892	0.50094	-0.0549632	0.606755	1.06228	-0.0472741	0.232911	-0.196336	0.650671	0.813871	0.925888	0.435882	0.588485	0.170157	0.270994	0.700287	0.586614	-0.285048	0.464056	1.53452	0.199202	0.14611	0.798273	1.06614	0.678765	1.03719	1.2389	0.457509	0.809716	0.325298	0.875702	-0.144612
A011956_9	Gastric Ca Intestinal (Int)	-0.818849	-0.754818	0.667575	-1.23352	-0.921211	-0.885024	-0.1047	-1.18136	-1.86917	-1.51969	-0.782159	-0.575697	-0.317904	-0.768778	0.516225	-0.144822	0.644026	1.60242	0.561746	-0.38049	0.227757	-0.793525	0.486485	1.06218	0.987892	0.606839	0.465721	1.07716	-0.125848	0.0615244	0.48738	0.592181	0.598224	1.24047	1.09802	-1.12788	-0.445795	0.560559	1.01278	0.450711	-0.192297	-0.0864886	0.157104	0.708556	0.294481	0.312834	-0.0164539	-0.121942
A011956_76	Gastric Ca Intestinal (Int)	0.103847	-0.435964	-0.656089	0.213509	-0.360278	-0.130298	-0.0732555	-0.484448	-0.144134	0.0566144	-0.168971	-1.00972	-0.0135964	-0.60015	0.0497673	-1.41293	0.394428	0.114537	-0.305197	-1.68961	0.426731	0.475092	0.0135828	0.127685	0.269635	1.49069	0.459504	0.151441	0.569193	0.489682	0.264423	0.455271	-0.26254	0.937592	1.00367	-0.413691	0.660018	0.608593	0.368716	-0.467851	1.12289	1.14823	-0.0978657	0.285365	0.877165	0.586817	0.38253	0.817657
A011956_63	Gastric Ca Intestinal (Int)	0.148111	-0.262564	0.42818	-0.349553	0.183296	-0.413041	-0.446393	-0.691015	-0.72806	-0.69208	-0.266156	-0.663708	0.158989	-0.344069	-0.514684	-0.936464	0.590735	0.413727	0.049246	1.05803	-1.04051	0.145986	0.383478	-0.160359	0.856737	0.766537	0.887824	0.642547	0.543324	0.652557	0.862086	0.76916	0.980809	0.17217	0.122862	0.746624	0.453118	0.276843	0.867693	0.806271	0.23479	-0.139445	-0.236467	-0.437341	0.246574	0.765126	0.775119	0.400017
A011956_73	Gastric Ca Intestinal (Int)	0.327188	0.309561	-0.256324	-0.456045	-0.264864	0.329226	0.377066	-0.867231	0.390434	0.0289964	-0.627615	-0.177318	0.515419	0.263086	0.665377	0.619282	0.351417	0.865336	0.405853	-0.627701	0.223554	-0.0363151	-1.38585	-1.07594	0.480435	0.0916239	0.595376	0.358408	0.516006	0.600856	0.145676	0.117797	0.121368	1.15178	0.874505	1.69573	0.594495	0.639092	0.582916	-0.211053	0.592831	1.07133	0.926477	-0.268669	1.64846	0.394001	0.844294	0.815595
A011956_60	Gastric Ca Intestinal (Int)	0.730922	0.65884	0.152506	0.0461183	0.838999	0.76489	0.145614	0.213491	0.364208	0.298932	0.502073	-0.278562	0.511944	0.309622	-0.514684	-0.0706068	0.558857	0.0316361	-1.0864	1.99525	0.554055	1.21062	0.297684	-0.255383	0.572676	0.737565	0.594606	0.497752	0.938008	0.896401	0.140754	0.639711	1.35999	0.561576	-0.455726	-0.119141	1.02831	0.651497	0.425937	0.627253	0.764078	1.28474	-0.402728	0.448518	0.766077	0.938314	0.881355	1.31502
A011956_58	Gastric Ca Intestinal (Int)	-0.106436	-0.852828	-1.37914	-0.742432	-1.54599	-1.55972	-0.742394	-1.07034	-0.315212	-2.01457	-0.79369	-0.147408	0.435856	-1.78381	-0.514684	-1.77326	-0.10758	0.479931	0.466955	0.412289	0.355488	0.774774	1.36343	1.211	0.916021	0.219406	0.529094	1.1031	0.655716	0.754338	0.280924	-0.174077	1.2344	0.510085	-0.227141	-0.388674	0.975469	1.11241	0.0946161	1.52508	0.971189	0.508237	0.124336	-0.136793	-0.0780342	0.49647	0.810121	-0.599078
A011956_7	Gastric Ca Intestinal (Int)	0.0572911	0.600453	0.682125	-0.950344	0.299821	-0.145415	-0.00518417	0.590456	-0.69118	-0.509093	-0.0697322	0.207099	1.02553	0.467441	0.526498	-0.792057	-0.175227	0.486291	0.925457	-1.68961	0.550936	0.567786	-0.521036	-0.0674041	0.423017	0.363223	0.729828	0.468325	-0.0291985	0.580576	0.887475	0.429593	1.04571	0.22745	0.143583	1.30857	0.58183	0.181048	0.543965	2.01334	0.366079	0.747608	0.415703	0.0766973	0.0184721	0.600353	0.436808	-0.0436146
A011956_19	Gastric Ca Intestinal (Int)	0.170468	-1.89925	-1.45031	-0.905264	-1.47621	-1.59064	-1.1018	-0.743952	-0.0151183	-0.592067	-0.800509	-1.09241	-0.548057	-1.88228	-0.514684	-0.0567737	0.613089	-0.0338635	1.9313	2.04601	1.40031	0.686089	1.05326	0.387881	0.857254	1.04794	1.09148	1.27051	0.473832	0.280834	0.285423	0.182526	1.26819	-0.108042	-0.0319078	0.499812	0.472899	0.639588	0.306097	0.81221	-1.81904	0.332948	-0.547989	0.0261768	-0.212205	0.939391	-0.401766	0.718496
A011956_83	Gastric Ca Intestinal (Int)	0.797447	0.49396	-1.45031	-1.24121	1.171	0.264771	0.510962	0.727592	-0.135719	0.422349	1.10076	0.440857	0.994287	1.01398	-0.514684	-0.408859	0.750222	-0.0633958	-0.247799	-0.000555112	0.161306	0.340353	0.7032	-0.0175394	0.271307	0.170804	0.771598	0.203673	0.697133	0.739203	0.594603	0.34687	0.307236	1.10157	0.792928	-0.168609	0.694043	0.653975	0.804674	-0.0631426	0.419547	0.26354	0.276272	0.23067	0.50794	0.991111	1.00721	1.16768
A011956_48	Gastric Ca Intestinal (Int)	0.337595	0.623478	0.224306	1.41823	1.0923	-0.0630231	-0.35145	0.86664	0.124686	0.101687	0.920515	0.525761	-0.203268	0.95506	-0.434217	0.596052	0.30141	0.315628	-0.276317	0.0833824	0.535571	-0.470523	0.278801	-0.0319685	0.508135	0.628311	0.500934	1.27621	-0.272394	0.333046	0.149019	-0.0544828	-0.126225	0.275122	-0.371602	-0.577447	-0.110803	0.708803	0.73371	0.15938	0.307207	0.613332	0.7629	0.344068	0.144616	0.850253	0.56576	0.117379
A011956_3	Gastric Ca Intestinal (Int)	-0.732026	-0.925435	0.00590048	-0.511012	-1.90838	-0.962687	-0.792664	-1.42344	-0.444863	-0.705076	-0.735425	-0.797547	-0.0977876	-1.167	0.224963	-1.2574	-0.0242464	0.928272	0.206544	-0.477627	-0.921234	0.201526	0.64164	0.0873908	0.235168	0.336893	0.181236	-0.0656597	0.673826	0.824	0.327583	0.490759	2.02587	0.0427865	-0.861842	0.757716	-0.40459	1.24009	0.773831	0.493961	0.258643	0.519264	0.067666	-0.306855	-0.0165048	0.302944	-0.320246	-0.562572
A011956_11	Gastric Ca Intestinal (Int)	0.555998	0.466214	0.125206	0.881614	0.224527	1.27214	1.13434	-0.50471	-0.241481	0.351444	0.320621	0.381522	-0.525493	0.337325	0.162252	1.33592	0.355485	0.0197456	0.129014	0.324344	0.0537557	-0.519784	0.0474707	-0.054319	0.697154	0.622208	0.707574	0.555748	0.0434361	0.106156	1.56268	0.518643	0.313843	1.78004	1.0236	-0.63654	-0.0170003	-0.41479	1.09287	0.366238	0.105641	0.714401	2.09527	2.10125	0.0923117	0.960045	-0.185914	0.437581
A011956_5	Gastric Ca Intestinal (Int)	-0.676466	-0.125174	0.314069	-0.596675	-0.26618	-0.341681	-0.341636	-1.28369	-1.45366	-1.19597	-1.10274	-0.0872037	-0.333062	-0.228791	-0.0470092	-0.981127	1.26738	0.580406	2.21102	-0.208548	-1.04051	-1.25534	0.747993	0.962763	0.73546	0.219717	0.163554	0.886907	-0.362952	-0.124354	-0.539606	0.199557	-1.07541	1.65935	1.14917	-0.204732	-0.403477	-0.333517	0.894751	0.400651	0.779041	0.615019	1.91278	2.4246	0.29651	0.101844	-0.502406	-0.0717608
A011956_31	Gastric Ca Intestinal (Int)	-1.22489	-2.15091	0.422898	-0.58428	-1.26828	-0.400217	-2.51889	-2.49998	-1.77432	-2.07351	-0.963323	-1.43088	-0.860642	-1.4145	-0.0515099	-0.343482	0.4641	0.427285	1.35559	0.88491	-1.04051	-1.51485	0.531391	0.764386	0.508483	0.220955	-0.129744	0.622771	-0.262334	-0.574134	-0.201637	0.71861	-1.86695	0.150842	0.576785	1.0815	1.73072	0.490181	0.439619	1.3381	-0.665153	1.88468	1.32351	0.729879	-0.479534	-0.032397	-0.815471	-1.18484
A011956_43	Gastric Ca Intestinal (Int)	-0.217191	0.0940708	-0.198701	-0.262646	0.0463813	0.882315	0.8712	-0.173759	-0.273224	0.166075	-0.156468	0.32636	0.385025	0.428763	1.24603	1.47885	0.607792	0.450644	1.75301	-0.174759	0.286894	0.616581	0.303986	0.297003	0.435449	-0.00904758	0.298148	0.0589529	0.5607	0.74573	0.148915	0.288104	0.234908	1.29539	0.565854	-0.0214404	0.619371	0.196267	0.868731	-0.231068	1.45844	0.0579511	1.88224	0.317547	0.490843	0.687802	0.705965	0.537221
A011956_86	Gastric Ca Intestinal (Int)	-0.871516	-1.6069	0.571107	-0.505727	-0.441759	-0.490475	-0.145403	-0.420031	-1.08161	-1.11372	-0.923598	-0.430564	-0.892757	-0.840443	0.131703	-1.02318	0.0237593	0.317225	1.78047	0.478643	-0.474702	-0.390459	0.891753	1.19984	0.532025	0.567121	0.35032	0.495222	0.0727146	0.100733	-0.221262	0.355312	1.1715	0.768124	0.741868	-0.059908	0.946177	0.871875	-0.310069	-0.146126	0.0989706	-0.274088	-0.254677	0.110387	0.335414	-0.113781	0.400049	0.179755
A011956_68	Gastric Ca Intestinal (Int)	0.34427	0.227372	-1.45031	1.42044	0.691597	0.605899	0.96203	0.667465	-0.169887	1.17774	1.37237	1.48044	-0.100467	0.596749	-0.514684	1.20214	0.150597	-0.4578	-0.0198271	0.397868	1.46463	0.42005	0.374806	-1.01991	0.327256	-0.0131225	0.0287489	0.358668	0.826198	-0.134088	0.575201	0.440202	1.3004	0.302804	0.502838	0.776012	0.785854	0.741366	0.125813	0.949208	0.519676	0.516709	-0.520465	-2.62981	0.292904	0.347553	0.441753	1.26759
A011956_53	Gastric Ca Intestinal (Int)	-0.177141	-1.32484	0.81168	0.308141	-1.12553	-0.198243	-0.505608	-0.275149	-0.373701	0.115675	-0.455064	-0.600094	-0.00839594	1.12811	-0.514684	0.485253	-0.115869	1.06378	-1.46099	-1.26509	2.33822	0.503778	-0.641216	-0.0561663	0.973291	1.27334	0.498813	1.22413	0.817882	0.255169	0.0982409	0.962276	0.155423	-0.620996	-2.18969	-0.513724	0.455744	0.98867	0.129391	1.41838	0.812297	2.14587	0.873082	0.764646	0.707661	0.812269	0.273172	0.81297
A011956_64	Gastric Ca Intestinal (Int)	0.368923	0.923528	0.0298219	0.191834	0.386324	0.0897395	-0.389754	0.531544	-0.413156	-0.099671	0.0243412	0.481987	0.122489	0.54512	0.309011	1.12951	-0.34236	0.950919	-0.402189	0.659481	1.48932	0.2216	-0.0928175	-0.484703	0.246678	0.193065	0.29205	0.203108	0.575176	0.210185	0.786876	0.583048	1.10882	0.724038	0.818253	-0.456786	0.514893	0.51599	0.770476	0.020895	0.856146	-0.980283	0.209309	-0.454236	0.230638	0.310296	0.266891	0.632697
A011956_46	Gastric Ca Intestinal (Int)	-3.07241	1.28658	-1.45031	-1.39008	1.04432	1.03785	0.457983	1.27981	0.221886	-0.164392	0.985303	0.661307	0.195035	1.66095	-0.514684	0.743913	-0.90544	0.320938	0.250057	0.613159	0.770525	-0.316344	0.238808	-1.06219	0.219719	-0.10339	0.397245	0.0284886	0.0427475	0.169696	0.258793	-0.852705	1.06438	-0.146844	0.844538	2.42579	0.61173	0.0996931	0.148213	-0.388699	0.519253	-1.8688	1.31092	0.387351	-0.26203	0.968804	0.208823	-0.0893816
A011956_37	Gastric Ca Intestinal (Int)	-1.55948	-2.51154	0.697291	-1.39008	-3.00295	-2.36403	-1.58992	-1.64348	-0.97424	-0.933852	-1.00946	-0.35466	-1.45761	-2.21573	-0.514684	-0.681481	-0.208603	-0.125887	-0.833119	-0.300786	-0.191194	-0.0246704	1.3289	-0.740564	0.859149	1.57378	0.68155	0.935809	1.69998	0.806183	-0.880289	0.514603	0.370231	-0.859273	-0.918538	-0.678727	-0.00451111	0.758639	-0.769154	1.17488	-0.174656	-0.0313336	-1.12804	-0.635591	-0.403162	0.167195	0.0561526	-0.0412448
A011956_90	Gastric Ca Intestinal (Int)	-0.116179	0.0750645	1.3434	0.137632	-0.822249	-1.42791	-1.66701	-0.471586	-0.771692	-1.68142	-0.615711	-0.481091	-0.222527	-0.680869	0.181208	-0.588008	1.63195	-0.433942	-0.433312	1.23817	0.784244	-1.35823	0.478158	0.585861	0.143783	0.463046	0.317939	0.619748	-0.347267	0.173679	1.78556	0.790962	-0.753024	0.89364	2.76423	-0.44565	-1.28021	-1.14008	-1.0668	1.37585	-0.200802	0.953	1.77525	1.56211	0.697683	-0.0440552	0.109116	0.23307
A011956_67	Gastric Ca Intestinal (Int)	0.607513	0.0956435	-1.45031	-1.24825	1.65165	1.01868	1.15052	1.82342	0.260196	0.650847	0.7945	1.06237	-1.20274	1.76634	-0.514684	-1.77326	0.583381	0.438976	-1.30764	-0.943973	0.382111	0.836428	-0.417969	-1.04438	-0.0905167	-0.17423	0.633982	0.855173	0.333747	0.512773	-0.585161	0.885928	0.521206	-0.67388	0.149502	1.17728	0.996263	0.81682	0.668377	-0.312055	-1.2322	1.00793	-0.276399	0.494087	0.280621	0.685549	1.38528	0.829583
A011956_45	Gastric Ca Intestinal (Int)	-1.02782	-1.12458	-1.45031	-1.39008	-1.29166	-1.55406	-0.130068	-0.440227	-0.0479199	-0.744014	-0.50644	-1.4965	-0.231704	-1.57912	-0.514684	-0.169783	-0.020658	1.13756	0.82712	0.146616	1.31101	0.811552	0.987384	1.21275	-0.45873	0.27121	0.626446	-0.466214	0.0498493	0.39427	0.657545	0.399886	1.07163	-0.285781	-0.381244	0.554577	0.345574	0.154558	-0.10269	-0.745047	-1.81904	-0.803098	0.0737207	-0.352938	0.15292	0.26886	0.501831	-0.198122
A011956_47	Gastric Ca Intestinal (Int)	0.543328	0.438955	-0.0733271	-1.39008	0.614843	-0.102459	0.12735	0.457641	-0.117543	-0.033056	0.425866	0.511777	0.356587	0.834638	-0.514684	0.125764	-0.297857	0.333379	-0.347118	0.027524	0.155693	0.0309115	0.334777	0.0604077	0.754514	0.984738	0.46303	0.367252	0.686933	0.606112	-0.466502	-0.0871015	1.27734	0.735589	-0.277235	-0.419862	0.175404	1.13005	0.629482	0.52379	0.0634883	0.389127	-1.40185	-0.400344	0.397275	0.371814	-0.168203	0.887535
A011956_55	Gastric Ca Intestinal (Int)	-0.841838	-2.71038	0.12333	-1.39008	-2.14268	0.117066	-0.711351	-0.670811	-0.850881	-0.387822	-0.757237	-0.829441	-0.449629	-1.40637	0.23966	-0.916788	-0.13517	1.19931	-0.799188	-0.471151	-1.04051	-0.0118977	0.547258	1.04714	0.941528	0.308229	0.25186	0.867587	0.699215	0.301057	-0.477653	0.06368	0.411043	-0.222458	-0.869942	-0.595734	-0.0887716	0.82523	0.647842	-0.120442	0.593292	-0.223557	0.299581	0.0152398	0.237795	-0.107906	0.194176	0.798743
A011956_50	Gastric Ca Intestinal (Int)	0.459519	0.656737	-1.45031	-0.212902	0.514165	-0.246058	-0.487545	1.46016	0.72406	-0.187644	0.843593	0.227006	0.806154	0.656766	-0.514684	0.151887	0.401845	0.685508	-0.221855	-1.68961	0.990839	0.925204	0.0654615	0.217591	-0.148996	0.309226	0.489083	0.183702	0.0161746	0.868153	0.424754	0.0663033	-0.449261	-0.0426035	-0.166371	-0.643483	0.544216	0.561957	0.713749	0.126839	1.19882	0.735666	1.60312	-0.0993733	0.3204	1.14028	0.857721	1.47543
A011956_57	Gastric Ca Intestinal (Int)	0.11523	1.22607	-1.45031	1.32986	-0.047272	0.0457469	-0.140517	0.619647	0.0529591	0.252566	0.209128	0.765191	0.901786	0.227835	-0.514684	0.391593	-0.333306	1.01258	0.102158	0.326557	0.174326	0.396987	1.1194	0.751284	-0.246317	0.375974	0.0358957	-0.216253	0.168497	0.556105	-0.0478342	0.176635	-0.244785	0.754749	1.01589	-0.93363	0.589184	0.384985	0.371983	0.547706	0.637294	-0.0134142	0.559878	-0.0710103	0.781722	0.266761	0.204168	0.353856
A011956_33	Gastric Ca Intestinal (Int)	-0.834382	0.77126	0.621805	-1.39008	-0.129352	0.645576	0.199609	-0.304111	0.109307	-0.282209	-0.898077	-0.0870172	0.0994879	-0.057537	-0.514684	0.722337	-0.671408	0.370702	-0.916476	-0.360584	-1.04051	-0.618341	0.288931	0.122729	0.453925	0.371297	0.0985286	0.70812	0.332216	-0.453134	0.694116	0.381571	0.702667	-0.14856	-0.316393	0.00959215	0.116102	0.579692	1.09523	-0.157179	-0.310682	0.967143	0.619072	0.514349	-0.86406	0.53893	-0.738206	-0.63895
A011956_49	Gastric Ca Intestinal (Int)	-0.559105	-0.526056	0.336209	0.423879	-0.510408	-0.804913	-0.498979	-0.92673	-0.355205	-0.157418	0.050765	-0.473947	-0.451341	-0.288937	-0.514684	-0.458693	-0.781343	0.430843	0.271072	0.872964	-0.730625	-1.51866	0.772023	0.519458	0.599479	0.802577	0.242565	1.35454	-0.175992	0.019369	-0.144385	0.472849	0.560366	0.243238	-0.724448	-1.13455	-1.16271	0.946033	1.09803	0.126708	0.0684503	1.34628	-0.342558	-0.35842	-0.684937	0.403249	0.17565	-0.959774
A011956_13	Gastric Ca Intestinal (Int)	0.872224	0.559292	-1.45031	0.10005	-0.178178	-0.537984	0.123791	-0.435249	0.215324	-0.0348501	0.101228	-0.798042	-1.43688	-0.841298	-0.514684	0.436552	0.330981	-0.135146	-0.282683	0.12166	2.01929	1.19619	0.166011	-0.0732303	-0.309177	0.310008	0.879184	-0.500264	1.25558	0.583954	0.730318	0.420366	-0.436508	-2.02482	0.54571	0.557728	0.602591	0.308035	0.201206	0.406377	0.608149	-1.8688	-0.908771	0.348359	0.731783	0.844843	0.818737	0.865771
A011956_21	Gastric Ca Intestinal (Int)	-3.07241	-1.07909	-1.45031	1.23931	-0.667031	0.292586	-1.12833	-0.571612	-0.513265	-1.23949	-0.541684	0.0172588	-0.335227	-0.12181	-0.514684	0.158784	-0.755841	0.335548	1.1207	0.812162	-1.04051	0.128294	0.0867514	-0.0797498	0.241358	0.285192	-0.125123	0.302878	-2.34663	-2.67478	0.268196	-0.613898	0.480092	1.35834	1.10873	-0.436251	-0.643506	-0.78084	0.276353	0.162731	-1.81904	0.0947329	2.3123	2.37418	0.393218	-0.394789	-1.9251	0.356494
A011956_59	Gastric Ca Intestinal (Int)	0.313374	1.34708	-1.45031	-1.39008	0.228685	0.416835	0.115887	-0.82626	-0.472372	-0.275719	0.273525	0.799378	-0.0247403	0.112595	-0.514684	1.90922	-1.70715	-1.06557	1.34478	-0.552666	-1.04051	0.44717	0.953973	1.01738	0.400635	-0.224407	-0.0259088	-0.364377	-0.496948	0.235444	-0.187856	0.391999	-0.208777	1.07767	1.28385	-0.735013	0.506808	-0.615123	-0.119568	-0.590088	0.787226	0.00874359	-0.671089	-0.412486	-0.900903	-2.96254	0.044832	-0.0775374
A011956_29	Gastric Ca Intestinal (Int)	0.685086	0.924262	-1.45031	-1.39008	1.31975	1.29085	-0.0327114	0.57326	0.00341599	-0.129084	0.83733	0.997993	-3.41904	2.08379	-0.514684	0.296241	0.292634	0.144086	0.622756	0.0565397	0.577075	0.584893	-0.915567	0.712131	-0.116367	-0.508387	-0.267894	-1.03504	-0.226093	0.586307	0.154701	-0.143216	0.177532	1.00925	0.597958	1.50293	-2.2258	-0.0137577	-0.190096	-0.535265	1.49946	0.0534943	2.97792	0.851951	0.365261	0.0906407	-1.9251	0.250458
A011956_88	Gastric Ca Intestinal (Int)	-1.65566	-1.30287	0.427584	-1.39008	0.0103759	0.458179	0.0782745	-1.07845	-1.55576	-0.171032	-0.946706	0.268737	-1.20372	-0.0104365	-0.514684	0.522769	-0.206304	0.265067	1.9909	0.24229	-1.04051	-0.751436	0.107937	0.455994	0.759603	-0.109296	0.143208	0.490926	-2.6171	-1.55684	-0.7131	0.269282	0.418404	1.61988	1.87267	0.546187	-1.49623	-1.26931	-0.922949	0.138401	-0.47722	0.638885	1.40648	-0.675526	-0.860197	-0.512968	-1.9251	-0.938059
A011956_87	Gastric Ca Intestinal (Int)	0.312476	1.29793	0.447644	1.56429	1.99338	1.29841	1.51323	0.787693	0.360406	1.9907	2.80717	3.2122	-0.452033	2.57408	-0.514684	1.56807	-0.36805	-2.43451	0.991977	-0.421717	-1.04051	0.371095	-3.17894	0.0265808	-1.24215	-0.708734	0.660062	-1.35757	0.588633	0.0452631	0.321004	-0.410079	-0.905967	-2.02482	-0.0838211	-0.111577	-2.2258	-0.211625	-0.318475	-0.151534	0.273587	-1.8688	1.77354	-2.62981	0.405122	-2.96254	-0.0941352	-1.68611
A011956_39	Gastric Ca Intestinal (Int)	0.250882	-0.108675	0.361057	0.47484	0.312252	1.69807	1.77207	0.177857	0.11621	0.0731026	0.241379	0.300476	0.520961	-0.459493	1.81006	2.3283	-0.13748	0.796934	-0.957127	-0.0479076	-0.302468	-0.700586	0.410385	-0.196791	0.45574	-0.0303868	-0.0298956	0.157559	0.0612109	-0.210899	0.157255	0.0613998	-0.892553	0.634139	0.519293	1.09486	0.21348	0.59727	0.63683	0.690988	0.998471	0.917519	1.36557	-0.249386	0.369954	0.419068	0.504605	0.217255
A011956_41	Gastric Ca Intestinal (Int)	0.325894	0.904691	-1.45031	0.654709	0.510848	0.462768	0.620192	0.402734	-1.16036	1.11054	1.33971	1.51676	0.359037	0.979797	-0.514684	0.889269	0.676482	0.302538	0.387906	-0.254617	-0.96645	-0.389862	-0.346592	-0.10179	0.670187	0.0717956	0.134063	0.473455	-0.15316	-0.275008	0.610753	-0.535648	0.367078	1.23034	0.844463	0.627171	-1.12309	0.38037	1.59164	0.762771	0.629424	0.878834	1.32293	1.09131	-0.845146	0.208122	-0.485443	-0.528812
A011956_85	Gastric Ca Intestinal (Int)	1.47611	1.57813	-1.45031	1.88774	0.91454	0.538434	1.21372	0.150448	0.271812	1.01089	1.5882	1.88602	-3.41904	1.33749	-0.514684	1.18205	-0.40162	-0.28041	1.31291	1.07526	1.40004	1.09478	-0.478018	0.369287	-0.340207	-0.236754	-0.116889	-1.40636	0.452728	0.304725	0.884208	0.487642	-0.374983	0.595823	1.19261	0.444488	0.552877	0.150462	0.547057	-0.0299776	1.22598	-1.8688	1.55559	-0.334264	0.791192	-0.760947	-0.237627	1.16993
A011956_89	Gastric Ca Intestinal (Int)	-0.751745	1.5667	-0.68183	0.122702	0.540696	0.683706	0.413212	1.09592	1.38976	0.117987	-0.53223	0.901371	-0.153386	0.556225	-0.514684	0.1898	-0.204167	0.360637	0.589867	-0.205343	1.14919	1.0402	-0.0967731	-2.07245	-0.150117	0.0409366	0.886846	0.49882	0.501336	0.549227	-2.69079	0.566282	1.1299	0.162805	-1.18647	0.157083	0.404532	0.940112	-0.513287	-0.547529	-0.363561	1.22541	-0.000564304	0.152184	1.04372	0.892489	1.08414	-1.68611
A011836_37	Normal_Stomach	0.243752	0.245625	0.830815	0.0177131	0.585942	0.79487	1.72995	0.0672914	0.309027	1.35809	0.269854	0.459701	0.337362	0.307931	-0.411352	-0.422797	-0.0403024	-0.703065	0.780066	-1.68961	-1.04051	-0.67404	0.822964	-1.06357	-0.615263	-0.314899	0.139497	-1.46774	0.095267	-0.689356	-0.808568	0.172268	-0.884777	-0.303279	-1.10358	-0.433101	0.174286	-0.235602	0.551868	-1.85056	0.483945	-1.8688	-0.12186	-0.489039	-0.144901	0.294605	-0.288324	0.216195
A011956_8	Normal_Stomach	1.28867	-0.0290784	-0.0252048	0.325663	0.616722	0.597604	0.848958	0.848622	2.08026	0.952146	0.230519	0.0279959	1.85453	0.351624	-0.514684	0.371689	1.03199	0.350513	-1.94175	-0.416194	0.602637	-0.0416916	0.315558	0.306152	-3.40399	-1.94715	0.00111107	-1.25561	-1.79283	-0.283413	0.195656	-3.37166	-0.626199	-2.02482	-2.1283	-0.933972	0.538165	-0.24375	0.412546	-0.519669	-1.81904	0.528888	-1.72819	-0.116113	-2.91061	0.404996	0.2596	-1.68611
A011836_38	Normal_Stomach	1.09257	-0.30261	1.52542	1.07952	0.722869	1.32838	1.02142	0.732254	0.16749	1.52979	0.836786	0.00935751	1.04538	0.251244	-0.514684	-0.534323	0.5298	-0.287012	0.840452	-0.51948	1.21722	0.531063	0.0786193	0.0146889	-0.254659	0.2317	0.544217	0.0966068	0.753143	0.786775	0.688375	0.791286	-1.08248	0.0418818	-1.49774	-0.115901	1.15351	0.423745	0.694793	-0.892357	0.944809	-0.468534	0.397189	0.0611363	0.745705	0.574259	1.11932	1.02657
A011957_22	Normal_Stomach	-3.07241	-0.54664	-1.45031	1.9638	0.0532047	0.64325	0.171527	0.196116	0.342098	0.375755	-0.190412	0.0183008	0.486942	-2.07937	2.598	0.00232532	-3.3947	-2.43451	0.108816	0.621631	2.00583	1.29082	-3.17894	0.253611	-0.235978	-2.19998	-2.60487	-0.473567	-2.6171	-2.67478	-2.69079	-3.37166	-1.51295	-2.02482	-1.29083	-0.498669	-2.2258	-2.7716	-2.88517	-0.0765812	-1.81904	0.63044	-1.61306	0.266063	-2.28617	-2.96254	-1.9251	-1.68611
A011836_42	Normal_Stomach	-0.352114	-0.222928	1.1265	0.615366	0.126964	-0.17322	-0.0139927	0.192268	-0.519498	0.197135	-0.0852604	-0.547488	0.146547	-0.429797	-0.514684	-0.493534	0.202142	-0.367223	-0.551508	-1.68961	-0.456431	-0.0538575	0.350589	-2.07245	-0.907597	-0.59557	-0.428396	-1.14881	0.279593	-0.00409839	-0.321121	-0.0187762	-0.933872	-0.0151424	-2.1206	-0.817649	0.0601619	0.170903	-0.696738	-0.867927	0.575497	-0.18024	-3.00927	0.0552303	-0.747568	-0.921605	0.0192575	0.210202
A011836_33	Normal_Stomach	0.334333	-0.11853	0.947919	0.0643943	-0.218155	-0.679838	0.599408	1.84662	-0.289305	0.142036	-0.258718	-1.40888	-0.631554	0.52671	-0.514684	0.185617	0.146107	-1.06408	0.0198488	-1.68961	-0.782429	0.642963	0.498205	0.191724	-0.320931	0.13039	0.482345	-0.291139	0.480991	0.446291	-0.0773355	0.24659	0.0465895	-0.248228	-0.40146	-0.429113	0.83176	0.520214	0.202092	-0.810498	-0.0739736	-0.756234	-0.683244	-0.120046	0.6985	0.248102	0.646235	0.798463
A011957_24	Normal_Stomach	-0.817161	0.0865008	-1.45031	1.68619	0.666713	0.197788	-0.341147	0.114118	1.48425	0.16342	-0.460852	-0.0470233	0.0538363	0.788901	1.31478	-0.260127	0.248545	-0.359097	0.0994982	0.306865	0.456685	0.350219	0.502733	0.633594	-0.218558	-0.473237	-2.60487	-1.67593	-1.12577	0.377924	-2.69079	-0.155529	-0.673062	-0.408171	-0.271347	-0.569952	0.604451	-0.356259	-1.21416	-0.191462	0.157953	-1.8688	-1.0897	-1.01765	-0.256945	0.326214	-0.943234	-1.68611
A011956_4	Normal_Stomach	-0.341095	-0.109204	-1.45031	-0.0787688	0.193487	0.359121	1.48699	0.279433	0.348638	0.842807	-0.626267	0.0910506	-0.408451	-0.403675	-0.428688	-0.202069	-0.434605	0.668229	0.459962	-1.68961	0.95299	-0.783337	0.0308736	0.613799	-0.306402	-0.652979	-0.0617489	-0.589705	0.604158	0.735054	0.146026	-0.421682	1.17404	-1.76992	-0.437042	-0.0563303	0.0280684	-0.275819	0.816235	-0.0700891	1.22471	0.183322	0.145456	-0.228836	-2.91061	0.9427	-1.9251	-1.49629
A011957_4	Normal_Stomach	-0.525942	-0.229017	0.678268	1.06276	-0.370143	-0.141989	0.157946	-0.599063	1.81155	0.32287	-0.0563022	-0.410062	0.757929	-0.740759	-0.514684	-1.77326	-0.0175541	0.271487	0.139282	0.0244811	-1.04051	0.246032	0.0888469	0.748903	-0.315081	-0.243126	0.0292279	-1.17071	-0.196139	-0.395201	-0.393732	-0.458965	-0.468403	0.0446983	0.133432	0.314386	-1.58685	0.0653748	-1.16634	-0.163046	-1.81904	0.0826044	-0.565691	-0.0886975	-0.444426	-0.380936	-0.71068	-0.279139
A011956_18	Normal_Stomach	0.188908	-0.617622	-1.45031	1.4816	0.0227107	-0.405886	-0.0908317	-0.0281921	-0.825913	0.314566	0.509178	-0.734453	-0.56727	-0.134768	-0.514684	-0.235647	-0.107748	0.563714	0.0497188	-0.929187	1.72551	0.147216	-0.53317	-2.07245	-0.933049	-0.512163	-1.88097	-0.170253	-0.0274834	-0.686724	-0.415638	0.111224	0.660822	0.402952	-0.80902	-1.07292	-0.580089	0.0958039	0.623253	-0.0329837	-1.81904	0.39874	-0.392715	-0.258006	0.0463961	0.408427	-1.9251	-0.196733
A011836_40	Normal_Stomach	-0.193022	-0.987069	0.194701	0.179444	-0.00720425	-0.114412	-0.37391	-0.226221	-1.3594	-0.0306941	-0.562492	-1.05954	0.474378	-0.506431	-0.514684	-0.740381	0.0531886	0.0332329	-0.902411	0.146867	-1.04051	-0.542498	0.513102	0.262967	-1.46732	-0.874057	-0.737567	-2.24255	-1.82582	-1.07032	-1.50821	-1.13489	-0.924675	-1.28721	-1.788	-0.746483	-1.35123	-0.886679	-0.175617	-2.02791	0.0505387	0.285755	-1.3519	-0.830252	-1.62192	-0.224741	-1.08696	-0.122247
A011956_10	Normal_Stomach	0.460526	-0.805871	-1.45031	-0.118937	0.153938	-0.292802	0.086261	-0.0347158	-1.03466	0.3674	0.0127709	-0.572639	0.445859	-0.00988596	-0.514684	-0.412464	-0.367571	0.49713	-0.255048	0.0687459	0.680905	0.370014	0.328641	0.41288	-0.156381	-0.739148	-0.436955	-0.198108	-0.0320339	-0.0550143	-2.69079	0.0595804	-0.107893	0.444587	-0.267582	-1.41216	-0.523065	-0.659247	0.728114	-1.07519	-0.0880006	0.00867882	-1.1182	-0.60935	-0.303395	-0.68579	0.325184	0.244362
A011956_40	Normal_Stomach	0.681915	-0.0336727	-1.45031	-1.39008	0.377916	-0.407837	-0.0809295	-0.997947	-0.321035	0.136142	-0.622535	-0.581781	-0.345768	-0.092921	-0.514684	-0.170847	0.442665	0.621008	0.359016	1.17752	-0.143509	-2.6986	0.668714	0.794655	-0.99994	-0.842906	-0.362236	-1.27161	0.0614707	-0.564658	-0.569701	0.209034	-1.25005	-0.411058	-1.16548	-0.737951	-1.02892	-0.7505	0.901196	-1.10473	0.591788	0.10587	-0.913517	-0.169994	-1.10271	-0.161753	-0.0771968	-0.436397
A011836_34	Normal_Stomach	-0.508116	-0.882742	1.01062	-1.39008	-0.611966	-1.12912	-0.766323	-0.284757	2.12819	-0.195709	-1.70776	-1.8713	-3.41904	-1.37092	-0.514684	0.193984	-3.3947	-2.43451	-0.827615	0.250207	1.70351	1.05788	-0.243463	-0.142545	-3.40399	-0.778885	-2.60487	-1.53416	0.611394	-2.67478	0.64357	-2.60553	0.401035	-2.02482	-2.02361	-0.970694	0.218964	-1.0971	-2.88517	-0.0156525	-1.81904	-0.889888	-0.135314	0.116357	0.166527	-2.96254	-1.9251	0.436924
A011836_35	Normal_Stomach	-0.526464	-0.353268	1.02526	-1.17015	0.186913	-0.0512364	-0.247792	-0.532054	-0.363301	0.240034	-0.551909	-0.37828	0.0537463	-0.267017	-0.514684	-0.860933	0.519952	0.409023	1.12392	0.400173	-0.469908	0.105432	0.601988	1.24134	-0.432683	-0.541101	-0.415457	-1.17584	0.297664	0.451648	0.028214	0.039047	-1.67708	-0.0620826	-1.18838	-0.582195	0.161077	-0.335883	0.360945	-1.17307	0.829519	-1.8688	-0.102622	-0.119822	0.52791	-0.00573716	0.772193	-1.68611
A011836_41	Normal_Stomach	-0.765155	-0.758735	0.58487	-1.39008	-0.150792	-0.579109	-0.708578	0.13074	-0.79734	-0.149585	-0.402904	-0.947972	-0.448059	-0.709319	0.128221	-1.63741	0.34332	1.01374	0.187872	0.771183	0.247812	-0.122622	0.882011	0.817478	-0.546669	-0.573094	-0.408968	-0.523572	-0.0351553	-0.286281	-0.693516	0.162838	-1.36412	-0.684364	-1.77995	-0.585146	0.0358971	-0.239544	0.00331109	-1.14254	0.599628	-0.218424	-2.06636	-1.09161	-0.0686789	-0.38935	-0.111323	-0.367985
A011956_16	Normal_Stomach	-0.596421	0.905985	-1.45031	0.790931	-0.52635	-1.40933	-0.69441	-1.18625	-0.415518	-0.751657	-0.488014	-0.357141	-1.06317	-0.639354	-0.514684	-0.89126	-1.25658	1.0903	0.123985	0.878814	1.88766	0.549942	0.546364	0.679444	-1.12298	-0.985541	-0.462869	-1.03914	-1.90926	0.236381	0.0630672	0.0503768	-3.10256	-2.02482	1.00285	0.48753	-1.03393	-2.7716	0.422047	0.609127	-1.81904	-0.885625	0.469832	-0.949561	-2.91061	0.676996	-1.9251	-1.68611
A011957_12	Normal_Stomach	-0.933146	-1.15257	0.220521	-1.39008	0.0208283	-0.78496	-0.739312	-2.60835	2.05852	-0.537094	-0.35396	0.100863	-0.692488	-0.992915	-0.514684	-1.04695	0.314843	1.31491	0.81092	1.38196	-1.04051	0.025325	1.31668	0.715986	-0.232478	-1.21593	-0.329299	-0.480448	-0.624415	-2.67478	-2.69079	-1.89568	-0.478226	-1.24567	-0.93621	-0.404165	-0.662081	-0.475585	-2.88517	-0.406729	-1.09606	0.122911	-0.67427	-0.131724	-1.70156	-1.38483	0.960729	-1.3306
A011957_18	Normal_Stomach	-3.07241	-1.02481	-1.45031	-1.39008	-0.855512	-0.812486	-1.13501	-0.701058	0.142787	-0.325461	-0.773893	0.195753	-1.24043	-0.678674	1.56366	0.393208	1.13859	1.792	1.05402	1.05175	0.410683	0.327689	0.983639	0.936761	-1.57124	-1.23908	-2.60487	-1.29168	-2.6171	-2.67478	0.0697001	-1.08211	-0.518935	-2.02482	-0.320975	-2.37998	-2.2258	-2.7716	-2.88517	0.149766	-1.81904	-0.286317	-1.37045	0.305822	-0.369429	-2.96254	-1.9251	-1.68611
A011956_28	Normal_Stomach	0.583105	0.267224	-1.45031	-0.169634	0.370785	0.683344	1.05593	-0.128384	0.215783	0.813257	0.176299	0.00457904	0.93531	-0.272495	-0.514684	0.0444023	0.63058	0.350606	-0.375651	0.80865	1.573	1.2664	-0.00710308	0.482464	0.152153	0.479824	0.79042	0.240623	0.555847	1.03254	0.151527	0.299221	1.16181	0.347232	-0.242294	0.988204	1.36496	0.893982	0.155852	0.164117	0.71393	0.181078	-0.421336	0.0517398	0.965082	0.389245	-0.190704	0.888623
A011956_26	Normal_Stomach	0.240051	-0.41386	0.178127	-0.316093	-0.451025	-0.86465	-0.717486	-0.290727	-0.163543	-0.914962	0.431347	-0.590309	0.0972599	-0.393713	-0.514684	-1.18655	1.6208	1.14953	0.519784	1.45588	-0.0569288	0.634595	1.41151	1.63939	-0.201201	0.0488038	0.398836	-0.0680736	0.872166	0.46061	0.471529	0.327596	-0.852072	-0.0658599	-0.328341	0.39233	0.297268	0.00104403	0.986037	-0.347289	0.725476	-0.461896	-0.0759914	0.188133	0.65155	0.514483	0.950666	0.866037
A011956_24	Normal_Stomach	0.835607	-0.106932	-1.45031	-0.191506	-0.211848	-0.856822	0.148111	0.443114	0.945643	0.418556	0.367314	-0.680762	0.609897	-0.172818	-0.514684	-0.260404	0.816425	-0.096524	0.573298	0.0556268	0.611498	1.44358	0.373976	0.912451	0.0213824	0.771694	0.989191	0.3989	1.20899	1.10662	0.618423	1.13056	-0.40373	0.354443	-0.706373	0.232818	1.29678	0.673267	0.706462	0.273305	1.36887	-0.665187	0.0747324	0.439188	1.29425	0.65811	1.54184	1.55805
A011956_30	Normal_Stomach	0.211273	-0.545987	-0.999144	-1.39008	0.575231	-0.0522595	0.0859488	-0.0933307	-0.153642	0.150173	-0.320133	-0.38262	0.0575927	-0.230703	-0.514684	-0.364415	0.848263	0.477217	-0.499264	1.33834	0.901637	-0.125845	0.813792	-0.78118	0.108736	0.106909	0.346069	0.476392	0.41162	0.756856	0.157311	0.577399	0.398505	-0.194369	-1.10421	-0.361389	0.23188	0.38583	0.438143	0.266048	0.747764	0.148194	-0.74598	-0.287295	0.421568	0.685706	0.4842	0.263668
A011957_10	Normal_Stomach	0.360656	-0.205951	0.934225	-0.270017	-0.63105	-0.388558	0.272874	0.409516	0.124707	0.114799	-0.0546833	-1.00562	0.41543	-0.380254	-0.514684	-0.547687	0.349788	-0.890087	-1.55177	0.104623	-0.70341	0.694618	0.562566	0.304173	-0.389875	0.107764	0.661665	0.181451	0.831213	1.04117	0.479329	0.419456	-1.23882	-0.110151	-0.438696	0.0266244	0.614369	0.835274	0.216431	-1.13587	0.937637	-0.701266	-0.993883	-0.104253	0.850809	0.805727	1.05974	0.931192
A011956_20	Normal_Stomach	-0.740252	-0.32802	-1.45031	-1.39008	-0.0561539	-0.778574	-0.370255	-0.646855	-0.322594	-0.0465357	-3.40632	-0.593087	0.146319	-0.55366	-0.514684	0.17429	0.569781	1.17897	0.725227	0.604711	1.04159	0.0211039	0.928976	1.50616	-0.632793	-0.735135	0.00894496	-1.50563	0.80555	0.133822	0.440529	-0.105176	-0.630406	-2.02482	-0.274976	-0.533858	0.57662	-0.80211	0.0502986	0.139762	-1.81904	0.0715461	-0.753735	0.0579264	0.516929	-0.0604173	0.757504	0.626962
A011957_26	Normal_Stomach	0.144026	0.356201	0.401844	1.14531	0.253165	-0.923968	-0.949941	-0.638044	-0.701212	-0.814384	0.0615782	-0.556681	0.553459	0.191304	0.549745	-0.737609	0.980055	0.390069	0.493164	0.661001	-1.04051	-0.873189	0.671591	0.972382	0.0462233	-0.0866747	-0.790547	0.100446	-0.767636	-0.846989	0.208784	-0.0503699	-2.27846	0.439746	1.27023	1.33752	-0.825107	-0.751805	-0.485384	-0.467666	-0.676032	-0.499589	-1.73801	-0.220819	-0.278023	0.105718	0.124354	-0.728185
A011956_32	Normal_Stomach	-0.267506	-0.765274	-1.45031	0.26917	-0.504715	-1.30557	-1.6927	-2.91425	-0.964367	-1.3168	0.0778272	-0.28206	-0.942988	-0.21865	-0.514684	-0.543769	0.800773	1.13216	1.99706	1.89121	0.276455	-0.746781	1.18139	1.36152	-1.06879	-1.4953	-1.47951	-1.36235	-0.222083	-0.425811	1.94501	-3.37166	0.391531	0.31984	0.206356	0.932778	-0.1075	-1.09377	0.678796	-1.0908	-1.81904	-0.919214	0.177528	0.215105	-0.00506297	-0.202577	0.514317	0.236299
A011836_36	Normal_Stomach	0.0869799	-0.840939	0.940183	-0.0178695	-0.269032	-0.718601	-0.619447	-0.232062	-0.778459	-0.274687	-0.383394	-1.41856	-0.499707	-0.576737	-0.514684	-0.837922	0.815012	-0.544337	-0.542494	-1.68961	0.134369	0.42505	0.374663	0.635021	-0.865685	0.1968	0.301964	-0.325026	0.519787	0.251242	0.403489	0.41708	-1.42267	-0.0927282	-0.942065	0.00631905	0.471917	-0.220516	0.314158	-0.414782	0.381624	-0.304086	-0.505393	-0.157766	0.420701	0.69543	0.993577	0.450509
A011957_14	Normal_Stomach	0.945543	-0.850122	1.53588	0.408904	-0.378461	-0.675022	0.484537	-0.516885	-0.539253	0.32372	-0.399514	0.332789	-0.171791	-1.10428	-0.514684	0.506851	0.73743	1.25525	1.00464	1.10185	1.53459	0.991209	0.328346	1.56648	0.372003	0.251429	-2.60487	-0.0760642	0.403473	0.589435	0.159939	0.0144267	-0.269527	0.203752	0.330464	0.0382877	-0.228067	-0.788769	-0.481301	0.550608	1.61821	-1.8688	0.00648929	-2.62981	0.635991	0.046454	0.81103	-1.68611
A011956_6	Normal_Stomach	-1.08763	0.481694	-1.45031	0.861702	-1.03028	-1.40608	-1.11466	-1.36243	-0.491963	-1.45479	0.0970461	-0.768681	-0.640376	-0.616504	-0.514684	-0.551993	0.588337	0.587424	0.513303	1.10334	0.885265	0.126494	0.360067	-0.816911	-0.924238	-1.03572	-1.42925	-1.13437	0.1718	-1.18132	0.353289	-2.30373	0.986802	0.76116	-1.06647	-0.946133	0.0718261	-2.03473	0.893151	-0.932311	-1.72599	-0.854053	-0.130396	0.58723	0.338029	0.243164	-1.9251	-0.490407
A011956_22	Normal_Stomach	-3.07241	-1.36196	-1.45031	-1.39008	-0.903494	-1.33704	-2.24707	-1.7561	-0.445398	-1.29674	-0.650969	-0.0198527	-1.73378	-0.834086	-0.514684	-0.333569	0.265715	1.0389	2.75187	1.61821	0.204238	0.448238	1.32803	2.28571	-0.524862	-0.57346	-0.889198	-0.585481	-1.23397	-0.736301	-1.50134	-1.16773	-0.54078	-0.19514	0.0296694	0.368166	-1.69237	-0.521187	0.738964	-0.950237	-1.81904	0.374478	-0.189409	-0.568907	-2.25948	-2.96254	0.214192	-0.188366
A011957_6	Normal_Stomach	-1.66272	0.508059	0.398492	-1.39008	-0.462166	-0.213335	0.255588	-0.724214	-0.277413	0.0512716	-0.865202	-0.301503	-0.144503	-1.43443	-0.514684	-0.725813	0.346078	-0.163217	2.284	-0.135692	0.595863	0.109884	0.390671	1.27027	-0.886836	0.0408296	-0.312766	-0.131889	0.379872	0.542745	0.264822	0.377531	-0.897349	-0.634845	0.675013	0.173716	0.241585	-0.10705	-0.719755	-0.217934	-1.81904	-1.8688	-0.134126	-0.114849	-0.347308	-1.04253	-1.9251	-0.235212
A011956_36	Normal_Stomach	-0.571312	0.168071	-1.45031	-1.39008	-0.405634	-0.935401	-0.19645	-1.24043	-4.31106	-1.77382	-0.344817	-0.0827579	-2.96055	-1.28578	-0.514684	0.191531	0.359958	1.13786	1.07765	-0.0816853	-1.04051	0.749747	1.20736	0.845621	-0.360783	-0.440932	0.0435536	-1.13109	-2.6171	0.0977291	0.116008	-0.284198	-0.515143	-2.02482	-0.259818	-2.37998	-2.2258	0.19468	-0.51793	0.291766	0.628824	0.459534	-0.842098	0.475708	-0.562891	-0.697981	-1.9251	0.5385
A011957_20	Normal_Stomach	-0.513006	0.234511	0.644054	-0.0215346	-0.192201	-0.847174	-1.7063	-1.08217	0.368034	-0.640799	-0.340912	-0.0590472	-0.328892	-0.40778	-0.514684	-1.01558	1.20127	1.20921	-0.25316	1.02716	0.164819	-0.658357	1.11456	1.43092	0.495456	0.122496	-0.397552	0.265418	-0.486379	-1.04177	-0.229358	-0.630682	-1.57804	-0.411549	0.652494	0.368788	-2.2258	-2.39808	-0.910265	-0.251328	-0.353131	-0.23101	-0.518709	-0.248465	-1.02188	-0.361377	-0.714284	-0.85737
[truncated: 24 more columns]
