# Supplementary material for: Pan-cancer gene expression analysis of tissue microarray using EdgeSeq oncology biomarker panel and a cross-comparison with HER2 and HER3 immunohistochemical analysis
Source: PLoS One. 2022 Sep 22;17(9):e0274140. doi: 10.1371/journal.pone.0274140 (PMC9498941; doi:10.1371/journal.pone.0274140)
Supplement: S6 File — (XLSX) [file pone.0274140.s006.xlsx]

## Sheet: TCGA-TNBC
					TCGA ID	TCGA-AR-A0TU-01	TCGA-E2-A14N-01	TCGA-OL-A6VO-01	TCGA-C8-A27B-01	TCGA-A2-A0D0-01	TCGA-A8-A07O-01	TCGA-D8-A1XK-01	TCGA-AC-A6IW-01	TCGA-AN-A0AT-01	TCGA-E2-A1LI-01	TCGA-AR-A1AI-01	TCGA-E2-A14R-01	TCGA-S3-AA10-01	TCGA-BH-A0B9-01	TCGA-HN-A2NL-01	TCGA-A2-A3XT-01	TCGA-A2-A0D2-01	TCGA-A8-A07C-01	TCGA-AR-A256-01	TCGA-A8-A08R-01	TCGA-AR-A0U4-01	TCGA-AR-A1AQ-01	TCGA-E2-A573-01	TCGA-A1-A0SP-01	TCGA-E2-A1B6-01	TCGA-A2-A3XX-01	TCGA-D8-A147-01	TCGA-D8-A1XQ-01	TCGA-BH-A0BG-01	TCGA-AR-A0TS-01	TCGA-BH-A1FC-01	TCGA-BH-A18V-01	TCGA-BH-A1F6-01	TCGA-AR-A5QQ-01	TCGA-AC-A2QJ-01	TCGA-E2-A1LL-01	TCGA-EW-A1P4-01	TCGA-A7-A26F-01	TCGA-E9-A5FL-01	TCGA-A7-A6VY-01	TCGA-A7-A4SD-01	TCGA-A7-A26I-01	TCGA-A7-A6VW-01	TCGA-A7-A4SE-01
TCGA TNBC subtype reference* (https://www.ncbi.nlm.nih.gov/pubmed/27310713)					Subtype by reference*	BL1	BL1	BL1	BL1	BL1	BL1	BL1	BL1	BL1	BL1	BL1	BL1	BL1	BL1	BL1	BL1	BL1	BL1	BL1	BL1	BL1	BL1	BL1	BL1	BL1	BL1	BL1	BL1	BL1	BL1	LAR	LAR	LAR	BL2	BL2	BL2	BL2	BL2	BL2	BL2	BL2	BL2	BL2	BL2
					BL1 score	1.12397	0.995927	0.918897	0.90113	0.871973	0.855675	0.758567	0.702276	0.684878	0.663026	0.662213	0.657797	0.625429	0.618651	0.579071	0.541551	0.524788	0.490134	0.489704	0.465845	0.404652	0.401425	0.373359	0.296493	0.277195	0.254665	0.215313	0.13465	0.06423	-0.00270197	0.729764	0.407923	0.112012	0.117604	-0.625149	-0.115548	0.229033	-1.09368	-0.4853	-0.104563	-0.141368	-1.0088	0.362647	-0.308729
					BL2 score	-0.671871	-0.570422	-0.429448	-0.165451	0.378616	-0.204496	0.333541	-0.143028	0.109642	-0.545595	-0.286165	-0.502181	0.305343	-0.307076	-0.887736	-0.11825	0.17597	-0.453211	-0.102847	-0.297666	0.235773	0.220079	0.00739786	0.155088	-0.269779	-0.161965	-0.107948	-0.157279	-0.0870433	-0.196164	-0.373675	0.139604	-0.139006	1.72227	1.30425	1.18164	1.04133	0.945121	0.911536	0.789997	0.780942	0.696335	0.643989	0.600676
					LAR score	-0.265538	-0.341183	-0.0663611	-0.473097	-0.504049	-0.480321	-0.544092	-0.189799	-0.507069	-0.21597	-0.459444	0.0918261	-0.218021	-0.360583	-0.268491	-0.019631	-0.17088	-0.459852	-0.555694	-0.0888067	-0.242938	-0.222597	-0.158655	-0.339468	0.098654	0.202344	-0.402762	-0.0150584	-0.347143	-0.0368206	-0.089539	-0.286747	0.0744582	0.0341707	0.156053	-0.301694	-0.435826	-0.153076	0.246079	-0.247221	-0.382682	-0.411207	-0.0357371	-0.312224
					M score	-0.136139	0.0599176	0.122403	-0.439455	0.0593689	0.100205	0.00735582	-0.841693	0.133032	-0.107077	-0.552526	-0.278656	-0.948279	-0.375242	0.252422	-0.393982	-0.0326334	0.189363	0.460925	-0.445576	-0.626085	-0.705494	-0.607523	-0.037592	-1.0433	0.0786047	-0.0460171	-0.422336	-0.432257	-0.546766	-0.456249	-0.243925	-0.290292	-0.840834	-0.336465	0.881309	-0.330479	-0.354147	0.340874	-0.444732	-0.423649	0.195971	0.0683111	0.315259
	TCGA TNBC gene expression Z-score averagre among each subtype samples				Subtype by signature	BL1	BL1	BL1	BL1	BL1	BL1	BL1	BL1	BL1	BL1	BL1	BL1	BL1	BL1	BL1	BL1	BL1	BL1	BL1	BL1	BL1	BL1	BL1	BL1	BL1	BL1	BL1	BL1	BL1	BL1	BL1	BL1	BL1	BL2	BL2	BL2	BL2	BL2	BL2	BL2	BL2	BL2	BL2	BL2
Gene	BL1	BL2	LAR	M	Subtype-genes
ABCD3	0.441775	-0.089756	-0.144196	-0.062904	BL1-high	0.139663	1.30385	2.87377	0.502009	0.294149	1.21641	1.5354	-0.149956	0.119938	-0.0499161	1.75238	1.00211	-1.09936	1.33948	1.43096	0.854224	1.27838	0.0827486	-0.0177019	0.803144	0.461117	1.31526	-0.30639	0.76183	-2.23288	-0.141062	0.380032	-0.54968	-0.667652	0.741866	-0.725002	-1.03299	-1.04726	-1.37726	-2.25712	-0.506202	0.449795	0.0691535	-0.970636	-1.56896	0.130269	-0.847946	-0.323024	0.737719
AK2	0.498811	-0.0517006	-0.404929	-0.237598	BL1-high	1.29873	1.62063	1.08238	0.557595	1.62523	3.18595	-0.709274	1.54124	0.277819	0.446154	0.190409	0.708627	0.331895	0.496743	0.488914	1.6543	-1.30149	-1.54545	-0.924226	1.13109	2.19745	0.949423	0.630606	0.411924	0.597816	0.0563925	0.0712204	-0.864752	0.985284	0.0322252	-0.37411	0.847328	0.921248	0.481385	0.473581	-0.0697969	0.375629	2.00209	0.204585	-0.832879	0.0206165	-0.775153	-0.407609	0.0482445
APEX1	0.434055	-0.491653	-0.18164	-0.0744711	BL1-high	0.902353	0.538332	0.678233	2.69073	-0.0515358	-0.641809	-0.996791	0.881524	1.57547	0.197567	-0.353415	0.303717	1.03842	0.413175	2.64146	0.427946	1.93648	-0.827277	-0.944881	0.54253	1.61782	-0.289068	0.0720826	-0.261595	-0.402934	0.796837	0.190799	-0.163949	-0.357417	-0.926997	-0.172909	-1.38233	-0.782185	0.750683	0.830683	0.611202	-0.386071	-2.75096	0.289549	-0.821243	-0.71246	-3.3529	-0.0474621	-1.40599
ASB13	0.489795	-0.320472	-0.176325	-0.237302	BL1-high	1.10339	1.13108	1.0335	0.339244	0.198208	1.79083	-0.986933	0.953902	1.17989	0.835443	0.163349	0.0197745	0.524502	0.291719	-0.375588	0.772926	1.08364	-0.047653	0.0232589	0.591654	1.82948	1.60354	-0.318246	-1.01304	-0.707074	0.714873	-0.5283	-0.256878	0.564768	1.83222	0.0568604	0.442001	3.7056	-1.06947	0.579387	-1.30208	-0.533381	-0.43849	-1.00129	-0.230003	-0.181851	0.363411	0.571978	-0.841242
ATAD2	0.584968	-0.379745	-0.338223	0.0715768	BL1-high	0.42768	0.567284	0.184922	2.0396	0.100339	1.63226	1.30136	-0.102256	0.559809	1.29105	0.587512	1.69298	1.09883	-0.371338	-0.130768	0.352795	0.0351656	0.214479	1.1289	1.92741	0.000827078	0.142881	0.0581236	0.188078	-0.113115	0.739157	0.57444	0.370817	0.700695	0.995484	1.22005	1.77155	0.16892	-0.548263	-2.45164	-1.42091	0.722012	-0.76166	-0.73708	-0.620116	-0.233584	-0.51743	-1.17609	-0.4437
AURKA	0.647224	-0.232642	-0.456638	-0.103381	BL1-high	0.814327	1.67937	0.313305	0.311232	2.2364	0.971923	1.50847	0.724474	0.591746	0.934541	0.389555	0.986002	1.23404	-0.0447099	0.840206	1.06931	1.52616	0.299825	1.69918	0.994	0.552674	0.640608	1.22934	0.0872497	0.351376	0.316341	0.610741	-0.310638	-1.25495	-0.18434	0.583361	0.661077	0.207339	0.783532	-1.0911	0.918575	0.718482	-1.27183	-0.00227566	0.434188	-0.630236	-1.09969	-0.241406	0.823019
C17orf53	0.457762	-0.0531836	-0.377098	-0.215375	BL1-high	0.972236	0.533761	1.45318	0.436214	2.03447	1.27837	0.354988	0.518327	1.34576	0.704934	0.837517	-0.257703	0.29455	-0.0679635	0.623849	0.561645	0.819258	1.23717	0.748252	0.847844	-0.699448	0.182351	0.300417	-0.448693	0.0250042	0.694811	0.0644848	-0.483008	-0.666498	0.381758	1.82196	1.48422	0.182774	0.812699	0.623406	0.374318	0.244596	-1.09362	-0.26664	0.209739	1.01118	0.778319	1.35392	0.569013
CCNB2	0.505794	-0.0878991	-0.58168	0.00491271	BL1-high	1.2826	1.19248	1.03822	0.251263	2.57713	0.738189	1.43266	0.539826	1.51043	-0.0853007	0.278655	1.01427	0.0578716	0.420392	0.911018	0.648392	2.00104	1.52738	0.312711	0.130325	0.335089	0.139957	0.282059	0.3792	0.37588	-0.0946997	-0.407839	0.211141	-0.816136	0.532146	0.551429	1.58763	-0.124623	0.889972	-0.848493	1.07262	1.23282	-1.2543	-1.31802	-0.10323	-0.219214	-0.267926	0.922152	-0.16401
CD83	0.378176	-0.191639	-0.217139	-0.352228	BL1-high	1.14765	-0.201988	1.62743	1.12468	0.195143	-1.25825	0.895197	0.5484	2.22028	-0.440646	0.169762	0.748387	1.52392	-0.292453	1.41896	0.862499	-1.8961	1.56935	-0.0674293	1.97399	1.91467	0.224795	0.304629	0.70906	1.37163	-1.43858	0.106055	0.0129913	0.790094	0.309543	0.426076	0.622009	-0.104059	0.657071	-1.28371	-2.05648	-0.071624	-0.858685	-1.27333	0.683488	-0.312616	-1.18409	-0.0953419	-0.133117
CDC25C	0.482906	-0.188551	-0.534059	0.00623367	BL1-high	0.967225	0.737102	0.831465	1.21819	1.72473	1.38742	1.16948	0.595182	0.446204	0.564394	0.881091	0.739593	0.255873	1.36651	1.12645	0.0222072	1.27166	0.75222	0.905091	0.635583	-0.810794	0.3027	0.839645	0.277533	-0.156007	0.368532	0.650111	-0.476919	-0.622594	0.025516	1.21064	-0.417058	-0.0381746	0.334784	0.498307	0.153092	0.0535754	-0.593361	-0.0253464	-0.233752	-0.386861	-0.150325	0.869538	0.0230024
CDK1	0.408724	-0.0734178	-0.316807	-0.118827	BL1-high	2.26413	0.475294	0.12092	0.848204	0.720977	0.456285	1.22711	-0.0783175	0.144407	1.23963	0.138328	1.20767	1.11106	0.407014	0.540847	-0.27025	1.28738	1.37284	0.367436	-0.821571	-0.167888	-0.154413	1.29332	-0.347696	-0.0104004	-0.0380701	0.724431	-0.575876	-0.666877	-0.435007	0.729908	1.21593	1.91619	0.151451	-1.45679	0.631187	1.1897	-1.89606	-0.0654525	0.282003	0.107192	-1.44492	1.02754	-0.523661
CEP55	0.53083	0.0501813	-0.605565	-0.0685395	BL1-high	1.64128	1.37135	0.321897	0.542569	1.07293	0.659866	0.918283	0.358297	0.309288	0.684473	1.38279	0.310802	1.32696	1.0027	0.577187	-0.184261	0.718328	0.599503	1.51695	0.448958	0.495693	2.75404	0.655099	0.448887	-0.0106204	-0.356346	0.629382	-0.710058	-0.132829	0.329327	0.932255	1.92618	-0.612597	0.762785	-2.06444	1.18549	0.584183	-0.836978	0.00119632	0.0100182	-0.0291621	0.240248	0.140811	1.28506
CKS1B	0.471575	-0.261714	-0.330577	-0.031501	BL1-high	0.778793	0.577077	1.02414	0.446239	0.890881	2.67346	1.31792	1.32132	1.0099	1.60177	0.640884	-0.140755	0.870984	0.636803	-0.220413	0.723209	0.370958	0.930824	0.238406	0.466117	-0.362196	1.01743	1.14115	0.257038	-0.550887	1.48116	-0.559432	-0.709771	-0.293298	-0.143334	2.43901	2.08483	0.450382	0.316779	0.00415333	0.301365	-0.269084	-1.80403	-0.673737	1.15797	-0.358351	-1.554	0.933409	1.71567
CKS2	0.623452	-0.225244	-0.311261	-0.240738	BL1-high	2.76291	3.06344	1.0947	1.24048	1.52439	0.838919	0.429159	0.527944	1.22398	0.815348	-0.182824	0.592993	0.819674	-0.0212435	0.96832	0.998856	1.34849	1.19237	1.87565	0.126942	0.284829	-0.0408632	0.392712	0.38614	1.2991	-0.311919	-0.0693173	-0.0866817	-0.441555	-1.0296	2.22334	0.0484311	0.481783	0.511298	-0.573207	0.712738	0.850543	-1.91764	0.558855	0.416336	-0.696938	0.827366	2.10026	-0.483573
DCK	0.530759	-0.395084	-0.0808112	-0.168317	BL1-high	1.57572	1.08175	1.11556	0.458722	-0.639643	0.986925	2.04076	-0.207086	0.929591	0.208241	0.41845	1.27941	1.93668	0.800533	-0.337728	0.796731	0.0616862	0.611041	-0.0737967	0.402296	1.79305	-0.14665	-0.292353	1.00189	0.249596	-0.702629	-0.104609	0.640963	1.37747	1.20687	1.0295	-0.283196	-0.0891252	-0.289816	-3.35794	-0.0014879	0.334558	-1.97091	-2.91297	-0.954552	-0.817434	-2.57143	-1.87823	-0.359076
DEPDC1	0.539571	0.0486505	-0.54895	-0.0796834	BL1-high	1.28462	1.456	0.246547	1.43402	0.820717	1.5998	1.3139	0.354921	0.278803	0.884932	0.844573	0.979545	0.303278	0.412324	0.722695	1.05882	1.1549	1.07003	1.07999	-0.0351956	0.0122639	0.918399	0.500139	0.686633	-0.189676	-0.00744687	0.946874	-0.709345	-0.486698	1.05676	-0.736655	0.578887	0.263494	0.261852	-1.06236	0.506195	0.731815	0.0354606	-1.29543	-0.133128	0.132066	-0.740341	0.440856	0.731521
DKC1	0.708372	-0.413622	-0.511041	-0.0955551	BL1-high	1.2598	1.60203	0.471826	2.07318	2.46311	1.01915	0.727385	0.853005	1.53842	0.117311	0.805547	1.45041	0.873123	1.00182	1.07186	2.18014	0.939206	1.21246	-0.412234	0.804263	1.6506	0.250158	-1.11996	0.508194	0.379531	0.604556	-0.163952	-0.427946	-0.0258493	-0.199327	1.37128	0.345695	0.403684	-0.132694	-1.8592	1.04661	2.02154	-1.97998	-1.65697	2.18049	-0.0494804	-1.79027	-0.00254602	-0.267159
DNAJA1	0.433431	-0.246676	-0.101406	-0.170976	BL1-high	0.392749	1.4187	2.11397	0.654853	0.469783	0.360905	1.96715	-0.231033	0.269861	1.28642	0.0353286	0.728721	0.752541	2.90919	-1.44193	0.106552	-0.868406	1.13968	1.39773	-0.670446	-1.04594	1.63403	0.564157	1.26429	0.0665184	-1.12554	0.757597	1.90614	0.93773	-1.45921	0.910531	1.49994	1.56359	-0.161322	-1.11866	0.162252	0.470079	-2.8281	-1.22212	-0.472497	0.845022	-1.58595	0.94288	-0.301025
DNAJB11	0.361223	-0.154317	-0.269433	-0.102565	BL1-high	-0.364102	2.4776	0.121438	0.857304	1.61834	-0.130285	1.45874	0.818829	-0.655474	-0.966851	0.0274799	-0.746454	0.296359	-0.656184	0.00965141	-0.292259	0.59376	0.413043	-0.336972	0.909304	0.319002	0.990379	1.44406	-0.23645	0.848517	-0.551368	-1.40983	2.70378	-0.60108	-0.321249	-1.09555	0.0913717	-2.75122	0.261636	1.13524	-0.0633937	1.19944	-2.52929	0.600522	-0.763104	0.307688	-2.6705	0.988402	-0.712752
E2F1	0.544214	-0.23758	-0.430343	-0.104615	BL1-high	0.99695	-0.836614	0.22012	-0.230091	1.40171	1.16003	0.510832	0.240805	0.682624	0.0691549	-0.107729	1.38976	1.04014	1.05242	1.38271	1.21024	1.15726	0.667766	0.534755	0.486059	0.255495	0.304841	1.20364	1.65533	0.393465	1.02469	-0.155094	-0.0699847	-0.791204	0.557176	0.56746	-0.0091062	-0.0443902	0.263456	0.636544	0.382877	0.144827	-2.44939	-0.655141	0.746258	0.578621	-1.49279	0.852676	1.23705
FEN1	0.477855	-0.115645	-0.440078	-0.191667	BL1-high	1.36878	-0.0678312	0.973981	0.401999	1.01068	0.302391	0.353086	-0.296342	1.08176	0.349315	-0.0650359	-0.227882	0.619623	0.659619	1.44458	1.38218	1.94556	0.750426	-0.0581855	0.503336	0.0577231	0.638961	0.428019	0.638643	0.510395	-0.50088	1.49265	0.990334	-0.403583	0.132454	0.849523	0.569116	-0.55791	1.38867	0.150924	0.519182	-0.0469895	-1.67702	0.11624	1.44082	-0.540237	-2.17844	1.33799	-0.10451
GNL3	0.478778	-0.36828	-0.0456476	-0.140716	BL1-high	0.783891	1.58884	1.47656	1.03805	0.933716	1.50555	0.56397	1.90292	-0.321405	1.75378	0.546896	1.35621	0.243478	0.261535	0.358893	0.797016	0.357972	-2.01338	0.251893	0.500378	-0.425244	0.905664	-0.0865112	0.0108031	0.420065	0.221405	-0.0047979	0.751145	-0.515021	-1.68869	1.48157	0.959584	0.973453	0.555961	-0.809145	-1.02261	-0.465948	-0.915051	-1.31994	-0.379262	0.680558	-1.31384	-0.239491	-0.966317
HJURP	0.42089	-0.0357524	-0.572042	0.0344055	BL1-high	0.677987	0.675176	0.293501	1.42839	1.19332	0.812546	0.966908	-0.232581	1.10897	1.20878	0.130013	0.52516	1.39863	0.554198	0.671946	0.754971	0.777096	0.551588	1.11146	0.617704	-0.325805	0.610473	0.685623	0.429631	-0.492491	0.357026	-0.0182274	-0.826365	-0.539697	-0.166296	0.889026	1.36693	-0.366255	0.96399	-1.40223	0.505546	0.979199	-0.99508	-0.672149	0.290682	-0.102715	0.2455	0.542294	-0.261692
HSPA14	0.533035	-0.277997	-0.318437	-0.00111049	BL1-high	1.84879	1.59562	0.858802	0.649013	0.277355	0.303778	2.37174	-0.0340191	0.338881	2.15473	1.16265	-0.0920098	1.22024	0.498848	-1.278	0.734688	1.89626	0.212026	1.08332	0.529744	0.218995	2.41965	1.48054	-1.45738	-0.269555	-0.517378	-0.264587	-0.541324	-0.43106	0.119526	0.798553	-0.0727139	1.23656	-1.59035	-2.60376	-1.26144	-0.787065	0.891083	-1.15445	0.166436	-0.476127	0.759873	0.562493	-1.21158
HSPD1	0.471399	-0.320949	-0.0183936	-0.103106	BL1-high	0.531347	2.18337	-0.135112	0.584891	1.77027	1.3152	1.31755	0.202909	2.63967	-0.213585	0.764877	0.358997	0.84938	1.05473	0.0616793	0.263057	-0.139445	-0.396252	2.05433	0.06105	-0.0769184	1.21173	-0.425819	1.23798	0.614691	0.243416	1.04268	-0.127743	0.572044	-1.52391	0.36519	1.11347	0.0506263	-0.461929	-1.62299	0.111794	2.05606	-4.25169	0.658466	0.357091	-0.501813	-3.00088	-0.519099	0.00496226
KAT2A	0.367835	-0.288116	-0.199573	-0.237863	BL1-high	1.02579	-0.0522023	2.13459	-0.980303	1.18346	1.14849	-0.499091	1.26626	0.387726	-0.397449	0.0156795	0.108185	1.45051	-0.101201	1.35941	1.15689	0.370365	-0.201723	-1.10161	0.403307	-1.20925	-0.0856521	0.155751	-0.462938	0.998503	1.83369	-0.138832	-0.592679	-0.560678	-0.477939	1.11176	-0.338923	-0.306358	0.716174	2.13294	0.102924	-0.918175	-0.796996	0.0870591	-0.176521	0.598052	0.0302236	0.768636	0.672943
MED24	0.397734	-0.129376	-0.168544	-0.301504	BL1-high	-0.142811	-0.472172	2.22031	-0.74621	-0.243531	1.20039	-0.695831	1.06948	-0.838802	0.249844	2.10624	-0.966632	2.11092	0.596694	0.397287	-0.0870987	0.979362	1.48697	0.334581	0.93721	-0.985325	0.0754279	-0.322439	-0.278235	-0.148358	1.20703	1.3508	-0.217397	-0.0469764	0.878746	-0.387412	0.639639	0.149358	0.408032	0.694877	0.186027	-0.168481	-2.04884	-0.397527	0.0969285	1.01488	-1.32218	1.26075	-0.0651012
MELK	0.441639	-0.0886502	-0.4307	-0.00789099	BL1-high	0.902579	1.43496	1.47975	0.578905	0.777227	0.58432	1.58163	-0.143665	0.222301	1.53279	0.433819	0.808294	0.791613	0.682811	-0.27878	0.547591	0.526231	1.05609	0.0718543	0.186945	-0.360536	1.41144	0.695647	0.214673	-0.0532847	-0.340149	0.676327	-0.384057	-0.301376	0.0511242	1.78911	1.61608	1.2485	0.787419	-1.99752	0.0682197	0.597436	-0.573183	-1.09645	0.772368	0.485175	0.540951	0.815457	-0.351256
MRPL13	0.584925	-0.404063	-0.267284	-0.0971665	BL1-high	1.22756	1.95659	0.553257	1.02562	0.108347	1.49419	0.396969	0.762453	0.284518	1.54891	-0.00247526	1.96717	0.95428	0.19512	-0.941694	-0.25216	0.365671	-0.833442	1.11917	1.08843	-0.135372	0.0637447	0.21889	0.394901	0.996612	1.34803	-0.846315	1.17951	0.611545	-0.440812	0.0253667	0.982855	0.885103	0.523961	1.1099	-1.3715	0.513406	-2.89662	0.627655	0.390007	-0.758214	-3.29007	0.246361	-0.479451
MUTYH	0.437455	-0.357321	-0.178351	-0.259843	BL1-high	1.79544	0.831243	0.341454	1.55435	1.11909	1.3445	0.135268	0.690216	1.27851	0.0992986	-0.159001	1.93576	0.444147	0.429923	2.02205	0.652048	0.666792	-2.11841	-1.93531	-0.181419	0.11725	0.929496	0.273296	1.00331	0.931469	0.94493	0.0260045	-1.26622	-0.444102	1.19394	0.310804	-0.441358	0.669964	0.500424	1.08696	-0.644373	-1.23958	-0.00384484	1.01486	0.172885	0.535286	-1.24069	0.175488	-0.470598
NBN	0.560732	-0.293627	-0.343412	0.109531	BL1-high	0.77801	1.19203	2.11303	0.518227	-0.430145	2.49938	0.729073	-0.755056	-0.259988	0.578545	0.59304	-0.547878	0.811531	0.348794	-0.311724	-0.563541	0.663696	1.8828	1.90961	1.5255	1.96081	0.383959	-0.746783	0.680045	0.0793489	-0.54964	0.498219	0.573699	0.16771	-0.42751	1.24051	1.43309	-0.94755	-1.53391	-2.32132	-1.85244	-0.191601	-0.236954	-1.51291	-0.291542	-0.444886	-1.01108	-1.25968	-0.621772
NDC80	0.558484	0.0175666	-0.63139	-0.0827456	BL1-high	1.77269	0.772331	1.45979	0.961378	1.25371	0.182442	0.935933	0.733802	1.30543	1.16969	-0.214342	0.294851	-0.31663	0.176366	1.34117	-0.225045	1.50823	1.42952	0.447848	0.152134	-0.805901	1.46835	0.81674	0.419759	0.669161	0.36092	-0.507309	-0.458237	0.555359	0.355989	1.64324	0.350141	0.244836	-0.173588	-0.973302	-0.671548	0.986183	-1.46688	-0.308892	0.421882	-0.032684	-0.970124	1.1032	0.158601
NEIL3	0.455208	-0.0844935	-0.434072	-0.105829	BL1-high	1.37148	1.15747	-0.245917	-0.142382	1.33668	2.34642	1.6558	0.018703	1.07404	0.792191	0.608986	-0.0740901	0.495381	0.744189	0.970069	-0.920325	0.958157	1.12738	-0.364625	0.559655	0.112898	0.825377	0.705454	1.34551	0.220601	-0.243592	0.497306	-1.2829	0.289886	0.747504	1.42671	-0.117739	-0.417837	1.452	-1.28828	1.88408	0.376621	-0.105496	-0.337221	0.0966784	-0.838677	-0.258029	-0.205089	-0.1642
NEK2	0.580822	-0.273429	-0.530604	0.0429757	BL1-high	1.11582	0.828535	0.683536	0.607688	0.648942	1.22484	0.444223	0.825387	-0.0308004	1.34654	-0.230425	0.0361926	0.782173	0.268219	0.956432	1.45892	1.19193	1.39227	1.22057	1.07403	0.383789	0.123882	0.92217	0.622724	-0.614734	1.1467	-0.0105328	-0.370079	0.191516	0.548742	1.11098	0.870913	0.0956827	-0.1204	-1.93363	1.03832	-0.265636	-1.71775	-1.3037	0.0714467	-0.0116085	-1.19985	0.95889	0.653729
NOLC1	0.639657	-0.477314	-0.371352	-0.0233736	BL1-high	0.851644	1.5543	0.839012	1.69491	1.26966	2.09243	2.1586	1.1257	0.563853	0.323901	2.11789	0.303436	0.0649607	1.56763	1.37649	0.1908	0.445514	0.352345	1.41016	1.2295	1.46166	0.426567	-0.942679	0.0583616	-0.87951	0.994553	1.18518	-0.415599	0.250217	-0.850152	1.31403	1.00975	0.561195	-0.837106	-2.54506	0.348029	0.395006	-1.15894	-0.641532	-0.319372	0.850108	-1.0676	0.558792	-0.484039
NPM1	0.506795	-0.262392	-0.185562	-0.289553	BL1-high	2.70831	2.64098	0.89309	0.767059	1.80189	0.0669725	1.26247	0.763547	0.719494	0.783575	-0.271301	0.671088	-0.192134	2.26957	0.835939	0.197493	0.51514	-0.484615	1.11697	-0.436405	0.670045	0.0758086	-0.105574	0.378782	-0.0495353	-0.613284	0.332205	-0.531893	0.0340603	-0.489057	0.696791	-0.189592	0.0591699	0.974613	-0.468426	0.625289	2.54551	-2.14637	1.44078	-1.31632	-0.771239	-2.08764	1.98484	-0.492082
NUSAP1	0.417687	-0.0639039	-0.328511	-0.1031	BL1-high	0.862346	0.735015	0.722512	1.03292	1.39272	1.25536	1.85669	0.491367	0.702211	0.509055	-0.0795632	0.767108	0.718883	0.206841	1.45533	1.16349	0.909671	1.08025	0.764422	0.462776	-0.458025	0.142029	0.33446	0.26987	0.496308	0.0362244	0.105287	-0.167838	-0.990185	-0.590404	1.32122	1.44762	-0.612154	0.448439	-1.87119	1.13104	0.664323	-0.75302	-1.37204	-0.501165	-0.144888	-0.248259	0.260974	-0.0504212
PCNA	0.522519	-0.262989	-0.179006	-0.214886	BL1-high	0.801634	0.391293	-0.00672659	1.55411	0.977078	0.461714	0.593137	0.204387	1.26032	1.88925	1.10001	0.49786	0.697196	-0.0132378	-0.0912013	-0.0220992	1.61145	0.18529	0.710406	1.10926	1.12649	0.795507	0.497754	1.17175	0.515471	0.546695	0.65537	-1.15047	-1.11637	0.205436	0.0421038	-0.79698	0.197884	0.652321	-0.913241	-0.275438	0.211412	-2.96391	-1.3945	0.99225	0.42913	-3.16128	1.57401	-1.19526
PLK4	0.560103	-0.12726	-0.556725	0.0191235	BL1-high	1.81865	0.939851	-0.310973	1.07517	1.14765	1.38354	1.09392	-0.182432	2.16439	0.985211	1.42156	0.17126	0.525701	0.623898	0.281881	0.139389	0.840455	2.64851	1.27064	-0.31975	1.48662	0.0884383	-0.20767	0.668303	-0.355941	-0.0431823	0.2943	0.375963	-0.0110154	0.0236374	2.22003	0.730398	-0.232714	0.766784	-2.501	0.0870536	1.45901	-1.06977	-1.96792	0.337783	-0.770974	-0.205739	-0.0249969	-0.30815
PRMT5	0.488935	-0.242915	-0.329082	-0.0832021	BL1-high	2.9791	-0.131713	1.00132	2.10068	-0.510573	-0.414748	0.585929	1.00006	2.42533	-1.24122	0.0763569	1.92404	1.04827	0.340222	0.642412	0.607304	1.62416	0.320052	-0.270103	1.96193	2.26417	0.141046	-0.948059	0.697298	-1.92092	0.315806	0.408062	0.474533	-0.737371	-0.513116	0.421724	-0.263235	0.0626417	0.697404	-0.483339	0.424733	0.0231467	-1.51556	-2.14292	-0.229335	-0.320262	-1.32458	-0.0384763	-0.291729
PTTG1	0.481456	-0.0265907	-0.442321	-0.206441	BL1-high	1.89947	2.03094	-0.0684918	0.496499	1.71327	0.0905623	0.540756	0.994703	0.127089	0.421689	0.137518	0.562449	0.423021	0.233349	1.11124	0.889409	1.05522	0.0541688	1.06011	0.147676	-0.622058	0.449649	0.895717	0.293373	0.619399	-0.0157797	0.181799	-0.825478	-0.441533	-0.287551	1.12263	-0.247879	-0.281327	1.94789	1.28797	0.934587	0.822751	-2.0086	2.06674	-0.196784	-0.555299	-0.749275	2.37226	0.180492
RAD51	0.519686	-0.0949901	-0.443558	-0.216653	BL1-high	1.37325	1.02885	1.11455	0.86844	1.32298	1.83642	1.41559	0.517503	1.48381	0.668219	0.299843	0.634199	0.280843	-0.0772976	-0.0870531	1.34934	1.06372	0.661443	0.428464	1.52338	0.0501907	0.320951	-0.00929579	0.534552	0.419363	0.810417	-0.62207	0.223164	-0.567055	-0.751526	0.893541	2.63559	0.395517	1.46184	-0.594572	0.749698	0.473607	-1.84841	-0.662832	0.440982	-0.28474	-0.860567	0.810498	0.488638
RAD54L	0.501346	-0.0211453	-0.632535	-0.0765181	BL1-high	1.39577	1.037	0.932176	1.91819	1.36897	0.676297	1.67732	0.154429	0.653035	0.682529	0.91819	1.32394	0.625026	0.135921	0.972001	1.12903	1.09162	-0.646268	0.33916	-0.444901	0.386415	0.739102	0.186037	0.363886	-0.288487	0.333648	0.198159	-0.155847	-0.392558	0.671889	1.4885	0.526399	0.748614	0.351412	-0.501979	0.26991	0.604653	0.0619546	-1.13104	0.736313	-0.0270893	0.0643986	1.18745	0.647675
RASGRP1	0.631949	-0.434328	-0.298042	-0.231974	BL1-high	1.43312	0.569933	1.59259	1.79021	-0.0345606	0.618528	-0.759885	-0.0445243	0.241338	0.832958	1.2083	1.44402	0.70251	-0.0158992	-0.269665	2.19834	1.20389	1.2287	0.119876	1.18512	1.62508	0.219281	0.466535	-0.551731	0.4868	1.25825	1.21604	-0.503204	0.541194	1.2141	1.11372	-0.166381	1.71413	-0.373256	-3.04628	-2.13248	-0.454367	0.408877	-1.71229	-0.219916	-0.445119	-0.121859	-0.916685	-0.424556
RFC4	0.514432	-0.144516	-0.365079	-0.124755	BL1-high	0.208765	1.13129	1.0299	0.646328	2.23887	0.121096	1.45059	0.322518	0.306029	-0.0564685	0.407107	-0.161741	0.439136	0.474593	1.29562	-0.0367114	1.25853	0.729954	0.692883	1.35293	0.803289	0.585103	1.35047	0.526873	0.553934	-0.351682	-0.199756	2.3623	-1.26944	-0.00893206	0.46961	1.51183	-2.59936	0.165686	-0.553462	-0.00389824	0.103528	-2.37156	-0.309497	-0.745076	0.32085	-1.36761	1.28494	0.46641
RIPK2	0.588034	-0.0358053	-0.577955	-0.0792482	BL1-high	1.09013	1.68606	1.2884	1.37937	0.129708	1.76832	0.519026	-0.219398	-0.0487048	1.66936	0.401057	-0.647441	0.633492	-0.608566	-1.28696	-0.880625	0.569604	0.572209	1.89451	0.606054	2.44244	0.909112	0.533766	-0.091676	0.890853	0.457568	0.137117	2.05357	0.810057	-0.171987	0.956055	1.68354	-0.489567	-0.828786	-0.548161	-1.2191	-0.357223	-0.139421	-0.372412	0.294428	-0.0183692	-0.979742	0.380736	0.0419952
RUVBL1	0.512779	-0.165646	-0.420304	-0.122075	BL1-high	0.859713	2.07481	0.457738	0.178556	1.91537	0.820883	0.810383	1.73513	0.0868708	0.424847	0.954438	1.7434	1.08792	0.652302	-0.461059	1.03265	-0.140161	-0.358698	0.245767	-0.256111	0.0936429	-0.129099	0.950468	0.73257	0.0806056	0.85059	0.129603	1.67385	-0.109118	-1.23153	0.934842	0.67677	0.641299	1.14112	0.974711	0.721952	-0.185497	-2.03239	0.508769	0.880276	0.792378	-0.964606	0.366176	0.548215
SPC25	0.492446	-0.127667	-0.48735	-0.0338152	BL1-high	0.170198	1.50117	0.140011	0.94126	1.47604	0.369571	2.09815	-0.324696	1.46901	1.05133	0.325897	1.03258	0.48761	0.757082	0.379196	-0.663457	1.21513	0.61142	0.404643	0.181374	-0.471252	-0.154174	1.07003	0.0699689	0.295731	0.499867	0.8528	1.29555	-0.453643	-0.263268	-0.332152	0.821606	-0.551699	1.09219	-0.443828	0.246326	1.09019	-2.12134	0.746169	-0.417502	-0.339344	-1.44432	1.77352	0.555294
TFDP1	0.481268	-0.205722	-0.474719	-0.0725541	BL1-high	0.118767	0.560689	0.722528	0.578204	0.993052	-0.544295	0.298816	-0.898647	0.175653	1.22638	-0.252863	1.16978	2.07986	1.47197	1.84159	0.549103	1.80449	1.66849	0.445967	0.371413	-0.364848	0.5996	0.90066	0.00972806	0.180444	-0.538653	0.484644	0.244119	-0.485248	-0.405249	-0.669555	1.55401	-0.538584	-0.226287	-1.94906	-0.209048	0.527042	-0.546883	-0.00470349	-0.647665	-0.110043	-1.44042	-0.81632	-0.309735
TFRC	0.472894	-0.196496	-0.311829	-0.156446	BL1-high	-0.0805201	1.72303	0.823826	2.10205	1.09916	2.66972	1.62219	-0.387751	0.555809	0.544746	1.19789	-0.332039	-0.238816	-0.535948	-0.646139	1.56833	1.02364	-0.63502	0.620422	1.77547	1.07392	-0.46286	-0.593089	0.890056	-1.09597	-0.969557	1.87893	1.91723	-1.23541	1.87613	-1.08448	1.58364	-0.13825	0.622509	-0.966333	1.18642	0.729437	0.34071	-1.55691	-0.518028	-0.168393	-1.23165	0.40218	0.0705188
THAP11	0.364767	-0.354408	-0.199385	-0.16697	BL1-high	0.89027	1.7662	0.200774	0.82213	0.111846	0.602527	-0.621351	0.930031	1.67053	0.542403	-0.282321	1.19551	0.08346	1.31487	0.0637995	-1.49912	0.936925	-1.5231	-0.725746	0.00208842	2.48313	-0.883572	-0.560575	0.825079	-0.424443	1.94348	-0.273142	0.0417976	1.7925	0.625968	-0.595349	0.338263	0.105838	0.392257	2.10049	-0.698057	-0.587447	-1.36238	0.740017	-0.542248	-0.958484	-1.76292	0.686604	-0.773397
TOP2A	0.513224	-0.11026	-0.559638	0.0825341	BL1-high	0.339892	0.657738	0.961738	0.648941	1.01011	1.1887	0.740635	0.447922	0.827803	0.692702	0.612656	0.333866	1.46058	0.169888	0.784435	0.00255756	0.743452	2.15709	1.06463	1.71735	-0.251266	0.0661387	0.500323	-0.0205762	-1.04289	0.605719	1.02352	-0.163383	-0.0680271	0.704141	1.55794	0.941769	-0.388104	0.292576	-2.00505	0.0238644	0.915647	-0.815123	-0.327104	-0.526847	-0.176938	-0.395723	-0.317508	0.12221
TYMS	0.61913	-0.196162	-0.624668	-0.0390703	BL1-high	0.661572	-0.174077	2.10105	0.790605	0.672575	0.644378	2.13025	0.18798	1.45112	0.797634	0.308966	0.62069	-0.685288	0.129915	2.29698	-0.0407299	2.31564	1.17288	-0.557343	1.15659	0.757528	0.899188	0.824977	0.932756	-0.106121	0.901677	0.318845	0.410872	1.41873	-0.354074	2.0656	-0.504856	-0.167544	0.117328	-0.305411	-1.52618	1.05911	-2.17421	-1.18452	0.0456388	-0.401206	-1.16696	0.563656	-0.124406
TYW3	0.668991	-0.209806	-0.467374	-0.226365	BL1-high	1.14682	2.41914	0.384955	1.76481	0.0692051	2.21296	2.59905	-0.536806	1.22394	1.35125	0.412343	0.568924	0.0988932	1.13438	1.12888	1.26151	1.19175	0.644422	1.91554	0.0854152	0.384315	0.912143	-0.069089	1.77378	0.0666695	-0.77644	1.83687	-0.443359	1.02152	0.172971	-2.21578	-0.741372	0.213467	0.0262655	-0.597733	0.750525	-0.785576	-1.01497	-0.0772388	-1.27002	0.0243554	-1.27195	0.558098	-0.346241
YWHAZ	0.574899	-0.369493	-0.271788	-0.00753603	BL1-high	-0.336128	1.6903	0.645996	0.578505	-0.0772395	1.89458	0.668603	-0.232767	0.0115082	1.75417	0.0648268	0.429189	0.320912	-1.24755	-1.74468	-0.308334	-0.648304	2.15773	1.32742	1.59021	0.0338375	0.0346251	-0.280397	0.451507	0.136952	1.69189	-0.402653	0.988772	0.626268	1.00703	0.851157	0.612673	-0.427442	0.530114	-1.10854	-0.199337	-0.427674	-1.53393	0.822977	-0.179645	-0.564865	-1.58535	-1.49533	-1.00415
ACKR4	-0.545086	0.522127	0.179247	0.071711	BL1-low	-1.99136	-1.32321	-2.35991	-1.44212	-0.50193	-0.0695331	-0.554556	-1.78381	-1.59111	-0.446505	-0.742124	-0.503027	-0.444459	-0.942982	-2.33661	-0.201459	-0.416477	-0.715695	0.329061	-0.323086	0.620751	0.0182622	-0.0822119	-0.132593	-0.491907	-0.849448	0.869273	0.733654	-0.274507	0.875644	-0.265293	0.715731	0.115929	0.0712235	-1.13162	-0.815414	0.217778	2.00383	1.21732	0.176098	0.62363	1.88691	-0.15917	1.06411
ACTA2	-0.513585	0.115013	0.374318	0.0188099	BL1-low	-1.39032	-0.947879	-0.912574	-1.35437	-1.3593	-0.653604	-2.17522	-1.3189	-1.28774	1.98987	-0.612427	-0.682032	-0.79004	-1.36431	-1.95255	-0.636488	0.246761	-1.08047	-0.922426	1.64466	-0.811977	-0.129373	-0.565576	-0.267198	-0.197383	1.67447	-0.517817	-0.337538	-0.172212	0.580795	-0.663841	1.20687	-0.736641	0.147617	0.0932366	-0.399552	-0.312786	-0.11636	-0.0446039	0.342845	0.0717085	1.38677	-0.00707087	1.83173
ANGPT2	-0.566496	0.269115	0.38739	0.161994	BL1-low	-0.571999	-1.85594	-1.07103	-0.0834095	-0.891293	0.777153	0.327412	-1.29653	-1.31444	-0.770747	-0.309877	0.126273	-0.50884	-2.02006	-2.04726	-0.272459	-0.178503	-0.725039	0.0125026	-0.367942	-0.239111	0.239995	-0.5233	-0.92046	-0.905214	-0.66708	-1.03466	0.0501148	-0.791682	-0.179456	-1.38122	-0.201687	-0.333672	0.663437	0.126745	0.348525	-0.929374	2.00993	-0.0167566	0.481496	-0.409063	2.18461	-1.17509	1.09507
ANGPTL4	-0.4203	0.291479	0.277491	0.214345	BL1-low	0.0769516	-0.266572	-0.460339	-1.14612	0.876149	-0.488926	0.355836	-1.18098	-0.0535961	-1.08389	-0.388043	1.02175	-0.391248	-1.61026	-1.78146	0.907971	-0.444034	-1.61419	-0.0616411	-0.718207	0.654806	-0.779267	0.134172	-0.881487	-1.53797	0.353295	-1.65685	0.804905	0.264048	-0.318759	-1.62046	-0.548133	0.611977	1.58055	1.43807	0.935433	-0.489126	0.2208	1.42262	0.959478	-0.495544	-0.907952	-0.0488649	0.597145
APC	-0.392895	0.21291	0.216083	0.208723	BL1-low	-0.736107	-0.743402	-0.768483	0.186905	-2.15926	-0.329513	0.20981	-0.954777	-0.464729	-0.311114	0.121662	-1.01159	-0.450238	-0.920334	-1.11927	-1.19992	-0.311079	1.95403	1.60047	0.114883	-0.0831848	-0.910503	-1.9437	-0.142654	-0.833877	-1.0712	1.04914	-0.712477	0.387533	1.06552	0.283063	0.624888	-0.214803	-0.962133	-2.03183	-0.148877	-0.0175186	2.62549	-1.46692	-0.659581	0.264185	2.34749	-1.01848	-0.389414
APH1B	-0.529137	0.185861	0.585709	0.0132124	BL1-low	-2.49804	0.0880112	-0.596599	-0.722382	0.459366	-1.31182	-1.68626	-0.0957894	1.25351	-1.01388	-0.0551708	-1.08268	-1.16362	-0.195043	-0.547242	0.88369	-1.71158	0.265955	-1.56479	-0.742697	0.280885	0.0731847	-0.326546	-0.284212	-0.233445	-1.41449	-0.206949	-0.781157	0.490992	0.707075	-1.46622	-0.429022	0.348298	0.261729	0.900143	0.222436	-0.562232	0.927345	0.187749	-0.627053	0.826721	0.102018	0.709637	-1.38853
ATP7A	-0.495479	0.011824	0.56167	0.242469	BL1-low	-0.0823511	-1.25877	-1.11416	-0.0956212	-2.99336	-0.221254	0.174061	-1.32061	-0.405526	-0.9677	0.901167	-1.50774	-0.887104	-1.21798	-1.04889	-1.05834	-0.0250725	0.331857	-0.93347	0.506078	0.177552	-0.49189	-1.38898	-0.453105	-1.18103	0.617443	0.917916	-0.205662	0.66775	0.566534	-0.491326	-0.621482	-0.0780953	-1.50159	-1.64056	0.171251	-0.703429	1.85525	-1.65981	-0.786923	-0.0803693	1.90157	-1.52241	-0.310423
B3GNT8	-0.600614	0.434002	0.247999	-0.0441623	BL1-low	-2.47738	-3.00144	-1.01081	-1.25387	0.0183778	-1.2404	-1.36828	0.106456	-1.86733	-1.32317	-0.8019	0.506863	-0.0159366	-0.807001	-1.51973	-0.248735	-0.922916	0.0805401	-1.67032	-0.891414	-1.00842	0.464332	0.790671	-0.0999584	-0.430121	-0.605117	1.36985	-0.901657	-1.03486	-1.14333	0.952836	-0.633573	-0.0801928	0.334952	2.68168	0.141769	-0.665331	-0.507047	1.74772	0.927333	0.49837	0.751759	1.46971	1.42039
BCAR1	-0.460427	0.366278	0.131334	-0.0142571	BL1-low	-0.238136	-1.64294	-0.631486	-0.978336	-0.468722	1.27441	-1.20948	-0.709359	-0.341204	-0.692511	-1.16952	0.227048	-0.344089	0.44071	-1.19897	-0.121197	0.208769	-2.4774	-1.89316	-1.4964	-1.16973	-0.849675	0.513082	-0.11587	-0.582084	0.960057	-0.649943	-0.00187676	0.244468	-0.111266	-2.37401	-0.0353105	-0.643629	1.82577	2.98709	1.88166	0.00963058	-0.287215	1.46722	1.6089	1.57724	-0.675048	0.451538	0.262932
CACNA1C	-0.627212	0.369462	0.157097	0.164013	BL1-low	-1.19165	-1.05511	-1.54973	-1.39693	-0.363788	-1.12313	-2.00801	-0.67258	-1.42849	-0.597499	0.168806	-1.64793	1.17854	-0.150577	-1.63087	-0.780551	-0.372312	-0.692906	-1.1398	-0.153982	-0.52173	-0.348092	-0.83815	0.219388	0.255055	-0.473139	0.138111	-0.563457	-0.968433	-0.0672776	-1.14097	-0.50781	-0.585565	-0.794716	0.956289	-0.652069	-0.434137	2.15694	-0.171847	0.180402	-0.412318	2.03661	-0.46877	0.670664
CAMK2B	-0.471866	-0.0084636	0.536159	0.236001	BL1-low	-0.00665425	-1.05139	-0.880277	-0.317162	0.157693	-1.87346	-0.372691	-0.730687	-0.47443	-0.662759	-1.12241	-0.803425	-0.862919	0.0621985	1.72129	-0.640422	-0.933756	-1.658	-1.58417	-2.09767	-2.3488	0.213099	0.440284	0.565097	0.695873	0.689763	-0.438498	0.434369	-1.8401	0.0704189	-1.51067	-0.218488	-0.687677	-0.466172	0.807539	0.265557	0.983353	-0.139205	0.165413	-0.141834	0.0579546	0.496359	0.770581	-0.383545
CDH11	-0.52202	0.410999	0.130649	0.154427	BL1-low	-1.59312	-1.26227	-0.760351	-1.10404	-0.791778	-0.878395	-0.862263	-1.9148	-0.863075	-1.32321	-1.09209	-0.460802	-0.086994	-1.30194	-0.852327	-0.626604	0.729034	0.04923	-0.50602	0.77755	-0.198362	-0.0654103	-0.701263	-0.0594618	-1.02845	-0.33518	-0.00869399	0.699453	-0.202013	0.0290613	-0.603491	0.358817	0.124297	0.284031	0.699483	-0.524407	0.371003	1.61106	-0.387227	0.381298	0.575012	2.06424	-0.812767	0.600542
DNAJC22	-0.499016	0.0468226	0.598028	0.0888619	BL1-low	-2.37829	-1.83575	-0.878333	0.55381	0.560313	-1.48951	0.427089	-1.94326	-0.429352	0.519215	-1.27769	-1.66998	-1.41171	-0.831975	-0.589454	-0.876695	-0.267831	-2.14091	-0.511809	0.790593	-0.775183	-0.661482	-0.339661	-0.154218	0.213428	-0.0834051	1.25278	-0.500997	0.03905	1.05749	-1.18346	-0.156489	-1.10123	-0.380958	0.706237	-0.00567076	-0.395268	1.15162	0.578427	0.222945	-0.0209982	-0.451518	-1.99814	0.0209686
EDIL3	-0.557662	0.379544	0.14253	0.442684	BL1-low	-2.28878	-1.09928	-0.696641	-0.746826	-1.62618	-0.467334	-0.464675	-2.47336	-0.715977	-1.0612	-1.02076	-0.290699	-0.720766	-1.53986	0.644949	-1.44009	-0.58418	0.896009	0.129005	0.634498	-0.306087	-0.219274	-0.5965	0.770561	-1.10005	0.189228	-0.395338	0.286473	-0.0938583	-1.27796	-0.482607	0.206745	0.217833	-0.294925	1.41924	1.25036	-0.0128449	1.08992	0.0517891	0.393425	0.772245	1.51785	0.162204	0.730241
EPS8	-0.580656	0.338073	0.127686	0.307661	BL1-low	-2.07473	-0.538913	-2.02033	-0.450613	-1.72112	0.488377	-0.841764	-1.19876	-0.680902	-0.73932	-0.0989768	-1.27437	-1.1401	1.31562	-0.655864	-0.894975	-0.280042	0.39792	-0.0319473	-0.768078	0.524927	1.22951	0.038548	2.30544	-1.30238	-1.46969	0.392416	-1.08107	-0.144154	-0.276435	-1.01106	-0.970631	-0.311533	-0.539791	-0.984781	0.0764168	1.27556	1.19429	0.00738722	-0.294141	0.668585	1.14857	0.751242	0.197187
ETV1	-0.554776	0.283009	0.305206	0.190067	BL1-low	-1.20583	-1.46906	-2.34818	0.414347	-1.04355	-0.437506	-0.336877	-2.08585	0.0796264	0.116924	-0.648305	-0.298694	-0.297612	-1.19271	-0.510003	-1.34856	-0.0720423	0.547167	-0.674092	0.280177	-1.31182	0.113951	-0.710358	-0.724085	-0.567417	0.0451474	-0.0593711	0.593127	-0.351617	-0.456354	-0.544369	-0.258839	0.419962	-0.245284	0.784752	1.11897	0.197274	0.752642	-1.15192	0.335587	0.121717	1.3671	-0.798047	0.228284
FAT4	-0.563877	0.240201	0.27636	0.273714	BL1-low	-0.668969	-0.475318	-0.939352	-1.24672	-2.25004	-0.787788	-0.389133	-1.22074	-0.666125	-0.581607	-0.563415	-1.71882	-0.598628	-1.37042	-0.744001	-0.413839	-0.210338	0.279993	-0.246807	0.0311408	0.491407	-0.69744	-0.43894	0.220897	-0.631864	-0.71869	-0.231405	-0.549309	0.0602417	0.621909	-0.186175	0.089042	-0.144114	-0.480414	-0.441359	0.0975224	0.156592	1.45377	-0.503535	0.088477	0.6563	2.02765	-2.06704	0.399012
FBN1	-0.608987	0.581121	0.144474	0.0457297	BL1-low	-1.81454	-1.37094	-0.773028	-0.823623	-2.32547	-0.596947	-0.834167	-1.20991	-0.813651	-1.21551	-0.724859	-0.994274	-0.0651088	-0.662858	-1.3767	-0.438149	-0.0536313	0.270246	0.0641313	0.325036	0.386313	-0.228481	-0.865581	0.652965	-1.31573	-0.260143	-0.283205	-0.0697843	0.0520056	0.780865	-0.655373	0.961764	-0.0872508	0.13007	-0.494272	0.0526134	0.257914	1.66965	0.451119	0.482056	0.882712	1.89638	-0.836758	0.864158
FGF16	-0.515405	0.469003	0.269661	0.0408725	BL1-low	-1.91719	-1.91719	0.0603926	-1.91719	-0.0750305	-1.91719	-1.91719	0.0501853	0.0117227	0.317631	-1.91719	0.306401	-1.91719	0.0603263	0.0679801	0.327409	0.325641	-1.91719	-0.201699	0.0250289	-1.91719	-0.0266921	0.356371	-1.91719	-1.91719	0.073582	0.567529	0.81463	0.585011	0.598706	0.157476	-1.91719	0.70015	-0.0246426	-1.91719	0.542481	0.559907	0.712074	1.46036	0.479502	0.595403	1.15864	0.722859	0.729115
FGFR1	-0.475673	0.0128998	0.00590568	0.420849	BL1-low	-2.13783	-1.69601	-2.18398	-0.590677	-0.278508	-1.32654	1.70442	1.54523	0.0699719	-2.57323	-1.43508	0.00112839	-1.19584	-1.54121	1.05683	-1.54559	1.30496	0.679217	-1.71765	-0.545977	0.221438	-0.417444	-1.18057	-0.972589	-0.570552	-0.829727	-1.26018	-0.0819848	-0.24913	-0.104569	-1.64123	-0.273087	0.405294	-1.11766	1.40164	-1.56525	-0.0413128	0.621254	-1.0612	0.210081	0.158963	0.541847	-0.0944088	0.645598
FLNC	-0.561788	0.59398	0.178607	0.0438496	BL1-low	-2.2729	-1.71269	-0.526653	-2.35717	0.309713	-1.20166	-0.528225	-0.880827	-0.641177	-1.36237	-1.41632	-0.59292	0.152707	-1.10978	-0.454233	-0.341981	0.382498	-0.916607	-0.980647	-0.177203	-0.813376	-1.28278	-0.630344	0.00483852	-1.18416	-0.157486	1.32455	0.818655	-0.736939	0.586808	-0.254496	0.0858049	0.305472	-0.0276051	2.24188	0.177614	1.11174	0.568366	0.829155	-0.232635	0.608897	1.33601	0.394257	1.29069
FLRT3	-0.580396	0.489223	0.295872	0.208208	BL1-low	-1.18612	1.30415	-1.2365	-1.80552	0.217816	-0.309767	-0.358108	-1.54689	-0.424827	-0.903127	-0.815475	-1.71141	-1.54059	-1.0151	0.337554	-1.00478	1.03691	0.239882	-0.0261493	-0.768259	-2.22169	0.360763	-0.233851	-1.19365	-0.739604	-0.449435	-0.181354	-1.23653	-0.791467	-0.740953	-1.95009	-1.6735	0.314645	2.03752	0.47238	1.68881	0.518271	2.10458	1.90946	1.17114	0.0972442	0.633759	0.398004	-0.515746
GHR	-0.491351	0.0128903	0.479912	0.151662	BL1-low	-0.912631	0.338856	-1.05163	-0.979298	-0.93314	-0.27176	0.916184	-1.28256	-1.05423	-1.32607	-1.78474	-0.664855	-1.30993	0.00609293	-0.654968	-0.849694	-1.24952	0.992623	1.08036	-0.178621	1.40123	0.0378391	-1.49292	-0.371404	-0.691824	-0.650537	-0.909619	-0.566524	0.0408425	0.535834	-1.42122	0.563733	0.131623	-0.731614	-0.482644	0.498919	-0.702107	-0.142156	0.931536	-0.191878	-1.18268	0.578286	-1.43269	-0.520167
GNGT1	-0.411911	0.365442	0.146843	0.108822	BL1-low	-0.935052	-0.935052	-0.935052	-0.935052	0.52652	0.593011	0.243172	-0.935052	1.372	1.25537	-0.935052	-0.935052	-0.935052	-0.935052	-0.935052	-0.935052	-0.935052	-0.935052	-0.935052	-0.935052	-0.935052	-0.935052	0.341707	0.309587	-0.935052	-0.935052	0.614194	-0.935052	1.11286	-0.935052	0.890002	1.49318	0.374771	1.2975	1.07177	1.75817	-0.935052	0.578614	1.51367	0.297215	1.43663	0.535969	-0.935052	1.46166
HOXA11	-0.585123	0.52441	0.25905	0.0237709	BL1-low	-0.431125	-1.43226	-1.3979	-1.37083	0.662628	-1.20155	-1.34658	-1.04423	-0.617264	-1.19354	-1.00705	-0.687471	-0.883991	-1.16195	-1.11253	-0.755967	0.319257	-0.701001	0.0141198	-0.112355	-0.298271	-0.582761	-0.0704884	0.229856	-0.460035	-0.552714	-0.840968	0.150434	-0.997721	0.522291	-1.08521	0.81213	-0.0773007	1.29537	1.27973	1.37599	0.995493	0.526182	1.07971	-0.292318	0.500684	-0.858288	1.05041	0.124069
HSPA12A	-0.48077	0.135959	0.393359	0.211704	BL1-low	-2.33164	-1.05935	-1.66182	-1.09283	1.38666	-0.431727	0.27231	-2.37568	-0.0871501	-0.601237	-1.55162	-1.6434	-0.317014	-1.48082	-0.042731	0.180853	-0.688424	-0.447715	-1.26628	-0.647444	-0.244646	-0.371423	-0.264376	-1.2565	-0.170628	-0.71779	0.588629	0.215886	0.187889	0.406536	-1.82339	-0.26592	-0.244715	-0.293657	0.0885644	1.18749	-1.26529	1.39409	1.53371	-1.11921	-1.17058	2.82065	-0.394886	0.557342
IGF2	-0.511155	0.168091	0.325916	0.0981126	BL1-low	-0.722644	-1.01905	-0.637496	-1.31965	0.533205	-0.754365	-1.55906	-0.710949	-0.735161	-0.344921	-0.878779	-1.31623	-0.749474	-1.48167	-1.05865	-0.10428	-0.0269542	-0.409633	-0.843664	-0.749318	-0.459353	0.533432	-0.30888	0.0700108	-0.773125	-0.83303	-0.567043	-0.789073	-0.217706	0.497218	-0.831951	-0.468807	-0.336286	-0.301511	1.02494	0.0176923	-0.725481	1.66773	0.952157	-0.193349	0.29887	1.36722	0.768059	0.71352
KLK4	-0.449925	0.217404	0.372093	0.0672326	BL1-low	-0.493654	-1.14914	-0.774783	-1.23441	-4.23206	-1.38827	-0.669027	-0.990685	-0.0866073	-0.838218	-0.956313	-1.48776	-0.642063	0.0427834	-0.278147	-0.2533	0.197402	-0.0129596	-0.144118	-0.232896	0.443203	-0.564065	-0.869721	0.251224	-0.162987	0.195944	-0.317668	-0.115532	0.355254	-0.502982	-0.627661	0.158615	0.446908	-0.0174461	0.0319503	-4.23206	-0.0181925	0.839921	0.7943	0.140325	0.493661	0.967775	0.298313	1.09314
LOXL1	-0.640295	0.36701	0.0963048	0.237072	BL1-low	-1.97232	-0.979462	-0.581982	-2.40946	-0.52425	-0.542589	-2.37757	-0.53985	-0.230444	-0.8855	-1.58054	-1.09655	-0.0534595	-1.31424	-0.981565	-0.240688	-0.82224	-1.43313	-0.744441	-1.01786	-0.441414	-0.315353	-0.324334	-0.157082	-0.212549	0.111634	-0.676132	-0.284398	-0.408488	0.268111	-1.30434	-0.64385	0.286688	-0.0698293	3.30331	-0.36734	0.309856	-0.6567	1.58984	1.19256	0.470222	0.233325	-0.0994671	1.30951
MAPK10	-0.415959	0.125318	0.445965	0.176994	BL1-low	-0.408554	0.511021	-1.39798	-0.26643	-2.09099	-0.668671	-1.0363	-1.21963	-0.149761	0.110538	1.60594	-1.37486	-1.27168	1.23454	-0.334374	-0.790143	-1.02902	-1.22042	1.21122	-0.877091	1.05176	-0.660238	-0.324786	0.11053	0.666707	-0.766659	-0.971076	-1.90234	-0.646171	-0.0671197	-2.25968	0.261914	-0.711883	-0.406238	1.42393	-0.00186799	-0.824242	0.941664	1.05721	0.487779	-0.80207	1.16377	-1.4661	-0.79705
NOD1	-0.535054	0.516569	0.140459	-0.0476348	BL1-low	-2.35726	-0.0641732	0.470197	0.341832	-1.2504	-1.02546	-1.62945	0.0109954	-1.08803	0.216753	-0.746331	-0.654167	-0.242484	0.382424	-1.03473	0.334756	-0.718707	-1.72479	-0.273337	-1.28993	-0.481363	-0.62717	-0.152347	-0.41784	0.205176	-0.287926	-0.911648	-1.54519	-0.75099	0.20135	-1.01937	-0.161309	0.544267	0.0772487	-0.436526	-0.167499	0.21404	3.79316	-0.942033	0.55281	-0.0190266	2.89401	1.79003	-0.218124
NOX4	-0.505907	0.496884	0.134717	0.161837	BL1-low	-1.37022	-0.764505	-0.687768	-1.00032	-2.32125	-0.948024	-1.04122	-1.42538	-0.674659	-1.36533	-1.30716	0.10405	-0.265969	-1.36897	-1.79244	-0.506255	0.317099	0.575062	-0.224514	0.311958	0.0338957	-0.0420689	-0.410776	-0.43101	-0.946179	0.417865	-0.488594	0.782116	0.274098	-0.218617	-0.224139	0.370485	-0.00517523	-0.322312	0.0962606	-0.781502	-0.23578	1.68926	0.505243	0.937301	0.475669	2.2455	-0.114951	0.979618
NR1H4	-0.428577	0.202204	0.453113	0.169665	BL1-low	-0.684905	-0.684905	1.07159	-0.684905	-0.684905	-0.684905	-0.684905	-0.684905	-0.684905	0.696857	-0.684905	-0.684905	-0.684905	0.823503	-0.684905	-0.684905	0.772239	-0.684905	-0.684905	-0.684905	-0.684905	-0.684905	-0.684905	-0.684905	1.03553	-0.684905	0.718654	-0.684905	-0.684905	-0.684905	-0.684905	-0.684905	-0.684905	-0.684905	-0.684905	1.11891	-0.684905	-0.684905	2.12748	1.45042	-0.684905	-0.684905	1.96629	1.57545
PDGFA	-0.508515	0.264255	0.324503	0.103275	BL1-low	-1.45625	-1.62419	-1.55166	-1.01445	-0.293638	-0.573064	-0.872619	-1.18817	-0.190462	0.0875798	-2.34343	-0.458631	-0.415818	-1.69663	0.40219	-1.17072	-0.693755	-1.61915	-1.19315	-0.748786	-1.09645	-0.731175	0.0535598	-0.338992	0.989829	-0.122351	0.0187195	0.924646	-0.448158	-0.246123	-0.636839	0.130055	0.453092	1.2427	0.938876	1.33093	0.681626	0.628609	1.13345	1.15729	-0.865326	0.25434	-0.306444	0.482293
PDGFD	-0.629131	0.0760085	0.57627	0.293912	BL1-low	-1.82893	-0.324027	-1.46226	-1.91086	-0.957873	-0.881572	-1.46954	-1.1395	-1.22966	-0.839911	-1.61392	-0.849647	-1.06513	-1.5626	0.00207695	-0.786839	-0.454383	0.134471	-0.515049	0.255343	0.0132303	-0.160921	-1.13541	-0.527684	0.0569445	0.114819	0.262243	-0.666605	0.0490015	0.290717	-0.576979	-0.861862	-0.181828	-1.21894	-0.494508	-0.30312	-0.98549	-0.185097	1.22109	-0.223861	-0.492765	0.746156	-1.60929	0.382119
PER1	-0.423872	0.282016	0.230886	0.0846823	BL1-low	-1.27496	0.171812	-0.504664	-1.80268	-1.13094	-1.06834	0.750898	0.104123	-0.552065	-1.90607	-0.00204685	-0.351873	0.042779	-0.132164	-0.465987	0.469182	1.73725	-1.55025	-0.549406	-1.1862	-0.103145	-0.511846	-0.723978	-0.321914	0.0475608	0.925574	-1.45173	-0.731804	0.209087	-0.4274	-0.484556	-0.349628	-0.462574	0.79415	2.99555	0.689717	0.110617	0.28946	0.0722306	0.195518	3.08478	0.0128487	-0.861828	1.3356
PPAP2A	-0.647615	0.234524	0.453179	0.0441552	BL1-low	-1.05913	-1.44273	-0.715832	-1.89769	-1.82104	-1.07626	-0.842589	-0.262517	-1.16445	-0.715203	-1.91421	-0.341755	-0.750224	-0.417721	-0.352328	-0.290174	-0.783097	-0.285984	-0.92696	-0.404322	-0.435835	-0.274741	-0.738389	-0.261552	0.291002	-0.383668	-1.99027	-0.952517	0.0858954	0.409783	-0.276523	-0.893326	-0.0825476	0.622018	0.992699	0.785646	-0.740849	-0.561366	2.34182	-0.129931	-0.608895	-0.264799	-0.64547	0.683425
PRDM6	-0.688051	0.444019	0.580426	0.09375	BL1-low	-1.7345	-1.09985	-1.02268	-1.64552	-1.82512	-0.908386	-0.995822	-1.59361	-1.45463	-0.703265	-1.6112	-0.921621	-0.0414881	-0.62808	-1.0758	-0.460907	-0.743588	0.0350232	-0.206591	0.233932	-0.448371	-0.209593	-0.648791	-0.523812	-0.863773	-0.346868	-0.151478	-0.219295	-0.375426	-0.512259	-0.799477	-0.296871	-0.0895099	-0.428147	0.812869	-1.18182	0.352053	1.87788	0.663806	0.0904938	0.360264	1.76334	1.07994	1.19014
PRKG1	-0.541479	0.314123	0.372405	0.10409	BL1-low	-0.716764	-1.20347	-1.73726	-0.576479	-1.63024	0.140545	-0.869611	-1.75622	-0.748976	-0.472544	-0.845633	-1.19604	-0.0101509	-1.75677	-1.19073	-1.03665	-0.503584	0.00554787	0.034259	0.314505	-0.352103	-0.466645	-0.0795953	0.0283543	-0.797732	0.185604	-0.0949537	0.358055	0.388345	0.595195	-0.812678	0.0722306	-0.394246	-0.223125	0.777031	-0.458828	-0.438605	1.37365	0.388435	0.192205	0.541898	2.03563	-0.973455	0.494436
PTN	-0.450128	0.252815	0.255403	0.122834	BL1-low	-1.69637	0.456956	-0.0788504	-0.572202	-1.33511	-0.967043	0.729983	-1.04973	0.126279	-0.780412	-2.08814	-1.74786	-0.325359	-0.00257157	-0.717084	-1.38651	1.12001	-0.687819	-1.15838	-0.759826	-1.70549	1.41299	0.728058	-0.856245	0.225947	0.239855	0.420797	-0.794688	-0.419574	-0.0211732	-0.443427	-0.845529	-0.751056	1.07568	1.68981	1.67282	-0.78093	-0.0284937	1.30174	-0.573497	-0.211458	0.90068	-0.813771	0.44847
RUNX1	-0.529932	0.298423	0.211627	0.334397	BL1-low	-1.71598	-0.604571	-2.50813	-0.488966	-0.475129	0.157446	-0.631032	-1.90226	-0.957617	-1.62757	-1.02173	-0.677958	-0.0687643	-0.804903	0.233468	-0.460395	-0.931387	0.48321	0.383423	-0.19623	0.111418	-0.445825	-0.747382	0.292079	0.145128	-1.94609	0.596217	-0.0517322	0.0267902	-0.741861	-0.546455	-0.609438	-1.48667	-0.233433	-0.0701534	0.531129	-0.0813249	1.57839	-0.748717	0.0741201	-0.233592	1.2948	-0.933214	1.57363
SETBP1	-0.487173	-0.00419317	0.268128	0.437692	BL1-low	0.69783	-0.663471	-1.95462	-0.563145	-0.260027	-0.868404	-0.843244	-1.36884	-1.08103	-0.897393	-0.00281582	-0.287898	-0.0703335	-1.69419	-0.622241	-1.89481	0.88885	-0.216859	-0.741809	-0.350837	-0.350916	0.624248	-0.868354	0.572369	-0.502576	-0.922625	0.492317	0.0916846	-0.0136074	1.45514	-1.37824	-0.506517	-0.727525	-0.483021	-1.31568	0.00796724	-1.31249	1.6917	-0.913217	-0.347393	0.519188	1.60736	-2.25028	-0.457676
SHC2	-0.622649	0.107207	0.369709	0.352587	BL1-low	-1.37239	-1.81053	-0.652457	-2.49119	-1.36602	-1.46632	0.0996359	-1.20907	-0.815076	-1.57959	-2.35772	-1.25534	-1.03875	-2.31619	1.05008	-0.449071	-0.902786	-1.94909	-1.447	-1.05666	0.255824	-0.722253	1.10084	0.0856893	-0.318174	-0.575487	0.714589	0.20045	-1.36507	0.816124	-0.338804	-1.33465	0.124248	-0.255301	-0.267145	-0.00770401	-0.0614445	-0.143189	0.591514	0.234199	-0.374941	0.254061	0.294794	1.18541
SLC16A2	-0.555964	0.125982	0.234544	0.436568	BL1-low	0.396546	0.348424	-0.681192	-2.64791	0.915571	-1.38052	0.939807	-1.40571	-1.2838	-0.308616	-0.442382	-0.370749	-0.845899	-0.511668	-1.68936	-1.37472	0.357717	-0.651597	0.527632	-0.266457	-0.569045	-1.29303	-0.704729	-1.39176	-2.02754	0.673888	0.258701	-1.79563	0.562103	-0.123142	-0.140011	-0.262268	0.355781	1.22544	0.0443639	0.386713	-1.59421	1.34171	-0.601216	-0.382974	0.567721	-0.0238269	0.576988	0.3305
SLIT2	-0.514288	0.25117	0.301684	0.114475	BL1-low	0.122846	-1.2184	-0.568586	-0.731884	-0.445042	-1.09808	-1.12389	-1.11217	-0.0666232	-1.2266	-0.943914	-0.618696	-0.738643	-0.5615	-0.0746498	-0.635207	0.46248	0.828624	0.105387	0.452127	-0.347682	-0.0562637	-0.538012	0.445055	-0.842109	-0.500099	-0.724971	0.0379099	-0.653996	0.574222	-0.141558	-0.146187	-0.19952	-0.0841555	1.41288	0.902964	0.316977	0.535269	-0.626511	-1.0316	-0.444088	1.08354	-2.16725	1.11915
THBS2	-0.540844	0.526907	0.0867899	0.22354	BL1-low	-1.66949	-0.906048	-0.685894	-1.08628	-1.53164	0.480293	-1.614	-2.19056	-0.581414	-1.22089	-0.901084	-0.699483	-0.561749	-1.6842	-1.66125	0.245549	0.0204089	0.674058	0.130443	0.811436	-0.295827	0.119706	-0.827371	-0.10622	-1.36254	0.508705	-0.151724	0.453966	-0.408426	-0.163662	-0.568848	0.306558	0.375732	-0.0121461	0.396109	1.04354	0.265321	1.37117	-0.271746	0.79518	1.08107	2.06944	0.0728519	1.00105
TIPARP	-0.386215	0.192961	0.473539	0.152853	BL1-low	-0.199941	0.883175	-0.8924	1.18213	-0.133824	-0.501752	-0.385092	-0.994602	-1.38361	-1.02016	-0.081239	0.0628435	-0.449631	0.625833	1.03078	-0.696986	-0.891436	0.0118965	0.193537	0.0476293	-0.0428758	-0.68886	-1.22766	0.421446	-0.207108	-1.09573	-1.09602	0.0216305	-1.32908	-0.259381	-1.00561	-0.0712403	-0.521256	1.93561	-0.577386	3.49078	1.47168	-0.214171	1.3785	0.00282348	-0.614914	-0.103912	-1.66038	0.107726
TMEM74B	-0.454343	0.185096	0.3659	0.0539052	BL1-low	-0.769136	-2.07088	-1.01402	0.119418	0.290484	-0.674433	-0.197409	-0.655242	-0.199063	-0.275219	-1.2832	-0.390953	-0.38533	-1.22169	0.473151	0.00565474	-0.364963	-1.27405	-1.52182	-1.09742	-1.63858	-0.309921	0.699517	-1.0895	-0.419621	0.407797	-0.36738	0.531852	-1.75122	-1.3047	-0.266977	-1.12456	-0.621865	0.0788461	2.15723	-1.18266	0.0197438	0.929838	1.73069	1.97507	0.206043	0.725751	0.70967	0.193928
TSC22D1	-0.393703	0.128903	0.345477	0.190918	BL1-low	-1.21292	0.731325	-1.27909	1.19125	-1.30019	-1.30285	-0.675355	0.953482	-1.97965	1.42053	-0.789673	0.141782	-1.62158	-0.80189	-1.69989	-0.979097	-0.615811	-1.52972	0.835892	-0.250899	-0.556368	0.0701123	0.482071	-0.0240007	-1.15226	1.67246	-1.99063	0.609084	-0.342004	-0.315336	-1.74803	0.927376	0.482427	0.0584251	-0.545527	0.53596	1.10279	1.62384	0.224767	-0.711016	-0.498731	-0.177451	-0.619478	1.42326
ZNF385B	-0.485109	0.0471339	0.521895	-0.0121578	BL1-low	-1.36353	-0.580593	-0.290562	-1.04837	-0.775164	-0.342184	0.384914	-0.865881	0.634725	-0.225828	-0.774114	-0.858403	0.642495	-0.171859	-0.0969702	-1.3039	-0.174297	-0.528611	-0.552479	0.277406	0.193487	-0.402211	-1.90327	-0.108299	-0.311466	-0.612153	1.29394	-0.109921	0.930639	0.559607	0.161134	-0.0286842	-0.414874	-0.294314	-0.556993	0.087653	0.717544	0.412717	0.342457	-0.383375	-0.156678	0.312253	-0.547908	0.630005
AHNAK2	-0.349049	0.747552	-0.356442	0.126241	BL2-high	-2.18447	-0.741584	-0.126883	-0.287644	-0.583892	-0.042815	0.305881	-1.37703	1.04575	-0.541559	-1.30623	-1.3379	0.329683	-1.30337	-2.06792	-0.409226	-0.382942	-1.45764	1.09804	0.280944	-1.44046	-1.42674	-1.21181	0.913708	-0.130818	0.232399	-0.0536959	-0.179718	1.40675	1.01227	-0.996547	0.743744	-0.136087	1.38194	-0.328	2.38776	1.05397	0.933062	0.850789	0.709021	1.26278	1.0362	-0.630546	0.947581
AHR	-0.100757	0.623474	-0.0496689	-0.357619	BL2-high	-1.11697	0.661587	-0.139724	0.897472	-0.21457	0.357744	-0.0465714	1.71801	1.07218	0.198196	-0.791517	-1.7542	0.439338	-1.68632	-1.29074	-0.328203	-0.110609	-1.0225	0.530931	0.0657911	0.475055	0.65509	0.89022	0.376332	-0.739432	-1.8746	0.397427	-0.233512	1.02042	0.658641	0.242155	-0.0448523	0.451485	0.337145	-1.21475	1.23801	0.670343	1.97968	-0.767463	0.286617	0.779892	1.85702	0.730098	-0.319058
ASB9	-0.0381191	0.575433	-0.105275	-0.254159	BL2-high	-0.103672	0.1057	-0.0242966	-0.956193	0.795861	-0.0697275	-1.13532	-0.310432	0.619278	-0.621745	1.37084	-0.996033	0.11428	2.5398	-1.06092	0.0437279	0.817319	-0.570584	0.237861	-0.455751	1.18518	1.19201	0.637941	1.19916	-0.535802	1.0362	0.295925	-1.81043	-0.277345	-0.372607	-0.195191	-0.453325	-0.721494	0.766694	0.697403	1.94208	1.20349	-0.915276	0.202119	0.465026	0.676927	-0.828372	-0.0175357	-0.428826
CAPN1	-0.0960385	0.520929	-0.118718	-0.39649	BL2-high	-0.357146	-1.38251	0.470902	-1.42473	-0.650472	0.0162475	-0.908857	0.191939	0.445002	-0.626822	-0.400849	0.597183	0.419847	-0.0164037	-0.253563	0.690736	0.0109801	-1.17895	-1.08729	-0.536033	-0.51804	0.519848	0.758328	0.458469	-1.01048	0.805733	-0.658368	0.630896	0.895944	0.426863	0.731523	0.921115	0.574401	1.50932	0.543629	1.72398	0.324427	-0.54985	1.61366	1.3815	0.910768	-1.07664	1.17239	0.15805
CLCF1	-0.40454	0.641508	-0.0796582	-0.0300144	BL2-high	-1.51277	-1.30169	-1.81204	-0.183199	0.377347	-2.07033	0.48854	-2.15862	-0.0323543	-0.0693284	-2.23175	-1.37839	1.30606	-1.88081	-1.82233	-0.866298	1.48683	-2.1984	-1.28162	0.0306404	-0.717211	0.796308	1.14787	-0.427374	0.215794	0.177829	0.622627	1.75531	-0.490025	-0.0589913	-0.306359	-1.16827	-1.21369	1.03159	0.375463	0.882056	0.788217	2.17894	0.902972	1.05889	0.855303	2.17485	0.79979	1.27719
COL6A1	-0.306626	0.473062	-0.116079	-0.1318	BL2-high	-1.06064	-1.28708	0.108243	-1.55587	-0.137599	0.176674	0.0885467	-1.70808	-0.746778	-0.694094	-0.854657	-1.18679	0.695663	-1.73173	-0.788343	1.78158	0.230921	-1.40214	-0.583631	-0.361807	0.65154	0.200263	0.321153	-0.481529	-0.923066	0.827062	-0.653302	-0.151273	-0.436808	-0.0618299	-0.750015	-0.242619	-0.057421	0.851816	4.07321	-0.874327	1.17575	0.191668	0.332713	1.13525	0.507216	0.529264	0.0118498	1.30024
COL6A2	-0.32974	0.496716	-0.0778119	-0.173812	BL2-high	-1.15689	-1.71246	-0.142727	-1.55713	-0.483511	0.108948	0.363429	-1.19704	-0.698856	-0.512787	-0.599724	-0.816485	0.756427	-1.46512	-0.852197	0.436198	0.142336	-1.22503	-0.669367	-0.3879	0.395605	-0.0477742	0.564041	-0.19781	-1.66759	0.746571	-0.302828	-0.0985821	-0.407888	0.0715457	-0.750897	-0.364176	-0.223284	1.07109	4.30996	-0.633198	0.940296	-0.0967008	0.639347	1.20454	0.515563	0.614978	0.464791	1.22591
CTSB	0.0339798	0.541987	-0.0884107	-0.494943	BL2-high	0.0864815	-1.94786	0.0129063	0.13542	0.868136	0.0684962	0.703345	1.03168	-0.760806	-1.01573	0.905917	0.358104	0.486816	-0.246851	-0.700606	1.33836	-0.13936	0.0434651	0.0201952	0.601748	2.24662	0.672048	0.653286	-0.324573	-0.760588	-0.439239	-0.124052	1.34275	-0.478565	-1.09528	0.0644832	0.865474	0.27079	1.56976	2.62401	-0.559146	0.667221	0.161598	1.61535	1.1511	0.775439	0.200042	0.762502	0.934191
DEFB1	-0.142541	0.592302	0.0633795	-0.331515	BL2-high	-0.157828	0.241309	0.111453	0.753241	0.235747	-0.750676	0.0166748	-0.465441	-0.848927	-0.482536	0.686709	0.733399	-0.806798	-0.175901	-0.634643	-0.839714	0.436796	-2.26089	1.36721	-0.495038	-0.0519993	1.24833	1.14336	0.492096	0.0395467	0.51502	-0.804279	-1.27569	-1.15865	-0.708854	0.00647006	0.0522499	1.1333	0.684242	1.1823	0.702332	-0.351626	1.44662	2.44688	0.60571	-0.161571	1.01259	2.14756	-0.546228
EPHA2	-0.197305	0.62093	-0.277598	-0.10149	BL2-high	-0.543613	-0.676417	0.24365	-0.609309	1.24847	-0.251384	0.746636	-0.449683	0.242626	-0.575926	-0.659569	0.323411	1.49538	-1.52698	-1.20419	-1.33187	0.872063	0.163805	-0.0757882	-0.460769	0.807322	-0.512338	-0.391024	-0.355119	-0.666157	0.737865	-0.605305	-0.858018	-0.256592	-0.115269	-0.555088	0.744374	0.41103	2.59437	0.136052	2.8746	2.19434	0.96428	0.489514	1.45175	1.2821	-0.192622	0.0963541	-0.274485
EXT1	-0.0480657	0.500625	-0.349757	-0.0772562	BL2-high	0.0295914	0.810381	-0.450597	1.24423	-0.405388	-0.879174	0.157737	-0.964965	-1.78029	-0.187619	0.0993872	0.974897	-0.792351	-0.738168	-1.77894	-0.842384	-0.267589	-0.754192	0.0668472	1.16328	0.541004	0.756466	-1.42166	-0.609693	-0.589057	0.242463	0.144949	1.01832	1.13365	-0.378553	-0.226658	1.00862	-0.588442	1.27432	2.97431	1.17835	0.763874	1.692	2.50306	0.784236	0.10101	2.33288	-0.403468	-0.365288
FZD2	-0.260358	0.537331	-0.00370258	-0.170021	BL2-high	-0.114318	-2.57094	0.46616	-0.539882	0.898095	-0.407349	-1.31788	1.17332	-1.16698	-1.2288	-1.40515	-1.34924	0.331135	0.820663	0.0623939	-0.0118472	-1.40898	-0.746086	-1.03521	-0.947238	0.0409083	0.0508298	-0.325213	-0.00399289	-0.874203	0.988951	0.597568	-0.771512	-1.19041	0.54285	-0.541066	-0.991993	0.00492879	1.27526	2.83488	2.0554	0.705066	-0.372523	1.37214	1.11419	1.0539	-0.785516	1.59368	1.33261
IFNGR1	-0.0119158	0.497829	-0.057441	-0.348997	BL2-high	0.640409	0.854814	-1.29002	1.274	2.37144	-0.527161	0.2172	-0.498546	-0.246376	-0.16648	0.429689	-0.197376	-1.33829	-0.276802	-1.77953	-0.237819	0.81494	1.24959	-0.887303	-1.08489	2.26849	0.023357	-0.096476	-0.398914	0.0941281	-0.408548	-0.867848	0.816816	0.546863	0.148814	-1.02252	-0.839702	-0.547623	0.0726929	-0.476663	-0.670867	-0.446009	1.26328	0.0213378	1.10182	0.715887	-1.35933	0.939262	-0.605442
IL11	-0.355886	0.626415	-0.00778641	0.118371	BL2-high	-1.81757	-0.567553	-0.665791	-0.849576	0.109404	-0.917667	3.76902	1.26233	-0.0668989	-0.767422	-2.07013	0.1621	0.336262	-0.486923	-0.941322	0.00177211	1.18678	-0.629148	0.495475	-1.80062	-1.62101	-1.08319	0.0824421	-0.797207	-0.582291	0.318131	-0.105056	0.328995	-1.06814	-1.51414	1.08903	0.165576	-0.150672	1.308	0.386769	3.04159	1.2178	0.0783941	1.86127	1.59655	0.880727	1.44068	1.36141	1.10834
IL1A	-0.0230921	0.676226	-0.251205	-0.39386	BL2-high	-0.373881	-0.767419	-0.0440469	1.85059	1.17702	1.53576	1.30005	-0.651023	0.535106	0.000980882	0.0453143	-0.331971	0.122955	-0.23089	-5.01752	0.147039	-0.653197	0.21405	0.592968	0.369614	1.3397	0.254735	-0.594694	0.438008	-0.548465	-0.384577	0.0166344	0.125132	-0.30776	-0.510432	-0.313672	-0.286976	-0.414421	3.33731	0.927897	2.16011	0.933173	2.84173	0.701018	0.572299	-0.601177	2.18326	1.17914	-0.210685
IL1RAP	-0.365268	0.768162	-0.185907	0.0930175	BL2-high	-2.29495	0.0414367	-1.41183	0.696383	1.40961	0.218734	1.41193	-0.912298	-0.0632391	-1.32211	-1.32124	-1.76783	-0.426102	-1.0435	-0.468391	-0.0314712	0.466144	0.12712	-0.315492	0.232188	0.383536	-0.00864884	0.366131	0.0616309	-0.782602	-1.47596	1.0616	-0.595693	-0.328694	-0.123823	-1.07564	0.756744	-0.193397	1.93761	-1.05158	2.69125	2.5699	1.89577	0.376648	0.416701	0.650204	0.475327	-0.253505	1.04341
INHBA	-0.309261	0.666626	-0.118305	0.0184806	BL2-high	-1.03682	0.640662	-1.55371	-0.735065	-0.315759	0.124419	-0.14274	-2.334	0.463928	-0.921301	-0.418939	-0.20581	0.594242	-1.25554	-1.96055	-0.799732	0.182526	0.501977	0.789924	0.470979	0.512221	-0.0979901	-0.0853665	0.431914	-1.68398	0.0035526	0.336795	0.760088	0.0169099	-0.813721	-0.246236	1.15914	0.249763	1.74291	-2.5273	1.37684	0.0653662	2.41824	-0.423066	0.612217	1.3506	2.25512	-0.0129033	1.00829
ITLN2	-0.244124	0.713598	-0.467564	-0.017996	BL2-high	-1.2527	-1.2527	-1.2527	-1.2527	0.984392	-1.2527	0.708446	0.444547	0.606282	-1.2527	-1.2527	-1.2527	-1.2527	0.453284	-1.2527	0.952353	0.292222	-1.2527	-1.2527	-1.2527	0.276696	0.768178	1.46136	0.476254	1.09184	0.270083	1.5059	-1.2527	0.231151	-1.2527	0.617893	-1.2527	-1.2527	1.10182	0.9122	0.724861	0.751357	0.396536	1.51031	1.89963	1.19544	0.851453	0.80205	1.55422
JAG1	-0.217571	0.626508	-0.189561	-0.23873	BL2-high	-1.54972	-0.381554	-1.02032	0.220486	0.118009	0.011229	-0.748035	2.48184	0.266466	-1.01457	-0.0995646	0.0543198	2.3413	-1.38676	-1.22905	-0.962426	0.458881	-0.848035	1.072	-0.297827	0.546198	-0.419668	-0.928379	1.73695	-0.575999	-1.17819	-1.47922	-1.86016	0.988522	-0.139562	-1.82706	1.10257	-0.830095	2.54198	-0.315064	2.50306	0.491189	1.44962	0.189039	0.482821	0.14345	0.194928	-0.323962	1.9521
KRT17	-0.111172	0.612921	-0.32159	-0.187905	BL2-high	-0.828953	-0.694569	-0.310666	-1.11071	0.200777	-1.189	0.457458	-0.35868	0.707063	0.236629	4.78617e-05	-0.748817	1.29176	-0.268358	-0.754872	-0.931334	0.54104	-0.517544	-0.357621	-0.903682	-1.98758	0.301468	0.5334	1.20385	0.436677	0.333585	0.440904	-0.143417	-0.242849	0.614508	-1.02587	0.590409	0.0215509	1.49328	1.42872	1.57196	1.70243	0.472703	2.07992	0.701987	0.617166	0.874378	1.38846	1.83644
KRT5	-0.205963	0.670588	-0.203776	-0.188354	BL2-high	-0.614288	-0.156652	-0.657792	-2.14305	0.618898	-2.91626	0.642733	1.27242	0.406439	-0.0106231	0.190174	-1.93221	1.24461	1.09726	-0.409235	-0.63028	0.644325	-0.75796	0.577994	-1.41142	-1.59239	0.402381	0.142245	1.04752	0.535685	-0.540353	-0.294154	-0.559913	-0.0335736	-0.706318	-0.849375	1.04747	0.0177034	1.96792	0.906969	2.11203	0.855083	0.599869	1.55298	0.654047	1.19699	0.599818	0.840688	1.5598
KRT6A	-0.27512	0.797049	-0.281689	-0.123562	BL2-high	-0.594028	-0.714863	-0.554138	0.0418429	0.348661	-1.50921	-0.452744	0.136421	0.181767	-0.681324	-0.122217	-0.870202	1.47203	-0.00120826	-1.17876	-1.66173	-0.0841174	-1.05869	0.836475	-0.956546	-1.48273	0.111337	-0.147476	1.03424	-0.194487	-0.95679	-0.176118	-0.0478375	-0.995276	-0.642149	-1.45425	0.807558	0.41433	2.61841	1.66086	2.25922	1.15576	1.46829	2.03816	1.35302	1.18175	0.839508	1.50846	2.11333
KSR1	-0.20955	0.539113	-0.0888067	-0.2844	BL2-high	0.386798	-0.0987275	0.517009	0.290826	-0.949964	-0.95212	0.057992	0.0264333	-1.35363	-0.692784	1.90342	-1.13342	-0.187735	-0.640881	2.25345	0.106393	0.483462	-1.02984	0.246176	0.505719	0.300293	0.431837	0.411317	-0.54469	-0.135948	-0.347913	-0.28605	-0.752788	0.0550415	0.452846	-1.65756	0.634755	0.423685	0.192501	0.172734	-0.480956	3.03041	2.3179	0.68943	0.0101749	0.510839	1.43401	-0.17348	0.419884
LAMB3	-0.23851	0.661446	-0.253645	-0.124185	BL2-high	-1.6953	-0.588376	-1.83825	0.0453785	0.184519	-1.00092	0.0960573	-0.452066	0.513942	-1.11872	-1.01655	-2.11018	1.35747	0.325681	0.114669	0.201307	0.926891	-1.8499	0.827333	-0.681483	1.04918	-0.415915	-0.521574	0.403675	0.165718	0.00257289	0.00130144	0.493378	1.1806	0.61225	-1.89016	0.899325	-1.17556	1.96587	0.323258	1.96899	1.87012	0.761341	0.689406	0.778469	1.03557	-1.15844	0.587336	0.885258
MMP14	-0.230994	0.666763	-0.460078	0.037619	BL2-high	-0.690859	-1.85857	-0.421885	0.435802	-1.0905	-0.489609	-0.643784	-0.142397	-0.449407	-0.550707	-1.02202	0.0372181	0.850901	-1.14677	-0.73685	-0.693193	0.948321	-0.902436	-0.346113	0.836221	1.0499	-0.149324	-0.04173	-0.165252	-1.66071	-0.111503	0.412494	0.450538	-0.122093	-0.492452	-1.11722	-0.0185741	-0.746308	1.88954	3.33143	0.465712	0.222704	0.123788	0.00115543	1.38118	0.608211	0.522727	0.490982	1.04385
NT5E	-0.237783	0.590224	-0.0121902	-0.162926	BL2-high	-1.71163	-0.838803	-0.841956	-0.639232	0.762177	-0.122589	0.177461	-0.706648	0.299689	0.534394	-1.08716	-0.942971	-0.297805	-1.6728	-1.37889	-0.589348	0.717215	-0.185933	-0.291822	2.1078	-0.744725	-0.329798	-0.0213232	-0.248638	-0.133658	0.00903834	0.371379	0.454674	1.44734	1.01977	-0.629434	0.024948	0.456666	2.91735	0.518666	0.153134	2.0488	0.911929	-0.0958802	0.692732	0.290807	1.1064	0.628181	0.965933
PF4	-0.0667366	0.417332	-0.31948	-0.146171	BL2-high	0.411762	-1.33931	-1.33931	0.548362	0.499011	0.382567	-1.33931	0.717519	0.826298	-1.33931	0.432762	0.710312	0.94194	0.310051	-1.33931	-1.33931	-1.33931	0.337657	-1.33931	0.392205	1.1278	0.540047	0.481213	-1.33931	0.310131	0.433363	0.406525	-1.33931	0.394962	0.945135	0.696297	0.730335	0.518751	1.15015	1.9593	0.577065	1.1719	0.862119	1.3002	-1.33931	0.720609	-1.33931	0.511602	1.01802
PLAU	-0.222228	0.697509	0.10705	-0.361323	BL2-high	-1.03556	-1.06805	-0.951748	-0.379515	-0.58851	-0.45378	0.658663	-1.265	0.0635764	-0.675223	-0.299033	-0.0948094	0.130233	-0.723629	-1.27074	-0.0102141	-0.208279	0.10585	0.614584	-0.110093	1.09048	0.249231	0.182678	-0.722927	-0.770962	0.298694	-0.101034	0.782204	-0.047418	-0.231718	-0.230197	0.742846	0.0137687	3.88995	0.340491	-1.14466	1.24175	0.777367	1.26481	1.12184	0.644946	1.35112	0.575254	1.1419
PLEK2	-0.0780942	0.636692	0.0102799	-0.359497	BL2-high	-1.58715	-0.0931226	-0.09536	-0.185867	1.34296	-0.0550957	0.729983	-0.113255	0.714983	-0.326904	-0.27783	-0.565905	0.491343	0.429952	-1.06415	-0.0723545	-0.654193	-0.507494	0.383841	-0.216508	0.984049	0.537398	-0.109645	0.852126	-0.774677	-1.08197	-0.236862	-0.105712	0.208726	-1.22476	-0.101655	0.0293426	-1.65501	3.73309	1.09281	5.16024	1.75037	0.25115	1.26819	-0.321385	0.0405827	-0.477464	0.745516	-0.614641
PYGL	-0.172805	0.77813	-0.150194	-0.196711	BL2-high	-1.77245	1.68515	-0.0709959	0.223021	0.463979	1.76391	0.144582	0.540183	0.281712	0.605974	0.34327	-1.38904	-0.624535	-1.3152	-1.38483	1.32373	-1.31421	-1.32682	0.753681	-0.781536	0.429285	-0.343275	-1.0897	0.563058	-1.51113	-1.40589	0.470821	0.321159	0.2038	-0.00494086	2.1759	-0.579776	-0.779988	1.93176	0.740308	2.3322	0.625179	1.44372	1.59923	0.252419	0.900273	0.509197	-0.0767572	-0.926863
S100A2	-0.161403	0.872007	-0.573739	-0.112363	BL2-high	-0.311673	-0.927609	0.107897	-0.338192	0.822725	-0.871626	1.06729	-0.0503368	0.539473	-0.692318	-0.32138	-0.686173	2.04383	1.16434	-1.30617	-1.50612	0.331502	-0.932768	0.818722	-1.14026	-1.19283	0.328606	-0.293032	-0.0474405	1.32275	-0.000309017	-0.273082	-0.443933	-0.308869	-0.210492	-1.41807	0.0234149	-0.160166	2.65364	1.88974	2.90406	1.82709	0.980571	2.07105	0.195134	1.5441	0.457547	1.7672	0.569915
SLC11A1	0.0574518	0.590416	-0.344413	-0.114783	BL2-high	0.399317	0.160658	0.401248	0.654694	-0.430964	0.453069	1.52005	-1.69167	-0.0779428	-0.0280586	0.924386	-0.59667	0.702375	-0.412101	-2.41973	1.6746	0.321663	-0.369587	0.0582987	0.154792	1.77343	0.469011	0.313412	1.11553	-0.254387	0.773433	-0.140893	0.874026	-1.09793	-1.08223	-0.310777	1.10051	0.971004	0.8846	1.06434	-0.429083	0.442481	1.95063	0.383608	1.17462	0.971055	1.59344	1.76959	0.926499
SLC16A3	-0.0421111	0.58964	-0.278091	-0.284158	BL2-high	-1.26193	-1.10481	-0.538385	-0.302796	0.607871	1.41287	0.663211	0.311768	1.07725	-0.912806	-0.274489	-0.271745	0.502389	-0.316185	-1.45602	0.625914	-0.0791724	-1.18884	-1.02226	0.151842	0.863262	-0.306119	0.99375	0.185805	-0.351919	0.171755	-0.0205644	0.925408	-0.440033	-0.802215	-0.997864	-0.131007	-0.294829	1.85997	2.60905	0.262591	2.52805	0.569836	1.6446	1.11725	1.0417	-0.260362	1.09441	0.41705
TGFBI	-0.193516	0.857482	-0.346053	-0.242503	BL2-high	-0.877965	-0.523886	-1.02167	-0.107794	2.60042	-0.105795	-0.141976	0.548453	-0.490997	-0.646364	-0.121648	-0.527155	0.384251	0.353005	-1.53209	-0.0785166	-0.288915	-0.862946	0.368974	-0.102904	1.43652	-0.14946	-0.2098	-0.243345	-1.05079	-0.688481	-0.352295	-0.115871	-0.162606	-0.277066	-0.428317	0.568504	-0.0570117	3.48192	2.63996	2.63275	0.722165	1.44865	0.524591	1.30657	0.756179	0.761364	0.545859	0.698978
TNFRSF1A	-0.312686	0.620415	-0.061342	-0.209885	BL2-high	-0.06681	0.924163	-1.43344	-0.980299	-0.107809	0.0539383	-0.320473	0.555747	-1.03545	-0.72217	-1.21511	-0.95275	0.2309	-0.290097	-1.3425	0.862249	0.0758214	-0.97674	-1.04759	-1.13237	1.69169	0.633379	-0.245607	0.997968	-0.110173	-0.534823	-0.753165	-1.30945	0.307904	-0.37254	-1.25266	-0.689208	-0.500878	1.8264	3.21149	0.15062	1.53944	-0.033967	1.40263	1.06129	1.306	-0.967727	1.69885	0.00567936
ABCA3	0.0167296	-0.726321	0.515528	0.106344	BL2-low	0.542296	-0.186325	0.739839	-0.62176	-0.719391	-0.748771	-1.28134	0.53274	1.12389	-0.590646	-0.859337	-1.30766	-0.532817	0.258466	-0.339208	1.44426	-0.0970538	0.116245	0.409181	0.745279	1.14592	-1.52242	-1.56829	0.713163	-0.178268	0.618838	-0.161207	-0.40476	0.158642	0.937517	1.18419	1.23795	2.013	-2.70693	-1.64312	-2.19486	-1.66444	-0.814036	-1.9212	-0.0622368	-0.345601	0.0304745	-0.110427	0.271335
BAMBI	0.25167	-0.603679	-0.0499731	0.344477	BL2-low	-0.949088	2.23304	-1.00827	0.587649	-1.07501	-0.0492801	-1.09299	0.902555	-1.03309	0.258105	0.394759	-0.317273	0.837248	-0.768471	0.644742	1.04124	-0.339033	-0.412668	1.78055	1.11776	1.79567	0.00920659	-0.616667	-0.268751	-0.136954	-0.316876	0.0836143	0.511717	1.48766	0.702674	1.39248	-0.122077	-0.957445	-1.76517	-1.14831	-1.37052	0.0673174	-0.880752	-0.718186	-0.185509	-1.0638	-1.77123	0.520072	-0.665495
BMI1	0.0887343	-0.410096	0.199085	0.210061	BL2-low	0.121691	0.627512	-0.0403033	-0.774569	-0.871293	-0.216744	-0.248751	-0.383004	-0.923118	-0.558132	0.7273	-0.698019	1.02201	-0.419036	-0.353953	0.506901	-1.23036	1.37748	0.344395	0.232084	-1.53588	0.13341	0.974921	-1.11904	0.311276	-0.637443	0.594356	1.40383	1.77165	-0.635864	-0.138328	-0.2267	-0.717456	-1.5633	-1.92658	0.0848092	-1.0795	-1.43388	0.337728	-1.02957	0.26823	-1.86248	-1.5841	-0.296979
DBI	0.0563903	-0.563449	0.564982	-0.0385687	BL2-low	-0.325957	0.528259	-0.131052	-0.908871	1.99575	-0.575495	-0.547909	-0.0837917	-0.175541	0.715706	-0.568319	1.18964	-0.866677	-0.241145	-0.813322	1.28012	-0.712234	0.0860583	-0.463009	1.00323	-0.522558	-0.736446	-0.704685	-0.789638	0.318221	1.5027	-1.13514	0.117273	0.45826	-0.665806	-0.789361	-0.745332	-0.6082	-0.471964	0.18068	-0.0349136	-0.907538	-2.07575	-0.572658	-0.161324	-1.59339	-2.23231	0.188082	-0.958367
H3F3A	0.237213	-0.597407	0.041324	0.300451	BL2-low	0.212015	-0.0187421	0.249956	-0.0557042	2.28531	0.280003	-0.661074	-0.867881	-1.4143	1.41858	-0.187692	0.973698	-0.868812	0.520437	0.520856	0.268697	0.202225	0.00192323	0.181082	0.801048	-0.762674	0.265093	0.863858	0.25511	-0.294167	1.14908	0.505026	0.259818	0.575672	-0.286273	-0.841531	-0.548173	-0.0371486	-1.53544	-2.09391	0.252498	-0.650165	-1.85079	-0.450085	-1.58893	-1.05452	-1.94823	-0.203692	-0.459841
ID2	0.130666	-0.537385	0.301365	0.250002	BL2-low	1.59596	1.72983	1.43837	-0.450282	-0.116247	-1.23396	-0.466815	1.00164	-0.0746426	-0.328013	0.198968	1.02118	1.99888	-0.807995	-0.857592	-1.22344	-0.0713412	-2.18845	-0.258158	-0.871952	-0.507131	-0.213711	1.97626	0.457489	-0.380609	-1.00116	0.404717	0.754214	-0.471587	-0.254117	0.719779	-1.74662	1.74908	-1.59163	-2.0292	-1.72387	0.595712	-1.17532	-1.63369	-1.29634	-0.926555	-1.15253	-0.352053	-1.194
NR2F2	0.0538509	-0.521397	0.186436	0.0944738	BL2-low	0.303506	0.175647	-0.169602	1.26736	-3.55538	-0.474273	-0.368789	-0.126256	-0.366525	2.4853	-0.552751	-0.676332	-0.297527	-0.658033	-0.160256	0.905758	0.325056	-1.22522	-0.271026	0.876752	1.82696	-1.31522	0.190768	0.0786689	-0.735146	0.715854	1.2753	-0.33136	0.783882	1.31936	-1.52326	1.41621	-0.015496	-1.68083	-0.582848	0.0019358	-0.897142	-0.826525	-0.714428	-1.38037	-1.44549	-1.14635	-0.801844	0.908298
PBX1	0.148569	-0.445684	0.172908	0.175461	BL2-low	0.331958	0.192905	2.15104	0.000588419	-1.78162	1.22799	-1.0521	0.0747875	-1.214	1.5231	1.11625	0.0972744	-0.251513	0.842893	0.642585	-0.826645	-1.00445	-3.31177	0.297684	1.30526	0.293713	-0.486448	0.218992	0.195468	-1.39691	2.01428	1.43161	0.404092	-0.311902	0.919561	1.16998	1.35315	-0.404906	-2.66121	-2.36506	-0.555146	-2.16351	0.70243	-0.235253	-0.771051	0.0292502	1.62412	-1.13469	-0.54804
PRKAR2B	0.142847	-0.554329	0.0599878	0.405596	BL2-low	-0.0494177	0.644674	-0.932542	1.13661	-0.208559	-0.37861	-0.0942494	0.0729585	-0.156939	-0.55706	0.956273	0.720345	0.570536	0.908381	0.925721	-0.970601	0.129466	0.431793	1.83599	-1.33908	-0.40675	-0.40925	1.10656	0.131585	-0.0416533	-0.544107	0.214375	-0.509912	-0.207881	-0.100963	-1.27796	0.341401	-0.92803	-1.30419	-2.75893	-1.4888	-0.555191	-0.116297	0.266998	-1.01062	-2.06332	-2.61537	-0.473236	-0.87428
TPD52	0.450496	-0.656332	0.0912836	0.215205	BL2-low	0.723066	1.27097	-0.543125	0.43726	0.0953126	1.22109	0.0999062	-0.0821219	0.390242	1.36216	-0.185564	0.149444	0.335344	-0.562323	-0.508572	-1.09249	0.337165	0.248842	0.935838	1.37097	0.179907	0.224146	0.575015	0.44746	-0.132834	1.28243	0.439681	2.04682	-0.140378	0.204137	0.372768	0.413842	0.395971	-1.37515	-4.36901	-0.904279	-1.15346	-1.19655	-0.526599	0.106002	-0.685948	-1.49884	-0.706487	-0.059893
ABCC11	-0.402794	-0.224888	1.29976	-0.432199	LAR-high	-0.932633	-0.598087	0.326421	-0.548991	-1.38806	-0.187076	-1.41515	0.723367	-0.712123	-0.0577846	-0.727339	0.873093	-0.432957	-0.402904	-0.699586	0.852102	-0.9883	-0.874066	-0.618138	-0.297865	-0.543302	-1.03036	-1.1209	-0.831594	-0.447769	1.04744	-0.549823	-0.734882	-0.455666	-0.437773	1.77905	-0.172928	0.0148203	-0.493326	-1.20259	-0.286571	-0.509497	0.219183	-0.120431	-0.557529	-0.430516	0.0642716	-0.539903	-0.477698
ABCC12	-0.174424	-0.214616	0.924107	-0.393792	LAR-high	-1.03524	0.394564	0.61505	-1.03524	0.494034	0.0548953	-1.03524	1.70665	0.053198	0.37599	1.12425	0.396599	-1.03524	0.378985	-1.03524	0.735396	0.330215	-1.03524	0.0640294	0.0648545	0.114232	-1.03524	-1.03524	0.683798	-0.0196964	0.97846	-1.03524	-1.03524	-1.03524	-1.03524	1.02282	0.299979	-1.03524	-1.03524	-1.03524	0.660087	0.136965	0.237164	-1.03524	0.30452	0.609181	0.707372	-1.03524	0.252227
ALDH4A1	-0.39723	-0.200869	0.926217	-0.171992	LAR-high	-1.54955	-0.909849	0.637015	-2.00027	0.180542	-1.72756	-1.86347	-0.770932	-0.995452	-0.285012	0.00136633	0.339506	0.199664	-0.605009	0.823937	-0.118276	0.760651	-0.986366	-1.72754	0.442466	-1.40446	-0.570152	-0.36103	-0.066982	-0.920916	1.06589	-0.489372	-0.787938	-0.125521	0.153827	-0.205062	-0.676386	0.0703892	0.389957	0.569564	0.911571	-1.35426	-2.1938	0.99607	-0.285427	0.807089	-0.456679	0.420606	-1.0848
ANG	-0.197885	-0.0517069	0.553897	-0.200763	LAR-high	0.439929	-0.478653	-0.0957608	1.89369	-1.45229	-1.44293	-1.36535	-0.601973	-1.01518	0.159305	-0.731272	1.05418	-0.432684	-1.19889	-1.33203	0.305964	-0.378992	-1.81279	-1.22037	1.35477	0.611475	-0.0677003	-1.1067	-0.701366	-0.00787049	0.174408	-0.257381	-0.83534	0.357292	-0.444132	-0.286449	-0.411602	-0.115309	0.0225373	0.739893	-0.230326	-0.532468	-1.22562	-0.345056	-0.475838	-0.744324	-0.621075	0.613284	0.339375
AURKC	-0.268594	-0.00617367	0.524663	-0.233016	LAR-high	-1.42206	-0.668179	-0.451383	-1.53457	-0.0604964	-2.23464	0.878107	1.25222	-0.679064	0.32391	-0.557557	0.499246	0.558718	-0.159268	-0.851535	-0.956812	0.182127	-0.549656	-0.42299	-1.67228	-1.21913	-0.0214761	0.877556	0.298115	0.855533	1.1957	-0.953589	-0.166344	0.0900074	-0.120081	0.296295	-0.0286684	1.01858	0.422154	1.19215	-1.98902	-0.163364	1.35395	0.496689	0.751225	-0.114122	0.976833	1.22398	-0.84002
B3GAT1	-0.168777	-0.333019	0.736441	-0.0553182	LAR-high	1.74152	-0.969426	-1.28953	-0.881408	-0.863136	-1.61239	1.50151	-0.336249	-1.01156	-0.061481	-1.15845	-0.902573	-0.174183	0.0882275	0.60964	-0.844829	-0.912064	-0.86338	-1.28549	-0.360247	-0.79777	0.841983	0.998857	-0.7325	-0.259098	0.0767204	-0.459428	-0.174856	-1.09798	0.43309	0.707425	-1.14096	1.48767	-0.567716	-1.35946	-0.940153	0.872922	-0.51248	-0.787581	-0.357896	-0.32518	-0.55201	0.713418	0.0226212
BIK	-0.325971	0.00550716	0.522331	-0.100333	LAR-high	-1.46896	-0.270399	-1.66183	0.914991	-1.6338	0.346246	-2.46204	-0.855344	-0.0470156	0.978081	-1.34136	0.522918	0.585241	0.620325	-1.22475	-1.38436	-1.69535	-0.201575	-1.15435	-0.65011	-0.928692	-1.07056	0.657996	2.3142	-0.0976101	0.343995	-0.162697	-1.0963	-0.396793	-1.03552	-1.36139	-0.13062	-0.676041	1.4107	-0.997019	0.476697	0.557087	-0.596596	1.26407	0.189701	-0.578823	-1.11848	1.6113	-0.378351
BTG2	-0.18198	-0.0378137	0.704832	-0.438045	LAR-high	-2.11686	-0.59278	-1.27689	0.14528	-0.407967	-1.54614	0.129095	0.176699	-0.663057	0.379264	0.172042	0.197038	1.25468	-0.596773	-0.7433	-0.333602	-0.497532	-0.191392	-0.352104	-0.00807732	-0.25142	0.533951	0.10864	-0.223729	0.670643	0.349372	-0.888289	0.475071	0.148487	0.503183	0.414882	-0.792855	-0.135989	-0.293186	-1.19069	-0.180378	-0.888163	-0.590581	0.853533	0.214371	0.362725	-1.25165	-0.47877	0.0186756
CCL21	-0.222159	-0.0804375	0.590698	-0.393109	LAR-high	-0.742086	-0.208509	-0.175169	-0.356157	-0.536602	-0.0597879	-1.70444	-0.370042	-0.269761	-0.432886	-0.808703	-1.37103	1.24488	0.658966	-0.0685448	-0.353455	1.33102	-0.850175	-1.55619	0.25808	-0.798319	-1.24967	1.07642	1.18916	1.19759	0.579812	-0.811877	-1.12236	0.269888	2.11731	-0.0701374	0.460344	0.314028	0.583074	-0.221438	-0.174148	0.747257	-0.0116138	-1.35062	0.196291	-1.2661	-0.497958	-0.423557	0.321497
CCNG1	-0.141017	-0.261957	0.608352	-0.0491312	LAR-high	0.12832	2.29229	-0.514606	0.148865	-0.0276888	-1.85227	0.694746	-1.55064	-0.0649397	-0.849656	0.416717	-1.13324	-1.66442	0.277515	0.487498	-1.16506	0.787252	0.613964	0.832615	-1.58637	-0.141403	1.07214	0.213393	-0.40196	-0.590261	-1.2017	0.062924	0.693182	-0.505475	0.147037	0.679118	-0.782996	0.431609	-0.0878622	-1.09881	-1.38253	0.377988	-3.01422	-0.129304	-1.67044	-0.145967	-2.42537	0.842758	0.056256
CCT6B	-0.397141	-0.180499	0.680672	0.0989731	LAR-high	-1.38081	0.812301	-0.353056	-0.996248	-1.3448	-2.01467	-2.90494	0.396509	-0.43456	0.260306	-0.78662	0.988829	-1.99206	0.668399	-0.549775	-0.587846	-1.39259	-1.27072	-1.14834	-1.74084	-0.65122	0.267368	2.45873	0.428749	0.40124	0.104394	-0.796297	-1.12182	-1.5329	0.830931	0.344873	-0.78028	0.607781	-1.42389	-0.870114	-0.486632	0.601146	0.313272	-1.80584	0.189166	-2.02302	0.258721	1.20115	-1.4228
CEACAM5	-0.352922	0.0716613	0.687921	-0.205449	LAR-high	0.146664	-0.316847	-0.413256	0.51043	-0.13858	0.545492	-1.92299	1.12405	-0.650485	-1.92299	-0.597828	0.274404	-0.141238	-0.102463	0.0191011	-1.92299	-1.92299	-0.303766	0.769435	-0.639034	-0.0405842	0.399474	0.0730199	-1.92299	-0.722246	-0.205795	0.0533448	-0.0253558	-0.441052	-1.92299	-0.443734	0.439845	0.727763	0.621589	0.245015	-0.254963	-0.113491	1.29947	1.4327	-0.0121822	-0.189593	-1.92299	1.05738	-0.455614
CEACAM7	-0.374504	-0.161147	0.888658	-0.218569	LAR-high	0.093495	-1.14827	0.38311	0.396057	0.173734	-1.14827	-1.14827	1.50188	-1.14827	-1.14827	-1.14827	0.649341	0.451687	-1.14827	0.108983	-1.14827	0.413603	-1.14827	-1.14827	-1.14827	-1.14827	-1.14827	-1.14827	0.123796	-1.14827	0.113348	0.265159	0.0691416	-1.14827	0.585251	-1.14827	0.386942	1.06155	-1.14827	-1.14827	-1.14827	0.550279	0.902746	1.13026	-1.14827	-1.14827	-1.14827	0.859823	0.241335
CEBPA	-0.1328	0.001753	0.538172	-0.497087	LAR-high	-1.1451	-1.90923	-1.24819	-1.17766	0.521991	-1.30792	0.0187837	0.90929	-0.933974	-1.41083	-0.729175	1.40279	0.979041	-0.26513	0.338613	0.510214	-1.64101	0.590472	-2.27765	0.689185	-0.528528	0.509364	0.120123	0.823754	-0.571252	1.18633	0.256512	0.34345	-0.187789	0.292288	-0.323962	-1.34025	0.63881	0.408014	0.785694	0.175361	-1.14867	-0.890717	2.12774	0.49919	-0.25269	-0.361294	0.174251	-0.456585
CIRBP	-0.198568	-0.47022	0.556444	-0.0772207	LAR-high	-0.754989	-1.29083	0.250215	-0.868273	-1.1693	-1.78438	-0.511128	0.832759	-0.905642	0.0319005	-1.46983	0.681943	-0.135368	-0.907677	2.54337	-0.297906	-0.227285	-0.881856	-1.28937	-0.467373	-0.152158	-0.951171	0.242063	-0.0396107	1.33874	0.506893	-1.6608	0.22058	-0.532696	0.488829	-0.591488	-1.27638	-0.453357	0.134796	2.28295	-1.21742	-1.44107	-0.295907	0.126092	-0.263569	-0.990518	-0.876522	0.123373	-0.592691
CPT1A	-0.275666	0.0640455	0.653654	-0.280374	LAR-high	-0.380489	-0.982941	-0.584766	-1.11542	-0.50922	0.45885	-0.103781	-0.940038	-0.799812	-1.07204	-0.577281	0.218945	0.250444	-0.878916	-0.384484	1.31355	-1.97929	-1.80944	0.653647	2.22663	0.569156	-0.396427	-1.69531	0.406435	0.354501	-1.71073	-1.59965	1.34425	-0.499966	-0.153584	0.760385	0.704109	0.265419	-0.0340791	-1.30814	0.802355	-1.14055	-0.152387	0.679671	-1.35711	-1.61446	-0.375997	-1.86298	0.468557
DNAJA4	0.0386913	-0.245297	0.608902	-0.229363	LAR-high	-1.01884	-1.67357	0.121416	0.776826	-0.747912	-0.0994438	1.2269	-0.250843	1.49882	-0.0353229	-0.277875	0.257577	0.449108	-1.94056	-0.88049	0.641544	0.749708	-0.130597	-0.278356	-0.00269222	0.60329	-0.639786	-1.31097	-0.405062	-0.341601	-0.436552	0.961305	0.930651	0.128669	1.05727	-1.56452	1.26726	-0.34128	0.0871175	-1.36614	-1.6853	0.947329	-0.772136	0.304139	-1.58095	-0.401434	0.318677	0.149663	-0.461713
DNAJC1	-0.0735499	-0.221262	0.703846	-0.304779	LAR-high	-0.412689	1.08031	-0.467449	-0.36097	-1.02208	-0.522681	0.391234	-0.108535	-1.40514	-0.565388	-0.0136525	-0.393234	1.63548	-0.0109839	-0.522672	0.30597	-0.427943	-0.822502	-1.10112	-0.3948	-1.07791	1.66931	0.256332	-1.1616	-0.0155852	-0.711693	-1.31578	0.782341	-0.184885	-0.813954	0.232043	-0.627009	-0.247771	-0.386364	0.839428	-0.48399	0.136486	-0.984717	-0.292234	0.126126	-0.341904	-0.599858	0.321444	-1.01307
ENDOG	-0.17549	-0.177024	0.503322	-0.258039	LAR-high	0.976829	-0.0721171	0.818844	-1.09432	0.671255	0.769363	-0.378574	1.32269	-0.386977	-0.801166	-1.0668	-0.453384	-0.104615	-0.127339	0.474975	1.51661	-0.30573	-1.71842	-0.709099	-0.512001	-0.528189	-0.524466	0.0720618	0.281961	-0.259577	1.33885	-1.6956	-0.225778	-0.417393	-0.797097	1.86535	-0.397733	1.21672	1.56871	2.28342	-0.590206	0.264561	-2.25726	1.15996	1.36986	-0.642089	-2.51388	0.738187	0.19596
EPN3	-0.159192	-0.0324158	0.486707	-0.0972879	LAR-high	0.396421	-0.209548	0.368349	-1.44896	-0.420678	1.2198	-2.41077	0.461471	-0.748326	-1.29829	0.161437	0.647979	-0.646517	-0.433098	-2.1568	1.29474	0.202152	-0.757	0.967638	-0.850539	-2.68737	-0.0188602	-0.103308	-1.32046	0.364465	0.809688	0.376737	-2.00748	-0.352084	0.15059	-0.618152	0.0320749	-0.275308	1.34286	-1.03093	1.14769	-1.36827	-0.123096	2.06754	0.118933	-0.163877	-0.691857	-0.205024	-0.18487
ERBB2	-0.212151	-0.167131	0.723732	-0.217466	LAR-high	-1.22034	-1.62928	0.358638	-1.78154	-0.412162	-0.188294	-0.553918	-0.640918	-0.956307	0.667412	0.392805	0.386137	0.214224	-1.32145	-2.60905	-1.4696	-0.00564494	0.0979006	-0.981005	1.62267	-1.25859	0.363832	-0.293769	-0.246658	-0.371769	1.08908	0.27005	-0.0171306	0.283671	1.30232	-1.01601	0.596796	-0.0536134	-0.950619	-0.463455	-0.430649	-0.235779	-0.0936054	0.0184353	-1.19689	0.512082	0.441164	0.0656644	-0.119489
ERBB4	-0.378034	-0.0362023	0.690404	-0.0495143	LAR-high	-0.566502	0.569484	-0.387873	-1.08759	-0.718544	0.436462	-0.845235	-0.531677	0.571812	0.571185	-2.88503	-2.88503	-0.443147	-0.452611	0.288861	0.169501	0.011778	0.808789	0.148637	0.204405	-0.435582	-0.937357	-0.465302	0.364732	0.34787	-0.029598	-1.56404	-2.88503	0.797666	-0.574099	-1.312	-0.360015	0.225444	0.43207	-0.705954	0.657872	-0.0979028	0.887371	-0.438064	-0.75592	-2.88503	-0.17922	-0.584424	0.617271
ETFA	-0.261588	-0.192267	0.700335	-0.0741185	LAR-high	0.0827258	-0.0424831	-2.26319	-0.139802	1.07147	-0.975566	-0.680383	-0.433484	0.379795	-0.496056	-0.497087	-0.733394	-0.804754	-0.526702	0.242333	-0.0479043	1.4352	-0.860193	-0.636889	0.157293	0.811271	-0.37534	-1.04767	-0.228327	0.163722	-0.416448	-0.470928	0.561116	0.457556	0.277495	-1.37426	0.39183	0.698034	0.925735	-0.196721	1.89082	0.570316	-1.16312	-0.566168	-2.50807	-1.07083	-1.53583	0.361248	-0.981098
F10	-0.313305	0.0293836	0.505671	-0.186153	LAR-high	-0.617393	-0.591392	0.263861	-1.65498	-0.301894	-0.77857	-2.99475	-0.37174	-0.427805	-0.581255	-2.07272	-0.408474	-0.554932	-0.553236	0.0954194	1.5075	0.647459	-1.06242	-1.04386	-1.08019	-0.234746	-0.330506	-0.609891	-0.258909	0.917712	-0.486619	-0.463045	0.208527	-0.397228	0.548822	-1.07972	-0.538027	-0.897077	-0.094607	-0.0102671	-0.686315	-0.358521	0.289469	0.106865	-0.134524	0.126647	-0.408413	-0.922917	0.927473
FASN	-0.153071	-0.280652	0.78223	-0.171025	LAR-high	0.140543	-0.645006	0.0676944	-0.684574	-0.284591	1.33494	0.580461	0.411802	0.501214	-1.1036	-0.0554478	-1.14666	0.467175	-0.746855	0.226616	0.902142	0.534501	-0.483102	0.607237	-0.191463	0.0383113	-0.257929	-0.656258	0.20751	-2.58058	0.750897	-0.2515	0.258571	-0.913748	-0.697105	0.02692	-0.417867	-0.648755	-0.700227	-0.987485	-0.109587	0.739439	-0.309073	0.0721223	0.875139	0.172434	-1.16456	0.399784	0.215001
FGF12	-0.258286	0.0865649	0.704443	-0.186128	LAR-high	-0.735735	-0.150704	0.0522466	-0.80985	-1.12561	0.040732	-0.334092	0.682804	-0.267604	-0.56596	-1.4178	0.64688	0.565123	-0.684715	1.40443	-0.991271	-0.946455	-0.173256	2.4709	0.765454	-0.918458	0.22213	0.0532239	0.317159	-0.447869	-0.722524	-0.069943	-0.584336	-0.355884	-0.375905	-0.3981	0.146336	0.0726258	-0.356808	-0.504353	1.29615	1.43759	0.371762	1.84684	-1.78284	-1.53492	0.997761	-0.689149	0.967607
FGFR4	-0.0599264	-0.35653	0.498926	-0.0969051	LAR-high	0.747859	0.854325	-0.114608	-1.51362	1.31482	0.546577	1.59563	-0.175183	0.593487	-1.47058	0.345676	-2.11124	-0.100461	0.927684	-0.977255	0.52779	-2.06512	-1.77681	0.172421	-0.709209	0.163031	-0.411479	0.0824606	-0.196102	-0.8577	0.803733	-0.00641167	1.20476	-0.297523	-0.500695	-0.353945	-0.554529	-0.226032	-0.267839	0.843068	-0.28322	-0.122088	-1.50531	0.459105	-0.986836	0.524184	-1.79439	1.02043	0.233622
FMO5	-0.316728	-0.0690723	0.913782	-0.213061	LAR-high	-0.763748	-1.20883	0.80738	-0.989542	-2.31416	-0.314762	-0.813656	-0.438767	-0.721783	0.761513	-1.0241	0.838942	-0.960296	-0.407318	-1.1952	1.80165	-1.165	0.569015	-0.479812	-0.0798454	-0.902655	-0.449205	-0.403934	-0.692116	-0.717605	-0.331919	0.279499	0.480068	0.200296	0.0241476	-0.62678	-0.131905	-0.76681	-0.997395	-0.795635	-0.390985	-0.822557	1.20292	-0.859528	-0.376072	-1.16412	2.29128	-0.917989	-1.02277
GADD45B	-0.0901846	-0.0955184	0.599763	-0.347048	LAR-high	-0.739945	-0.762976	0.46734	-0.319214	0.44953	-1.36318	-1.07028	1.14564	-1.06673	0.75829	-1.36639	1.11974	0.473621	-0.968252	-0.332638	0.4793	-0.906519	-1.35925	-0.958021	1.71475	-0.421264	-0.800129	0.428509	-0.795627	0.155843	1.25488	-1.35451	0.557211	0.568634	0.495045	0.335331	0.224209	0.698561	0.591531	1.27843	-1.21322	-0.79087	0.0628096	0.92092	-0.0651932	0.298901	-0.587124	0.443261	0.150058
GAMT	-0.137895	-0.338803	0.646403	-0.131711	LAR-high	0.418134	-0.433726	1.13112	-1.3064	0.331497	0.579734	-0.246018	-0.960252	0.48484	0.971621	-1.88781	0.34076	-0.729209	0.84783	1.81086	0.156769	-1.20625	-2.24552	-2.57855	0.223185	-1.37421	-0.790274	0.00453348	-0.603401	0.403581	0.956729	0.262471	0.196195	-1.31919	0.915433	-0.0484848	-1.8157	-0.0481054	0.923158	2.03164	-0.155373	-1.85149	-1.44738	1.40831	-0.523221	-0.842539	-1.94528	0.309468	-0.380794
GATA5	-0.138372	-0.226452	0.540467	-0.243827	LAR-high	-1.34019	-1.34019	0.138922	-0.105409	0.636867	1.66511	0.582191	-1.34019	-1.34019	1.03992	-0.0332564	1.7173	0.0271798	-1.34019	0.475459	1.36601	-1.34019	-1.34019	-1.34019	-1.34019	-1.34019	-1.34019	0.377941	0.160391	-1.34019	1.91334	0.548546	-0.0783178	-1.34019	1.15957	0.77703	0.432584	-1.34019	-1.34019	-1.34019	0.103839	-1.34019	0.2683	-1.34019	-0.0352433	0.057922	0.222292	0.406933	0.0994233
GCHFR	-0.367549	0.0415437	0.644145	-0.246767	LAR-high	-1.49368	-2.17536	-0.992634	-0.880642	-1.59105	-2.03093	0.726819	-0.528131	-0.249226	-1.19261	-0.389515	0.105337	0.64284	0.0703591	-1.20621	1.26323	-0.40971	-0.283723	-0.980155	0.410705	0.0343026	0.406803	0.309808	0.762726	0.663385	0.480071	-0.810182	0.50621	-1.07543	-1.16721	-0.545685	0.187298	-0.462942	0.332498	0.548434	0.765673	1.39945	-1.12895	-0.566186	0.166843	-0.732629	-1.34559	0.22849	-0.0176068
GDF3	-0.0420895	-0.0170976	0.490923	-0.479038	LAR-high	-2.4564	0.133987	-2.4564	0.0670663	-0.159064	-2.4564	0.0846612	-2.4564	0.101083	0.535221	0.173754	0.720066	0.374543	0.823992	0.16794	-0.0363164	0.474008	0.238425	0.115779	0.116898	0.295282	0.435712	0.084494	0.788051	0.199803	-0.2509	-0.0201467	0.218668	-0.036347	0.517368	-0.308276	0.362814	0.137085	0.326574	0.278754	0.487604	0.412533	0.460873	0.929208	-2.4564	-0.117426	-2.4564	-0.141446	0.567659
GGCT	-0.0248695	-0.234345	0.608074	-0.16173	LAR-high	0.208335	2.14408	0.528619	0.3514	-0.242733	-0.00594004	0.0561806	-0.330586	0.0783645	0.375326	-0.926498	1.24075	-1.4682	0.339779	0.621796	1.02065	0.0095822	-0.558361	-0.21591	-1.21967	-0.605529	-0.363836	0.46053	0.475949	0.679776	-0.139987	-1.21031	-1.45641	-1.1683	-0.796595	-0.404798	-0.43775	-0.155892	0.0796768	-0.764541	0.520104	-0.350682	-1.08577	0.240425	-0.238288	-1.11311	-2.61498	2.03749	-1.63389
GLUD1	0.0181403	-0.296281	0.638688	-0.255008	LAR-high	0.733141	0.147532	-1.18919	-0.454259	-0.455511	2.11637	1.09033	-0.119028	1.63509	-0.866624	-0.737798	-0.402144	1.19806	0.228442	-0.108046	-1.32416	-0.27446	-0.00654358	1.03287	0.227204	-0.498295	0.443566	-0.539122	-0.0709575	0.501231	-0.332038	0.725737	-1.22886	1.15362	-0.942577	0.857288	1.26759	-0.266113	-0.069416	-1.23825	0.426454	0.492817	-0.665245	0.882742	-0.773523	-3.2925	-0.847833	-0.880716	-0.83911
GLUL	-0.0592982	-0.00476288	0.666774	-0.474169	LAR-high	0.661459	-0.26605	0.0179685	0.776233	-0.0944976	0.577957	-0.160483	-0.443519	-1.05098	1.33355	1.02014	0.706837	-0.594908	0.141747	-0.106192	0.476276	-1.03102	-0.534481	-0.977803	0.441506	0.726113	-0.376362	0.0114861	0.443476	-1.40636	0.191769	-1.36673	0.32654	0.891324	-0.985116	0.854486	0.349854	-0.65991	-0.17009	-0.777724	-3.22751	-0.0746565	0.627528	-0.604274	0.0504358	0.398627	-0.613102	-0.783524	-1.15709
GPR160	-0.232026	-0.115579	0.998177	-0.40431	LAR-high	-1.59192	-0.208783	0.576901	-0.224734	-0.937487	-0.946211	-0.410136	-0.207195	-0.577479	-0.46652	0.0362855	2.07769	0.414911	-1.60863	-0.343351	0.361377	-1.10611	0.659249	-1.5318	0.388517	-0.184242	-0.462267	0.771578	-0.0802819	-0.36911	-1.08805	-1.3657	0.643764	-0.307204	0.553563	0.325666	-1.30808	0.0642526	-0.716377	-1.75081	-0.986312	-1.08818	-0.487937	-0.0192673	-1.27271	0.616781	-0.566241	0.590879	-0.681342
HMGCS2	-0.365484	0.0433856	0.867494	-0.330447	LAR-high	-1.60853	0.32641	0.487108	-1.60853	-0.323028	0.947118	-0.438413	0.680888	-0.428013	0.42531	-1.60853	-1.60853	0.0168371	0.554707	0.0564807	-0.0738113	-0.191209	-0.296034	-0.418704	0.266544	-0.375624	-0.0152939	-1.60853	0.600481	0.0507508	-0.381422	-1.60853	-0.15356	0.0645037	-1.60853	-1.60853	-0.387672	-1.60853	0.49021	0.327815	0.532303	-1.60853	0.000741136	0.634853	0.539834	0.0457516	0.37169	-1.60853	0.782297
IDH2	-0.243041	-0.00778217	0.562287	-0.197908	LAR-high	-1.17238	-0.2397	1.40525	-1.1355	-0.125346	0.974545	-1.09535	-0.687754	0.119551	-0.256969	0.104781	0.617032	-1.34043	1.16995	-1.1577	1.6951	0.257457	-2.1467	-2.05956	0.018472	-0.18085	-0.551247	0.563142	-1.01088	-0.522454	0.676936	-1.32148	-0.189837	-0.184886	0.161446	-0.377488	1.42405	0.524426	-0.223199	0.510692	0.56282	0.231861	-0.645407	0.897898	0.447919	0.141448	-1.68094	1.34312	-0.201692
ISCA2	-0.129914	-0.0462096	0.690356	-0.471731	LAR-high	0.273997	0.367092	1.29003	-0.856724	-0.278565	-1.55757	-0.175422	0.0318711	1.16647	-0.224023	-0.479251	0.0219481	0.581919	0.349048	-0.204103	0.498103	-0.411305	-0.295634	-1.51611	-0.744009	-0.498753	0.0312272	0.444289	-0.637137	0.367705	-0.19694	-1.10557	1.04907	-0.586545	-0.594874	0.0238761	-0.24218	-0.363883	1.10504	1.07534	1.33982	-0.577042	-2.1175	2.21616	-0.435894	-0.193564	-2.8422	0.864631	-1.07402
JUND	-0.147462	-0.104275	0.561145	-0.245449	LAR-high	0.996958	1.09674	0.168706	-0.209098	0.0598607	-1.4291	0.158611	0.736612	-1.89102	-0.442666	-0.709727	0.349141	0.394524	-0.292383	0.0282906	0.0284192	0.134595	-0.657153	-0.687958	-1.13254	-0.884598	0.0789314	0.284547	0.363318	0.36819	0.299869	-0.498389	0.0210577	-0.897024	-1.61303	0.216713	-1.74473	-0.0436345	-0.431828	2.16676	-0.577013	-0.416959	-2.36905	3.06371	0.54876	-0.246845	-2.65243	1.50804	0.688001
MAGEC1	-0.152161	-0.0669143	0.547927	-0.169646	LAR-high	-0.799029	-0.799029	-0.799029	-0.799029	-0.799029	1.26393	-0.799029	-0.799029	0.945671	-0.799029	0.683779	-0.799029	-0.799029	-0.799029	0.679477	-0.799029	-0.799029	1.7202	-0.799029	0.641722	0.492805	-0.799029	-0.799029	-0.799029	-0.799029	0.883563	-0.799029	0.634514	1.15997	0.656593	-0.799029	-0.799029	-0.799029	-0.799029	-0.799029	-0.799029	-0.799029	-0.799029	2.04077	0.4833	1.63191	-0.799029	-0.799029	-0.799029
MAPK9	-0.220551	-0.0988954	0.65381	-0.274772	LAR-high	1.19711	0.841781	-0.36086	-0.00858296	0.177321	-2.05288	2.53192	-1.86386	-0.554233	-0.525772	-1.54842	-0.961962	-0.766676	-0.737436	-0.801999	0.98891	0.561838	-0.0734584	0.586839	-0.743235	0.483556	-0.737685	0.39037	-1.49953	-0.735882	-1.48244	0.406176	-0.0732724	0.205281	0.780364	0.843644	1.61507	0.71539	0.481697	-1.92026	-0.157501	-0.134215	2.08095	-0.184047	-0.841641	-0.584264	-0.932036	1.504	-0.0942358
MAPT	-0.461304	-0.203118	0.938331	-0.0669961	LAR-high	-0.149541	0.0858156	-0.289191	-2.2148	-0.244483	0.0624355	-1.62947	0.671155	-0.691889	-1.04957	-0.0161955	-2.74655	-0.893265	-1.1997	-0.568748	-0.526586	-0.807298	0.502612	0.149611	-0.550597	-0.766453	0.0470423	-1.02334	-0.915917	-0.324833	0.915615	-0.863209	-2.21918	-1.18682	0.00795519	1.01782	-0.830244	0.170693	-0.407607	-0.385562	0.330589	-1.12046	-0.119434	-0.926611	-1.37727	-0.819886	-0.549241	0.810242	-0.238989
MPHOSPH6	0.0183204	-0.395562	0.59536	-0.128738	LAR-high	2.79738	1.05209	-0.940854	1.53288	-0.10206	-0.365081	-0.452549	-0.730602	0.401256	0.24512	0.792699	0.59373	-0.511926	0.450687	-0.65737	-1.86973	1.26638	-0.943033	0.32533	0.582396	-0.915906	-0.28413	0.33062	0.301692	-0.508673	0.333171	-0.656755	0.234413	-0.705437	-0.259673	-1.19825	1.25928	0.208344	0.640406	-2.79854	-0.0400707	-1.14236	0.0911431	0.608265	0.365556	0.293731	-1.72261	-0.371707	-1.40902
MYLIP	-0.219331	-0.0664355	0.558007	-0.186902	LAR-high	-0.845223	-0.812613	0.969889	0.128123	0.570304	0.106621	-2.21307	0.214501	0.830172	-0.646963	0.0448265	-0.500594	-0.791474	-0.625851	0.181298	-0.107462	-0.370285	-0.595612	-1.86557	1.37998	0.155365	-0.945719	0.366355	-0.913056	0.643279	-0.0724161	-0.447314	1.50936	-0.197011	-0.296801	1.60505	-1.05699	-0.634864	-1.0296	-0.808799	-0.449395	-1.36442	0.777641	-1.26671	-0.375927	-1.09808	0.647704	0.119891	0.719674
NOVA1	-0.372848	-0.0543521	0.583823	-0.00224317	LAR-high	2.02957	-0.240593	-0.221552	-1.49213	-1.3353	0.0277656	1.07448	-1.23851	0.111056	-0.930177	-1.51887	-0.822778	-1.21441	-0.796189	0.588734	-0.0195135	0.0847756	0.473121	-0.643428	-0.743694	0.334675	-0.655692	-1.00697	1.13201	0.883327	-0.371172	-1.17264	-0.536737	-0.120873	0.595006	0.358465	-0.248112	-0.234456	-0.2071	-1.2446	0.256367	-0.721843	0.155437	1.26062	-1.52468	-0.509059	0.44763	-1.11548	0.656451
ORMDL3	-0.174405	-0.201349	0.683536	-0.247449	LAR-high	-1.23506	-1.44339	0.569365	-1.45648	-0.770196	-0.0879257	-2.00388	-0.0348723	-0.408842	-1.22136	-0.0736248	0.0234149	0.14978	-0.928371	-0.649937	-1.37503	-0.792682	0.735766	-2.27792	0.930812	-0.660681	-0.105425	-0.0982639	-0.792357	-0.30154	0.983158	-0.134323	0.265147	-0.260217	0.409058	-0.418546	-0.753468	-0.301576	-0.0102305	1.42633	-1.66108	-1.29323	-1.57761	1.18061	-0.0109463	0.325099	-0.737533	0.184098	-0.925986
PDZK1	-0.100723	-0.271632	0.686378	-0.14272	LAR-high	-0.595138	-0.367285	1.06974	-0.761196	-0.180359	0.113088	-1.0205	0.0859272	-1.04694	0.430793	-1.19707	0.216173	0.629221	0.153964	-0.0095133	-1.64844	-0.599696	-0.426889	-0.239215	1.58024	-0.696324	0.692863	-0.428636	-0.379356	1.08532	1.02985	0.118598	-0.0371968	-1.409	0.660867	0.87349	-0.332625	-0.27283	0.0466353	-0.327304	-0.971918	-1.0219	0.901231	-0.569307	-0.120891	-0.378082	1.02439	0.262168	-0.111192
PFKFB1	-0.251639	-0.0612772	0.844787	-0.348954	LAR-high	0.553125	-0.40873	-0.151988	-0.702091	0.229609	-0.14646	-0.401989	-0.425671	0.0797396	-0.0244571	-0.734493	-0.566997	-0.21665	-1.0031	-0.264476	0.466108	-0.906627	-0.895664	-0.361407	0.0621459	-0.563176	-0.679244	-0.275762	-0.479132	0.0442298	-0.657952	-0.508091	-0.173767	0.00765868	0.511104	-1.36684	-0.431047	-0.400132	-0.785798	-0.266487	0.955936	-0.78742	0.826614	1.82433	-1.34442	-0.217553	1.41254	-0.903127	-0.666726
PGC	-0.333868	0.0108436	0.904036	-0.44552	LAR-high	-0.00643395	-1.60591	0.255859	-0.0611583	0.494121	-1.60591	-0.238681	-0.194805	-1.60591	-1.60591	-0.175756	-0.0907976	-0.112673	0.144265	0.424045	-1.60591	0.0367095	-1.60591	-0.0266524	0.226028	0.36608	0.805091	0.0625618	-1.60591	0.144345	0.587201	-0.0116359	0.348448	-0.213191	-0.20172	0.416928	-1.60591	0.09986	-1.60591	0.00979242	-1.60591	0.345444	0.786179	0.304193	-1.60591	0.523738	0.724674	0.989748	0.758079
PGR	-0.4218	0.0136779	0.786798	-0.227911	LAR-high	-1.16072	0.471876	-1.28857	-0.691872	-1.31412	0.381411	-1.30399	-0.170955	-1.18746	-0.589374	-0.954907	-1.26993	-0.247095	-0.934144	-1.0003	-0.142143	0.536406	-0.392779	-0.486326	0.19823	-0.258613	-0.746781	-0.213899	0.126844	1.19641	0.220235	-0.177585	-0.108094	-0.326288	0.308412	-0.355191	0.0371869	-0.0789283	0.968925	-2.33927	1.15315	-0.546608	0.580952	-1.49266	-0.426181	-0.610097	0.917526	-0.811502	0.515023
PLA1A	-0.0875105	-0.175405	0.612606	-0.557434	LAR-high	-0.602258	-0.60784	0.0617135	-0.45522	-1.36701	-1.36812	-1.02857	0.507194	-1.32216	-0.103952	-0.275158	0.92282	0.677148	-0.226943	-0.232323	-0.363505	0.0833398	0.394068	-1.51266	1.99581	0.303908	0.42319	-0.0653869	-0.285161	1.54997	-0.180443	-1.31471	0.0368834	0.494452	1.43808	0.11746	-0.296695	0.44202	0.336665	0.013885	-1.70825	-1.3781	-0.987379	-0.0121169	-0.353065	-0.85245	-0.109669	-1.78459	-0.14491
PNMT	-0.113625	-0.388805	0.558539	-0.123472	LAR-high	-1.0177	-3.32173	-0.709313	-1.10166	-0.204521	-0.240299	0.260573	-0.335242	0.0504262	0.93931	-0.521817	0.195654	0.161908	-0.587854	-0.699489	-0.221302	0.0988475	0.277494	-0.36908	0.25895	-0.682274	0.350386	-0.619142	0.319645	0.564872	0.936572	-0.147159	-0.00817485	-0.457993	0.512201	-3.32173	-0.0224514	0.343468	0.0597323	0.179122	-0.301263	-3.32173	0.851525	0.533303	-0.696352	-0.159022	0.35383	0.332533	0.278155
PPP2CA	-0.0477998	-0.0564518	0.677184	-0.4225	LAR-high	0.94447	-0.461804	0.761209	1.43966	1.27158	-1.27002	0.574093	-0.693021	-0.411028	0.848527	1.09294	-0.168262	-0.837005	0.999024	-1.66664	-1.5198	-0.175909	0.107281	0.592332	-1.27207	-0.0599285	-0.319907	-0.631083	-0.257231	0.366092	-0.796931	0.482077	0.815933	-0.484963	-0.295937	0.114647	-0.573559	0.222767	1.59355	0.0336341	1.08024	0.226167	-1.90834	0.659026	-0.469573	-0.425829	-2.61886	-0.660119	-0.921425
PPP2R4	-0.405459	-0.00803611	0.702278	-0.131455	LAR-high	-0.839816	-0.0901621	0.140545	-0.657076	1.15489	0.0219948	-0.0626563	0.869794	-0.651796	-0.464759	-1.26901	-1.27607	0.348421	-1.68703	-0.825394	0.316137	0.229896	-0.07102	-1.25063	0.00734889	-0.936255	-0.387327	0.337674	-0.0767077	-0.820027	0.345075	-2.02975	-0.85676	-0.675279	-0.623673	1.4901	0.259884	0.475262	0.191749	1.60363	0.0775503	-1.13609	-1.46874	0.858229	1.18785	-0.364296	-2.62936	0.813983	1.11743
PRKAG1	-0.13887	-0.233816	0.47187	-0.198032	LAR-high	-0.0218032	-1.63017	0.0337566	-0.33081	-1.13925	0.22266	-1.25622	0.555904	-0.0395857	-0.18652	-0.4649	0.252453	-1.1162	1.47881	0.06141	-1.41083	0.592492	-0.651907	-0.0701798	1.87804	-1.29532	-0.227216	0.0822714	0.469506	-1.53825	-0.506971	0.0163956	0.220503	-0.466334	-1.15225	-0.0965573	-0.504788	0.0428875	1.08599	0.715049	0.105406	-0.775901	-1.74603	0.180705	0.732439	0.347663	-1.21656	1.21752	0.0508952
PRR15L	-0.166956	-0.0766618	0.82565	-0.355094	LAR-high	-0.102334	-0.106109	0.959741	0.190916	-2.03876	-0.172447	-2.58676	0.571163	-0.285168	0.125599	0.0263248	0.283526	-0.396089	-0.330486	-2.2803	0.318099	-1.16916	-1.66617	-0.0991981	0.128736	-0.780017	0.0860016	0.487634	0.0248363	-0.37691	1.29285	0.509153	-0.515223	0.441448	-0.242992	1.05656	0.952987	0.162407	-1.14566	-1.37568	-0.889105	-1.46681	-0.518329	0.0814027	-0.149819	1.0632	-0.811678	0.762617	-0.31438
PTCHD2	-0.290241	-0.181004	0.740466	-0.0451856	LAR-high	0.85929	-0.588909	0.301518	-1.08063	-0.857507	-1.48215	-1.17244	0.848119	-0.918285	0.390335	-1.01828	-1.42465	-0.171772	0.0976245	1.91624	-1.10993	-0.498235	0.113719	-1.73156	-1.26625	0.599035	0.842752	-0.370912	0.875377	-0.624771	0.738324	0.0514071	-2.20638	-1.45216	0.554287	0.417907	-1.03388	0.459476	0.0691609	1.0115	-0.137923	-0.0160608	-0.071905	-0.582955	1.63976	-0.469445	-0.515748	0.665625	-0.829183
RAB27B	-0.336271	0.0320467	0.839932	-0.268608	LAR-high	0.101247	-0.545525	-0.724745	-0.1784	-1.84284	-0.767963	-0.2044	-0.873859	-0.609117	-0.757877	0.650206	0.168871	0.0374998	0.618403	-1.69309	-0.64581	0.898456	-0.800419	-0.0236418	-1.00677	-0.469522	0.263372	0.368751	0.376153	-2.17558	-0.199713	1.05313	-0.330309	-0.57535	-0.602322	-1.11185	-0.473967	0.367413	0.0638077	-1.15545	1.73037	1.15782	0.632363	-2.0628	-0.0216471	-0.386687	-1.54026	-0.827703	-0.0186959
RAMP2	-0.162618	-0.226525	0.486698	-0.231108	LAR-high	-0.622527	-1.1733	-0.123548	-0.278181	-0.524349	-0.821748	-2.37979	-0.44553	-1.13363	1.87558	-1.67879	0.0141009	-0.171355	-1.06419	0.231391	-0.201723	0.163462	-0.693222	-1.12395	-0.457628	-0.293815	-0.304128	0.555998	0.324881	0.522004	0.485631	-0.88084	-0.706681	-0.679345	0.616472	-1.15194	-0.821188	-0.68464	0.231832	2.44491	0.144718	-0.950508	-1.28843	0.725596	-1.06858	-1.67425	-1.60334	-0.160248	0.268891
RET	-0.244936	-0.310813	0.876838	-0.222657	LAR-high	-0.269984	-0.457239	0.0244343	-1.64997	-0.450431	0.524745	-0.422756	-0.248555	-0.921712	0.817128	0.979083	-0.572637	-0.219324	-0.0467488	-1.5791	0.450673	-1.12544	-1.50525	-1.17974	-1.11332	1.19288	-1.33625	0.230625	-0.869684	-0.189108	-0.0739875	1.35122	-1.59631	-0.132443	0.00583209	1.31559	0.423028	0.129235	0.145964	-0.292554	-0.178246	0.0784354	0.917104	0.745184	-0.0917743	-0.47386	-0.378781	-0.217225	-0.969404
RHOU	-0.208645	0.0279213	0.567627	-0.133219	LAR-high	-0.52802	-0.502359	-0.665518	-1.01226	-0.893818	-0.39681	-1.16762	-0.698854	-2.13952	-0.858192	-0.535006	1.03879	-0.879592	-1.53264	-1.10358	0.61337	-1.06358	-0.97045	-1.16864	2.19293	0.235565	0.0169959	-0.0665987	-0.823578	-0.580535	2.54093	0.665812	2.03588	-0.452754	0.347278	-0.424406	0.127507	-0.2021	-0.484997	-0.851272	-1.5071	-0.617984	-0.156291	0.0908853	-0.131053	-1.01591	2.15478	-0.947116	0.0145515
RTN4RL1	-0.222288	0.0614307	0.639112	-0.484559	LAR-high	0.713284	0.223103	0.287491	-3.1011	1.16082	0.705982	-1.45118	-0.264946	-2.21628	-1.41072	-0.548122	0.335042	-1.79538	0.382849	0.439648	0.839372	0.101863	0.503522	-1.95269	-0.0180051	0.646666	0.229723	-1.19226	-1.08849	0.506136	1.32003	0.236334	-0.29724	-0.581184	-0.913369	0.649467	0.52232	0.148184	0.394186	-0.0855041	0.565453	-1.02447	-0.163058	0.309535	-0.297163	0.995624	-0.495125	0.741717	0.979399
SETD3	-0.357166	-0.155886	0.681578	0.139714	LAR-high	-0.359735	-2.10534	0.75668	-0.690952	1.14722	-1.07181	1.40157	-1.0983	0.970438	-1.01125	-1.16452	0.150084	-1.34822	-0.959914	-2.03661	-1.50433	-0.322324	-1.26942	-0.804862	0.375874	0.232348	-0.527512	-0.893154	-0.339081	0.610061	-1.40438	-1.50574	1.5724	0.295648	0.467451	0.207616	1.59691	-0.176879	0.600652	-0.0926763	1.08115	-0.302386	-0.508369	0.188858	-1.1808	-0.763563	-0.758162	-0.600632	-0.807459
SOCS2	-0.352022	-0.121111	0.882336	-0.158715	LAR-high	-0.823876	0.0889939	0.963203	0.0368609	-1.43886	-1.06265	-0.21781	-1.12812	0.532503	-0.622498	-1.65655	0.361257	-1.05019	-1.3033	-1.14361	1.19656	-0.371922	-0.781055	-0.126571	-0.969389	-1.01614	-1.10797	-0.592463	0.786262	0.328154	-0.289335	-1.1041	-0.655429	-0.681166	0.141699	0.295978	-1.12457	0.581874	1.00173	-0.56545	1.18798	0.077606	0.0922246	0.659346	0.481081	-0.824754	-0.870607	0.0233381	0.146124
SORD	-0.045	-0.427656	0.782057	-0.215727	LAR-high	0.0255467	1.25854	0.133731	0.231504	-0.619774	1.81057	-0.216791	-0.155761	0.354513	-0.620521	0.561675	-0.586309	-0.152151	-0.190884	0.587	0.687079	-0.333748	-0.219429	0.602943	0.613592	0.211077	0.453416	-0.928036	-0.957113	0.216065	0.0441957	-0.231572	0.471767	0.462409	-1.33682	-1.15045	0.82335	0.845732	-0.358443	-0.941821	-3.29429	0.535056	-0.053401	0.314452	-0.215868	-0.320212	-0.816102	-0.959377	-1.13471
SPDEF	-0.404807	-0.344161	0.90369	0.0103612	LAR-high	-1.72098	-0.332934	-0.165206	-0.671729	-1.04525	-0.385651	-0.64284	-1.48122	-0.404289	0.346826	-0.0157535	-0.325183	-1.21356	-0.779863	-1.09888	-1.18178	0.626698	0.441983	-1.57757	-0.81348	-1.41885	-0.216597	0.410714	-0.188362	0.353375	0.277075	-0.878908	1.16107	-1.30619	0.022011	-0.731443	-1.19766	0.180946	-0.247456	-0.721842	0.140227	-1.04327	0.645907	-1.32725	-1.15005	-0.748758	-1.30181	0.901195	-0.499338
SREBF1	-0.121553	-0.159433	0.898037	-0.439889	LAR-high	-0.284034	1.11523	0.78046	0.35118	0.318056	0.506799	0.10042	0.0168412	-0.162038	-0.468953	-0.709237	1.37534	-0.977806	-1.13383	0.683462	1.28487	-0.472632	-0.366366	-0.894657	-0.587121	-1.07692	-1.17267	0.648317	-1.46512	-0.164795	0.615995	-1.76706	0.350571	0.409848	-0.559673	1.2282	-0.6096	-0.352381	-0.367517	0.335666	0.68518	-0.387732	-0.0190142	0.972769	0.248264	0.520289	-1.6929	0.682504	0.025612
STRADB	-0.211447	-0.0986723	0.589949	-0.106522	LAR-high	-0.00803116	0.7218	-0.134326	1.01531	1.46929	-1.70558	-1.10099	-0.848044	0.623814	-0.10815	0.58239	-0.972645	-0.766318	-0.0773784	-0.166413	-1.54688	0.272187	0.269279	0.83423	-0.704729	-1.72818	0.618889	0.535015	-2.29158	0.302489	-0.387432	-0.0456033	0.577181	-1.08688	-0.649854	-1.0788	-0.989853	0.372602	-0.17434	0.759464	-1.043	-2.14387	-0.472907	-0.256306	-0.645891	-0.848069	0.991359	-0.382455	-0.364374
TAT	-0.312762	-0.0669401	0.780253	-0.109302	LAR-high	0.244233	0.215682	-1.03553	-0.530488	-1.00354	-1.65449	-0.95068	0.135809	-0.847612	-0.100427	-0.261999	-0.555987	-1.00903	-0.0114139	-0.0549592	-0.44916	0.0449662	-0.570823	-0.180935	-0.63699	-0.00888052	-0.141371	-0.15918	0.585427	0.601083	0.858067	-0.148838	-0.431949	-1.62838	-0.0583022	-0.901675	-0.682288	-0.0176793	-1.72284	-1.15363	-0.707451	-0.844835	0.720416	-0.764061	0.801683	-0.809776	0.833147	-0.201717	0.64588
TFF1	-0.262241	-0.121863	0.76102	-0.190825	LAR-high	0.157092	0.552477	-1.65635	-1.65635	-1.65635	0.226801	-0.200727	0.465878	-1.65635	-0.186036	-1.65635	0.0856601	0.854017	0.488114	0.0101601	-0.179087	0.68425	-0.227222	-0.182091	-1.65635	-1.65635	-0.0572895	0.522784	0.806588	1.10801	0.52495	-0.169396	-0.187259	0.237224	-0.169377	-1.65635	0.0082418	0.0858895	0.992919	0.170824	0.48456	1.08686	0.89364	-1.65635	-1.65635	-1.65635	-1.65635	0.615222	0.809389
TFF3	-0.367264	-0.222331	0.942461	-0.21121	LAR-high	-1.18609	-0.0825202	0.249164	-1.11397	-1.31814	-0.659665	-1.23991	0.0130235	-0.982581	-0.0768899	-3.41271	-0.369674	0.269519	-0.0144898	0.229018	0.0801141	0.224682	-1.03737	-0.969309	-0.968298	-0.495163	-0.585166	0.250265	1.6603	0.524707	0.260296	0.0765347	-0.898988	-0.580105	0.263843	-0.968134	-0.729145	-0.301313	0.38836	-0.153275	0.13617	-0.110602	0.166034	0.0893295	-0.598734	-0.653434	-3.41271	0.531604	0.0835086
TINF2	0.0233951	-0.0813553	0.566433	-0.579652	LAR-high	1.87461	-1.91947	-0.241644	1.34355	-1.0373	-1.57971	-0.303566	-0.397518	-0.304044	-0.559949	-0.345679	1.30055	0.755769	-0.301097	-0.471446	-0.0592201	0.208491	-0.959337	-1.62685	1.143	2.11376	0.224275	-0.174595	-0.566296	0.0441892	-0.273917	0.306382	1.58215	-0.148065	0.196967	0.782347	-1.06701	-0.364465	1.24698	0.761804	-0.233993	-0.53827	-0.795921	-1.29368	-0.242847	-0.157206	-0.357026	-0.59886	-1.04734
TPO	-0.19813	-0.0999289	0.675598	-0.347367	LAR-high	-1.10949	-0.508857	1.3612	-0.319072	-1.32047	-1.32916	-0.968735	-0.294828	-0.658748	0.131226	-0.500118	-0.152064	-0.235582	-0.861547	-0.172952	-0.630228	-0.14779	0.0850806	-0.92378	-0.0783709	-0.00272359	-0.849874	-0.266436	0.276514	-0.204999	0.636162	0.198901	-0.233618	-0.527999	0.764913	-0.582144	-0.177588	-0.0187537	0.110358	-0.460758	-0.0719019	-0.619897	0.450327	-0.315047	-1.8425	-1.26043	2.02541	0.384934	0.59906
TTC9	-0.0733384	-0.130218	0.643596	-0.376567	LAR-high	0.296744	1.03011	-0.197926	1.62945	-1.95032	-1.51302	-0.825876	0.741429	0.170903	0.631144	0.893954	0.274896	-1.05832	-0.849309	-2.2537	-0.0470172	-0.271613	-2.05163	0.337982	0.727624	-0.570657	-0.130398	1.03166	-0.257766	-0.353803	0.226701	0.342359	-0.202745	0.123724	0.949832	0.509467	1.43672	0.934426	-1.11165	-1.15918	-1.69499	-2.36402	0.365486	-0.437705	0.0605166	0.685868	0.406404	0.7643	-0.848652
UCP2	-0.00395281	-0.37613	0.687006	-0.416437	LAR-high	-1.29993	0.354285	0.0549971	0.309167	0.207007	0.21163	-0.102811	1.46549	-0.746222	0.644429	0.270558	0.517689	0.562082	0.163536	-0.230844	-0.052271	0.12616	-1.16015	-0.959192	-1.10712	0.207526	0.0473711	0.927891	0.722873	1.55051	-0.784968	-1.15012	-0.351628	-0.556312	0.239571	0.699881	-0.636662	0.191393	-0.141071	1.02708	-1.51631	-1.16662	-2.09928	-0.420162	-0.491184	0.296928	-1.74976	-1.16348	-1.90021
ZBTB16	-0.346991	-0.00278924	0.758059	-0.281129	LAR-high	-0.178418	0.333028	-0.787911	-0.430263	-2.75226	-0.847167	0.183469	-0.0921053	-0.562341	0.116774	-0.315695	-0.930441	-0.155594	-0.38074	-0.778284	0.187577	1.20774	0.0427457	-0.666027	0.0811143	-0.0160844	-0.898282	-0.6995	-0.045066	0.170342	0.958844	-0.811339	-1.12834	-0.372608	0.703957	-2.75226	0.0277677	-0.0662697	-0.440149	-0.0338586	-0.174344	0.288384	0.974363	0.123558	-0.19901	-0.340006	1.12073	-0.485522	0.183772
ZNF552	-0.457856	-0.0829871	0.883009	-0.00651957	LAR-high	-0.805313	-0.0629319	-0.43646	-0.881226	-1.29293	-0.933292	-0.601102	-0.109345	0.034841	0.0288153	-0.360197	-0.175961	-1.52696	0.492553	-1.35183	-1.49211	0.409439	-0.168313	0.800506	-0.260665	-1.46609	-0.507897	-0.897586	-0.519615	0.0128967	-1.42781	-0.105855	-0.802133	-0.0618921	0.069051	-0.664151	-1.01223	0.203122	-1.19074	-1.60532	-0.704522	-0.752503	1.85723	0.444239	0.507953	0.413896	2.24758	0.20981	-0.688279
ABCC5	0.137425	0.284885	-0.559881	0.0390256	LAR-low	-0.956195	1.04019	-0.3004	-0.701382	0.890492	0.651304	-0.350437	1.87425	0.115361	-1.50798	1.00375	-1.97278	0.600781	0.267153	1.14251	-0.0231943	0.213234	1.62884	1.06139	1.68498	0.288925	-0.438351	-0.696151	0.102355	-0.962697	-0.625772	0.262525	0.600355	-0.49339	-0.289754	-0.336	0.151497	-0.623657	-0.485171	0.501608	1.54713	0.0324961	1.17028	2.35906	-1.22136	0.619273	1.94863	-0.034923	0.980502
ASPM	0.373268	0.0583482	-0.738093	0.237172	LAR-low	0.877235	0.737231	0.319423	1.04335	0.876422	0.405316	1.4296	-0.119773	0.925578	0.84208	0.642252	0.458865	0.153325	0.409758	0.661502	0.591425	0.119467	1.54446	1.60101	0.48931	0.189316	0.0858715	0.00377915	-0.182146	-0.477772	-0.0205719	0.242267	-1.00505	0.306377	0.419064	-0.0400245	0.732642	0.0605784	-0.518819	-2.15399	0.576432	0.901548	-0.0995876	-0.907764	-0.17398	0.00652525	0.426464	-0.105163	0.362769
ASXL1	0.203513	0.0845946	-0.591906	0.239537	LAR-low	0.445681	-1.68439	-1.05897	0.311153	1.25123	0.203481	-0.421503	-0.311627	0.143505	0.284306	0.824833	-0.021318	1.28189	1.62574	1.46554	-0.343151	0.748083	1.00306	1.45725	0.117929	-0.903474	-0.0665762	-0.263951	0.0558932	-1.0162	0.313971	1.04208	0.227618	0.458586	0.803257	0.256083	0.120162	0.181501	-1.75821	-0.683959	-0.594514	1.02929	1.21931	-1.83207	0.348325	1.92519	1.47075	2.22782	0.642923
BAG2	0.284682	0.0581642	-0.619624	0.199193	LAR-low	1.39758	1.44615	0.00537497	0.633491	-0.168297	0.977666	1.29004	0.756242	0.75272	1.29659	0.296685	-1.30505	0.459871	0.0899434	-0.935298	-0.804655	0.066481	0.747633	0.627027	-1.22746	0.277648	1.59376	1.30335	0.47841	0.4873	-1.17698	-0.997548	-1.51932	1.41876	0.283719	0.610835	1.16016	-1.32367	0.153049	-0.673809	0.176209	1.32316	-0.686676	0.773973	-1.20126	0.470458	1.23414	-0.285018	0.500788
BMP2	-0.0583849	0.186661	-0.501882	0.188158	LAR-low	0.802998	-0.0402874	-1.1829	-1.23396	-0.77987	-0.613693	-0.132525	0.790775	0.548744	1.20343	-0.978248	-1.62891	1.67822	-0.893328	0.830076	-0.840962	0.97796	-1.69499	-0.121413	0.24343	2.0703	-0.349168	0.397612	1.96429	-0.107428	-0.415341	0.300684	-0.054668	0.0863014	-0.329341	-1.1051	-0.308494	0.513286	1.31037	0.995225	2.84909	0.278425	0.234035	0.680812	-0.472491	0.657748	-0.521828	-0.254736	-0.147202
CAD	0.213967	0.0336005	-0.698555	0.235535	LAR-low	-0.774966	0.103802	0.318646	0.0138922	0.484873	0.8861	-0.900217	1.02877	0.829814	-0.880852	1.70259	-1.17458	0.807323	-0.567897	1.14134	1.16792	-0.635533	1.02968	1.43106	0.725056	0.293744	0.439673	0.00915285	1.18785	-1.73701	0.230092	1.01782	-0.789458	-0.380038	0.289666	1.10051	1.02739	0.203572	-0.976023	-0.0675685	1.05256	1.07596	-0.345826	-1.35946	0.646888	0.29813	1.24457	0.826877	0.480124
CDK6	0.0949821	0.33223	-0.589606	0.0872379	LAR-low	-1.32834	0.865598	-1.47466	0.595147	0.629283	1.07488	-1.84729	-0.00586494	0.176074	-0.121809	1.23323	0.248464	0.798006	1.39862	0.780552	0.385671	0.634366	1.58983	1.63187	1.39118	0.0894805	-0.493483	-1.08407	1.14368	-0.0193922	-2.15407	-0.0494865	0.706033	0.999501	-0.378786	-0.1293	2.05786	-0.56002	0.668454	-0.754936	1.31576	1.12735	1.86916	-0.455818	-0.212384	0.361518	-0.535666	-0.48079	1.45547
CELSR2	0.133205	0.135259	-0.504948	0.187001	LAR-low	-0.654659	-1.56827	-0.494963	0.327297	0.49729	0.234703	1.6671	-0.604713	0.553826	0.0442555	-0.474577	0.422711	0.907275	-0.350771	0.781303	-0.128017	0.805584	0.596355	-0.332954	0.661565	-1.14729	0.24852	-0.0477	1.01903	-0.952196	-0.209907	0.595714	-1.05007	0.728598	0.916333	-0.372438	-0.00630483	-0.967437	0.318877	-1.59091	2.0204	-1.27739	1.11841	-0.910503	0.150986	0.0740264	0.634595	0.128084	1.14595
CHD4	0.136273	0.0469167	-0.794575	0.567694	LAR-low	-0.953102	-0.410802	-0.787106	0.469181	0.574389	0.331676	-0.114844	0.494209	1.00855	-0.38327	-0.144523	-0.798597	1.10185	0.761109	0.328378	-0.2664	0.540126	1.45417	0.471127	-0.214322	0.782162	0.389198	-0.683494	2.68604	0.512616	-0.494919	1.16483	-1.45783	0.532238	0.488259	-0.475465	0.144744	-0.785683	-0.786259	0.824167	0.83227	1.12072	-0.671293	-0.646726	-0.275964	0.361137	-0.480841	-0.348677	-0.718219
CSDE1	0.298921	0.0339	-0.506264	0.145172	LAR-low	-1.1613	0.973187	0.120088	1.34404	1.06835	1.51629	1.52811	0.0600657	1.07498	0.737912	1.9368	0.00753222	-0.0240619	0.551153	0.0667218	-1.15552	-1.15805	1.08018	0.943602	-0.432997	0.888541	0.438674	-0.598594	1.56482	-1.45678	-0.871741	0.378162	-0.116088	1.02858	-0.595086	-1.29836	-0.694473	-2.46127	-0.590907	-0.940062	0.80128	0.601731	0.0402533	-2.49848	-0.00723124	-1.17764	-0.775755	0.266016	-0.176717
CXCL5	0.241658	0.221435	-0.541109	-0.0974553	LAR-low	-0.241893	1.74889	0.195085	1.27908	1.13298	2.12087	2.21287	0.504	0.936033	0.121672	-0.27703	-1.43541	-1.33851	0.551749	-0.940509	0.193657	0.604961	-0.186034	0.692235	-1.04252	1.66482	0.604924	0.522336	1.5135	-0.654598	-0.828399	0.259275	0.746092	0.159031	0.285991	-0.335835	1.04226	-1.30087	0.634655	-0.455453	-0.386563	2.4111	0.799765	0.0708436	0.575895	-0.609073	-4.40879	1.63527	0.899656
DIAPH3	0.321917	0.115089	-0.698928	0.236911	LAR-low	0.176271	0.498002	0.473037	0.679186	-0.343319	0.0235797	1.6288	0.144963	0.401884	1.46439	0.0927957	1.46045	0.331042	0.0384435	-0.573013	-0.770301	1.05808	-0.233391	1.64648	1.9265	0.260225	0.678443	0.79612	0.00609739	-0.0377901	-0.137483	0.544187	0.272754	-0.140998	1.45114	0.0680807	3.01973	0.689084	0.0761936	-2.13995	-0.262769	1.16785	0.441764	-0.527038	-0.167874	-0.104027	0.170836	-0.271552	1.12106
DNAJC6	0.358809	0.0952043	-0.535456	0.196277	LAR-low	0.855163	0.271789	0.1955	1.29211	0.942807	1.01821	1.29998	1.2181	0.0170878	0.447496	0.523335	0.772001	0.741423	0.58981	-0.456559	1.33235	0.90051	-2.42974	1.41467	0.344536	0.0317359	0.445864	1.07589	0.910878	-0.611943	-0.446299	0.680151	0.088476	0.763764	0.872444	0.632477	0.64556	1.92156	-1.82977	-1.54227	0.0805986	0.233799	0.79237	-1.28352	-0.0916951	0.825638	0.154878	-0.158894	1.48241
DSC2	0.332783	0.153934	-0.776367	0.328555	LAR-low	0.591769	0.707224	-0.340082	-0.0046168	-1.31005	0.233924	-0.0784045	0.0155179	1.76256	-0.138249	0.444082	-0.162187	-0.195801	1.10356	0.0780709	-1.2492	0.301837	0.388035	0.558596	0.338585	0.274345	-0.133815	0.229993	0.443232	-0.912474	0.739349	1.26728	1.1653	1.83468	0.747049	0.157919	0.138951	0.434667	0.051437	-1.87643	0.128714	0.558229	0.491702	-2.08551	0.341309	0.562222	1.18289	-0.3818	0.194068
EFNA5	0.0474626	0.328723	-0.534158	0.136998	LAR-low	-1.48802	0.0195994	-0.768164	0.629497	-0.451123	1.0098	-0.174103	0.655011	0.522658	0.514896	-0.0614986	0.482217	0.334876	0.339479	-0.835893	0.666188	0.459113	-0.904004	1.10916	-3.66131	0.176199	0.671937	0.0959755	0.775962	0.130873	0.31186	0.940903	-0.635361	1.02595	0.52102	1.16482	1.08243	0.167756	-1.19725	0.245776	0.308438	-1.2376	1.20889	-0.00225795	-0.128844	0.806159	0.0158446	0.902876	-0.0745402
ERCC3	0.237708	-0.0254951	-0.487593	0.217262	LAR-low	-0.289871	-1.42796	0.24674	-0.551474	5.77067	0.386312	0.834336	0.255914	1.27486	-0.0989754	0.710566	0.122838	-0.0692739	0.886021	0.556183	0.262738	-0.113152	-0.669081	0.097002	0.0952095	-1.20794	1.00969	0.385337	0.592883	-1.0808	1.13213	1.23755	-0.1989	0.566329	-1.19105	-0.374102	0.728389	-0.568368	-0.0151321	-0.899436	0.591267	-0.261686	-0.162722	-2.89671	0.703892	0.256622	0.54802	1.00811	1.8127
FANCB	0.266153	0.0845287	-0.598441	0.233601	LAR-low	1.1649	0.868047	-0.408046	0.257449	0.110008	2.34421	1.34014	-0.392108	1.29644	0.88798	1.82781	0.419313	0.169351	0.567052	-0.292618	0.18289	0.289761	0.243876	0.942373	0.46038	0.432322	-0.0840126	0.631177	-0.24187	-0.571099	-0.0235941	-0.48872	-1.02201	-0.534256	0.334533	0.780089	1.58369	-0.0724579	0.57541	-1.5809	0.673861	-0.209855	-0.0815791	0.501589	-0.0676823	0.609784	1.15066	0.0236454	0.0627433
FANCE	0.297998	-0.0563114	-0.732614	0.202473	LAR-low	0.217264	-0.588137	0.518636	1.67805	-1.29762	1.13382	1.13648	0.0355199	0.610839	1.20061	-0.169475	-0.567755	0.228086	0.641899	1.21369	0.720519	0.989149	0.239407	-0.43202	-0.285995	-0.289382	0.0103572	0.695534	0.449294	0.0336501	0.851777	1.21001	-0.005073	-0.176721	1.54173	2.31896	0.126587	-0.452274	0.822663	-0.391925	-0.132442	0.634225	-1.86043	-0.130549	0.924217	-0.81707	-0.613439	1.45134	0.915829
FGF21	0.416507	0.0296246	-0.603541	0.105496	LAR-low	0.366076	0.808681	0.549248	0.489829	0.966708	-1.19981	1.54473	0.597358	0.685664	1.07518	0.211587	0.810439	0.75693	0.701219	-1.19981	1.03006	0.832939	0.125616	0.66168	1.11198	0.768704	-1.19981	0.255408	0.625652	1.26258	0.73324	0.187863	1.61842	0.350856	0.882817	0.348476	1.90217	-1.19981	-1.19981	0.728463	0.342135	-1.19981	-1.19981	-1.19981	0.484815	0.993699	-1.19981	0.630322	1.50783
FOXD3	0.168448	0.0576298	-0.563752	0.253349	LAR-low	0.505213	0.564943	0.253755	1.04204	0.426442	0.490937	0.670601	0.633435	0.892964	0.133968	-0.19604	-0.60265	1.21357	0.520967	1.06463	1.4249	-0.680458	0.688266	0.690794	0.140744	0.681075	0.172335	-0.100454	1.00118	0.31593	-0.942617	-0.19247	-0.129297	-0.117328	0.773223	0.400682	-0.0299062	0.362878	-0.061749	-0.477963	-0.530604	0.628275	-0.789733	0.344631	0.135617	0.354555	-0.61343	0.569682	0.675161
GABBR2	0.338793	0.052976	-0.692749	0.0268588	LAR-low	0.783776	0.584806	-0.0586028	0.0343141	-0.168753	0.758907	-0.403378	0.286922	-0.0140853	1.13573	1.5349	-0.429519	-0.231208	0.892806	-0.547705	0.636261	0.525813	-0.4716	0.427713	0.819203	0.98302	0.691106	0.548611	-0.559737	-0.0974216	0.425463	0.746846	0.918202	0.577413	0.197273	0.984134	1.04152	0.0876113	-0.311888	-1.00808	-1.19288	0.0512822	-0.428237	-0.43981	0.467419	0.819207	0.813657	0.646685	0.499569
GNAI3	0.445368	0.0165129	-0.644173	0.0842162	LAR-low	-0.747073	1.10544	1.13941	1.73607	-0.119273	1.39574	1.75137	0.781033	1.42338	1.62389	1.28234	0.230822	0.576281	0.445141	-0.499187	-1.16791	1.47195	1.03246	0.751605	-0.262846	0.0144656	0.372043	0.860398	0.870985	-1.80113	-0.200015	0.13396	0.48506	-0.133101	-0.485112	-0.253795	-0.462517	-1.78669	1.01792	-0.649917	1.41717	0.174858	0.480658	-2.00081	-1.33664	-0.498773	-1.04288	0.489398	0.582218
GPR180	0.332064	0.0812104	-0.645886	0.265239	LAR-low	-0.225563	0.0436349	0.548255	0.324812	-0.445533	0.676081	0.259569	-0.682173	0.144514	1.45506	-0.221145	0.704106	1.6418	2.46959	0.826389	-1.0521	1.36348	2.12721	0.992282	1.04797	-0.989568	0.743226	1.21117	0.506649	-0.569437	-1.13245	0.697502	0.160688	0.384546	-0.204759	-0.623199	2.5163	0.0332446	-0.686652	-1.80312	-1.10283	-0.397049	0.478656	-0.0442137	-0.920237	0.557029	-0.261332	-1.18404	0.423467
GTPBP8	0.339208	0.0944768	-0.619015	0.181474	LAR-low	0.440278	0.586436	-1.05958	1.43585	0.468572	-0.389283	1.50349	0.247099	1.36956	0.638822	0.908062	-0.0716847	0.548178	1.01272	1.14966	-1.2046	-0.918495	1.65974	0.834021	-0.222067	-0.0560255	-1.57863	0.964181	0.71357	1.45748	-1.72811	0.669431	-0.583052	0.161759	0.481334	-0.622367	-0.576637	-0.293598	0.618383	-0.343073	0.0958025	1.23623	-2.74695	1.01737	-0.988601	1.04158	-1.91725	1.16481	0.159477
HR	0.172847	0.0327683	-0.433166	0.142374	LAR-low	-1.0252	-0.933034	0.607498	-0.229605	1.0982	0.0859348	1.5845	1.40128	0.90022	0.500707	-0.814696	1.15818	2.46789	-0.906304	-1.00452	-0.295187	0.230272	0.812086	0.427927	0.00294744	-1.63475	0.0714306	0.745796	0.00435171	0.783513	0.95172	-1.00357	-0.0521633	-0.308525	-0.859007	-0.394014	1.21721	-0.211533	1.11151	0.0125468	0.245571	0.298212	0.073884	-0.908243	0.412265	0.048563	1.02302	0.711777	0.663566
HRK	0.28372	-0.0154776	-0.63254	0.140187	LAR-low	0.884696	0.607083	0.0669102	1.36762	0.697695	1.00757	0.56915	-0.44851	0.374867	0.273514	0.588085	0.533425	-0.457742	0.99264	0.918802	-1.42889	-0.543485	0.312543	-2.11326	0.867893	-1.34919	0.0132175	0.435995	0.851987	3.00258e-05	0.540161	0.868829	1.2616	0.682354	0.774715	0.588651	0.588168	0.51766	-1.11044	-0.128541	-0.0831867	-1.20074	0.423372	1.05834	0.0688859	0.322976	0.823892	0.319942	0.898792
IFNW1	-0.00282823	0.439056	-0.520778	0.111959	LAR-low	-0.626009	-0.626009	-0.626009	-0.626009	-0.626009	1.71265	1.27839	-0.626009	-0.626009	1.5646	-0.626009	1.74526	-0.626009	1.45954	-0.626009	-0.626009	-0.626009	-0.626009	-0.626009	-0.626009	1.37499	-0.626009	-0.626009	-0.626009	-0.626009	-0.626009	-0.626009	-0.626009	-0.626009	1.5918	-0.626009	-0.626009	1.89952	1.77723	-0.626009	-0.626009	1.40494	-0.626009	-0.626009	1.36239	1.4966	-0.626009	-0.626009	-0.626009
ITGB8	0.266639	0.151706	-0.898014	0.478379	LAR-low	-0.330157	0.736898	0.207269	1.1836	-0.921385	0.84967	1.2551	0.223772	0.605307	1.11705	0.225832	0.0867975	0.964141	-1.21721	-0.642557	-0.0301527	0.175223	-0.489464	0.920485	0.0327182	1.23532	-0.753102	0.563229	0.768918	-0.372194	-0.419772	1.27187	-0.282891	0.588352	0.0380013	-0.609843	-0.173915	1.19412	-0.578496	-2.20738	0.728507	0.538944	1.13699	-1.42062	0.531634	0.23825	0.486152	0.546217	-0.314074
LRP5	-0.0366608	0.0748166	-0.514423	0.343053	LAR-low	0.284179	-0.396164	-0.251414	-0.293397	0.548031	1.06215	0.730537	-1.01578	0.9535	-0.651005	-0.527101	-1.71659	-0.99784	0.713065	0.989466	0.678253	1.00931	0.2015	-0.252015	0.529756	-0.264196	0.729669	0.204887	-0.332127	0.0101269	0.0695798	-1.21083	1.70883	-0.0170414	-0.6707	-0.81292	0.015561	-0.232933	-0.726891	-2.03693	-0.707184	-0.276422	-0.338351	-0.00356755	1.0118	0.343045	0.328737	0.527389	0.46742
MAGEB1	0.14394	0.212106	-0.690148	0.341513	LAR-low	1.39107	0.631397	-0.135145	0.286157	1.23756	0.201558	0.437175	0.341998	0.708235	-1.54317	-1.54317	0.256843	-1.54317	0.933551	0.0587575	0.274298	0.194765	0.157481	0.718536	0.13298	0.318375	1.32008	0.989833	0.26256	0.62799	0.361471	-0.150445	0.52419	-1.54317	-1.54317	-1.54317	0.166455	0.257111	-1.54317	0.586413	0.453015	0.0912657	0.185578	-1.54317	0.497544	-0.0309185	0.90765	0.803304	1.02665
NAV2	0.0673091	0.449871	-0.495564	0.125898	LAR-low	-0.150983	-0.475556	0.269765	0.916573	-0.575552	-0.367173	-0.0109407	0.657414	-0.39987	-0.764093	0.923225	0.50791	0.384285	0.720363	0.192225	1.32241	-0.197956	0.453348	1.24238	0.872169	-0.925683	0.579522	-0.85625	1.55357	-1.83038	-0.724134	0.138394	-2.53314	1.51219	0.388445	0.668636	0.381891	-0.422099	-0.12771	-1.0731	1.47212	1.53799	0.379116	-0.409159	-0.617201	0.769889	1.3638	-0.852874	0.797549
NCK2	0.0890383	0.0612079	-0.630523	0.327852	LAR-low	-0.753719	-0.807318	-0.716483	-0.971198	4.23997	-0.30466	-1.74148	-0.837808	0.100803	0.17442	0.899332	-1.35665	-1.32375	1.01457	-0.533966	-0.0378352	-0.538969	0.11924	-0.277854	-0.0571527	0.541104	0.188232	-0.120885	0.602282	-0.837687	0.692646	1.63542	1.7464	1.22454	-0.442731	-0.366725	0.167145	-1.43795	0.580846	-1.13822	-0.589465	1.05663	-1.46002	-0.884396	0.31613	0.0681957	-1.00971	0.630179	0.69484
NMU	0.269612	0.112011	-0.684632	0.255639	LAR-low	0.827527	0.655438	0.823567	-0.421444	1.03911	-0.459507	1.29545	0.500358	0.954172	0.337441	-0.584415	0.0837768	1.18387	0.81531	1.09363	-1.32789	-0.488067	0.80808	-0.40642	0.235572	-0.0859131	0.398697	0.230138	1.2333	0.343768	-0.0549113	0.516172	0.0712721	0.433492	-0.115526	0.966695	-0.497316	-0.563317	0.439239	-0.392635	0.417226	0.736799	-0.497065	0.565606	-0.234033	-0.89092	-0.197538	1.34457	0.839867
OTX2	-0.00550407	0.24734	-0.468552	0.261272	LAR-low	0.80529	-0.694187	-0.694187	0.741565	0.906394	0.771512	-0.694187	-0.694187	-0.694187	-0.694187	1.40624	-0.694187	-0.694187	0.687752	1.92114	1.36216	-0.694187	0.719613	-0.694187	-0.694187	0.837854	-0.694187	0.885754	1.99887	-0.694187	-0.694187	1.02164	-0.694187	1.0082	-0.694187	1.30025	-0.694187	-0.694187	-0.694187	-0.694187	-0.694187	-0.694187	-0.694187	2.62622	1.04973	-0.694187	1.36517	-0.694187	1.34548
PAK1	-0.0430058	0.158038	-0.604879	0.48501	LAR-low	1.09702	0.694389	-0.383378	0.378265	0.494669	-0.00780492	-0.342313	0.605655	-0.312819	-0.214656	-0.205228	0.347124	-0.34768	1.11961	0.586798	-0.545685	-0.880933	-0.436899	-0.699931	-0.922223	0.0514243	0.925665	-0.882707	1.11104	-0.205148	-0.870073	-0.273725	-0.552653	1.19378	-0.92334	-0.668456	0.491526	-0.58803	0.553017	-0.318279	-0.0452858	-0.634887	0.180349	-0.000808987	0.172513	-0.663666	-0.756042	0.676561	-1.24164
PRICKLE1	0.0139373	0.0605226	-0.481583	0.411985	LAR-low	0.190915	0.235827	0.574268	-0.522527	-0.661312	-0.907406	0.30759	0.906529	-0.00374688	-0.270806	0.460995	-0.101656	-0.428652	-1.38205	-0.366909	-1.77244	-0.180058	-0.52286	1.87288	-0.278916	-1.98929	0.773164	1.04291	-0.00216508	-0.47325	0.934862	0.306911	0.385845	0.322597	0.282466	0.393031	0.387143	0.966455	-1.36743	-1.063	-2.88394	-0.165177	0.826445	-0.0163747	0.138988	2.51784	2.04545	-0.192046	0.128802
PRMT3	0.439705	-0.0431245	-0.660443	0.173439	LAR-low	2.31712	1.92936	0.220428	1.60485	-0.118402	1.47604	0.372846	0.775558	3.32222	-1.32944	1.20313	-1.62806	-0.248714	0.595781	1.40823	1.97621	-0.482396	2.28857	1.55529	-1.02329	-0.175125	0.516684	-0.353758	1.40517	0.478018	-0.677426	0.00617796	0.772775	0.754257	-0.306123	-0.958216	-0.149446	1.11074	1.17988	-2.42302	1.22048	0.806788	-0.307634	0.805565	0.633068	-0.227333	-0.0829155	-1.73512	0.555506
RRAS2	0.141151	0.143444	-0.555305	0.20611	LAR-low	2.69491	1.8093	0.578956	0.415427	1.10665	1.01287	1.84958	0.242747	1.43987	-0.141634	0.670477	-3.94079	-0.417469	0.671652	-0.349009	-3.84918	0.100535	-0.208017	0.829677	-0.870591	0.172383	0.744072	0.293501	0.213076	0.533202	-1.07375	-0.0726425	0.149039	1.20283	0.0977548	-0.804534	-0.023998	1.17292	1.50589	-1.13715	1.39108	0.432008	-0.766293	0.923856	-0.902008	0.359786	0.0547733	-0.0202645	-0.401122
SACS	0.0220191	0.0784239	-0.582153	0.457713	LAR-low	-0.602731	2.03274	-0.0726981	0.599306	0.243709	0.868749	0.329326	0.454833	0.995977	-0.686574	1.70596	-2.87528	-0.0987137	0.568314	-1.12676	-0.00583905	-0.00388934	1.81248	1.21019	0.906417	-0.153736	0.594117	-0.578477	0.205314	-0.640587	-1.33144	0.65162	-0.879526	-0.00229306	0.207443	0.230794	0.266536	-0.243566	-0.293342	-1.29615	-0.283078	0.868064	2.02453	-0.762324	-0.606502	-0.132014	2.65963	-1.50217	0.0251833
SERPINB5	0.0771965	0.306311	-0.746656	0.281258	LAR-low	-0.998231	0.429207	-0.629365	0.172412	-0.230345	0.588651	0.371531	0.486417	0.978717	0.661469	0.346712	-0.451831	1.31153	0.123055	-1.20578	-0.227766	-0.0121716	0.176951	0.843617	-1.07833	-0.54741	0.532671	0.286907	0.650516	0.310757	1.04787	0.491123	-5.54768	0.502744	0.587139	-2.00869	0.813181	0.103913	1.08057	-0.495955	1.5186	1.49329	0.293203	0.275071	0.446458	0.481205	0.460447	-0.217941	0.0887893
SIRT5	0.319839	0.00259139	-0.578462	0.046153	LAR-low	0.0310441	0.769643	3.43122	-0.065339	0.38786	-0.61444	-0.148748	0.590992	2.99865	0.910044	-1.73451	0.865533	-0.827996	-0.0699543	0.318123	1.08047	-1.81639	1.32296	-2.53502	0.297073	-0.454507	-0.87326	1.78828	0.715744	0.420215	1.2821	0.165287	0.956718	0.516271	-0.233354	0.543113	-1.24703	-0.493736	-0.417937	-1.24718	0.920332	1.46671	-0.52699	-0.508255	0.220855	0.658818	0.683424	0.451765	0.910202
SKP2	0.164242	0.152184	-0.738146	0.395854	LAR-low	1.50788	1.04184	-0.53649	0.954456	1.89504	1.4389	1.38929	-0.555841	-0.19361	0.287992	1.56528	0.153056	-0.0137377	1.23192	0.375741	-1.11043	0.719674	1.04209	0.28134	0.0593828	-0.0191028	0.215331	0.112639	1.50319	-0.34736	-1.82672	-0.119346	-0.0609341	-0.60827	-0.00063123	-0.373228	-0.088176	-0.22174	0.0125218	-1.54097	1.03559	1.33357	-0.40283	0.344975	0.345263	0.401672	-0.0736422	0.432922	-0.200422
SLC16A1	0.480559	0.144893	-0.771571	0.0412853	LAR-low	0.815578	1.59135	0.712627	0.751027	1.36424	2.07248	0.946891	0.817738	0.978248	-0.130575	1.07448	0.36871	1.03852	0.585163	0.403709	0.156453	0.534291	-1.02783	1.04594	0.85631	0.801526	0.472323	-1.39581	1.55507	-0.411727	-0.922207	0.653025	-0.391334	0.608217	-0.871233	1.40302	0.220804	-0.334884	1.19679	-0.0998185	2.52784	0.625472	0.257454	0.0346015	-0.455139	0.242098	-0.0370684	-0.208663	1.14749
TFCP2L1	0.39836	0.179743	-0.8167	0.156029	LAR-low	-0.496066	0.97308	-0.312499	0.854336	0.806729	0.10015	1.01963	1.27081	0.904502	-0.135709	1.62009	0.684856	0.574281	0.803322	-0.893654	-0.0887021	0.428211	0.849247	1.36232	-0.109593	-0.754449	0.749111	1.01262	0.737884	0.0916133	-0.228662	0.991984	0.411565	0.586563	-0.804857	-0.379096	0.308137	0.485045	-0.58554	-0.432607	-1.18633	0.287115	-0.107102	-1.71716	0.71451	1.81955	0.013326	1.03976	-0.279535
TNFRSF21	0.0928573	0.345429	-0.74533	0.312002	LAR-low	-0.708563	0.594682	-0.0183365	0.764436	1.28919	-0.189518	1.75347	0.265441	-0.729224	-0.500974	1.51439	-1.60338	-1.04208	-1.02965	-0.173611	-0.662895	0.0901369	-0.725597	0.216595	2.1012	0.414399	0.553094	0.565468	-0.0893166	-0.573875	0.295646	-0.55063	1.62203	-0.994723	-0.285104	0.0599876	-0.832749	-0.656132	0.570149	-0.200674	2.24937	0.0230686	0.405777	0.0951692	0.533029	0.599958	-0.224019	-0.268239	1.85935
TUBB3	0.24644	0.201249	-0.666228	0.170811	LAR-low	1.42473	0.313992	0.292809	0.0133005	0.0512853	0.644895	-0.453017	0.678454	0.775793	0.700856	0.0907633	-0.71408	0.378977	-0.113914	-0.0401113	0.721963	1.43934	-0.464319	0.273765	-0.00756872	-1.57488	0.689839	0.822575	1.38837	-1.27448	1.79323	0.679843	-0.878984	-0.463245	0.930934	0.307811	0.138044	0.177579	0.87125	0.289514	2.60087	0.889087	0.717529	0.615957	0.775242	1.52744	0.734335	0.0611702	0.105361
VTCN1	0.220881	-0.00842143	-0.565666	0.277259	LAR-low	0.119693	0.394909	0.511019	0.332151	0.147142	0.317179	-1.27883	-0.244891	-0.683688	0.243226	0.30033	0.015348	-0.658662	0.754221	0.735015	-0.160899	-0.314979	0.483942	0.258646	0.821234	-0.40569	0.338303	0.58927	0.666115	0.251022	0.317002	0.482092	0.74159	0.62912	0.18767	-0.868802	0.556987	-1.05863	-1.4743	-1.51901	-0.946918	-0.685805	0.226643	-1.76985	0.343378	-0.33203	0.448575	0.88634	0.430995
WNT3	0.0902311	0.205317	-0.548646	0.139578	LAR-low	-0.505059	-0.0675297	0.797492	1.09971	0.825554	0.104759	0.712567	-0.318416	1.79147	0.237922	-1.48069	-0.095788	-0.964918	-1.4144	-0.547063	1.86442	-0.562276	-0.15822	-0.0103818	-0.334064	0.818556	-1.15133	1.1441	-2.89069	0.150789	0.27206	1.00386	-0.890555	0.0650977	-0.257458	1.31799	1.20938	-1.10361	0.0115472	0.143217	1.33258	0.446405	0.727479	0.0479879	0.0497121	-0.324973	-0.447568	-0.40969	0.896733
YBX3	0.109425	0.071028	-0.580227	0.247682	LAR-low	0.460466	1.45161	0.744039	-1.04479	1.72566	0.363386	-0.315069	1.39286	0.717048	0.28875	-0.955699	-0.479596	0.711176	0.882047	0.522891	-0.4015	-0.602863	0.205831	-0.073734	-0.311595	-0.267368	0.192377	-0.0137869	3.03606	-0.148298	-0.773417	0.174653	-1.15143	1.57474	-0.590312	-0.425219	0.269092	0.207615	0.558053	-0.488277	1.87906	0.799639	-0.521173	0.875084	-0.30301	0.718612	-1.75324	1.92761	0.00214819
ZIC1	0.190318	-0.0240763	-0.674761	0.425276	LAR-low	0.537268	0.261284	0.299569	0.326456	0.563779	0.155764	0.924973	0.536206	0.0747836	0.630313	0.00680802	0.221724	0.36612	0.497576	1.1906	-0.528053	-1.26647	0.479378	0.433162	0.621332	0.496151	0.431585	0.731448	-0.580928	0.189534	-0.0173666	-0.29426	0.131409	0.661805	0.405018	0.475578	0.538705	0.2355	-3.93619	0.724476	0.279973	0.723015	-1.26491	0.733577	0.588587	0.437606	0.264243	0.595477	0.473104
ARMCX1	-0.032287	-0.0656517	-0.40125	0.491885	M-high	-0.320941	0.0451275	0.205614	-0.610136	-0.898653	-2.39229	0.482942	0.102359	0.0967108	0.791176	0.13993	-1.73895	-0.597309	0.358337	1.31146	0.427003	0.550073	0.434801	0.562281	-0.992152	0.28217	0.514549	0.285816	-0.798982	-0.755491	0.453923	0.575538	-1.94997	0.527119	0.644716	0.782067	-0.552062	0.114529	-0.553684	-0.292492	-2.04117	-1.01892	-2.1704	-0.977315	0.149086	0.289234	-0.0948284	-0.521906	0.885478
CXXC4	-0.0568565	-0.498302	0.0230348	0.612354	M-high	0.488527	1.00225	-1.31342	0.313359	-0.476905	0.70172	-0.668016	0.233271	-0.0952205	0.315696	-0.751467	-1.49751	-0.0858826	1.37686	1.75679	-0.604024	-0.534942	0.420976	0.994618	0.0831297	0.164179	-0.905103	-1.60098	0.903501	-0.478771	0.655119	0.628732	-0.821998	0.860005	-1.13585	-1.44026	-0.717745	-0.945272	-2.35718	-1.3409	-0.862214	0.0204011	-0.276031	-0.807646	0.548915	-2.08213	-1.21038	-0.532441	-0.282557
GNG7	-0.113934	-0.375566	-0.130904	0.547674	M-high	-0.815325	-2.30197	1.27267	-0.0117204	0.080134	-1.59845	-0.202391	-1.06166	0.395986	0.524229	-0.0765001	0.0791815	-0.212333	0.356253	1.11618	-0.566848	0.380157	2.48029	-2.16297	0.831236	-2.19595	-0.659026	-0.0879055	-1.71571	0.93875	0.798358	-0.877071	0.485505	-1.33633	0.919319	-0.619943	-2.14869	-0.201531	-0.576722	0.0782919	-0.724932	-0.975595	-1.23965	-1.71689	0.217966	-1.38747	-0.675653	0.234195	-0.715117
GRIA2	-0.21897	-0.0918586	-0.39849	0.702799	M-high	0.394813	-2.46995	-2.46995	-0.234138	-0.624858	0.575125	1.21141	0.252578	-0.157641	0.244619	-0.445992	-0.101889	-0.628551	0.371115	1.77941	-0.339736	-0.527522	0.484539	-1.04752	-0.617274	-0.979638	-0.292656	0.172577	-0.0661893	1.06501	-0.445134	-1.02638	0.408379	-0.499959	-1.02635	-2.46995	0.437206	0.0399307	0.0311637	0.659012	-0.513698	-0.244144	0.973171	0.904745	-0.227656	-0.582506	0.751389	-0.17282	0.221007
PLCG1	-0.250791	-0.224019	-0.0966185	0.619438	M-high	-0.4309	-1.45256	-0.631057	-1.80416	0.47206	-1.80413	-1.09409	-1.24767	-0.426023	0.0299918	-0.11727	-0.45593	0.839922	-0.868556	1.94162	-0.146663	0.415066	-0.702649	-0.724699	-1.17689	-1.09455	0.432251	1.06154	-0.13536	0.0780289	0.901097	0.85091	0.0574515	-1.2459	0.38091	-0.249685	-2.31703	-0.505863	0.0883805	0.689637	-0.60261	0.216448	1.14976	-0.938801	0.533356	0.0628704	0.780735	-1.70603	1.04347
SMAD9	-0.380434	-0.115052	-0.055333	0.735117	M-high	-1.0744	0.0649878	-1.27976	-2.27152	-0.109207	-1.73187	-0.180475	-0.701254	1.12293	-1.04091	-0.527838	-1.01156	0.0205938	-0.794561	0.253022	-1.07162	0.104263	1.30415	0.228168	-0.805561	0.248722	-0.223525	-0.370288	0.450468	-0.653874	-1.64986	0.00636094	-0.256996	0.0922915	0.117693	-0.54849	0.111794	-1.36776	-1.42561	-1.77582	-1.15587	0.501542	0.694414	-0.271507	-0.260337	-0.770471	-0.0634475	-1.45716	0.0680967
ABCB11	0.0733474	0.229602	0.203705	-0.552568	M-low	0.0574196	0.604196	0.32712	0.797833	0.580645	0.531088	-1.50624	0.0597689	0.016475	0.877537	0.0853369	0.199542	0.170111	0.641562	0.0798212	0.630714	0.115186	-1.50624	0.285919	0.920441	0.0948113	-1.50624	-1.50624	0.101256	1.13032	0.0861365	0.0504616	0.277681	0.95657	1.70646	0.031617	-1.50624	0.607168	-1.50624	-1.50624	0.792601	0.939419	1.58588	0.581844	-1.50624	0.469993	-1.50624	0.190367	0.271587
AICDA	0.108438	0.215696	0.101794	-0.662739	M-low	-0.20443	-1.73575	0.16465	-0.268866	-1.73575	-1.73575	0.268648	0.320901	0.750656	0.442537	0.177108	0.701931	0.871069	0.126236	0.595894	0.299034	0.523336	0.589737	0.12841	0.487446	-0.171506	0.953682	0.712492	0.284937	1.37037	0.979359	-0.210559	-0.0107137	0.132596	1.08319	0.355351	0.263257	-1.73575	1.01028	0.265338	-1.73575	0.531112	-0.0330035	0.388374	0.341107	0.290194	0.361526	0.363755	0.209477
ALDH2	0.0493865	0.0777677	0.408677	-0.722107	M-low	-1.28066	-0.847163	-0.120233	-0.25956	0.334167	2.12898	-0.712693	0.334241	-0.665281	-0.831385	-0.113634	1.02058	-0.101829	0.503765	0.0126242	0.801937	-0.617357	-0.820808	-1.59947	-0.104559	1.42028	-0.105158	0.383679	0.934284	0.462513	-0.574703	-0.777686	-0.0985539	0.530143	-0.277481	1.35923	0.189127	0.194522	-0.420269	-0.858129	-1.31881	-0.961097	-1.3353	2.30262	0.369558	1.08588	-2.4986	0.348203	0.716829
APOL3	0.100739	0.393229	0.487579	-1.13522	M-low	0.0201309	-0.579824	-0.301772	0.992181	0.38363	-0.956251	-0.292681	1.08761	-0.590317	0.262938	0.65761	1.18865	1.32993	0.73715	-0.422785	0.285886	-0.0890493	-0.189434	-0.750828	0.735138	0.308091	0.861459	0.358174	-0.269903	1.18939	-0.320418	-0.514663	0.762331	1.59439	0.569172	0.0505586	0.781113	-0.0440418	0.761532	0.544435	-0.936955	0.905635	0.465105	-0.199221	0.583649	0.889566	0.172879	-0.206742	-0.510306
BCL10	0.234117	0.172787	0.268737	-0.653872	M-low	1.69883	0.85973	0.31479	1.74648	-1.31131	1.10669	1.1166	1.93004	-0.246318	1.42134	1.38011	0.609854	-0.578324	0.48894	-1.38168	-0.172362	-0.253208	0.118861	0.544043	-1.18517	0.245627	1.02351	1.09509	-0.0893454	-1.4941	-0.825357	0.17681	-0.0124439	0.0082604	0.648026	-0.878665	-0.785225	0.830758	1.46905	-0.662298	0.928967	-0.580513	1.05644	-0.0425819	-0.986492	1.56818	-1.00247	-0.494273	0.276032
BIRC3	0.273604	0.197956	0.146943	-0.866307	M-low	1.2184	1.13491	-0.642478	0.417091	-0.453357	0.409254	-0.526741	-0.369399	-0.165435	0.300675	0.843019	-0.155665	1.37134	0.864406	-0.231479	0.536074	-0.209184	-0.0208498	0.534896	0.213239	1.81126	0.397858	0.222341	1.01645	1.30951	-0.617574	1.42342	0.289769	1.04029	0.983512	-0.0761866	1.99183	-0.406835	0.20057	-0.932641	-1.71319	1.09965	0.479689	-1.46002	-0.334378	1.22253	-0.921862	-0.387482	-0.577998
BLK	-0.0381776	0.215993	0.289059	-0.735323	M-low	-0.899297	0.0449051	-0.171591	-0.838776	-1.16408	-0.639911	-0.759792	0.533448	0.149591	0.297016	0.247021	0.346901	1.02671	0.568729	0.300344	-0.197745	0.679587	0.292828	-1.33513	0.361493	-0.264631	0.664098	0.631135	0.171011	1.73529	0.855857	-0.162599	-0.0946878	0.726222	1.60051	0.145159	-0.130925	-1.13267	1.09305	-0.567164	-0.329172	0.347122	0.0455296	-0.013294	0.271326	0.305395	-0.662479	0.144764	-0.15732
BTK	0.137155	0.282188	0.212155	-0.964545	M-low	-0.239302	-0.805509	-0.754292	0.545505	-0.593795	-0.233276	-0.164947	1.34482	-0.726218	-0.104643	0.734135	0.216271	0.998487	0.307364	-0.81423	0.563531	-0.568123	-0.0696332	0.0348635	0.61262	1.2911	1.02823	0.341943	0.255046	1.68979	-0.174579	-0.102317	0.62673	0.305752	1.45135	0.707444	0.346043	0.277744	0.564029	1.08138	-1.932	-0.255211	0.666443	-0.80012	0.158873	0.000567722	0.650439	-0.622524	-0.702507
BTLA	0.105839	0.195225	0.356558	-0.956241	M-low	-0.13258	1.11596	-0.530031	0.346374	-0.419058	-0.663642	-0.439142	0.413819	0.0382449	0.306967	0.712038	0.239754	0.972569	0.383042	0.0846096	-0.0306765	0.520807	0.409267	-1.18549	0.244941	-0.0405942	0.949968	0.675258	-0.0152407	1.96456	0.237347	0.128153	0.146419	0.74733	2.01093	0.484277	-0.0563996	-0.0122498	0.869623	-1.12344	-1.16234	-0.063845	0.0997354	-0.643614	-0.26366	0.736818	-1.08891	-1.142	-0.142837
C1QA	0.123403	0.318746	0.197154	-0.882844	M-low	0.523643	-0.743081	-0.332369	0.170812	0.136189	-0.409867	-0.0934863	2.67512	-0.579162	-0.687038	0.141306	0.49337	1.44183	0.292936	0.200681	0.948954	0.0938168	-0.0509053	-1.48385	0.752193	0.345921	0.834694	0.246584	0.275839	1.23428	0.0131304	-0.419442	0.898503	-0.0989775	0.26267	0.340847	0.0872824	0.96726	1.75947	3.267	-0.765877	0.35572	-0.435895	0.52259	0.769055	0.495124	-0.520397	0.964576	-0.353655
C3	-0.000880768	0.407115	0.19199	-0.676212	M-low	0.144427	-0.193971	0.0371473	1.40466	0.688069	-0.977166	-0.479278	0.910637	0.00390758	0.315458	-0.973949	-0.773008	0.331774	0.319176	-1.28075	1.73407	-0.015023	-0.717469	1.11991	0.00132627	0.526414	0.853863	1.16469	-0.664313	0.621807	-0.0945498	-0.0924909	-0.441095	0.436896	0.0481438	-0.535674	1.00315	1.26236	-0.122102	-0.654222	-0.63571	1.11509	0.967135	0.257964	0.769962	1.11024	-0.56424	1.1539	0.372012
C3AR1	0.158689	0.384647	0.0885839	-0.714183	M-low	0.416695	-0.350599	-0.341278	1.01144	-0.944468	-0.12034	0.754781	2.37649	-0.25707	-1.08326	0.878271	-0.0174791	0.810433	0.0101501	-0.558675	0.655607	0.320397	0.258921	-0.000889429	0.906031	1.33461	0.535128	-0.167059	0.544325	-0.313313	-0.0244143	0.193674	1.0256	0.0631205	-0.00668506	0.346364	0.674653	0.739678	1.5213	2.35181	-2.27289	-0.0993175	0.91409	-0.688544	0.584977	0.486088	0.909455	0.11292	-0.535352
CCL11	0.0312397	0.372447	0.33301	-0.709661	M-low	0.281861	0.885001	0.832157	0.293972	-0.0838163	-0.196454	-0.29946	-1.40369	0.0111628	0.251712	0.0781547	0.800314	-0.37253	0.124274	-0.15058	0.510273	0.484744	0.434537	0.0285835	-0.151715	0.610775	0.593981	0.462218	-0.612943	0.674179	-0.112051	-0.0171174	0.500708	-0.147133	0.0630273	0.62282	0.216446	0.558615	0.896207	1.13227	-0.349411	0.927948	0.840327	0.731994	0.701753	0.752079	0.175669	1.12236	0.329257
CCL13	0.0762349	0.308115	0.299322	-0.720534	M-low	1.69491	0.105227	-0.260126	-0.098451	0.229773	-0.275839	0.636675	-0.227209	0.843358	-1.2208	0.935554	-0.659021	-0.00729544	0.288132	0.610944	-0.0237164	0.230888	0.438765	-1.03465	-0.224901	-0.730503	1.05796	0.297909	0.744154	0.50854	-0.354641	0.950846	0.769754	0.154281	0.353389	-0.27148	0.0729795	0.815012	1.93726	1.56568	-0.746315	1.07646	0.639803	0.876044	1.79146	0.375867	-2.08733	-0.725905	0.0354599
CCL17	0.104498	0.0835914	0.288402	-0.711217	M-low	0.607104	0.223387	-0.380218	-0.122071	0.208927	-0.186919	-0.0939592	-0.164626	0.282308	-0.535567	1.01184	-0.0970494	-0.146427	0.796694	-0.0400773	-0.087863	0.332901	-0.403435	-0.498694	-0.710411	-0.36487	0.972871	0.118517	1.34386	1.0163	0.0113944	0.248869	-0.439555	-0.0119996	-0.249129	-0.522967	-0.56513	-0.239963	1.83515	1.13485	-1.62149	-0.245673	0.107823	0.508735	0.277993	0.538609	-1.09214	-0.712645	-0.700795
CCL18	0.291509	0.0883203	0.169575	-0.694746	M-low	1.84517	0.424915	0.14033	0.534616	0.0161267	0.999758	1.29436	-0.231279	1.41009	-0.319772	1.18716	0.308542	0.107096	-0.164821	0.00795673	1.1501	0.050274	1.11384	-0.928658	0.551281	0.923979	0.792675	0.730725	1.54562	-0.159399	0.0974862	-0.637629	1.22895	-0.847363	0.523791	-0.204541	0.886128	-0.816161	2.13282	-0.576569	-0.23149	1.01673	-0.0830367	1.72866	0.841308	-0.990197	-2.31954	-0.156223	-0.447616
CCL2	0.198622	0.193858	0.380039	-0.746143	M-low	0.302575	-0.03295	1.1643	1.66694	2.01389	0.4405	0.294547	-0.158183	0.0428428	0.131548	0.00246148	0.139448	0.842418	0.134916	-1.13098	0.453435	-1.06048	-0.814028	-0.856428	0.666329	1.43792	0.161205	0.76334	-0.533091	0.733965	-1.13545	0.339496	0.926145	0.252876	0.543616	0.396368	-0.137391	1.12702	-0.227373	0.519411	-1.3318	0.167744	1.47311	0.134489	1.0615	0.120123	-0.278014	1.3598	0.0506903
CCL22	0.018553	0.317463	0.330257	-0.90575	M-low	-0.157963	0.198839	-0.637878	0.407342	-0.484514	-0.349204	-0.236169	-0.321937	0.134366	-0.163722	0.7427	-0.638014	0.544199	1.33441	-0.316914	-0.193194	0.70001	-0.257316	1.32179	-0.343776	-0.431805	0.691361	0.682634	0.932127	1.23477	-0.226294	-0.129307	-0.801133	1.30241	0.422508	-0.336797	0.59671	0.00060824	1.05651	0.283347	-1.07507	0.506309	0.307023	0.0328765	0.25529	0.517229	-0.694356	-0.658182	0.147689
CCL23	0.121937	0.14309	0.38345	-0.816392	M-low	0.914808	-0.457197	0.014563	0.273691	0.139973	0.603181	0.887673	-0.0598473	0.260141	0.100412	0.628637	0.455575	-0.177188	0.197534	0.0250636	0.943054	0.352274	0.516332	-0.34857	0.218273	0.74701	0.35073	-0.101264	0.961176	0.397162	-0.179362	-0.0110016	0.657788	-0.0901646	0.208236	-0.0944551	0.618137	0.1119	0.989706	0.902865	-0.175471	0.575261	-0.206577	0.820579	0.24762	0.0586504	0.027552	0.343596	-0.678793
CCL24	0.23842	0.39567	0.0651583	-0.818145	M-low	0.702047	-2.30564	-0.146941	0.303545	0.972069	0.0217894	0.672856	0.912155	0.301232	0.388203	0.414765	0.172627	0.360936	0.0657026	0.647557	0.664218	0.564158	0.416082	0.554947	0.100977	0.0854119	-0.0161949	0.493126	1.59405	-0.0586446	0.146668	-2.30564	-0.187918	-0.0527382	1.29109	0.204406	0.432201	0.297402	1.927	0.497913	0.409431	0.553925	1.13241	0.344993	0.412441	-0.0287045	-2.30564	0.934267	0.445276
CCL3	0.291223	0.0837529	0.2057	-0.724099	M-low	0.960845	-1.06038	0.670085	0.434921	-0.0634906	0.588708	0.702311	2.38652	0.0014019	0.865246	0.495286	-0.00399681	2.20207	0.0906572	-0.536662	-0.536005	-0.578404	-0.386418	-0.398429	0.666487	0.7525	0.440294	-0.178424	0.839433	0.874346	-0.304914	-0.108559	1.45869	0.408188	-0.671193	0.993251	0.00245572	1.13272	1.11668	1.95913	-1.94768	0.587362	0.0759527	-0.615584	1.21527	-0.275414	-0.486772	1.05259	-0.992846
CCL4	0.378951	0.112744	0.295688	-0.960305	M-low	1.16373	0.312138	0.0935203	0.653487	0.491139	0.360803	0.649631	1.65068	-0.146729	0.891348	0.852336	0.115691	2.06243	0.58158	-0.21528	-0.346339	-0.0344882	-0.0705901	-0.534485	0.836886	0.670107	0.721098	0.830006	0.343072	0.807637	-0.621184	-0.37398	1.151	0.887604	-0.771563	1.44795	0.172737	0.975756	1.46052	0.535837	-1.14487	1.25044	0.0719015	-1.28653	1.06993	-0.00947351	-1.12276	0.294485	-1.40621
CCL5	0.40531	0.0965511	0.307151	-1.11482	M-low	1.22796	0.908542	-0.128044	0.92485	0.623139	-0.0649591	0.216031	0.414058	0.0671479	0.970272	1.11723	0.945109	0.825467	0.671538	0.278942	0.990271	0.589516	-0.116628	-1.12108	1.16888	1.52161	0.773861	0.943906	-0.507447	1.93228	-0.449477	0.148462	0.360505	0.809603	0.225873	0.656315	0.103198	0.347038	1.10041	0.651667	-1.71346	0.437137	-0.147829	-0.426464	0.697442	0.813809	-1.53118	-0.328584	-0.893899
CCL8	0.327865	0.359699	0.157073	-0.821084	M-low	0.974007	0.747671	1.42637	0.654876	0.208211	0.147377	0.916987	0.584584	0.225511	0.603758	0.149812	0.190777	1.49273	0.164272	-0.108998	0.0878099	-0.777774	0.000475544	-0.867352	1.40191	-1.3069	0.847106	0.8237	-0.593234	1.14036	-0.962227	0.788498	1.5424	0.602644	-0.212424	0.288413	0.215913	1.93894	0.00849391	0.658695	-0.879695	1.03729	1.04184	-0.224759	1.84154	0.49301	-0.24133	1.46847	-0.487034
CCR1	0.2031	0.229727	0.0452853	-0.557573	M-low	0.385572	-0.111171	-0.073817	1.19364	0.0171193	0.231064	0.60874	1.95395	-0.671943	0.0942951	0.665893	0.00971312	0.843319	-0.0649175	-1.18859	0.610795	0.097989	-0.35208	0.444888	1.02232	1.58713	0.905786	-0.191212	0.171758	0.732254	-0.924098	0.235711	0.702756	0.106181	-0.139561	0.0753509	0.371743	1.2145	0.192642	0.830856	-1.86719	0.0103233	1.06148	-0.775073	0.412577	-0.111335	1.00759	-0.0338649	-0.234935
CCR2	0.140008	0.215682	0.43296	-0.955112	M-low	0.131131	-0.427025	-0.616884	0.660608	-0.265748	-0.398583	0.373357	0.0662768	-0.302119	0.0274146	0.929073	0.453875	1.08587	0.439749	0.139096	-0.019159	-0.0429405	0.477864	-0.82832	0.839176	0.965536	1.11522	0.499166	0.328268	0.908348	-0.195595	0.419339	0.766349	0.300634	0.963171	1.05099	0.127976	0.640081	0.401668	-0.0291404	-1.60321	0.016513	0.5794	-0.965473	0.0138653	0.122338	-0.186284	-0.637992	-0.0884948
CCR4	0.0743267	0.239956	0.360512	-0.861732	M-low	-0.261341	0.30464	-0.271116	0.0516159	-0.939906	-0.0676746	-0.0982938	0.409114	0.210373	-0.0618147	0.87506	-0.170659	1.00502	0.7441	0.00057801	0.296002	0.167352	0.530404	-0.270865	0.193006	0.302283	0.821811	0.41656	0.15624	0.659989	0.0559511	0.570107	0.106137	0.492513	0.97458	0.527392	0.321379	-0.00537447	1.0136	-1.33775	-0.78339	0.201661	1.03053	-0.750137	0.476397	0.625599	0.15084	-1.03097	-0.013211
CCR5	0.286055	0.214504	0.332033	-1.07579	M-low	0.0908222	-0.0803759	-0.40045	1.00283	0.0101887	-0.219497	0.267177	1.71525	-0.0139207	0.0543783	0.941027	0.407502	1.47907	0.932924	-0.124358	0.687121	0.0318626	0.669887	-0.573908	0.966033	1.02465	0.864176	0.478438	-0.00367681	1.52089	-1.17318	0.581904	0.493953	0.845741	0.520508	0.804433	0.313726	0.612421	0.53335	-0.0355664	-1.76619	0.3766	0.167574	-1.67184	0.462368	0.290796	-0.0458819	-0.484628	-0.782413
CCR6	0.0940289	0.0978481	0.378104	-0.600018	M-low	-0.0144187	0.660557	0.00205805	0.103963	-0.0998094	0.196503	-0.0816943	0.0681055	0.387312	0.454945	0.401906	-0.246151	0.703973	0.578562	0.012228	0.587155	-0.0433129	0.251298	0.513971	0.515235	0.982354	0.571759	0.576351	-0.059852	0.890107	0.0197365	0.427859	0.0233731	0.216123	1.40089	0.299798	0.00861829	-0.0686279	0.536402	-2.63816	-0.455997	0.819007	0.938914	-2.63816	0.162656	0.376341	0.591253	-2.63816	-0.161032
CCR7	0.196613	0.113838	0.332019	-0.963998	M-low	-0.336733	0.716295	0.12336	-0.252897	-0.147983	-0.0628677	-0.798758	0.592993	0.108348	0.207806	0.402137	0.101611	0.922093	0.805747	0.288146	0.0992819	0.6785	0.378559	-0.399679	0.503058	0.10044	0.437912	0.764616	0.352422	2.07219	0.38265	0.0909687	-0.378803	0.577367	1.64545	0.441322	0.103293	0.140406	0.770116	-0.0101768	-0.850364	0.0354137	0.457511	-0.477025	-0.0359075	0.362808	-0.682452	-0.468116	0.0555531
CD19	0.127903	0.196359	0.33838	-0.969535	M-low	-0.472001	-0.154272	-0.121241	-0.198338	-0.680176	-1.39466	-0.52018	0.339212	0.229404	0.34193	0.508308	0.452018	1.03001	0.442993	0.346982	-0.347753	0.317544	0.174801	-1.25427	0.485902	-0.388936	1.07738	0.782973	-0.00821313	1.6574	0.79785	-0.288714	0.356546	0.534562	1.3033	0.658958	-0.114636	-0.195562	1.02605	0.010123	-0.556023	0.26533	-0.470875	-0.0470481	0.54503	0.499734	-0.358069	-0.121461	-0.661614
CD2	0.248573	0.185871	0.390418	-1.11311	M-low	0.500147	0.317171	-0.288914	0.665637	0.289554	-0.181375	0.0243326	0.897959	0.0967165	0.116045	0.820824	0.349279	1.18874	1.00077	0.264843	0.201782	0.217845	0.291197	-0.795807	0.377329	0.128136	0.958258	0.85987	-0.106074	1.91082	-0.315224	0.459045	0.42009	0.842848	0.95776	0.858771	-0.0947467	0.138807	0.780967	-0.0652121	-1.35667	0.548288	0.310149	-0.752922	0.386303	0.474626	-0.850352	-0.787794	-0.559294
CD22	0.0137404	0.152236	0.303579	-0.776899	M-low	-0.906969	-0.258874	-0.471106	-1.02787	0.000154144	-1.39495	-1.39284	0.160742	-0.031272	0.143645	-0.409587	-0.35221	0.857455	0.0514943	-0.153164	0.0796415	0.164846	-0.0554705	-0.31714	0.839366	-0.794202	0.855635	0.373138	-0.219325	2.39153	0.840437	-0.40776	1.23599	0.642737	2.20412	-0.318996	-0.448816	-0.562813	1.13021	-0.352372	-1.19307	0.137203	-0.203231	-1.10323	-0.71693	-0.683789	0.178027	0.273643	-0.820026
CD244	0.225932	0.228649	0.279018	-1.00352	M-low	0.450177	-0.372774	0.250643	0.659466	0.256244	-0.342121	0.104851	0.611591	-0.160135	-0.192023	0.641997	-0.121663	0.626428	0.655973	-0.0457186	0.403317	0.138981	0.419052	-0.958498	0.633939	0.82286	0.495403	0.344491	-0.173777	0.799524	-0.479521	0.475896	0.133797	0.325954	0.771288	0.506765	-0.365914	0.404119	0.564577	0.482767	-0.687412	1.05581	0.152385	-0.291728	-0.152949	-0.0527499	-0.215118	-0.321393	0.713213
CD27	0.133389	0.0704202	0.46121	-0.961627	M-low	-0.153427	-0.437516	-0.68017	0.255957	-0.249747	-0.672112	-0.922395	0.890449	-0.277197	-0.153	0.92057	0.702172	1.4373	0.655527	0.426707	-0.265279	0.119449	0.02011	-1.33577	0.611963	-0.304337	0.926027	0.742976	0.252683	1.9307	0.574446	-0.135176	0.705292	0.708686	1.28169	1.06227	-0.272725	-0.0491693	0.970568	-0.0269953	-1.27209	-0.11179	-0.403094	-1.42714	0.69584	0.474052	-0.354475	-1.11123	-0.641343
CD274	0.194497	0.468147	0.204857	-0.952788	M-low	0.499417	0.271982	0.297779	1.91364	-0.351943	-0.779032	1.15282	0.775146	-0.349638	-0.187997	0.793059	1.02594	1.57212	0.000137277	-0.676996	-0.128417	-0.650733	0.182441	-0.393701	0.900328	0.56494	1.00242	0.678131	-0.403609	0.557526	-1.00217	0.0460825	1.2054	0.839521	-0.159317	0.390832	0.362804	0.340047	2.57618	-1.75742	0.135646	0.865055	1.47052	-0.794188	0.631788	0.995443	0.752265	-0.38989	-0.41482
CD28	0.0153847	0.0400113	0.331441	-0.649316	M-low	-0.0840338	0.463948	-0.874866	-0.289369	-0.694555	-0.724401	-0.528274	0.485377	-0.175872	-0.258354	0.543507	0.075944	1.02588	0.391875	0.401896	0.156497	-0.197881	0.367711	-0.311802	0.335511	0.16273	0.638098	0.261382	-0.292458	2.17417	-0.612706	0.255962	0.13943	0.591159	1.73611	0.50398	-0.0266828	0.293688	0.888986	1.38504	-1.94343	-0.493828	1.27297	-1.00285	0.0654181	0.154677	-0.260467	-2.45639	-0.851865
CD33	0.0912425	0.348299	0.059716	-0.757814	M-low	-0.684409	-0.771023	-0.412367	0.966897	-0.0625359	0.451612	-0.599008	2.75345	-0.510999	-0.174385	0.366534	0.169634	0.920463	0.722558	-0.655305	0.729896	-0.528339	-0.33576	-0.102765	0.182528	1.82398	0.613285	0.0524194	0.368537	-0.0279174	-0.836271	-0.470241	0.865491	-0.103998	0.992543	0.183147	0.561055	0.529483	-0.0334531	3.04552	-1.98137	-0.0704136	0.862595	0.134239	0.371184	0.20314	1.40214	0.0973568	-0.619156
CD38	0.269247	0.288758	0.245903	-1.01391	M-low	-0.205103	0.267654	-0.0483429	0.910581	-0.542335	-0.504278	0.207965	1.18108	-0.103137	0.368615	1.04861	0.972775	1.31237	0.0427196	0.0786447	0.111453	0.128414	0.42161	-1.38334	1.27203	0.48901	1.30158	0.7763	0.210779	1.19021	0.0775724	-0.190361	0.708639	0.215893	0.861433	1.35153	0.33626	0.856669	0.36408	-0.688818	-1.57015	-0.0985278	0.664881	0.243774	0.554384	0.662912	-0.33705	-0.257285	-0.100484
CD3D	0.174846	0.141986	0.438357	-1.08461	M-low	0.423729	0.250594	-0.412049	0.413799	0.310717	-0.47404	-0.249221	1.08947	0.0402174	0.0121226	0.760689	0.463599	1.07242	1.00887	0.264305	0.157798	0.359804	0.0195781	-1.10765	0.151334	-0.0578807	0.938886	0.764956	-0.0749067	2.20711	-0.00388262	-0.0304427	0.20227	0.749401	1.1232	0.875202	-0.200622	-0.126315	1.11264	0.204946	-1.21662	0.658635	0.0722737	-0.82273	0.427923	0.306697	-1.09752	-0.266203	-0.783142
CD3E	0.220983	0.130196	0.442455	-1.0873	M-low	0.434886	0.552938	-0.497902	0.420529	0.324278	-0.427303	-0.297429	0.782271	0.0731095	0.0696204	0.799841	0.329052	1.04746	0.882288	0.327745	0.207534	0.493705	0.182383	-0.910351	0.333557	-0.109758	0.889775	0.75853	-0.0570159	2.39703	-0.0410936	0.127967	0.242995	0.735755	1.41146	0.735088	-0.160665	-0.0291768	0.88975	-0.228679	-1.23914	0.522917	-0.00613186	-0.646123	0.239676	0.401471	-1.04185	-0.95454	-0.58041
CD3G	0.172726	0.149709	0.386974	-0.95243	M-low	0.31975	0.515798	-0.596264	0.748183	-0.148494	-0.0430699	0.111312	0.605943	0.104273	1.63091e-06	0.822166	-0.0391511	1.01401	0.798514	0.229767	-0.0392983	0.270917	0.321265	-0.612366	0.428006	0.24785	0.743715	0.681849	-0.0081504	1.399	-0.102603	0.356314	0.325298	0.737973	1.37688	0.783391	0.103015	0.162445	0.545916	-0.983768	-1.24104	0.596212	0.565834	-1.46163	0.228005	0.560735	-0.371648	-0.956191	-0.437111
CD4	0.18061	0.313115	0.109948	-0.913106	M-low	0.0680205	-0.560588	-0.713767	0.650187	-0.252911	-0.0973193	-0.318133	1.8799	-0.627717	-0.195761	0.653247	0.0825959	1.19675	0.281142	-0.401093	0.878718	0.0861731	-0.236567	-0.0958789	0.752037	1.59136	0.898268	0.496714	0.277741	1.38157	-0.420412	-0.0738544	0.908994	0.454923	1.32776	0.495503	0.513038	0.221579	0.717307	2.2341	-1.76516	-0.00640466	0.0838344	-0.878611	0.452154	0.389936	0.191814	-0.525949	-0.637895
CD40	0.101323	0.22048	0.284404	-0.899105	M-low	-0.051744	-1.50374	-0.937819	0.0754633	1.71654	-0.758926	-0.477185	0.864353	-0.293479	-0.363895	0.620517	0.45306	1.00523	1.17166	0.882477	0.147373	0.0724867	-0.434417	-0.881543	0.527472	2.15065	0.863922	0.136033	-0.41658	1.30941	-0.245318	0.684689	0.37827	0.437185	0.490945	0.204858	0.09917	-0.154269	1.07574	2.00968	-1.04026	0.0221327	-0.616204	-0.440832	1.3005	-0.0286993	-0.362813	-0.921894	-0.655339
CD40LG	0.149612	0.241499	0.385367	-1.00079	M-low	0.287198	0.927507	-0.415331	5.86388e-05	-0.272895	-0.608828	0.109664	0.126105	-0.0803157	0.263737	0.416613	-0.0110263	0.647155	0.400491	-0.106139	0.44992	0.131622	-0.231849	-1.18404	0.372844	0.0487801	0.740199	0.261381	0.159081	2.01574	-0.0832443	0.430916	0.299413	0.657881	1.47433	0.531124	-0.369417	0.069384	0.370464	-0.00875512	-1.09807	0.156102	0.742658	-0.783732	0.17422	0.295573	-0.454913	-1.01997	-0.207172
CD5	0.126609	0.155529	0.401014	-0.933864	M-low	-0.145855	0.110391	-0.533427	0.17872	-0.21356	-0.459	-0.448798	0.878813	-0.0208644	-0.135202	0.828807	0.107267	1.097	0.735027	0.102667	0.402694	0.114831	-0.0892507	-0.929176	0.299139	-0.122208	0.816301	0.685837	-0.0601224	2.06233	0.0304435	0.363599	0.219187	0.701575	1.43038	0.764114	-0.097333	-0.110882	0.829708	-0.608144	-1.31042	0.17897	0.55605	-1.82394	0.307442	0.388726	1.19766	-1.37278	-0.11512
CD68	0.171069	0.428921	0.0246028	-0.812159	M-low	0.729901	-1.67919	0.07031	0.0511974	1.31148	-0.669533	0.388148	0.769267	0.512832	-0.755035	0.315889	1.34217	0.734532	-0.167756	-0.20543	0.745476	0.861635	-0.0575268	-2.06617	1.80269	0.683038	0.789609	0.364751	0.233559	0.263234	0.363155	0.075826	0.410461	0.186014	-0.315516	-0.546217	-0.0736316	0.425619	0.988363	3.53938	2.29357	-0.380519	0.621291	1.08462	0.290367	0.27233	0.78683	0.864908	-0.0369169
CD7	0.179747	0.0866097	0.424645	-1.00179	M-low	0.514968	-0.0193169	0.73978	-0.0862127	0.112528	-0.433365	-0.385411	1.28056	-0.253171	-0.278357	0.644436	0.692082	1.16837	0.680917	0.0770063	0.320353	0.371397	-0.331202	-0.989335	0.0202701	-0.0352985	0.871414	1.0612	0.0629752	1.74656	0.738776	-0.547096	-0.0242634	0.459322	0.946016	0.780777	-0.19578	0.00409885	1.36872	0.186812	-0.977185	1.29819	-0.755448	-0.223584	0.470181	0.838344	-1.73722	0.07694	-0.77468
CD74	0.0745155	0.369541	0.334491	-0.982237	M-low	0.757192	-0.157485	-1.44159	0.441671	1.02574	-1.27294	-0.659468	1.73314	-0.865311	-0.516536	0.590162	0.953123	1.15572	0.938298	-0.415741	0.623509	-0.0379952	-0.407862	-0.759677	0.272615	0.562909	0.854924	0.336428	0.00780811	1.53198	-0.299009	-0.56051	0.599843	1.32579	0.337866	0.332159	0.211277	-0.134128	0.684881	1.66987	-1.39378	1.93791	-0.897129	0.916555	0.768277	0.805561	-0.879476	-0.650234	-1.10189
CD79A	0.110569	0.0083525	0.464819	-0.838164	M-low	-0.877202	-0.220875	-0.472606	-0.180192	-1.26708	-0.98465	-0.546909	0.0144818	0.189329	0.346805	0.933312	0.892197	1.09193	0.0159327	0.41313	-0.534881	0.402871	0.153306	-1.66027	0.67865	-0.316045	1.32061	0.920956	0.284168	2.03962	0.830661	-0.556064	0.91814	0.512542	1.35382	1.33333	-0.566773	0.425195	0.906718	-1.00026	-1.09012	-0.0555773	-0.721008	-1.33529	0.837812	0.847823	-1.02691	-0.36381	-0.91367
CD79B	0.187357	-0.0138351	0.278702	-0.755785	M-low	-0.969894	-0.515689	-0.439264	-0.592779	0.914591	-0.18779	-0.144056	0.647366	-0.222676	-0.168687	0.0690202	0.265151	0.811023	0.206333	-0.112939	1.17875	-0.166003	-0.167718	-0.090364	0.0489441	0.191205	0.819919	0.488473	-0.32795	1.78358	0.527772	0.0865646	0.016111	0.501672	1.22595	0.535911	-0.942845	0.15716	0.934157	0.375402	-0.5689	-0.253601	-1.16697	-0.777708	0.226738	0.0930766	-1.55901	-0.669243	-0.520543
CD86	0.247954	0.422824	0.087224	-0.956248	M-low	0.125438	-0.153508	-0.335291	0.92864	-0.148209	-0.978406	0.575747	2.0909	-0.730641	-0.192586	0.647794	0.431799	1.27303	0.416541	-0.815004	0.905344	0.0874546	0.338602	0.0755848	0.846558	1.56121	1.10911	0.482043	-0.106384	1.12845	-0.495907	0.359665	0.952216	0.402454	0.102776	0.755074	0.854694	0.941381	1.22369	2.46559	-1.31011	0.207986	0.760424	-0.340948	0.786809	0.05265	0.646717	0.344699	-0.775448
CEACAM3	0.15223	0.246532	0.196269	-0.646909	M-low	0.0999044	-2.72937	0.380524	0.579439	0.803974	0.67607	0.848971	0.895937	0.273916	0.716172	0.132993	-0.511537	0.632822	0.525265	0.0470266	0.552381	0.714581	-0.79438	0.0678295	-0.107483	1.51183	0.427459	0.688377	0.551322	0.162273	0.0545066	-0.210128	0.183478	-0.00598375	0.677534	-0.0101228	0.794548	-0.033528	0.909379	0.797333	0.360355	1.14501	1.13542	0.638321	0.25507	-2.72937	-2.72937	0.736293	-0.426945
CEBPE	0.137718	0.0338784	0.297261	-0.701745	M-low	-0.0344105	-0.358574	0.21288	0.00541833	0.420407	-0.081996	-0.103766	0.887266	-0.0846742	0.0544147	-0.494781	-0.0432616	0.689652	0.34254	-0.501521	0.770778	0.16608	0.157215	-0.0675887	-0.0662878	0.706249	-0.00812649	0.956655	0.461655	0.807221	0.443116	0.339097	0.0520383	-2.95698	0.452503	0.246419	0.371408	0.635534	0.932743	1.37292	-0.260119	0.176826	0.434333	0.522532	0.621654	-2.95698	-2.95698	0.854384	-0.267673
CLEC4A	0.24565	0.303124	-0.00122344	-0.834655	M-low	-0.20943	-1.31827	-0.423611	1.26398	-0.0911067	0.267722	0.783623	2.29095	-0.165986	0.0228334	0.418587	0.352949	0.519557	0.552714	-0.470282	0.912076	0.251718	-0.115333	-0.376685	1.06631	2.1177	0.930067	0.936544	1.15206	0.473809	-0.766477	0.163638	0.815242	0.0881158	0.407552	0.0755821	0.387922	0.0533964	1.82471	2.48922	-1.83299	0.529213	0.730461	-0.909967	0.887196	-0.289277	-0.691119	-0.427711	-1.05193
CMKLR1	0.0822638	0.380202	0.175391	-0.79786	M-low	0.00115363	-0.980353	-0.554932	0.811681	-0.883361	0.159827	0.0402204	2.04375	-0.15154	-0.543349	0.378182	-0.192048	1.02424	-0.936526	-0.00276076	0.667551	0.29563	0.703091	-0.740442	1.0632	0.893632	0.791305	0.110824	0.0395476	0.61477	-0.598709	-0.354241	1.21498	-0.548641	0.927283	-0.35914	0.475007	0.522705	0.924484	3.18249	-1.39542	0.0519588	0.983969	-0.347049	0.314684	-0.702507	0.699188	-0.457439	-0.567745
CREB3L3	0.162765	0.105539	0.235829	-0.576684	M-low	0.77399	0.0549219	0.571267	-1.80658	0.423225	0.129068	0.358505	0.615071	0.620633	0.381048	0.639871	0.63039	0.419882	0.702322	0.435042	0.965631	-1.80658	0.462282	0.586541	0.38813	-0.0433844	1.07316	0.58236	0.209	0.890096	-0.0517409	-0.0861207	-1.80658	0.680743	0.486122	0.141625	0.329631	0.448649	0.333874	-1.80658	-1.80658	0.76693	0.499196	0.568884	0.517211	0.0706166	0.786719	-1.80658	0.517777
CSF2	0.153241	0.281	0.0539967	-0.577882	M-low	0.613836	-1.97296	0.205513	0.430699	1.03358	0.494742	0.864276	0.492987	0.836666	0.423179	0.636835	0.188163	0.706531	0.379629	0.367193	0.385569	0.451495	0.322779	0.381651	0.327326	0.644634	0.778536	0.714129	0.696623	0.502489	-1.97296	0.343007	0.421583	0.595435	-0.143887	0.382667	0.087352	0.56775	1.81063	0.865895	-1.97296	1.03326	0.841523	0.669909	0.773713	0.322158	-1.97296	0.180642	0.457027
CSF3	-0.0513382	0.400005	0.272658	-0.585616	M-low	-1.29181	0.269359	-1.29181	0.702274	0.94294	0.869561	1.00759	-1.29181	0.44457	0.873888	-1.29181	-1.29181	0.248432	0.253922	-1.29181	0.342378	0.805187	-1.29181	-1.29181	-1.29181	0.881185	0.693597	0.549175	-1.29181	0.793855	0.382365	0.155029	0.449082	-1.29181	0.155052	0.603843	0.574929	0.271659	2.26753	1.26944	1.96403	0.90406	1.21767	0.885899	0.741011	0.882014	0.862116	1.00435	0.527304
CSF3R	0.0770625	0.0826282	0.4138	-0.612176	M-low	-0.644061	-1.38958	-0.679736	0.038708	-0.534143	0.41511	0.217673	0.940982	-1.01893	2.60379	-0.0430904	-0.310364	0.357395	0.469531	-1.16718	0.600846	0.304771	-0.224669	-0.841675	0.00970489	1.09255	0.592365	0.952304	-0.666977	-0.253013	2.15428	-0.152244	1.32959	-0.732721	1.42872	-0.388749	0.0785167	1.68978	0.697153	0.718084	-0.590816	0.247313	1.11918	-0.738161	-0.619544	-0.493113	0.735382	0.647427	-0.157655
CTLA4	0.19779	0.259979	0.219933	-0.909154	M-low	0.336439	0.768095	-0.53082	0.0744443	-0.0808765	-1.2706	-0.0326387	1.30491	-0.285328	-0.165364	0.710498	0.683816	1.53213	0.667959	-0.0917136	0.0336603	0.495577	0.61623	-0.376171	0.585757	0.234777	0.924516	0.703974	0.0799138	1.75909	0.456336	0.175602	0.72616	0.531041	0.493122	0.651273	0.358217	-0.0422868	1.64191	-0.351377	-0.71222	0.386846	1.0539	-0.473482	1.08495	0.852868	0.769635	-1.97861	-0.200056
CTSL	0.128667	0.391567	0.239208	-0.649457	M-low	-0.397231	-1.04313	0.193439	0.42515	-1.09313	0.0383329	1.03669	0.791274	0.0988146	-0.996247	-0.0208198	0.34587	0.840618	-0.681197	-0.461058	1.50615	0.254223	0.0971485	0.959375	1.02097	1.39485	0.797771	0.525531	-0.680634	-0.0306543	-0.0893256	0.15832	1.03249	-0.131172	-1.06279	0.614301	0.573787	0.964451	1.67384	1.47818	-1.30353	0.714282	0.24051	1.36713	1.4221	0.264673	0.183611	1.71692	0.026185
CTSS	0.258703	0.275299	0.166553	-0.872868	M-low	0.150567	-0.10497	-0.916435	1.49437	-1.33795	-0.175003	0.314461	1.20749	-0.412436	0.601807	1.16019	1.37194	1.13949	0.465704	-1.39577	0.943001	-0.631538	0.434317	-0.135559	0.883134	1.80062	0.988869	1.16678	0.342783	0.62639	-0.802049	-0.0857731	1.27562	1.28908	0.355514	0.573815	0.566035	0.402055	0.902064	-0.24673	-2.02962	-0.322915	-0.385229	-0.986738	0.833369	0.558494	-0.47273	-0.242702	-0.869038
CXCL11	0.324636	0.111857	0.138688	-0.695187	M-low	0.931986	1.14985	1.11505	0.657621	0.138403	-0.422842	-0.500815	0.553674	-0.819398	0.937361	0.0157466	0.768782	1.49175	0.321562	-0.294638	1.14426	0.17414	0.0980223	-0.745806	1.27582	0.317327	0.72451	0.747187	-0.708039	1.0426	-0.525857	1.82415	0.704366	1.12836	0.0943534	1.08253	0.349316	0.909478	0.594251	-1.51217	-1.21304	0.725962	-0.316056	-2.16449	1.29545	0.834936	-1.18913	-0.0584668	-0.0747511
CXCL13	0.203357	0.11724	0.289477	-0.849076	M-low	0.429532	0.840319	-0.19798	0.532606	0.475867	-0.552218	-0.0759315	0.26101	0.540807	0.470465	0.795337	0.80435	1.02745	0.537056	-0.150516	-0.857472	0.620223	0.397933	-0.880981	0.353119	0.563968	1.07796	1.10755	-0.735682	1.44718	0.325055	-0.495789	0.244247	0.596136	0.446935	1.19777	0.07359	-0.540796	0.94189	0.847061	-0.331883	0.61966	-0.874	-1.14518	0.341476	0.878196	-2.15239	-0.836929	-0.924661
CXCL9	0.191194	0.00659757	0.315009	-0.681751	M-low	0.556215	0.263041	-0.930439	0.72476	0.0656138	-1.35029	0.132299	1.0351	-0.164337	0.330654	0.655954	1.00547	1.57229	0.692267	0.261143	0.0984383	0.247267	0.881715	-0.979064	1.26592	0.628356	0.889853	0.530559	-0.556983	1.66117	0.10689	-0.435057	0.874832	0.994019	0.102822	0.813444	0.823154	-0.132275	0.482529	-1.40276	-1.26322	1.03586	-1.38875	-1.33814	0.846021	0.560015	-1.368	-2.52366	-0.386066
CXCR3	0.219115	0.153411	0.338766	-0.991786	M-low	0.314477	-0.142776	-0.186732	0.273992	0.173654	0.12081	-0.183228	0.791108	0.061911	0.0312438	0.600349	0.319855	1.13219	0.658169	0.489355	0.26912	0.330279	0.180106	-0.611787	0.381857	0.107023	0.729848	0.765947	-0.11343	1.39884	0.166644	0.121731	0.327256	0.560093	0.587872	0.746786	-0.0816261	0.244719	0.480491	0.268812	-1.0703	0.216582	-0.126466	-0.51413	0.542206	0.542624	-0.442474	-0.575663	-0.292634
CXCR5	0.0301299	0.10889	0.346764	-0.679295	M-low	-0.0167524	0.301119	-0.445723	-0.377736	-0.333591	-0.133326	-2.50132	0.493725	0.360178	0.259876	0.502146	0.346688	0.8665	0.75402	0.453322	-0.485388	0.292563	0.419291	-0.76911	0.579144	0.188759	0.593559	0.201588	-0.691834	1.12319	0.260557	0.221206	0.108673	0.583191	1.49352	0.481498	-0.275928	-0.304762	0.852771	-2.50132	0.0610679	0.501975	0.314116	-2.50132	-0.153229	-0.126126	0.572264	-0.594709	-0.506215
CXCR6	0.181911	0.232716	0.363778	-0.955038	M-low	0.740137	-0.0360791	-0.739789	0.722465	0.238552	-0.009634	0.340199	1.18243	0.0555649	-0.159044	1.49847	0.336386	1.23029	0.91089	0.0686745	0.110678	0.356281	0.724082	-0.887222	0.59993	0.444958	0.831484	0.760174	0.0527619	1.13674	-0.550723	0.141669	0.461874	0.468391	0.117868	1.23191	0.342214	-0.0145925	1.07662	-0.562371	-1.26976	0.813939	1.22185	-1.15206	0.736849	0.70232	0.769102	-1.58278	-0.784207
CYBB	0.324943	0.366022	-0.00301827	-0.903731	M-low	-0.00707162	-0.61404	-0.431911	1.69442	-0.702777	0.7976	1.05202	1.55078	0.139495	0.109439	1.32851	0.437374	0.911765	0.0656696	-0.586214	0.393097	0.104393	0.370687	0.232064	1.13943	2.35138	0.948064	0.291766	0.866355	0.232509	-0.606671	0.474928	1.2517	0.218174	0.913372	0.175129	1.12047	0.74879	0.698853	1.00142	-1.71216	0.514793	1.09976	-0.929015	0.37894	0.316673	0.737424	-0.736898	-0.768135
DNAJB12	-0.0234669	0.1117	0.458189	-0.575875	M-low	-0.341816	-0.737969	-0.401299	0.25537	0.236346	1.44088	0.140911	0.131699	-1.55546	1.36222	0.656719	0.375418	0.748998	0.281721	-0.993403	-0.127281	-0.20937	-1.46533	0.812999	-1.70231	-0.378151	-0.542182	0.869189	-1.40217	-0.194721	0.470213	1.0585	-0.435559	0.150123	-1.05229	-0.155634	-1.12237	-0.602276	-1.0065	1.25821	1.50691	0.734371	-0.23417	0.622522	1.47509	0.119248	0.763962	1.33678	-0.761015
DNAJC5B	0.26599	0.0168559	0.27812	-0.72082	M-low	0.632285	-0.182922	-0.0344321	1.03495	-1.26804	0.36512	0.913264	1.39725	0.41453	0.207962	1.08196	1.19564	0.915197	0.101423	-0.357318	0.997604	-0.258622	0.756632	-0.312024	0.490056	0.926303	0.681143	0.424535	0.815203	0.337785	0.0273932	-0.521152	1.20383	-0.282599	-0.142744	0.140242	0.269028	0.087008	0.470002	0.274032	-1.58988	-0.17369	-0.240368	-0.0551869	0.584822	-0.69139	-0.151689	-0.554798	-0.810778
DPPA4	0.0338815	0.232733	0.116993	-0.640819	M-low	0.263661	0.880108	-0.166828	-0.0844349	-2.6012	0.211838	0.618136	0.49764	0.714758	-0.229513	-0.148126	0.34353	0.64494	0.654324	0.458832	0.46468	0.571681	0.519254	-0.558555	-0.0214936	0.853557	0.0417245	0.727636	0.48746	1.56585	0.302008	-0.194502	-0.232088	0.464641	1.44241	0.318671	0.289525	0.344015	0.659917	0.183149	0.30624	-0.43501	-0.265579	-0.170095	-0.48968	0.220568	0.327971	-0.00864116	0.0990709
EBI3	0.198282	0.0782394	0.280285	-0.858351	M-low	0.115495	0.389928	-0.0329105	0.235095	-0.223611	0.00466934	-0.593845	1.33402	-0.0551268	-0.0946955	-0.0466198	0.233509	0.876377	0.497013	0.192527	0.534704	0.260662	-0.171965	-0.0279075	0.33713	1.69117	0.430138	0.519936	-0.369396	1.35647	0.20636	-0.314661	0.112716	0.227033	0.550769	0.51999	0.0105752	0.339409	0.638419	1.32832	-1.06616	-0.202754	-0.253051	-0.349547	-0.051153	0.273923	-0.749024	-0.196362	-0.489029
EMP3	0.0279543	0.308286	0.200798	-0.785284	M-low	-0.20859	-1.05133	-0.440634	-0.0176847	0.235085	0.254028	-0.283548	0.731652	-0.0725065	-0.364068	0.0251983	0.495388	0.456881	-0.256045	-0.938129	1.10073	-0.134593	-1.13331	-0.626956	0.51739	1.08422	0.358833	0.308514	0.239804	1.76262	-0.437243	-0.486844	0.128704	0.0148484	0.0622616	0.0230149	-0.186191	0.0578195	2.10318	4.23419	0.326957	1.02053	-1.87508	1.09994	0.602716	-0.209664	-1.33571	0.36704	-0.239968
EOMES	0.106992	0.183824	0.367729	-0.887193	M-low	0.363815	-0.175572	-0.707308	0.701271	-0.0404492	-0.621193	1.41135	0.672984	0.126279	-0.402851	0.83503	0.0467856	1.21099	0.819835	0.628363	-0.330806	0.268779	0.599984	-1.21782	0.530113	-0.202634	0.522601	0.422849	-0.535304	1.39506	-0.598242	0.23911	0.458586	0.732449	1.26556	0.932051	-0.331133	0.0566652	1.1085	-0.901723	1.48257	0.13697	0.13984	-1.98444	0.913519	0.650677	-1.19897	-1.27377	-0.690524
ETV7	0.438084	0.196384	-0.0112829	-0.831573	M-low	0.984705	-0.205191	1.51324	1.17524	0.253847	-0.0718633	0.268817	1.46281	-0.263013	1.08078	1.17732	1.33162	1.65266	0.544528	0.106688	0.730723	-0.237837	-1.21329	-1.15507	0.289708	1.022	0.707986	0.97911	-0.231034	1.02418	-0.0659379	0.591848	0.936348	1.37988	-0.550479	1.30035	1.4367	-0.0106051	0.649116	-0.278102	-1.23107	0.551578	0.0246977	0.266646	0.861457	0.527686	0.311535	0.990905	-0.175587
FAIM3	0.0550407	0.179335	0.387013	-0.906534	M-low	-0.706744	0.330852	-0.542853	-0.212924	-0.56374	-0.262787	-0.899622	0.873702	-0.597356	-0.270023	0.29795	-0.147942	0.849451	0.342241	0.0308609	0.212562	0.181582	-0.0451483	-0.366427	0.235705	-0.251057	0.361868	0.452727	-0.160023	2.2947	0.506424	-0.240947	-0.0785799	0.69045	2.07159	0.0970878	-0.552701	-0.356823	0.756239	-0.325017	0.114323	-0.21658	-0.123026	-1.30548	-0.0657523	0.0834052	-1.23039	0.864512	-0.497431
FASLG	0.222232	0.119261	0.437167	-1.03724	M-low	0.913716	-0.494252	-0.339013	1.22221	0.856562	-0.302907	0.159397	0.918549	0.330639	0.0148583	1.11378	0.146492	1.39205	1.1316	0.3711	-0.519976	-0.0117434	0.506921	-1.35989	0.826652	-0.0682548	1.08827	0.899355	-0.481674	0.877494	-0.962142	0.448525	0.383705	1.12783	0.530208	1.5302	-0.00808519	0.478004	-0.0122234	-0.670134	-2.14037	1.29478	0.426058	-1.52141	0.559559	0.435243	-0.664555	-0.542896	-1.20696
FCGR1A	0.165913	0.372432	0.126365	-0.735853	M-low	0.738798	-0.490746	-0.900653	0.813576	0.173886	-0.252704	0.0496021	2.44475	-0.112634	-0.225346	0.603798	0.741078	1.44737	0.297962	-0.796302	0.114425	-0.189671	-0.53703	-0.640619	0.940729	1.14362	1.03888	0.0505571	0.220892	0.487438	-0.943588	-0.0219248	1.38689	0.461393	-0.586738	0.877041	1.00789	0.915688	0.338047	2.32948	-1.27976	0.567199	0.74306	-0.362548	0.730426	0.46609	0.703164	0.733061	-0.789475
FCGR1B	0.0320348	0.429777	0.052331	-0.606493	M-low	0.291892	-0.561485	-1.53242	0.604918	-0.00869633	0.431034	0.282386	2.3939	-0.450922	-0.133468	0.187303	0.112064	1.19447	0.706286	-2.02933	0.343143	-0.214748	-0.364289	-0.775773	0.783154	1.02915	0.123726	-0.152893	-0.0466733	0.927947	-0.441384	-0.129976	0.587616	0.51674	-0.899023	0.330677	1.32884	0.669371	-0.0329697	2.45557	-1.13117	0.283152	1.17029	-0.112318	0.273852	1.00297	0.882757	1.10539	-0.97934
FGL2	0.0916822	0.246522	0.391541	-0.864545	M-low	0.135396	-0.287628	-0.77134	1.00702	-0.621493	-1.20345	0.107328	2.39949	-0.856725	-0.351026	0.699326	0.263128	1.34846	0.395562	-0.06315	0.27928	-0.133029	0.296456	-0.246254	0.72284	0.912316	1.06921	0.194396	-0.00300627	0.597796	-0.402392	0.51677	0.675805	0.688998	1.02487	0.586043	0.652862	0.715585	0.919319	0.102639	-1.48977	0.228674	0.504932	-1.31538	0.159718	0.0599733	0.379762	-0.630059	-0.565131
FOXP3	0.155624	0.0409533	0.327634	-0.775623	M-low	-0.211515	0.107549	-0.620478	-0.156765	0.133767	-0.961552	-0.786125	1.37702	-0.593316	0.100105	0.501541	0.0166122	1.6585	0.563437	0.290371	-0.135944	-0.0318194	-0.404125	-0.26415	0.185647	0.279319	1.03514	0.328988	0.273677	2.49788	0.0990564	0.509572	0.233762	0.877897	0.925162	0.712485	0.00744954	0.0325699	1.26217	-1.41976	-0.742937	-0.318112	0.0318476	0.117175	0.818494	0.483046	0.597152	-1.9934	-0.350978
FTH1	-0.00312035	0.362973	0.171562	-0.530163	M-low	0.257432	0.381826	-0.653405	0.580399	1.11013	1.4338	0.441095	-0.920118	-0.0159811	0.185362	0.832055	-1.20238	-0.107826	0.350918	-0.425785	1.41765	0.439202	-1.61861	-0.0432009	-0.534968	1.70651	0.688851	0.4998	0.938534	-0.895559	-0.801779	-0.727688	1.7528	0.0591654	-0.7147	-1.13454	0.440347	-0.29834	0.430949	2.59199	1.46167	-0.491411	0.0494161	0.592156	0.798558	-0.0460147	-2.25924	2.49869	0.251939
GBP1	0.275029	0.29975	0.0977803	-0.757766	M-low	1.19297	0.557846	0.100399	1.21305	1.08084	-0.478119	-0.164843	1.71251	-0.748242	0.621164	1.41495	1.62879	2.23346	0.544781	-0.204916	-0.129918	-0.804094	-0.827654	0.23149	0.499913	-0.1119	1.47464	1.41507	-0.540263	0.178959	-0.768668	0.340654	1.14051	1.58856	-0.398302	0.881855	0.59212	0.156857	0.493744	-1.06587	-0.628263	1.07604	-0.254623	-0.4886	0.44091	1.36301	-0.371719	-0.378871	0.0372813
GNGT2	0.170456	0.366899	0.264438	-1.07468	M-low	-0.0478371	-0.266119	-0.743488	0.533549	0.998071	-0.327196	-0.819096	2.66978	-0.909754	0.135051	0.536722	0.205861	1.16632	0.667393	-0.825318	0.529071	0.34446	-0.197567	-0.724599	0.637759	0.715048	0.858392	0.437813	0.0774408	1.77572	-0.601961	-0.458048	-0.0304349	0.232718	0.724499	0.282805	-0.00381786	0.384217	1.1209	2.66139	-0.0605439	0.821227	-0.673778	0.576451	0.182463	-0.745619	-0.847709	0.400483	-0.553549
GNLY	0.21838	0.319343	0.379679	-1.04157	M-low	0.74194	-0.500679	-0.269546	0.469621	0.947682	-0.394549	0.976227	0.134344	-0.667604	-0.0701812	0.78362	0.310739	1.52277	0.165249	-0.308338	-0.905816	0.341052	0.51433	-1.27948	0.752991	0.433428	0.715228	1.72809	-0.147594	2.07666	0.599693	0.242809	0.00889095	0.401445	0.391796	0.840881	0.148777	0.820569	1.42612	0.315455	-0.649959	1.83856	0.279636	-0.156108	0.793776	0.715955	-0.948542	0.846237	-0.683115
GZMA	0.166766	0.149931	0.464884	-0.997554	M-low	0.936828	0.0426045	-0.383264	0.788775	0.88762	-0.497804	0.229173	0.876144	-0.169292	-0.203128	0.986579	0.763356	0.919182	1.07797	0.370026	-0.205551	0.416034	0.487625	-1.37425	0.398161	0.159181	0.79151	0.948625	-0.561076	1.70896	-0.703119	-0.0770302	0.498633	0.843174	0.268114	0.746744	-0.390029	0.137727	1.22412	0.459889	-1.62928	1.25135	-0.666347	-0.182203	0.0684835	0.263781	-1.32253	-0.666897	-1.22263
GZMB	0.265989	0.211944	0.329588	-0.960585	M-low	0.821256	0.0425194	-0.379696	0.528441	1.12691	-0.0214621	0.662772	0.625315	0.277892	-0.0280265	0.925259	0.635391	1.14633	0.733206	0.0043946	-0.0748957	0.811835	0.376794	-1.45094	0.562414	0.531786	1.06457	0.854507	0.0828692	1.34065	0.347636	-0.701421	0.186862	0.617338	0.352541	0.876963	0.40004	0.412697	1.17235	-0.47634	-0.942993	1.43745	-0.110563	-0.188901	0.767631	0.688211	-0.00785259	-0.108666	-0.484238
GZMH	0.266027	0.155663	0.454816	-1.01712	M-low	0.713663	-0.221788	-0.671024	1.03576	0.94728	-0.413023	0.516263	0.996918	0.0450099	-0.116177	0.928759	0.655219	0.611656	0.99977	0.191444	0.390897	0.602473	0.182979	-1.23067	0.574769	0.266394	0.889576	0.67174	-0.582375	0.751799	-0.194124	-0.364911	0.434933	0.906462	-0.067812	1.13027	-0.120157	0.105036	1.37649	1.04083	-0.984154	0.74191	-0.587965	-1.06137	0.527826	0.379067	0.00941601	-0.937793	-0.995462
GZMK	0.112664	0.0662999	0.413722	-0.770209	M-low	0.190349	0.319368	-0.187174	0.315455	0.0684634	-0.254851	-0.014542	0.66929	0.0515927	-0.00568257	0.652428	0.67932	0.845054	0.83728	0.57811	0.091551	0.495017	0.463833	-0.676303	0.173484	0.0753823	0.654534	0.84368	-0.105258	1.33236	-0.021993	0.283569	0.493327	0.673237	0.773199	0.346736	-0.262016	0.122306	0.893738	0.0833512	-1.36804	-0.213516	-0.236704	-0.720995	-0.0271406	0.357716	-1.01271	-1.32481	-0.453095
HAVCR2	0.239225	0.423123	0.121948	-0.976368	M-low	0.339425	-0.411035	-0.49128	0.729964	-0.195732	-0.321099	0.080958	1.67415	-0.667502	-0.423974	1.00461	0.69316	1.40688	0.799349	-1.27339	1.44184	0.209871	0.37052	0.275816	0.874767	1.65471	0.81983	0.287658	0.105087	0.639287	-0.264658	0.0506711	0.889974	0.365847	0.0814003	0.825183	0.845431	0.928082	1.0639	1.49895	-1.48641	0.42708	1.04053	-0.356396	0.709227	0.5068	1.32851	0.49057	-0.616044
HHEX	-0.0749755	0.114653	0.355893	-0.674789	M-low	-0.670212	-1.88639	-1.46926	0.795772	0.636336	-1.08283	-0.585963	1.05592	-0.0699512	0.737309	-0.896414	-0.659174	1.35278	0.245917	0.130674	-0.317326	-0.506601	-0.257449	0.0163261	0.221152	0.929953	-0.183447	0.622512	-0.0576455	1.6696	-0.336317	-0.288923	-0.586447	0.243334	1.56882	-0.272593	-0.354857	-0.114895	-0.0222598	0.266743	-0.263442	0.400016	-1.27887	1.13077	-0.964269	-0.716065	-0.976755	0.086933	0.0468103
HLA-A	0.195811	0.356011	-0.099384	-0.694051	M-low	0.395442	-0.0167983	0.462544	-0.109585	-0.312828	-0.272845	0.293795	0.637696	-0.353695	0.473896	-0.09001	1.08596	1.75759	0.457179	-0.171199	0.644904	-0.455259	-1.26462	-1.00688	-0.472901	0.577706	1.13528	1.43063	-0.368964	1.66796	0.587921	-0.023477	0.95303	1.2134	-0.740843	-0.516742	1.33637	-0.740782	1.33232	1.79702	-2.02855	2.2517	-1.54225	0.996204	1.71434	0.714388	-2.02539	0.543518	0.0534691
HLA-B	0.189614	0.355784	0.0247096	-0.851111	M-low	0.525114	0.0394354	0.253877	0.644676	-0.293346	-0.622345	0.685789	0.83152	-0.517546	0.552356	0.435494	1.03667	1.44278	0.56217	0.192681	0.505889	-0.59703	-1.32664	-0.933381	-0.256102	0.355629	1.31455	1.45713	-0.696902	1.07675	0.17387	-0.0271498	0.895409	1.19663	-0.242188	0.0907009	1.33277	-0.561713	1.13944	1.02171	-1.67155	2.00254	-1.1225	0.245713	1.11342	0.950171	-1.53558	1.09156	-0.34154
HLA-E	0.00221682	0.289905	0.388513	-0.912996	M-low	-0.433835	-0.981524	-0.522373	0.446001	-0.331229	-1.43755	-0.0481423	1.27094	-0.786357	0.473496	-0.245138	0.645899	1.02261	0.0847919	0.0536354	0.0925308	-0.426463	-1.21546	-1.33881	0.00910219	-0.287916	0.796238	1.26738	-0.920506	1.52177	0.258528	-0.17241	0.925454	1.4574	0.614493	0.320573	0.446515	-0.102576	1.04848	1.32616	-0.847739	1.19305	-1.19911	0.376578	0.863341	0.357294	-1.25994	0.681548	-0.252366
ICOS	0.316387	0.211568	0.237047	-1.0463	M-low	0.343534	0.738665	-0.130983	0.681476	0.162512	-0.24586	0.0537277	1.17454	-0.149955	0.196794	0.878157	0.386081	1.34308	0.883171	0.13536	0.0741181	0.161685	0.730564	-0.110236	0.765269	0.363698	0.968256	0.938863	0.113574	1.47125	0.0367905	0.699373	0.40904	0.700592	0.9792	0.919434	0.319571	0.0884488	1.27506	-1.07678	-0.604636	0.207994	0.97105	-0.377391	0.819022	0.755197	0.301402	-1.57648	-0.16736
IDO1	0.310905	0.256476	0.054124	-0.783112	M-low	2.01206	0.0573621	-0.471247	2.37612	0.00516395	-0.520734	-0.184235	0.99972	-0.490281	0.0671706	0.544278	1.59131	2.20079	0.568137	0.0930519	0.48696	-0.206199	-0.112193	0.433441	0.572909	1.08694	0.615927	0.759049	-0.587726	0.709663	-0.275469	-0.105042	0.767677	1.42089	0.0330325	0.498791	0.62092	0.188992	0.463565	-1.16584	-1.07686	1.35899	0.231595	-1.06872	1.16177	1.34873	-1.55073	0.271426	-0.6813
IDO2	0.247014	0.117197	0.206425	-0.792744	M-low	0.526065	0.623261	0.104956	0.932955	-0.187724	0.639538	-0.216996	1.26431	-0.0117779	0.0898256	0.392159	0.162285	0.966748	0.65731	0.115623	0.578942	0.429378	0.0850543	-0.10959	0.175563	0.638423	0.594969	0.623324	0.094025	1.10658	0.167213	-0.155167	-0.0585959	0.143423	0.691594	0.27103	0.473577	0.45115	0.3033	-0.621993	-2.95579	0.290991	1.20331	-0.132284	0.070711	0.52521	-0.170005	-0.0646191	0.119757
IFI27	0.10703	0.474321	0.151292	-0.688904	M-low	-0.710085	0.849097	1.86878	0.316849	1.5302	-0.667793	0.501512	0.859828	-1.65389	-0.34808	0.287941	1.08296	0.717324	-0.227731	-0.533017	-0.250172	-0.301972	-1.27379	-0.705446	0.609834	-1.45983	1.17175	1.72934	-0.619496	1.40849	0.124025	0.894263	-0.115336	0.071899	-1.13492	0.47407	-0.683578	0.297551	1.47993	1.36043	-0.86564	-0.551329	0.0971001	2.257	0.867247	0.931133	0.0341312	1.76471	0.716259
IFIT2	0.339719	0.207211	0.0945676	-0.702084	M-low	-0.605659	0.798437	1.74822	1.51076	0.827483	-0.82281	0.10965	0.554722	-1.63506	1.16931	0.0628615	1.29349	0.628057	-0.369458	-0.658959	0.0931181	-0.680323	-0.836545	0.213746	1.53613	-0.738362	0.275583	1.52088	-0.904416	0.912606	-0.545098	1.42084	-0.185686	0.931892	0.741467	-0.623575	-0.123247	2.00018	-0.902025	-1.27397	-0.899765	-0.693939	1.54604	-0.459631	-0.0442012	0.97336	0.834837	0.844462	0.624551
IFNG	0.266362	0.128023	0.25102	-0.758521	M-low	1.02988	0.0472181	-0.0890396	0.823816	0.829263	-0.326765	0.833109	0.700942	0.501466	0.273577	1.03613	0.69297	1.10003	0.899511	0.159051	0.244875	0.0549639	0.409323	-0.652225	0.679755	0.154839	1.01531	0.822363	-0.371353	0.75067	-0.200079	0.10665	0.596866	0.852022	0.216311	1.07002	0.343509	0.0851677	0.470926	-0.761043	-0.384318	1.01722	0.383966	-0.772239	0.927835	0.549457	-0.000710812	-0.363918	-3.30696
IGLL1	0.0493401	0.145859	0.157564	-0.529475	M-low	0.107186	-1.77242	-1.77242	0.444401	-1.77242	-0.119443	0.375548	0.224156	-0.121128	0.689548	1.17002	-1.77242	0.678569	-1.77242	0.239653	0.286828	0.266955	0.386911	-1.77242	0.640009	-0.0606655	1.16501	1.00779	0.453166	0.511784	0.244531	0.457713	0.945174	0.286806	0.783243	1.41673	0.382448	0.413986	0.880562	0.12396	-1.77242	-0.0382046	0.0604856	0.115989	0.780945	0.967087	0.601708	0.667081	0.0752849
IKZF3	0.137564	0.0677959	0.315202	-0.715538	M-low	0.158675	0.337796	-1.03276	0.548543	-0.283498	-0.287929	-0.40886	0.612023	0.0851336	-0.341584	1.46092	-0.0775619	1.04723	0.450453	-0.105441	-0.621288	0.0620821	0.593591	-1.61832	0.618763	0.395969	0.708498	0.559294	0.0227798	2.06369	-0.133478	-0.1844	0.120103	0.575652	1.56646	0.968687	-0.0362056	-0.146859	0.401317	-1.26307	-1.71454	0.407395	0.70319	-1.02629	0.146754	0.580831	-0.125149	-1.11947	-0.995862
IL10	0.0293345	0.370699	0.214764	-0.828321	M-low	-0.545908	-0.223032	-0.00702558	0.659768	-1.02664	0.755051	-0.634186	1.61176	-1.02933	-0.392283	-0.526412	-0.937076	1.57044	0.306959	-0.468334	0.711339	-0.639432	0.641686	-0.200677	0.749984	0.672761	1.06841	-0.264256	-0.394169	-0.0240014	0.142408	-0.0291816	0.528016	-0.266459	0.312412	0.421624	0.178866	1.24102	-0.065136	1.96289	-0.826885	-0.0167359	1.3942	1.383	0.15336	-0.748166	1.42246	0.832837	0.230283
IL10RA	0.104959	0.269947	0.329877	-0.942095	M-low	-0.192273	-0.395033	-0.53908	0.286784	-0.870337	-0.618357	-0.0224352	1.43132	-0.669561	-0.216046	0.72969	0.0987084	1.40617	0.211766	-0.0363995	0.906632	0.0380089	0.170869	-0.503408	0.543665	1.10074	0.693618	0.636551	-0.0470098	1.66081	-0.263187	-0.0649945	0.701993	0.273902	1.1952	0.683841	0.488897	0.747763	0.843277	1.4828	-1.64093	-0.0659696	0.873115	-0.730879	0.435585	0.296888	0.886401	-0.536674	-0.26513
IL12B	0.146502	0.139587	0.306089	-0.817407	M-low	0.271029	0.701555	0.0420934	0.501641	-0.00450183	-0.352688	-0.551822	0.669284	0.133373	0.7681	0.589684	-0.387989	0.81295	0.733042	0.277327	0.130108	0.463075	0.41141	-0.625717	0.281514	0.603031	0.76106	1.07451	0.0428609	1.12304	0.0215733	-0.0737702	-0.427455	1.15139	0.70033	0.401869	0.447399	0.419602	0.489327	-0.557077	-0.637076	0.154669	-0.0242494	-0.0972676	-0.436803	0.0512158	-0.76293	-0.759397	0.361871
IL17A	-0.0233155	0.104302	0.183229	-0.426909	M-low	-0.58104	-0.58104	1.22444	-0.58104	-0.58104	-0.58104	-0.58104	-0.58104	1.84216	-0.58104	1.79085	-0.58104	-0.58104	1.32307	-0.58104	-0.58104	-0.58104	-0.58104	-0.58104	1.56457	-0.58104	2.19603	1.53581	-0.58104	-0.58104	-0.58104	-0.58104	1.41652	-0.58104	-0.58104	2.33395	-0.58104	-0.58104	1.61113	-0.58104	-0.58104	1.82699	-0.58104	-0.58104	1.47297	1.59494	-0.58104	-0.58104	-0.58104
IL18BP	0.101019	0.201567	0.265585	-0.761083	M-low	0.53501	0.519523	-0.974466	0.050639	-0.00215688	-1.6185	0.0605686	1.6191	-0.713965	-0.189398	0.258008	0.926094	1.75119	0.0580214	0.340098	0.269223	0.412415	-0.345043	-1.03574	1.4869	-0.168845	0.694925	0.362585	-0.884246	1.82937	-0.944467	-1.12288	0.513366	2.38844	0.0364778	-0.276282	0.667696	0.045118	0.413207	0.286201	-1.168	0.47385	0.0814647	-1.34482	0.935238	0.926004	0.282489	-0.696805	0.0838837
IL18R1	0.0559435	0.397329	-0.0193388	-0.599207	M-low	0.186165	0.441585	-1.63271	-0.154751	2.28016	-0.912859	-0.452793	0.7247	-0.606593	-1.19232	0.194398	-1.90567	1.54237	0.571787	0.5992	-0.0863915	0.837065	-0.7927	0.860188	-0.288535	0.794381	0.409756	0.282692	0.968738	1.27167	-0.838514	1.17524	-0.741584	0.70018	0.91152	-0.216395	0.0317574	-0.512485	0.953092	-1.43321	1.5909	0.471748	1.17526	-0.743633	1.21057	0.17262	0.134011	-0.337562	0.868966
IL1RN	0.278864	0.512478	0.0350018	-0.781258	M-low	-0.0531627	0.237097	1.66601	0.986206	0.279418	0.544614	1.20055	0.211666	-0.400855	-0.0442173	0.112353	1.19068	0.374898	-0.703562	-1.91789	1.82136	-0.271634	-0.757368	0.758879	0.365875	1.60745	-0.137033	0.51539	0.817629	0.113306	0.689915	-0.0928119	0.341521	-0.41664	-0.601528	0.386733	0.450507	1.39823	2.10441	0.907059	-0.243907	1.17519	1.8514	1.27232	0.600287	0.447312	-0.137307	1.56546	0.497205
IL2	0.0858954	0.0541815	0.318363	-0.669982	M-low	0.336774	0.237062	0.348733	0.273541	-1.69675	0.0835453	-1.69675	0.467502	0.301385	0.308022	0.360873	0.750258	1.00309	0.568726	0.136299	0.757722	0.386614	-1.69675	-1.69675	0.443015	0.58912	0.775026	0.545211	0.503323	1.34944	0.14174	0.679591	0.086619	0.715275	0.77101	0.443164	0.133683	0.239597	0.777023	-1.69675	-1.69675	-1.69675	0.853564	-1.69675	0.48718	0.25108	0.449177	0.451347	-1.69675
IL23R	0.180583	0.246506	-0.0165667	-0.725295	M-low	0.564045	-0.114458	0.0376378	0.477604	0.157825	0.151077	0.497292	0.199562	0.148504	0.282149	1.11328	0.363948	0.153763	0.25866	-2.32852	0.838472	-0.210118	0.0807627	0.641129	0.387469	0.240836	0.698375	0.430264	0.615757	0.990295	-0.244128	0.409922	0.455608	0.170485	0.664889	0.387672	0.219611	0.585882	0.922799	0.0468877	-2.32852	0.399811	1.59153	0.334849	-0.248326	0.504801	0.951617	-0.122161	-2.32852
IL24	0.0513789	0.233998	0.366183	-0.918474	M-low	-0.948554	0.30023	-0.567116	-0.304651	0.381703	0.250177	0.885005	0.664683	-0.623187	-0.246959	-0.0417579	-0.330076	0.455671	0.164209	-0.125702	-0.0627255	0.132284	-0.241248	-0.59055	0.0359144	-0.696573	0.192839	0.466551	-0.410794	2.53683	0.476442	-0.402897	0.109652	0.680607	1.9028	-0.109931	-0.738756	-0.909767	0.994635	1.06604	0.569869	-0.666677	1.60297	-1.12533	-0.248922	-0.0463737	-0.442647	1.09961	-0.623897
IL27	0.279358	0.0602558	0.149586	-0.727373	M-low	0.65634	0.368928	0.70995	0.0811739	0.505724	0.134138	0.459598	1.45999	-0.386974	0.0617296	0.568963	-0.335057	1.01238	0.414075	-0.28953	0.470405	0.319054	-0.578375	-0.365554	0.344008	-0.369511	0.589562	0.601406	0.0320397	0.895692	0.308707	0.286157	0.302215	0.684864	0.494046	0.708485	0.294336	0.87499	0.23033	0.689731	-0.998239	0.458648	-0.025254	0.0852267	0.564683	0.595514	0.354978	1.18145	0.395953
IL2RA	0.385833	0.250648	0.00910442	-0.869828	M-low	1.90857	0.0987952	2.02131	-0.333086	-0.649202	1.42546	0.353606	0.596261	-0.0171009	-0.146463	0.36426	-0.00418632	1.36829	0.136308	-0.463851	0.585483	0.29375	0.291135	-0.481884	2.18538	0.92637	0.799526	0.0122895	0.0265099	0.987677	-0.10091	0.0617966	0.530545	0.387773	0.587443	2.40101	0.119523	0.354552	1.61871	0.583027	-0.92725	0.535055	1.43428	-0.170491	0.620927	0.224432	0.1624	-1.35066	-0.552559
IL2RB	0.12568	0.214088	0.380065	-1.07028	M-low	0.288277	-0.177779	-0.580023	0.279015	-0.000868829	-0.274389	-0.294984	0.949752	0.0526771	-0.16572	1.07839	0.0551639	1.70592	0.911701	-0.116459	-0.290292	-0.0655108	0.452409	-0.750378	0.739202	0.427392	1.07532	0.796392	-0.304729	1.42075	-0.578007	0.149633	0.195856	0.895498	0.9585	1.19524	0.347067	0.312569	0.460535	0.593217	-1.15149	1.1385	0.28557	-0.96001	0.452841	0.471867	-0.664498	-1.0234	-0.537048
IL2RG	0.23524	0.120775	0.32517	-1.07167	M-low	0.444958	0.0955683	-0.494434	0.590549	0.184687	-0.370638	-0.141696	0.774917	-0.166377	0.0794641	0.792514	0.519228	1.16685	0.620344	0.0848932	0.315047	0.135004	0.123131	-0.762011	0.610631	0.714462	0.95996	0.769713	0.175431	2.25759	-0.281011	0.0105898	0.426886	0.672323	1.24858	0.757484	-0.0317299	0.230642	0.899637	0.130736	-1.68665	0.57527	-0.319975	-0.835837	0.64857	0.424607	-1.24205	-0.385497	-0.995713
IL32	0.315497	0.208876	-0.0400281	-0.780334	M-low	1.29618	1.39251	0.169971	0.913567	0.975261	0.681269	-1.42754	1.20521	0.619329	0.679408	0.737663	-0.0469762	1.18221	0.920071	-0.5822	1.07092	0.548714	-0.79325	1.06982	0.0751895	1.59413	0.116262	-0.0179406	0.589076	1.21558	-0.492183	0.467494	0.771909	1.20365	-0.321706	0.540384	1.15567	-0.623226	0.599036	0.858196	-1.94034	1.58564	0.437116	-0.173441	-0.0936266	-0.20106	-1.19708	1.23098	-0.455969
IL7	0.0636749	0.302706	0.401508	-0.851221	M-low	0.463452	0.523187	0.698491	0.923221	-1.04612	0.908903	0.561898	0.741844	0.0534886	1.16989	-0.257776	-1.27031	0.830531	0.421277	0.214224	-0.234603	-1.04541	-0.280419	-1.23434	0.386412	2.35153	0.24737	0.27461	-0.364296	0.602777	0.0434732	-0.931818	0.0705324	1.3717	0.659599	1.1141	1.61198	0.0807854	1.20883	0.146161	-0.702005	0.771087	1.88608	0.713903	0.660855	-0.174149	1.23213	-1.07437	-0.380097
IL7R	0.19377	0.260953	0.297101	-0.909672	M-low	-0.266392	1.13959	-0.340564	0.461548	-0.704952	0.614225	0.73114	-0.439141	0.116212	0.106731	0.878863	-0.303312	0.20841	0.209333	-0.406991	0.466693	0.846003	0.156843	0.0100196	0.21979	1.59214	0.377816	0.532192	0.344825	1.83864	0.0873213	0.639917	0.314522	0.0614034	1.58719	0.374832	0.683666	0.117757	1.37581	-0.3924	-0.449389	0.577621	1.85921	-1.19654	0.143284	0.588407	-0.554259	-0.785301	-0.165212
IRF1	0.201375	0.332893	0.39541	-1.10235	M-low	1.27648	-0.488588	0.0308346	0.796895	1.02833	-0.678943	0.0885346	1.25565	-0.167427	0.312622	1.07697	0.753872	1.7183	1.2312	-0.433216	0.480995	-0.508895	-0.939927	0.077847	0.172794	1.13702	0.978702	0.564764	-0.0125705	0.940751	-0.620143	-0.546814	1.03151	1.43111	-0.209569	1.01089	0.768591	0.285141	1.19166	0.0598105	-1.4999	1.12952	0.724217	-0.152718	1.05194	1.05935	-0.418769	0.562884	-0.445614
IRF2	0.216989	0.0155848	0.395208	-0.864504	M-low	0.327296	0.16851	-0.0495413	0.769373	-0.68268	0.0976712	0.0286211	0.425539	-0.789536	1.28345	1.29535	-0.0856218	0.274896	1.35042	-1.55084	-0.175812	-0.321977	-1.01523	-0.953382	-0.617464	2.33016	0.191566	0.187242	0.314613	1.35746	1.0803	-0.180604	-0.283945	1.5537	0.30993	0.604303	0.43158	0.217156	1.06919	-1.65546	1.03079	-0.117759	0.70647	-0.522849	-0.561671	-0.624463	-0.69896	-1.38972	-0.945262
IRF4	0.113174	0.107659	0.424911	-0.891121	M-low	-0.658049	-0.268682	-0.804268	0.328908	-0.913773	-0.557963	-0.0248067	0.0229015	0.114017	0.303459	1.1619	0.714982	1.36366	-0.0455284	0.0984379	-0.531694	0.0921912	0.476089	-0.975867	1.15532	0.235385	1.35476	0.90331	0.102124	1.30933	0.1328	-0.102645	0.923685	0.124656	1.25948	1.40917	-0.131392	0.53864	0.635834	-1.44845	-1.23094	0.0454834	0.841751	-0.887423	1.18396	0.261819	-0.0446545	-1.06434	-0.71965
IRF7	0.0101384	0.211799	0.231678	-0.609036	M-low	0.240989	-1.14939	1.01906	-0.251862	-0.521239	-0.733864	-1.39905	1.17855	-2.11636	-0.0493616	-0.305323	0.664823	1.45824	0.236458	1.19896	0.353838	-0.892282	-1.92157	-1.19203	-0.320075	-0.134333	0.939351	1.27402	-0.443056	1.9543	0.496267	0.797791	-0.85031	0.839029	-0.243977	0.024412	-0.511316	0.0614472	0.972989	1.34062	-1.66777	-0.161793	0.284045	0.0207539	0.870868	0.377751	-0.248442	1.34998	1.69866
IRF8	0.0657235	0.441398	0.213168	-0.975316	M-low	-0.536734	-0.494181	-0.524949	0.0303509	-1.37805	-0.773821	0.0581541	1.47025	-0.670097	-0.342668	0.0824418	1.55932	1.31634	0.94422	-0.0816984	0.372842	-0.0309202	0.0204133	-0.985159	0.561185	0.512987	0.590651	0.675632	0.225063	1.45147	0.41982	0.551799	0.456184	0.372765	1.60582	0.12481	0.169446	0.318772	0.879993	0.262147	-1.94722	0.115958	0.0227921	-0.567083	0.37208	0.35898	-0.145654	-0.609793	0.658461
IRF9	0.188945	0.186661	0.106607	-0.693483	M-low	1.53883	-0.246637	0.604613	0.634335	0.0345904	-1.88957	-0.57859	0.567949	-0.307672	0.010427	0.00943508	1.94636	1.40053	-0.535139	0.414999	0.91085	-0.429598	-1.52045	-1.69379	0.925676	0.0136383	0.211861	0.914277	-1.95919	1.16018	0.225674	0.758914	0.441346	-0.169518	0.386725	0.364043	-0.518887	-0.160873	0.309501	-1.05377	-2.3904	-1.13488	1.93301	-0.219414	0.547021	1.12374	2.11482	0.0355275	1.09293
ISG15	0.214123	0.274167	0.0317538	-0.638227	M-low	0.270315	1.04285	1.62514	-0.607561	0.940428	-0.384466	-0.28065	1.11454	-0.829397	0.202951	-0.669448	0.350222	0.998906	0.0079702	-0.325864	0.314976	-0.192298	-1.71695	-0.661013	0.643452	-0.906187	0.953176	1.46699	-0.37875	1.70527	0.229209	0.992084	-0.500616	0.220452	-0.607231	-0.154306	-0.250392	0.713911	0.577433	1.37447	0.437263	0.047508	-0.720629	1.60841	0.718585	1.11506	-0.719202	1.79762	0.603917
ITGAL	0.128715	0.17905	0.497837	-1.07403	M-low	0.0296274	-0.0447664	-0.720931	0.372068	-0.27421	-0.529526	-0.241368	1.04472	-0.263223	-0.289685	0.855168	0.202375	1.57017	0.400638	0.132563	0.284984	-0.0541309	0.149998	-0.872773	0.764536	0.291444	0.781158	0.626381	0.166804	1.75973	-0.284804	0.0830407	0.535386	0.647572	1.38199	0.674428	-0.00855965	0.240332	0.645067	0.0314121	-1.76699	0.0433089	0.383501	-1.4194	0.244979	0.477008	0.00795307	-0.841016	-0.733387
ITGAM	0.105589	0.378751	0.0171192	-0.693343	M-low	0.323287	-0.702631	-0.277085	0.775227	-1.65176	-0.269369	0.425705	-0.185239	-0.0961894	-0.199536	1.41208	-0.449074	0.346431	0.514825	-1.29385	1.73283	0.13408	-0.239214	0.00255439	0.578868	2.23627	0.52109	-0.236058	1.46651	-0.195944	-0.584141	1.45486	0.896598	0.468446	0.211496	0.189125	1.27285	0.547726	0.840338	1.40786	-2.50638	-0.0277	1.24845	-0.616928	1.07333	0.793002	1.31276	-0.393975	-0.121501
ITGB2	0.242921	0.207981	-0.0283205	-0.748931	M-low	-0.173733	-1.38581	-0.393615	0.91906	-0.233095	0.33396	0.541214	1.66965	-0.0608645	-0.440759	0.734249	0.725034	1.17092	0.259904	-0.477971	1.51719	0.0466239	-0.482832	-0.423257	0.549424	1.84079	0.865249	0.653774	0.821582	0.75761	-0.154228	-0.0885846	1.02152	0.562137	0.639241	0.048743	0.655224	0.0604454	1.41415	1.55415	-2.03559	-0.0321771	-0.0737687	-1.28507	0.722948	0.418379	0.043213	-0.122035	0.0201286
ITGB7	0.202976	0.222648	0.106232	-0.884581	M-low	-0.693388	-1.04062	-0.380916	0.533409	-0.705858	-0.170396	-0.0323244	2.2611	-0.481096	-0.442378	1.2056	-0.240059	1.7899	0.713188	-0.283843	0.833247	0.225877	-0.259846	-0.387346	0.357491	1.21548	0.998411	0.576206	0.242262	0.552353	0.14053	0.304459	0.619749	0.334029	1.31858	1.23801	0.443236	0.390215	0.169178	-2.09209	-2.00674	0.834448	0.103175	-1.23947	1.0493	0.870432	0.557312	0.185614	0.177318
JAK2	0.0514663	0.213239	0.22111	-0.578166	M-low	-0.395616	0.538583	0.680107	1.86075	-0.0466662	-0.68376	1.85534	0.210679	-0.798871	-0.262334	0.15389	1.54861	0.782813	-0.478551	-1.84982	0.564962	-0.244303	-0.959425	-0.762268	0.356279	2.23088	0.465632	0.829242	-1.16264	0.858956	-1.05767	-0.231075	0.30435	0.810293	0.750069	0.672854	0.600999	0.825094	0.0286765	-2.16439	-2.11775	-0.270047	1.25616	-1.46812	0.559226	0.627735	0.807059	-1.85999	-0.816606
JAK3	0.0307344	0.33823	0.325624	-1.02616	M-low	-0.338234	-0.309148	-0.859159	-0.0624233	-0.13122	-0.0468754	-0.699583	0.649414	-0.197339	0.560074	0.60387	-0.180949	1.32806	0.947208	-0.265864	0.332917	-0.0600274	-0.45455	-1.07668	0.0595997	0.158383	0.557926	0.601823	-0.866095	2.2473	-0.408247	0.222233	0.252337	0.0310397	1.29925	0.132227	0.157888	0.231016	0.89569	1.40414	-1.08844	0.421224	1.29937	-0.144626	0.0555583	0.221585	0.199198	-0.992484	-0.258676
KLRG1	-0.00581121	0.0815462	0.340716	-0.577617	M-low	1.28587	0.678216	0.082264	-0.426002	-2.23558	-1.46226	-0.858219	0.642083	-0.218333	-0.591589	-0.137819	-0.854164	0.612981	1.39764	0.468893	-0.863224	-0.287237	1.19081	-0.152054	-1.221	-0.592802	0.931649	0.731685	1.11305	1.72505	-1.07676	1.04406	0.136524	0.973927	1.03183	-0.0669026	-0.935268	0.323145	0.39081	-0.721374	-0.983551	0.343818	0.836767	-0.184123	-0.488746	-0.956451	-0.135134	-0.304229	-1.00673
KMO	0.137095	0.0643179	0.550273	-0.835616	M-low	-0.207677	1.19051	-0.321458	1.69085	1.47397	0.686028	0.453322	-0.25607	-0.077733	0.647137	0.0182303	-0.288558	0.251845	-0.227202	-1.25715	0.856078	0.0772258	-0.239643	-0.370043	-0.0303243	1.63234	0.428285	1.67493	-0.0166314	0.535566	-0.588824	0.0458621	-0.0739318	-1.20326	0.439889	-0.476363	-0.0560556	0.240669	0.573862	-0.626333	-1.68917	-0.815297	1.74576	-1.34623	0.344543	0.517581	0.345758	0.837275	-0.863419
LAG3	0.35559	0.152707	0.0402872	-0.879053	M-low	0.673851	0.372586	-0.0595418	0.489011	1.18456	-0.582162	0.111813	2.914	-0.505781	0.123396	0.926256	0.862685	1.82737	0.935735	0.225853	-0.628217	0.249759	-0.236577	-0.805187	0.701481	-0.251514	1.04062	1.00841	-0.295089	1.94054	-0.0508523	0.167136	0.246805	0.571643	-0.0655302	1.27758	0.178665	1.01775	0.890741	0.857243	-1.06073	0.499886	-0.429106	-0.294517	1.01883	1.45294	-1.38781	0.546118	-0.479558
LAT	-0.00398521	0.143284	0.0680146	-0.610304	M-low	-0.212043	-1.23055	0.0248124	-0.958594	-0.763462	-0.617879	-0.487231	1.1106	-0.980299	0.061756	0.236928	-0.176053	1.62775	0.513413	0.278656	0.827887	-0.293645	-1.78102	-0.685819	0.173501	-0.862492	0.0325222	1.12656	-2.27558	2.2059	1.09558	-0.412096	-0.140111	-0.328915	1.62203	-0.298795	0.144881	-0.365148	0.23827	1.10256	-0.960609	-0.689925	1.41441	-0.804371	0.620819	0.783218	1.52579	-0.330299	0.73023
LILRB1	0.258558	0.31359	0.0710363	-0.969339	M-low	0.12793	-0.512751	-0.104016	0.973732	-0.0783626	-0.332026	0.291081	1.96369	-0.218837	-0.063091	0.912545	0.170753	1.35701	-0.0841821	-0.666292	1.41059	0.0133306	-0.337827	-0.201119	1.03604	1.69424	1.20769	0.500744	0.00820569	1.25098	-0.192487	-0.0437887	0.768801	0.104623	0.933072	0.767097	0.808358	0.786223	1.00678	0.883792	-1.30423	-0.182027	0.861349	-1.02764	0.325802	0.602176	0.482079	-0.121603	-0.411305
LILRB2	0.324544	0.297883	0.115182	-0.911725	M-low	0.649839	-0.174978	-0.290031	0.695562	0.528638	0.00492774	0.51683	2.85256	-0.0635464	0.109197	0.951826	0.499848	1.62156	-0.389071	-0.273026	1.13907	0.157254	-0.115337	0.0051356	1.02789	1.72507	0.756152	0.841095	-0.108165	0.57441	-0.183727	-0.00336513	0.888902	-0.229809	0.0607278	0.900517	0.880913	0.688044	0.875167	1.64397	-1.14997	0.158952	0.466731	-0.5371	0.346763	0.218888	0.326048	0.636302	-0.464744
LILRB4	0.343943	0.221155	0.09921	-0.827235	M-low	0.737567	-0.0225982	0.211247	1.38227	-1.03249	0.301544	0.894783	1.42401	0.178836	-0.246111	1.39225	1.09533	1.326	-0.106022	-0.610793	1.14204	0.520549	0.0942871	-0.441394	1.12898	1.74299	1.19518	0.640333	0.477409	0.669754	-0.321735	-0.317529	0.991251	-0.177473	0.0903898	0.679055	0.784345	0.819816	1.4445	1.41643	-2.04005	-0.0802999	0.850839	-1.10503	0.868077	0.519288	0.068893	0.261525	-1.10613
LRMP	-0.0388635	0.264384	0.233592	-0.677978	M-low	-0.71228	-0.387698	-0.9349	-0.0248024	-0.839723	-0.979121	-0.619487	0.822017	-0.410276	-0.304373	0.177051	-0.00842825	0.618266	0.166187	0.176202	-0.40268	-0.0665218	0.114779	-1.13079	0.142434	0.197079	0.894466	0.310127	2.33175	1.84963	0.350894	-0.49187	-0.0186595	-0.0811746	1.52994	0.46853	-0.299466	-0.0159259	0.923637	0.477864	-0.875251	-0.0316668	0.459419	1.05027	0.00222231	0.122332	0.468112	-0.977496	-0.889909
LTA	0.248168	0.177009	0.212423	-0.764815	M-low	0.294874	-0.0105566	-0.209246	0.471704	-0.0876231	-0.474823	-0.317605	0.854836	0.0521489	0.308875	0.320847	0.527781	1.31957	0.766862	0.504864	0.0247162	-0.184796	-0.142855	-0.132227	0.463708	0.581848	1.06788	0.409029	0.458872	1.47288	-0.462917	0.281335	0.414414	0.913369	1.14554	0.438045	0.0357194	0.173079	0.24461	-0.304146	-0.944993	0.403047	-0.339326	-0.786401	0.458885	-0.195039	-0.128105	-0.404171	-0.0615448
LTB	0.144914	0.0807728	0.109598	-0.79561	M-low	-0.131107	-0.862281	0.264746	-0.777381	-0.0296349	0.172795	-0.637218	0.833108	0.222106	-0.108087	-0.589957	0.142484	1.25691	1.07548	0.510346	0.508843	-0.0380523	-0.405798	-1.40163	-0.0508487	1.37469	0.21369	0.853145	0.673007	2.10077	-0.0598191	-0.311965	-0.0640188	0.911459	1.15595	-0.851766	0.423132	-0.743371	1.05063	0.551133	-1.08226	0.775672	-0.743888	0.17474	0.25784	0.147107	-1.12912	0.910759	-0.398795
LY96	-0.0397309	0.345626	0.335447	-0.769843	M-low	-0.647911	-0.559393	-0.975955	0.00246239	-1.25719	-0.808885	-0.209117	1.01017	-0.70416	-0.0946121	-0.0372014	0.461405	0.581745	-0.0168405	-0.63053	0.102521	-0.0657171	0.0908139	-0.599583	0.479666	0.587964	0.882457	0.563313	0.165501	1.45646	-0.524491	-0.886921	0.99944	-0.187416	-0.0733249	0.379994	-0.402218	0.622748	1.11401	3.6266	-1.03241	-0.339793	-1.58871	1.12717	0.360188	-0.349092	-2.43695	0.0418664	-0.847806
LYZ	0.302452	0.0379324	0.239512	-0.778707	M-low	0.403472	-0.694831	-0.612209	1.29795	-1.2932	0.0957827	1.23508	0.348869	0.379856	0.288421	1.17786	1.33167	1.5065	0.223207	-0.0465034	1.02017	0.286964	0.89198	-0.827182	1.19815	1.58552	1.15603	0.572357	0.836625	-0.596495	-0.139516	0.245165	1.14394	0.235872	0.58988	0.425673	0.64858	0.1545	1.44704	-0.891418	-1.73865	-0.0772275	-0.643576	-1.79684	0.717395	-0.415493	-1.1935	-1.45403	-0.776611
MAG	0.0530049	0.136855	0.223132	-0.592614	M-low	0.291369	-1.53382	0.53631	-1.53382	1.51022	0.391803	-1.53382	0.29351	0.486255	0.0296181	-1.53382	-1.53382	0.626375	0.672321	0.544113	-1.53382	0.651254	-0.0294201	0.402518	1.52275	-1.53382	0.582753	0.511403	0.0995534	1.01559	1.23771	-1.53382	1.86157	0.406828	0.592211	0.0363954	-1.53382	1.45146	-1.53382	0.311146	-1.53382	0.584357	0.236329	-1.53382	0.0825972	0.569074	0.778652	1.04071	0.485978
MAP3K8	0.151486	0.111518	0.133305	-0.454828	M-low	-0.926344	0.771592	1.66908	2.72183	-0.230963	0.178714	-0.301111	-0.688455	-0.658463	2.48233	0.744515	-0.331326	-0.050776	-0.893801	-1.65449	0.533111	0.34037	-1.42363	0.471513	0.282936	0.102908	0.998117	2.14028	-1.24707	0.0507011	-0.586751	-0.637786	0.348479	-0.155885	-0.294325	-0.499155	1.44708	1.46406	0.145234	-0.901873	-1.08813	-0.64536	1.59165	0.0815239	0.48955	0.106845	1.06769	0.782603	0.839494
MAP4K1	0.0963311	0.144088	0.135061	-0.743042	M-low	-0.381331	-0.650418	-1.19208	-0.11141	-0.0480765	-1.51639	-0.813942	1.03114	-0.312532	0.129657	0.574801	0.489213	1.40471	0.861028	0.0601277	0.323424	-0.19885	-0.428962	-0.84332	0.00630625	-0.512888	0.789483	0.739308	-0.712413	2.33233	0.104898	-0.627483	0.0882881	0.175191	1.40325	0.604218	-0.73659	-0.0411114	0.810796	0.629222	-1.83244	-0.073286	-0.11537	-0.756184	0.201846	0.481544	-0.114886	-1.02033	-0.0651356
MNDA	0.268736	0.316045	0.134101	-0.814481	M-low	0.328484	-0.121175	-0.670815	1.13362	0.126843	-0.652912	0.270883	1.95515	-0.700802	-0.253013	1.32582	0.0104055	0.943233	0.822775	-0.769749	0.736693	0.101675	-0.301578	-0.1654	0.85067	1.29554	0.937272	0.729816	0.911523	1.09231	-0.599138	0.466575	1.07631	0.806139	0.656784	0.305316	0.281827	0.73462	1.21521	0.438559	-1.80509	0.490832	-0.146344	-0.972734	0.740425	0.361547	-0.423947	-0.20667	-0.671974
MS4A1	0.0638944	0.128964	0.348431	-0.784701	M-low	-0.368423	0.402168	-0.128028	-0.470392	-1.14719	-0.78495	-0.632409	0.252263	0.421651	0.610003	0.255569	0.197852	0.919624	0.651804	0.384273	-0.443568	0.324147	0.553606	-0.896856	0.536712	-0.472552	0.813543	0.769905	-0.0717065	1.69886	0.685091	-0.0426688	-0.18179	0.7917	1.61433	0.208664	0.0257833	-0.839743	0.987098	-0.971569	-0.515663	0.457767	-0.692904	-0.819767	-0.21856	-0.0719313	-0.968601	-0.256243	-0.303196
MT2A	0.132646	0.158161	0.264754	-0.501386	M-low	-0.518808	0.803456	1.82036	-0.414768	0.794864	1.64764	1.83291	-0.512549	1.31105	-0.284759	-0.965587	1.17577	0.519591	0.152288	-0.596551	-0.145365	0.607773	-2.18357	-0.1678	0.966508	-0.206666	0.40985	0.605669	0.159443	0.626889	0.206408	-1.23714	-0.16526	-0.467769	-1.14499	0.76839	-0.269572	0.572441	2.92947	3.08239	1.77192	0.864301	-1.1046	0.791592	0.268725	-0.0860516	-2.21259	0.656244	0.511303
MYD88	0.187349	0.173792	0.227471	-0.62949	M-low	1.7568	1.13913	0.332607	-0.100681	-0.607622	-0.12882	-1.27519	1.07764	1.29514	1.07002	1.1487	-0.910392	0.41776	0.102654	-1.98367	0.148922	-0.770392	0.474349	-0.164015	0.0707339	0.397627	0.579824	1.25814	-0.528118	0.768838	0.0733574	-0.214033	1.33481	-0.250488	-0.182663	-0.0790147	0.425256	1.38984	0.17797	-1.10639	0.712391	-0.458237	0.86979	-0.291858	0.489044	1.05692	-0.0596725	-0.143499	-0.418684
NFKB1	0.299293	0.124655	0.156658	-0.748162	M-low	0.592741	0.0960326	-0.911128	0.822921	-0.754655	0.94262	0.234689	0.0763633	2.25269	0.342722	1.58006	0.339862	1.52511	0.970351	-0.60544	0.158358	0.379808	-0.511972	1.34222	-0.48143	2.80257	-0.0528123	-1.07796	-0.00294583	-0.11641	-0.332252	0.581887	-0.315086	1.47955	0.20245	0.649428	2.96297	-0.329767	0.891405	-0.78037	0.023218	0.655014	0.946379	-1.45868	0.980756	-0.865199	-0.108693	-0.646582	-0.516086
NFKB2	0.291984	0.0983654	-0.0382912	-0.688418	M-low	0.169267	-0.165949	0.281319	0.0504196	0.120222	0.650112	1.01349	1.3863	-0.00227255	-0.349994	1.22562	-0.391738	0.827479	1.41578	0.19459	1.01234	0.792493	-2.0287	0.248508	-0.767588	1.85907	0.406645	0.540275	0.0331097	0.893835	-0.0255667	0.444419	-0.0318797	1.20243	-0.162807	0.00323147	0.957292	-0.893908	0.447053	0.992477	-0.995188	0.893628	-0.187305	0.0729424	0.610572	1.68011	-0.157177	1.72703	-0.352665
NFKBIA	0.298743	0.199786	0.184639	-0.777594	M-low	1.32396	0.488893	1.17833	1.26982	0.322647	0.317958	-0.839577	-0.509969	0.612298	0.792625	0.115496	-0.31971	0.383632	0.1235	-1.1253	1.31021	0.859291	-0.903765	-0.196822	-0.580434	3.47355	0.167828	0.433689	0.735331	0.691871	-0.816219	-0.0408551	0.687911	-0.487017	-0.72642	0.0110289	0.365461	-0.585503	1.7717	1.45903	-1.26576	-0.980011	1.14592	0.786787	-0.229844	0.206653	-1.51529	0.746977	0.4694
NR1H3	0.306594	0.020283	0.197527	-0.790756	M-low	0.508735	-0.127985	0.0459678	0.945318	-0.171472	0.969633	0.526897	1.38333	0.709474	-0.00931662	0.607845	0.956631	1.12735	1.08928	-0.388162	2.1031	0.154027	-0.754659	-1.02602	0.730521	1.18933	1.08266	0.389227	0.210143	0.872985	-0.425918	-0.491903	0.933469	-0.134249	-0.222122	-0.0017208	0.916872	-0.27829	0.735293	1.68455	-2.13572	0.0315847	-0.755877	-0.0584099	0.553823	0.883076	0.420144	1.3421	-0.203571
OAS1	0.176044	0.380219	0.219166	-0.772213	M-low	0.142098	0.863623	1.67772	0.545916	0.405945	-0.949927	-0.370392	0.807187	-1.63708	0.798877	-0.140903	0.479176	0.877797	-0.228846	0.835701	0.174724	-0.484918	-1.3188	-0.735869	0.836645	-0.87994	1.23412	1.64919	-0.896816	1.8242	-0.65782	1.60622	-0.335665	0.516265	-0.154899	0.244322	-0.294003	0.894288	0.645276	0.119238	-0.22009	-0.929418	0.760852	0.953446	0.565474	0.548168	0.660356	1.36672	1.00194
OASL	0.393909	0.326483	0.096127	-0.925759	M-low	0.202973	1.688	1.2454	0.319832	1.12894	-0.572553	0.288989	0.945886	-0.71691	0.59281	0.894533	0.727253	0.842778	0.0966794	-0.410751	0.210319	-0.165581	-0.923308	0.404895	0.651947	-0.34146	0.780019	1.34024	-0.777002	1.7864	-0.0279161	1.09172	-0.424859	0.979299	-0.153081	0.266324	-0.0356421	1.03038	0.611727	0.300352	-0.169195	-0.215702	0.969703	1.12777	0.792892	1.38234	-0.0254042	1.65918	0.368638
OLR1	0.20421	0.155092	0.121184	-0.480207	M-low	0.549066	0.518742	0.253208	1.2074	-0.730394	-0.425415	0.570297	-0.409239	-0.329406	0.0297593	1.49327	1.15115	0.97215	0.170332	-1.75393	1.29011	-0.288675	0.832328	1.12013	0.541391	2.02972	0.604257	0.228998	0.9124	-0.367783	-0.208803	0.706682	0.600382	0.423273	-0.938053	0.751933	1.06489	0.923356	0.16997	-2.02452	-2.43695	-1.09962	1.56758	-1.15263	0.0951627	0.140168	1.6452	-0.0448391	-0.207617
ORM1	0.110803	0.176173	0.322331	-0.61723	M-low	-0.634282	-0.368222	0.18443	1.24042	1.70069	2.01849	0.529127	1.16095	0.11686	1.21157	-0.0697552	0.365311	-2.10664	-0.381549	-0.135941	1.18506	-2.10664	-2.10664	0.445311	-0.135481	1.18844	0.225132	0.926156	-0.331993	0.322653	0.550779	-0.0933368	-0.313962	-0.0322308	-0.239384	0.650721	-0.137993	1.07897	-0.517669	0.0690616	-0.00257143	-0.189752	1.73525	-0.18169	0.983314	0.745548	0.0708965	1.30388	1.12308
PAX5	0.0487164	0.125543	0.241601	-0.640639	M-low	-1.04112	0.360893	-0.198433	-1.18544	-1.52239	-0.909207	-0.823468	0.481459	0.276111	0.162943	0.0987503	-0.270066	0.766959	0.211626	0.54336	0.404109	0.2444	0.34865	-0.636837	0.567923	-0.723238	0.672689	0.294403	0.59586	1.80862	0.644175	-0.307512	-0.549278	0.811691	1.86531	-0.0721423	-0.335109	-0.375747	0.905046	-1.50712	-0.239521	0.486028	-0.359722	0.256571	-0.284686	0.0230247	-0.82483	-0.442044	-0.713643
PDCD1	0.163889	0.167075	0.309096	-0.985342	M-low	0.427288	-0.396978	-0.662088	0.117169	0.627646	-0.718878	0.196195	1.17849	0.274193	-0.370485	0.905778	0.288862	1.5268	0.813569	0.251069	-0.266193	0.339046	-0.11999	-1.3308	0.365584	0.212676	1.05212	1.01814	-0.307539	1.23798	0.303609	0.824184	0.432301	0.660948	0.342567	1.16617	-0.193627	-0.419552	1.1575	0.203615	-1.13942	1.07758	-0.252775	-0.74135	0.756628	1.02043	-0.998409	-0.718918	-0.613808
PDCD1LG2	0.127419	0.389049	0.0322777	-0.631586	M-low	-0.0946052	0.554192	-0.976308	1.79199	-0.632893	-0.199825	0.306447	0.176968	-0.373876	0.0771151	1.11023	0.440833	1.12609	-0.157329	-1.05742	0.122286	-0.253253	0.569095	-0.783106	0.920174	1.24352	1.01293	0.427098	0.326409	0.421558	-0.776785	-0.0758862	1.18724	0.535691	0.471339	0.599751	0.507025	0.476668	2.17384	-0.579942	-1.21631	0.605131	1.82944	-1.47794	1.08673	0.349476	1.74168	-0.840412	-0.53535
PIK3CD	0.0420996	0.287384	-0.0791769	-0.58978	M-low	-1.31378	-1.10295	-0.641326	-0.602573	-0.294164	2.09629	-0.723983	1.37292	-0.213402	0.207553	0.554098	-0.784831	1.23518	0.789868	-0.552658	0.89688	-0.491509	-0.204146	-1.06572	0.0487306	2.14026	0.31009	0.519322	-0.0447229	1.9424	-0.979387	0.680139	-0.234546	0.756345	1.58651	0.364153	-0.21131	-0.150039	1.49685	0.84051	1.80222	1.6205	0.110138	-0.355056	-0.463643	0.253673	0.139707	-1.30236	-0.529935
PIK3CG	-0.0595211	0.360666	0.270803	-0.720586	M-low	-0.690705	-0.537119	-1.13579	0.602431	-1.07655	0.103855	-0.126346	0.61704	-0.599189	-0.448149	1.30412	-0.228052	1.00019	0.457572	-0.764197	-0.0343661	-0.148975	0.685225	0.348661	0.83528	1.49125	0.828622	-0.241388	-0.0971323	-0.0518441	-0.364963	-0.118581	0.26967	0.384516	1.5277	1.00338	0.570612	0.438475	-0.163262	-0.593729	-1.31111	0.375866	1.63951	-1.44058	-0.0692574	0.922393	1.52056	-1.63851	-0.841831
PIK3R5	0.117803	0.321133	0.195472	-0.913466	M-low	-0.496069	-0.575191	-0.771586	0.0241758	-0.300641	-0.54592	-0.158977	1.62683	-0.782457	-0.722282	0.887232	-0.613793	1.36072	0.0838606	0.209096	1.26586	0.332855	-0.00887657	0.0751857	0.691929	1.23912	0.50531	0.214717	0.21187	1.16198	0.453847	-0.0144178	0.356529	-0.0273821	1.24229	0.609446	0.429406	0.192262	0.636564	1.07716	-2.37056	0.0769959	1.22786	-0.877976	0.429445	0.645805	1.30303	-0.239029	-0.266299
PIM2	0.217341	0.0167556	0.359033	-0.82934	M-low	-0.0320182	-0.03981	-0.472036	-0.00799933	-0.153411	-0.618213	0.188054	0.223311	-0.357296	0.334073	1.41748	1.03002	1.29938	-0.190841	0.308439	0.294176	0.0200775	-0.199784	-0.920913	0.484125	-0.258692	1.58579	1.1921	-0.113197	1.44423	0.300338	-0.631665	1.17657	-0.266197	0.687077	1.91002	-0.455066	1.21226	0.932678	-1.90665	-1.01787	-0.5334	0.199798	-0.997138	1.30093	1.06482	-0.0337326	-0.466178	-0.848697
POU2AF1	0.0588601	0.116533	0.393534	-0.82805	M-low	-1.00992	-0.630891	-0.778009	0.31326	-1.49698	-1.20297	0.373836	-0.123752	-0.002315	0.310692	0.998539	0.775905	1.0997	-0.234226	0.275225	-0.550968	0.322475	0.221343	-2.16972	0.77654	-0.504084	1.43116	0.76367	0.255505	1.39031	0.72636	-0.540751	0.865238	0.0977678	1.11384	1.20668	-0.271132	0.581995	0.752335	-1.12949	-1.1298	-0.165992	-0.00734021	-0.228031	0.949975	1.1621	-0.425285	-0.757236	-1.12767
PRF1	0.148771	0.264767	0.324736	-1.03521	M-low	0.569975	-0.492057	-0.741395	0.61199	0.908844	-0.117976	0.620094	1.09364	0.0155956	-0.412397	0.851245	0.344049	1.41021	0.575477	0.224421	-0.00518975	0.555857	0.443742	-1.50951	0.889528	0.10825	0.940724	1.05821	-0.698016	1.19173	0.00801527	-0.306595	0.167962	0.496034	0.368169	1.0229	0.475807	0.240453	1.04555	0.691732	-0.682219	1.48634	0.0586395	-1.24365	0.59602	0.779045	-1.1732	-0.297247	-0.630063
PRKCB	0.09412	0.272786	0.388367	-0.987502	M-low	-0.318334	0.0372533	-0.620506	0.416801	-0.283484	-0.557234	-0.0391565	0.63333	-0.0247713	0.0845844	0.974349	-0.00361208	0.957118	0.459818	0.0461467	0.129234	0.258277	0.385996	-0.253354	0.602287	0.787163	0.770824	0.428296	-0.0595331	1.71573	-0.193812	-0.283114	0.215878	0.665729	1.95137	0.378935	0.356926	0.142169	0.705914	0.0844581	-1.21045	0.783143	0.628981	-0.126699	-0.472562	-0.012135	-0.481361	-1.06639	-0.631511
PRKCD	0.165039	0.203106	0.224778	-0.581086	M-low	-0.465382	0.193424	-0.842886	0.0465981	0.840743	1.15758	-0.763065	1.1885	-0.491659	0.78271	0.766683	0.0495842	0.0584658	-0.0375675	-2.32231	-0.121466	0.251208	-1.42838	0.848391	-0.163503	0.376368	0.839283	0.482722	-0.165792	0.395439	1.02688	-0.699689	1.2773	-0.128542	-0.213259	-0.217558	0.796953	0.166772	0.456412	0.322359	-0.673666	-1.17509	-0.974831	1.37516	0.556247	1.47211	-0.689026	0.321888	-0.560605
PTCRA	0.0971007	0.0732859	0.294299	-0.700222	M-low	-0.2896	0.137311	-0.0711948	-0.368931	-2.98368	0.00575176	-0.236346	0.849384	-0.495331	0.1538	0.258129	0.47769	1.01914	0.692456	0.425601	0.479872	0.601305	-0.0589637	-0.480249	0.395907	-0.134569	0.41266	0.670689	0.471593	1.41817	0.569852	-0.458496	0.407428	0.327236	0.952045	0.349164	0.00739827	0.555449	0.93945	0.489614	-2.98368	0.0584604	0.197002	-2.98368	0.42856	0.569877	0.518272	0.244813	0.379321
PTGER2	0.173812	0.313072	0.0450831	-0.619684	M-low	-1.0449	1.15331	-0.489908	0.910211	1.31875	0.433719	0.571762	0.59603	1.53199	-0.626014	-0.00121162	-0.281855	0.639874	0.742679	-0.761381	0.393979	0.128493	-0.529687	-0.333857	0.130393	0.663452	-0.183438	1.5301	-0.488336	0.373476	0.288304	0.400078	0.290304	1.25301	0.651237	-0.765683	-0.199861	0.895176	-0.00436012	0.632802	-2.07484	-0.564568	0.283847	0.265182	-0.35378	1.16718	1.01128	0.42711	0.714321
PTPRC	0.158107	0.18149	0.348656	-0.93551	M-low	-0.0444682	0.224565	-0.803551	0.785182	-0.733574	-0.128641	0.212224	0.911682	-0.207853	-0.210357	0.944847	0.0540799	1.0003	0.542894	-0.229388	0.273488	-0.0337003	0.50571	-0.103755	0.646175	1.21333	0.881276	0.539179	-0.0371531	0.982638	-0.297484	0.376153	0.605403	0.640087	1.68479	0.607013	0.598127	0.343283	0.623053	-1.25228	-1.74275	0.435386	0.987321	-2.00902	-0.0182327	0.365909	0.513956	-1.37161	-0.668917
RAC2	0.069418	0.340142	0.297986	-1.07148	M-low	0.137532	-0.317359	-0.781921	-0.0941714	0.70942	-0.118914	0.022743	1.03517	-0.484842	-0.332137	0.643729	0.204068	1.10737	0.491312	-0.151951	0.0228009	-0.226708	-0.555807	-1.08254	0.0656443	0.296827	0.84122	0.590258	-0.113244	2.16062	-0.0104217	-0.372603	-0.0955963	0.415934	1.09265	0.443205	-0.3673	-0.138087	2.04782	2.13658	0.810712	0.78906	0.105842	-0.107478	0.5218	0.181146	-0.871477	-0.432362	-0.831918
RASGRP2	0.0107461	0.140331	0.284838	-0.841	M-low	-0.764935	-0.723	-0.104199	-0.956269	-1.12158	-0.912742	-0.347012	0.858524	-0.45865	0.315329	-0.246475	0.0273464	0.929181	0.162728	-0.18171	0.196376	-0.0289387	-0.868836	-1.77816	0.044871	-1.03332	0.222683	0.764774	-0.355853	2.38186	0.668494	-0.533165	-0.589828	0.0423547	2.03452	-0.28121	-0.271564	-0.371812	0.975278	1.44837	-1.30322	-0.290715	0.329638	-0.246315	-0.226387	0.0372603	0.145217	-0.0902346	0.525605
S100A7A	-0.00901654	0.151239	0.351069	-0.487535	M-low	0.394446	0.00847476	0.774556	1.28162	1.01781	0.709216	0.486663	-1.21922	0.104998	1.05219	1.37023	1.09703	-1.21922	-0.315756	-1.21922	0.157895	0.0500841	-1.21922	-1.21922	-0.24925	-1.21922	0.724656	1.06923	-1.21922	-0.315691	0.189396	-0.0814951	-0.25489	-1.21922	-0.0814765	-1.21922	-1.21922	1.17609	1.33737	1.49805	1.17293	0.328747	1.75613	-1.21922	1.4111	0.640978	1.80576	1.16818	0.338569
SELE	0.15629	0.0749279	0.354707	-0.638491	M-low	0.157212	1.08516	0.122281	1.70828	-0.464071	1.25812	-0.940362	-0.317586	-0.20967	1.12263	0.194729	-0.429455	0.496697	-0.418886	-0.869288	0.833598	0.0796322	0.432745	-0.397044	0.613346	2.62845	0.414231	0.385863	0.166093	-0.00931844	-0.280991	-0.0949602	-0.508829	0.0441784	0.288277	0.334092	1.11675	0.0795551	0.665877	-1.89797	0.463571	0.256864	0.355452	0.130483	-1.18477	-0.766648	0.872729	0.129893	-0.0903132
SLA	0.123689	0.350079	0.220044	-0.907309	M-low	-0.115131	0.432674	-1.00644	0.475961	-0.585625	-0.672922	0.285586	1.26733	-0.636725	-0.387582	0.841377	0.28157	0.89624	0.355387	-0.770812	0.67823	0.848923	-0.0420492	-0.192991	0.393349	1.44722	0.838132	0.171636	0.103075	1.32173	0.580652	-0.361565	0.365358	0.207433	1.03798	0.622784	0.300216	0.247612	1.19118	1.01237	-1.81126	0.193924	1.33477	-1.51252	0.251071	1.02427	1.28406	-0.497573	-0.323706
SLAMF1	0.185434	0.180416	0.451176	-1.11841	M-low	0.287263	0.318888	-0.509406	0.338146	-0.334419	-0.558662	0.034525	0.689417	0.0460258	0.298483	0.931789	0.516471	1.05401	0.56103	0.199512	0.0121974	0.156917	0.132625	-1.13576	0.478671	0.275104	1.26125	0.773426	0.104398	1.75236	0.00466943	0.0801436	0.522431	0.557618	1.04784	0.901399	0.0846652	0.140786	0.801135	-0.0791311	-1.24715	0.307684	0.434588	-1.05237	0.509473	0.503836	-0.185264	-1.23173	-0.777374
SLAMF7	0.234898	0.133858	0.399786	-1.01623	M-low	-0.143035	-0.760627	-0.586216	0.891781	-0.775085	-0.562542	0.344987	1.3678	-0.0795029	0.192743	1.1784	0.900815	1.56895	0.217593	0.153401	0.512916	-0.0544733	0.576163	-1.22417	1.16362	0.185235	1.55906	0.783744	0.063155	0.872777	0.0233134	-0.424981	1.20606	0.110495	0.631982	1.48675	0.290004	0.752251	0.772271	-0.323346	-1.64217	0.212342	-0.418864	0.167919	0.783504	0.687355	-1.09663	-0.898572	-0.986906
SLC7A7	0.298081	0.356354	-0.00143236	-0.876726	M-low	0.0102915	-0.467435	-0.337624	1.21744	-0.972984	0.487596	0.206363	2.00927	-0.0483542	0.0384866	1.05391	0.655612	1.32827	-0.0612781	-0.90479	0.966812	0.206872	0.116591	0.0573236	1.03411	2.29899	0.936265	0.401073	0.647976	0.605699	-0.260655	0.22575	1.2065	0.282892	0.336288	0.816715	0.951521	0.362466	0.796779	1.61406	-1.58898	-0.184526	0.357358	-0.990576	0.722301	0.231045	0.519878	0.0394317	-0.616749
SOCS1	0.0481164	0.403392	-0.0160264	-0.752367	M-low	0.348027	-0.102729	-0.0111821	-0.798584	0.193596	-0.695073	-0.584734	0.860716	-0.435742	-0.140779	0.135605	0.306382	1.38322	0.492728	-0.265975	0.100333	-0.13396	-1.11448	-2.12123	0.420207	1.45705	0.184186	1.17825	0.786088	1.72519	0.192071	0.102321	0.207687	0.338697	-0.41879	-0.0634559	-0.793166	0.00684859	2.46288	1.53343	0.700604	0.940635	-0.834466	0.542396	1.38295	0.677015	-2.34305	0.88713	-0.20155
SPI1	0.164396	0.30985	0.0331498	-0.868809	M-low	0.244801	-1.06917	-0.178557	0.162148	0.285966	0.195213	-0.191586	2.33443	-0.548216	-0.264273	0.426587	0.427669	1.0881	0.291557	-0.496616	1.3351	0.0224113	-0.932343	-0.353878	0.362216	1.42307	0.57127	0.627191	0.51337	0.70056	-0.150863	-0.514137	0.562834	0.224948	0.211971	-0.0554139	0.215246	0.496025	1.2322	3.21047	-1.4459	0.284774	-0.304287	0.458284	0.663672	0.364114	-0.480194	0.653522	-0.31524
SSTR3	0.240679	0.093232	0.202805	-0.850087	M-low	0.0351662	0.328683	0.0559172	0.035914	0.343892	-0.202119	0.361915	1.15672	-0.249444	0.208548	0.376376	0.0243521	1.3416	0.588327	0.0372509	0.160167	0.0212502	-0.0275615	-0.832625	0.330021	-0.613712	0.60751	0.375985	0.130583	2.05517	0.046706	0.705943	0.316167	0.62683	1.47422	0.436242	0.0641788	0.216703	0.593484	0.226122	-0.46375	-0.46992	0.52886	-3.93115	0.880526	0.80843	0.0917859	-0.0372392	0.0837919
STARD3	0.0671482	0.118024	0.199075	-0.573972	M-low	-1.07112	-1.54398	0.837962	-0.70281	-0.89429	0.67656	-1.45687	1.08305	-0.00190773	-0.166029	-0.244434	-1.10314	1.32238	-0.283165	0.104151	0.192737	0.0791883	1.26863	-0.960172	1.42741	-0.531678	-0.291385	0.720231	-0.566099	-0.171761	0.931485	0.204325	-0.0373665	-0.25743	0.331294	-0.124403	-0.431619	-0.724227	1.48372	3.76435	-0.0848472	-0.300029	-0.898685	0.744651	-0.0306506	0.313639	-0.940447	1.53004	0.441136
STAT1	0.301412	0.331882	0.0817055	-0.706395	M-low	0.579119	1.34374	0.442513	0.837852	0.695098	-0.794122	1.10486	0.937722	0.127148	0.0177078	0.888718	0.599088	1.65974	0.181904	-0.293049	-0.389133	-1.04896	-0.531409	1.11564	0.794789	-0.106718	1.2732	0.840387	-0.728244	0.759898	-1.00672	1.28498	0.790036	1.544	-0.510445	0.942707	0.317812	0.0557426	0.571939	-1.93797	-0.873334	0.930618	-0.0917975	-1.23753	0.678528	1.22471	-0.162242	-0.551742	0.554209
STAT5A	0.29373	0.0150738	0.276623	-0.64295	M-low	-1.09019	0.651227	1.47931	0.847989	0.466988	-1.35914	-1.90935	0.528676	-0.833641	0.217276	1.20498	0.258384	1.33852	-0.231895	-1.48418	0.0439634	1.06005	1.09857	1.04354	0.267379	0.557359	0.916315	-0.0974624	-0.894616	0.437746	1.17419	-0.470148	1.09512	-0.343866	0.271551	0.693861	-0.0519069	0.0608099	-0.072523	0.803619	-1.5162	-0.785134	-0.757846	-1.04509	-0.0320512	0.384729	0.187714	-0.294426	-1.00589
STX11	0.164848	0.320146	0.2492	-0.944449	M-low	-0.222635	-0.199568	-0.583549	0.752875	-0.50251	0.0957914	0.49353	1.40911	0.126989	-0.241166	1.0658	0.691663	1.58755	0.223923	-0.910659	1.22835	-0.475538	0.0882353	-0.317543	0.47536	1.3011	0.789812	0.616871	0.547001	0.153352	-0.192991	-0.160715	0.53031	1.24231	0.410252	0.373561	0.587402	0.541322	0.998804	-1.63467	-1.12291	0.829476	0.156039	0.391371	0.540445	0.594654	-0.850175	-0.635088	0.764989
SUSD3	0.314119	-0.0491255	0.350784	-0.896604	M-low	0.757531	-0.157704	-0.876076	0.991036	0.742084	0.716959	-1.33128	1.45765	-0.525399	0.516901	0.266253	1.13815	1.20386	0.305848	-0.0300565	0.602577	-0.00782084	-1.01705	-0.209864	0.657701	-0.171955	0.460339	0.380643	-0.910137	1.56922	0.393046	0.0991585	1.28017	0.324714	0.686664	1.60786	-0.767487	0.627388	0.689433	1.04821	-0.448245	0.0460657	-0.448736	-0.921313	-0.0969407	0.273101	-0.476411	-0.20592	-0.430857
SYK	0.207225	0.327325	-0.0633987	-0.716779	M-low	-1.20663	-0.4351	0.350539	1.41766	-0.790099	0.399257	-0.231546	1.02272	0.698781	-0.0269941	0.864573	0.246415	0.338154	-0.725835	0.238506	0.858244	-1.09666	1.08658	0.389772	0.184963	0.754795	0.2033	0.295479	0.552144	0.874037	-0.316145	1.3443	0.0444234	0.643547	1.07693	0.369577	0.0122131	0.449843	0.2682	0.932645	-2.42851	1.30613	0.652423	0.539846	0.739214	-0.986945	2.41002	0.844386	-0.377639
TAP1	0.348523	0.284382	0.0290749	-0.840432	M-low	0.998278	0.656022	0.941678	0.889154	0.55519	-0.376266	0.621555	1.13901	-0.124722	0.812311	0.929806	1.06371	2.29576	0.621001	0.191745	0.37772	-0.455593	-1.60683	0.0319783	0.145921	0.682572	1.1706	1.26702	-0.673436	1.27683	-0.337308	0.114663	1.15203	1.24038	-0.516829	1.05338	1.3026	0.000617901	0.888617	-0.737051	-1.22054	1.81767	-0.727569	-0.572909	1.15047	1.23037	-0.777775	0.726732	0.566847
TBX21	0.177117	0.110513	0.385809	-0.976585	M-low	0.50258	-0.098121	-0.669164	0.361856	0.379096	-0.508488	0.229171	1.20679	0.0526148	-0.128401	0.882669	0.433938	1.60024	0.730517	0.404681	0.201296	0.40103	-0.00518681	-1.61157	0.790988	-0.22337	0.837519	1.15871	-0.743454	1.95215	-0.172735	0.0626322	0.502608	0.72601	0.830162	0.898071	0.00305614	0.415115	0.595098	0.750325	-1.89547	0.836792	0.0733007	-0.824358	0.748826	0.477766	-0.847445	-0.841176	-0.6786
TCL1A	0.231735	0.130133	0.200711	-0.870579	M-low	0.00949362	0.567735	-0.0525784	-0.138086	0.113433	0.00843241	-0.267984	0.47618	0.317019	0.217019	0.217296	-0.091768	0.906268	0.449578	0.473652	0.167996	0.616418	-0.000914758	-0.922923	0.253077	-0.0811144	0.857519	0.564494	0.50036	1.59623	0.954918	-0.347958	-0.0451546	0.699377	1.41557	0.296775	0.137152	0.384254	1.1544	-3.10199	-0.431202	0.153321	-0.352295	-0.00982984	-0.187795	-0.118478	-0.41524	-0.332288	0.166671
TLR2	0.204755	0.37068	-0.0101478	-0.563079	M-low	-0.917279	0.051087	0.127248	1.77351	0.0251084	0.585309	1.86018	0.484299	0.534551	1.92445	0.286799	-1.64966	0.205969	-0.669282	-1.2497	0.502793	-0.135486	-1.03562	-0.0285876	0.0359565	2.41381	-0.0620131	0.3987	-0.19192	-0.899225	-0.307183	0.239253	0.744024	0.740713	1.09716	0.174763	0.912859	1.73272	0.911273	0.829544	-0.0755209	-0.0860941	1.74424	-1.37274	0.3414	0.863179	0.632419	1.41105	-0.451841
TLR7	-0.0757744	0.205424	0.423328	-0.620629	M-low	-1.22986	-0.384055	-0.720332	0.391228	0.216812	-0.916832	-1.17302	1.52674	-0.943123	-0.541692	0.174619	-0.471961	0.947155	0.550605	-0.560032	0.0259943	-0.0271682	0.0262306	0.207623	0.750365	0.574545	0.717493	-0.00482762	-0.409547	1.01756	-0.970007	0.410207	0.713226	0.527485	0.938547	0.36797	0.561353	0.770649	-0.58814	0.697286	-1.43814	-0.424643	0.566294	-1.13933	-0.500478	-0.018753	0.957379	-0.396419	-0.488546
TLR8	0.241946	0.27632	0.0758561	-0.797023	M-low	0.633112	-0.489046	-0.678059	1.24759	-1.04006	0.47475	1.1393	1.11703	-0.157274	-0.317542	1.23339	0.518006	1.13564	0.0696062	0.0313809	0.768898	0.0700349	0.842401	-0.0507365	1.19547	1.83901	0.717019	0.296629	0.934748	-0.331377	-0.708973	0.104086	1.22585	0.171849	0.896719	0.490622	0.768798	0.755994	1.02237	0.0791997	-1.63125	0.551226	1.112	-0.93767	0.44178	-0.132339	0.3547	-0.701847	-0.626715
TNFAIP2	0.307197	0.358617	-0.066487	-0.764687	M-low	1.13942	1.81265	0.775281	0.263387	0.808461	0.917456	-0.722975	0.923929	0.446383	-0.00292897	1.36079	-0.333211	0.504333	0.346547	-0.404687	0.937153	0.0402409	-1.40557	0.516551	0.355379	2.38247	0.312694	0.792742	1.29263	0.136702	-1.1846	-0.159346	0.428453	0.396785	-0.190149	0.1987	2.54178	-1.15187	-0.129293	-0.340923	-0.129569	-0.335431	1.52377	-0.0704564	0.541809	1.40431	-0.279552	1.14367	-0.328787
TNFAIP3	0.191417	0.453859	0.0315466	-0.834055	M-low	0.309573	0.439805	0.377766	0.506305	0.255281	0.724571	-0.613227	-0.0929286	-0.174476	0.228282	0.922076	-0.327186	1.01165	-0.00735722	-1.32753	1.24868	0.326675	-0.332507	0.0529836	-0.335589	2.80861	0.529031	0.54191	0.624032	0.250677	-0.45704	-0.143234	0.905529	0.607129	0.567677	-0.347634	1.09463	-0.164047	2.59869	-1.23678	-0.437586	-0.072153	2.46864	0.0105853	-0.00598498	1.39694	0.00248272	0.361016	0.64847
TNFRSF10A	0.132486	0.307827	0.12189	-0.611575	M-low	0.34975	-0.440933	0.684839	-0.365777	-0.461707	-1.13603	2.1493	1.12179	0.541112	-0.0400084	1.25005	0.119127	1.58504	0.0725914	0.111243	0.851243	-1.69565	-0.811681	0.795916	0.331616	0.258883	1.90622	-1.19946	0.288756	-0.428092	0.876618	-0.879962	-1.29398	-0.133649	0.124221	0.80164	0.183111	1.63903	1.32517	-0.9251	1.18871	0.181505	1.89136	-1.45615	0.0181975	1.00806	1.4916	0.404571	-1.0666
TNFRSF14	-0.0127871	0.15497	0.218376	-0.692267	M-low	-0.389748	-0.84444	-0.497495	-0.287177	-0.0349503	-0.708999	-0.765141	0.879777	-0.586724	-0.324046	0.330112	0.30911	1.09783	0.624422	-0.150113	0.926413	-0.768247	-1.37387	-1.52756	-0.361072	1.25197	0.581254	0.418375	-0.0883901	1.15918	0.156269	-0.242275	0.318167	0.873981	0.234629	0.245011	0.136015	-0.350086	1.10073	2.53896	-0.906815	-0.305171	-0.379169	0.239497	0.94908	0.707113	-0.764151	0.25238	-0.518109
TNFRSF17	0.12844	0.0201267	0.40858	-0.628172	M-low	-0.919637	-0.821731	-0.348386	0.446006	-1.32795	-0.486844	0.159146	0.196378	0.0291325	0.44894	0.824969	1.03337	0.882765	-0.0348399	0.370293	-0.208743	0.216124	0.348824	-1.79874	0.671349	-0.241006	1.22358	0.800978	0.419084	1.12263	0.349414	-0.2793	0.892339	0.11027	0.701444	1.18203	-0.248075	0.661979	0.737831	-0.835704	-0.726398	-0.0201492	-0.054882	-4.25494	0.990589	0.926925	-0.102824	-0.0484981	-0.666525
TNFRSF18	0.140068	0.135987	0.109103	-0.663401	M-low	-0.443282	-1.0339	-0.581896	-1.41528	1.65246	1.24584	0.317178	0.24303	0.315893	-0.528653	-0.730248	1.21874	0.748513	0.15075	-0.276218	1.80227	0.00727497	-0.902959	-1.65219	0.886506	-0.393333	0.19759	0.675121	0.691825	0.760056	0.597175	-0.023416	0.177964	-0.00176472	-0.691173	-0.105085	-0.523806	-0.905558	1.24538	0.706375	-0.822232	0.94779	-0.447096	1.58768	1.06462	0.517824	-0.710586	-0.431978	-0.376812
TNFRSF1B	0.0456137	0.313974	0.394461	-1.01218	M-low	-0.640924	-0.792916	-0.846385	-0.0803894	-0.0671714	-0.0432149	-0.590345	1.703	-0.623926	-0.452481	0.518466	0.0397917	1.22432	0.456751	-0.454206	0.762888	0.111716	-0.293048	-0.992204	0.354969	1.79992	0.54325	0.834248	-0.39145	1.51613	-0.172486	-0.205993	0.256525	0.556517	0.764831	0.707466	0.410481	0.474753	1.03599	1.92559	-0.626236	0.473038	-0.296821	-0.331465	0.566463	0.779159	-0.767963	0.0950748	-0.281303
TNFRSF25	0.0373861	0.238121	0.048048	-0.673566	M-low	-0.320132	-0.736545	0.959087	-1.62759	0.457812	-1.28378	-0.925056	-0.143503	-1.0469	0.817218	0.284318	0.306608	0.806346	1.44852	0.620289	0.814704	-0.839143	-0.93741	0.0912035	-0.0117864	-2.00389	0.211191	1.10675	-0.2966	0.812367	0.391271	0.677324	-0.235095	-1.20913	0.395337	-0.17789	1.29457	-0.496091	1.12095	1.67512	-0.0763289	-0.582549	1.38432	1.54061	1.16575	1.38562	1.23101	0.408583	-0.0421269
TNFRSF4	0.117849	0.0199506	0.165875	-0.724436	M-low	-0.273306	-0.918783	0.492111	-0.636091	-0.973057	2.38216	-0.412862	1.08413	-0.275815	-0.13121	-0.59363	0.716588	1.19435	0.351087	0.110757	1.38731	-0.787974	-0.992903	-0.68855	-0.77363	0.235552	0.288974	1.1443	0.060261	1.22752	0.82341	-0.62992	0.172626	0.082454	-0.268057	-0.264412	-0.5963	-0.167017	1.78939	2.8572	-0.815701	-0.347355	-0.858951	0.729958	0.877138	-0.087729	-1.00169	-0.357716	-0.0523335
TNFRSF8	0.0868785	0.110577	0.368623	-0.814058	M-low	-0.169883	-0.747505	-0.65207	-0.0254134	-0.147577	3.0087	-0.838433	0.904009	0.083463	-0.288306	0.399059	0.240879	0.637185	0.48122	-0.0941922	0.44197	0.577476	-0.0455682	-1.28515	0.390202	0.25547	0.916576	0.846246	0.0202937	1.21747	-0.385769	0.325168	0.145116	-0.0189609	0.182135	-0.020244	-0.240541	0.51791	0.99548	0.37421	-0.599853	0.602849	0.553949	0.807793	0.739372	0.301987	-0.50928	-0.944331	-0.617715
TNFRSF9	0.347346	0.242347	0.00421558	-0.950882	M-low	-0.0845808	-0.202462	0.0333706	1.44011	-0.0440742	0.661128	-0.118436	0.982855	0.253368	0.812686	0.726943	0.545083	1.11855	0.345292	-0.341014	0.297285	0.256483	-0.226691	0.111838	1.10123	1.97549	1.148	0.9106	0.282577	0.83535	-0.666647	0.527753	0.651222	0.578295	0.883521	1.16791	0.45439	-0.105255	0.874642	0.44907	-2.19412	0.198307	1.11681	-0.381594	0.497829	0.659913	0.142929	-1.02298	-0.525936
TNFSF14	0.101786	0.29866	0.269861	-0.884262	M-low	-0.0776192	-0.820567	-0.111773	0.304378	0.172764	-0.235325	-0.155132	1.00925	-0.0604381	0.719832	0.372438	-0.94743	0.538353	0.490905	-0.252019	0.711411	-0.41413	-0.183016	1.24254	0.441113	0.0916175	0.563254	0.964038	-0.0889516	1.56127	-1.00892	0.317566	-0.139188	0.464147	0.773936	0.385133	0.656773	0.417911	0.552352	-2.01877	-0.211431	0.943579	1.87585	0.168205	0.0432054	1.77083	-0.00851545	-0.289025	0.0555599
TNFSF8	-0.0501588	0.391532	0.314832	-0.667822	M-low	-0.526092	1.41046	-1.04026	-0.242904	-0.855049	-1.20612	-0.555373	-0.177166	-0.800109	-0.608517	0.645092	-0.837331	0.349443	0.22519	-0.959481	0.111543	0.423611	-0.0921845	0.267965	0.328298	0.988885	0.32672	0.045437	0.635801	1.77476	0.25985	0.693172	0.544294	0.282853	1.01657	0.493499	0.0341815	0.83761	0.726005	0.0920733	0.770628	-0.627252	1.29563	-1.10447	0.157974	0.695907	2.12039	-0.888151	-0.507275
TYMP	0.221054	0.365289	-0.0425216	-0.797178	M-low	0.12442	-0.00251223	0.319123	0.484284	-0.220609	0.404118	-0.261822	2.04642	-0.265182	-0.62885	-0.352108	0.941236	1.47717	0.509669	-0.828442	1.76833	-0.272428	-1.43508	-0.784123	0.450512	0.776882	0.026658	1.06837	0.50767	0.569857	0.0476674	-0.306655	0.574667	1.38233	-0.858641	0.0492779	0.327433	-0.172048	1.36808	1.79772	0.404073	0.690041	0.0806464	0.794722	1.00532	1.25523	-0.618126	1.19893	0.303174
VCAM1	0.254545	0.0837513	0.0389845	-0.638381	M-low	0.527831	1.54455	-0.845107	1.75625	-0.911466	0.570176	-0.717707	-0.0224643	-0.470579	-0.362644	1.38248	-0.874213	0.443834	0.632173	0.339916	-0.0413181	-0.744516	-0.143033	-0.0864371	0.445269	4.42209	0.77377	-0.2824	0.865985	0.704901	-0.553846	0.251794	1.0067	0.54782	0.915517	0.192113	-0.097116	0.108492	-0.313695	0.67076	-1.56294	-0.172129	0.533911	-1.58223	0.285079	0.651003	0.400032	-0.846743	-0.634967
XCL1	0.101365	0.202485	0.242666	-0.699766	M-low	0.6999	0.0437064	-0.197963	0.231844	-0.170023	-0.67649	-0.374234	0.78459	0.393899	-0.20462	0.555593	0.535429	0.602284	0.8478	0.0906349	-0.0587137	-0.0479186	-0.189933	-1.04781	-0.0100196	0.00446974	0.907999	0.414026	0.0155513	1.2933	0.374933	-0.0517717	0.0864894	0.798954	0.120341	0.313499	-0.0265381	0.361782	0.0486862	0.227215	-0.977252	0.838466	0.253874	2.06683	-0.127906	-0.00921008	-0.692794	0.431852	-0.987863
XCL2	0.0119179	0.25301	0.374513	-0.734001	M-low	0.525837	-0.379533	-0.22788	0.177564	0.247946	-0.421181	-0.20425	0.52103	0.0411859	0.03371	-0.111514	0.245971	0.853115	0.628098	0.339998	-0.859278	0.21807	0.315112	-0.866102	0.623807	-0.0423428	0.719427	0.464319	0.144409	1.39544	0.141242	-0.00980004	0.31529	0.821626	0.310025	0.648598	0.0495257	0.601942	0.462105	0.439276	-0.781524	1.22469	0.233189	0.058776	0.250175	0.244903	-0.544308	0.460134	-0.790374
XCR1	0.0567472	0.257159	0.348267	-0.81474	M-low	-0.268885	-0.924503	-0.155025	-0.120208	-0.963614	-0.795633	-0.938025	0.480653	-0.483822	0.0613527	0.739178	-0.0304998	0.699018	-0.0286122	-0.0868921	0.444046	0.0999878	0.175568	-0.383082	0.139614	0.524776	0.849491	0.700892	0.0103375	1.2183	-0.00350478	-0.176126	0.0314186	0.439151	1.67872	0.720083	0.215884	0.884976	0.353271	0.179426	-1.28991	0.543061	0.636873	-0.533609	-0.226644	0.671394	-0.196136	0.539585	0.194447
[truncated: 69 more columns]

## Sheet: TMA-TNBC-signature
	BL1-high	BL1-high	BL1-high	BL1-high	BL1-high	BL1-high	BL1-high	BL1-high	BL1-high	BL1-high	BL1-high	BL1-high	BL1-high	BL1-high	BL1-high	BL1-high	BL1-high	BL1-high	BL1-high	BL1-high	BL1-high	BL1-high	BL1-high	BL1-high	BL1-high	BL1-high	BL1-high	BL1-high	BL1-high	BL1-high	BL1-high	BL1-high	BL1-high	BL1-high	BL1-high	BL1-high	BL1-high	BL1-high	BL1-high	BL1-high	BL1-high	BL1-high	BL1-high	BL1-high	BL1-high	BL1-high	BL1-high	BL1-high	BL1-high
Sample ID	ABCD3	AK2	APEX1	ASB13	ATAD2	AURKA	C17orf53	CCNB2	CD83	CDC25C	CDK1	CEP55	CKS1B	CKS2	DCK	DEPDC1	DKC1	DNAJA1	DNAJB11	E2F1	FEN1	GNL3	HJURP	HSPA14	HSPD1	KAT2A	MED24	MELK	MRPL13	MUTYH	NBN	NDC80	NEIL3	NEK2	NOLC1	NPM1	NUSAP1	PCNA	PLK4	PRMT5	PTTG1	RAD51	RAD54L	RASGRP1	RFC4	RIPK2	RUVBL1	SPC25	TFDP1
A009261_75	0.510631	0.505779	0.548994	0.0570971	-0.141467	1.05458	1.16279	-0.216303	1.43719	0.0931093	-0.137168	-0.842357	-0.596391	0.716948	-1.01409	1.14609	0.21881	-0.404851	0.598807	0.383313	1.67178	0.201845	1.55812	1.15232	1.62706	0.796827	1.93412	0.587611	0.649231	-1.34378	1.34631	1.1652	0.167103	-0.183204	-0.160312	0.181817	1.02376	0.652046	0.639163	1.22731	-0.726595	0.506437	0.201233	-0.242072	0.0632309	1.03328	1.60333	0.929689	1.86052
A009261_83	0.0145722	0.176264	-0.480982	1.12471	-0.0800354	1.39877	1.41445	0.388959	0.421526	0.561994	0.0406428	0.665122	0.744332	1.19969	0.641058	0.00580063	1.48829	-0.477844	0.112231	0.930214	0.0374702	0.993153	0.721761	2.22247	0.550449	1.39758	1.14583	-0.32617	0.417098	-0.127314	0.876347	-0.039334	-0.43862	-0.660716	2.31617	0.579843	0.702638	1.74159	0.440266	0.0755189	-0.743456	0.871311	0.0283631	1.30713	0.461381	0.824176	0.705302	0.56051	-0.11824
A009261_55	-0.0876981	-1.08691	-0.390216	-0.156158	-0.220562	1.39548	-0.113986	0.316782	-0.326595	0.942706	-0.0138683	-0.123093	0.65439	0.558727	-0.550833	-0.3557	1.87846	1.12064	2.58123	-1.27944	-0.840512	-0.0643209	0.703233	1.17989	1.34655	0.785175	-1.26472	0.161267	0.961497	-0.713884	1.59313	-1.20596	0.105656	-0.43067	0.770807	-2.61613	-0.343265	1.10108	0.493415	-1.54191	-0.440553	-0.136362	-1.15683	0.0880395	0.531088	1.63285	1.12698	0.707028	1.27611
A009261_25	1.32273	1.25623	0.530347	-0.516464	0.3795	1.72376	0.0741066	-0.0716037	0.138534	2.05543	0.545277	0.713976	1.75056	1.5513	0.643946	2.07826	0.213574	0.900071	-0.448449	0.12828	0.657551	-0.245726	1.22515	0.015629	-0.472117	0.0132432	-1.12244	1.77729	0.900043	0.303499	-0.259853	1.843	0.964453	0.996841	0.824467	0.628096	1.76431	0.153668	0.25113	1.66049	1.46807	0.484757	-0.317193	-0.276031	1.96848	0.0496743	0.543112	1.38814	1.42889
A009261_48	0.818519	-0.272035	0.756129	-0.673971	0.126791	0.107159	0.231341	0.0797785	0.886306	-0.301569	0.186265	0.0355448	-0.253027	1.46238	0.0323052	0.32924	1.03625	0.0454557	1.92004	0.0179175	0.392528	1.08539	0.577571	-0.171076	1.45506	0.302264	-1.10366	1.01361	0.682724	0.343955	1.85929	-0.419415	0.986561	-0.0318709	1.21577	0.4686	0.596235	-0.194843	-0.515392	-0.740918	0.162884	0.189652	0.463969	-1.55748	2.49477	0.416397	1.60903	0.202862	2.24941
A009261_37	1.58945	0.134334	1.52608	-0.176306	-0.379417	0.734181	0.920304	0.640598	-1.1385	0.765593	0.184212	1.16038	1.63583	1.00265	0.126934	0.953391	1.8148	0.956171	-0.00801025	-0.156181	1.03051	0.224795	1.47691	1.32537	2.95759	1.41267	1.46237	0.610623	1.05711	0.397576	0.139568	0.21706	0.324954	0.805884	2.84337	0.130496	0.867277	0.92515	0.914633	0.685753	0.842015	1.144	-0.35464	-0.211507	0.577814	-0.375658	1.90817	0.664369	0.693935
A009261_39	0.480395	0.170778	2.34938	0.876158	1.33196	1.49966	0.819104	0.494022	0.101299	0.330108	0.498216	0.529917	0.748312	0.533439	-0.326879	0.384015	-0.0488321	0.944022	0.774091	1.02922	0.496129	1.64733	1.78134	0.131491	1.09163	0.711855	1.06352	1.10803	1.36851	-0.044891	1.78212	0.084799	0.344883	1.50762	0.861597	0.0729758	1.03255	0.375234	0.450838	2.24444	0.314551	0.59672	0.0430727	-0.135284	1.94334	0.954389	0.552286	1.14429	1.49585
A009261_27	-0.193612	0.394349	-1.03172	0.483545	-1.50547	2.05423	1.38861	0.435136	0.0036274	0.027652	0.37994	0.555522	0.481908	1.63352	-1.25548	0.883201	0.32267	3.23359	-0.149899	0.478295	0.495456	0.443943	0.938187	1.85061	1.14897	0.671564	2.50357	2.03679	2.28887	-0.349251	0.948195	1.53075	0.457114	0.783753	0.954084	0.136258	-0.0524765	-0.0807262	0.48661	0.00727556	0.564387	0.811556	-0.811281	1.53312	0.222473	1.39676	1.3795	-0.574107	0.37243
A009261_3	0.16272	-0.220807	-0.114648	0.334201	0.727158	1.57907	0.58481	-0.987954	-0.0699941	0.018057	0.269834	0.707633	0.657958	0.735811	0.188634	1.14093	1.06398	0.41573	-0.186521	0.0308161	-0.831715	2.39342	0.948712	1.00519	-0.143971	0.525545	-2.00539	1.54354	0.883176	-0.663462	1.3126	0.882699	0.305886	0.510693	1.83611	-0.385371	1.19392	2.44514	0.536867	-0.465744	1.43362	0.25935	-0.712237	-1.51032	-0.397822	1.10991	1.53354	0.361773	0.814192
A009261_65	0.0279925	-0.296516	-0.262515	0.796196	-1.10262	0.580324	-0.0308112	-0.434763	1.47733	0.413946	-0.0495062	0.276572	1.50744	1.52553	-0.332988	0.383899	0.360105	1.20283	0.795487	-0.0977901	-0.296449	1.07538	1.99147	1.56841	-0.0197378	-0.123091	0.698677	1.85982	-0.0170088	-0.234327	0.141051	1.29187	-0.367072	0.696267	1.82996	-0.395154	0.217569	0.402485	0.367807	-0.930261	0.496984	0.766356	-0.741791	1.66989	1.84246	0.669209	1.02604	-0.463128	-0.898526
A009261_99	-2.30571	-1.78396	-1.07666	-0.575708	0.483023	-0.0254406	0.237799	0.90511	1.50238	-0.401066	0.694076	1.84975	-0.0738217	0.492905	0.819139	1.35033	-0.22316	0.627892	-0.875571	-0.166167	2.03324	-0.736041	1.24463	0.617144	0.855999	0.800662	-1.17314	1.09615	0.693661	-3.75937	0.429528	0.479061	-0.336109	0.671778	1.48886	-0.830669	-0.16992	0.0645812	1.30539	-1.25945	-0.830817	0.156501	0.724513	-0.00684411	-1.04738	1.3675	1.36218	0.982299	0.756416
A009261_66	0.792773	1.66956	0.74927	-0.648723	0.403768	0.490816	0.836163	0.577716	-0.203172	0.519407	1.08661	0.791925	1.34649	0.546917	-0.0200696	0.427274	0.206268	1.72567	1.29563	0.747392	0.598456	0.70267	0.2155	0.066346	1.19933	0.998577	1.3796	0.623719	0.314394	0.491646	0.476402	0.83198	0.372378	1.06104	1.542	0.497471	0.578126	0.909215	0.376279	1.19081	0.296261	0.51263	0.386917	-0.414734	1.24466	-0.341871	1.80838	0.353407	0.140025
A009261_23	-0.867096	2.39404	-0.320305	1.72055	0.802158	-0.63252	0.979522	1.32062	0.223165	0.0943121	0.382367	0.295217	-0.166728	-0.107374	1.16463	0.488151	1.98885	-0.016543	-0.826643	0.212924	0.876644	0.0888584	0.99705	0.0524447	-0.168675	-0.527124	-0.130411	1.24677	-0.300695	0.387735	-0.499235	0.0809272	0.992701	0.721878	0.835855	0.0922454	0.480184	0.797642	-0.406984	0.414675	1.24431	0.311164	-0.256069	1.72214	-0.510857	0.673702	-0.684461	-0.337055	-0.0960453
A009261_35	0.415098	1.46729	0.733427	1.85213	0.430035	0.0840205	0.727958	0.432079	0.42682	0.283813	-0.291443	0.620373	1.20143	0.0292798	0.515331	0.0956717	0.78536	-0.795544	0.120135	0.254901	-0.94813	-0.191724	0.577613	0.169965	0.242871	1.20459	-0.266928	-0.0246696	0.300875	-0.957453	-0.0699965	0.0741367	-0.117538	0.078089	0.652484	0.199538	0.837754	0.391843	0.641038	0.485553	0.135274	0.726206	-0.318452	1.03266	0.162805	0.32463	0.938451	0.244807	0.416005
A009261_60	0.632132	-0.444254	1.23812	-0.552207	0.457301	-0.785156	0.182713	-0.496853	0.623985	-0.0892919	-0.254551	-0.133425	0.110459	-0.0333586	-0.10796	0.329494	0.904376	1.90906	0.566526	0.335494	1.59549	0.574854	-0.489282	-0.600753	0.302433	0.241089	0.0441238	-0.961764	0.629326	-0.160234	1.52695	0.363145	0.408499	-0.334222	0.389674	-0.257804	1.35434	1.09456	0.478818	1.06654	-1.37964	0.119527	-0.448577	-0.310585	1.26987	0.92773	1.60477	-0.0610821	1.02255
A009261_91	1.3987	-0.877438	-1.66665	-1.02773	1.7617	-0.148434	0.158542	-0.874106	-0.301582	-1.06577	-1.38331	0.0399226	-0.0532636	0.266046	0.493347	0.00369881	-0.522686	-0.444934	1.17898	1.42781	0.650043	-1.01828	0.532346	0.566547	-1.04686	1.25259	0.173269	0.340065	1.26926	-0.734141	-0.331217	-0.917729	0.0953837	-0.78831	-1.16423	-0.221023	0.0324115	0.439458	-0.411566	-1.27724	-1.20089	0.166944	-2.07774	0.421161	0.338556	-0.391175	-0.525804	-0.12436	0.943905
A009261_19	0.260539	0.493747	1.00675	0.00154796	-1.04389	-0.380853	-1.49081	-3.29357	0.889051	0.127331	0.578745	0.544326	0.0255449	0.815508	0.150884	0.247955	0.0725086	0.309024	0.664318	-0.0838433	0.112094	0.720487	-0.389192	0.313996	-0.346978	-0.970995	0.379011	0.859491	-1.06384	0.587033	-0.922789	-0.202933	-0.722269	-0.155194	-0.395881	0.450836	0.147254	0.908378	0.434779	0.47959	-0.0341318	-0.48614	-0.345981	1.19269	0.847013	0.240071	-0.064675	0.713244	0.0667394
A009261_72	0.398822	0.810434	-1.04915	0.275461	-0.152097	0.658553	-0.0455751	-0.26577	-1.63132	0.769075	0.22511	0.48105	1.95347	0.916418	-0.582142	-0.521666	0.687041	-0.88587	-0.109544	0.809836	0.800736	-0.574668	0.106001	-0.637436	0.0597527	-0.920311	-1.63725	0.217238	-0.581857	0.727118	-1.2717	0.755465	0.921199	-0.710917	-0.153956	0.216004	1.41335	1.49578	0.281402	-0.232707	0.096932	-0.0375779	0.150658	-0.496607	-0.0935339	-0.303592	-0.106066	1.04646	0.0535338
A009261_49	-1.08513	0.311465	-0.339746	0.544213	1.50207	-0.050862	0.794192	-0.184525	-0.529577	0.820259	0.64248	1.32198	0.875864	0.275993	1.11192	0.740058	-1.36738	-0.172346	-0.171257	-0.562327	0.116929	-1.0626	-0.534291	-0.289524	-1.36926	-0.602099	0.00584116	0.137628	0.265319	0.699137	-0.969757	1.06843	1.04036	0.251293	-1.75111	1.12198	-0.493048	0.279477	0.392516	0.108062	0.131863	-0.12123	1.10064	0.0817367	0.0685618	-0.295382	-0.581984	1.03311	0.233194
A009261_86	0.0152544	0.950776	-1.06839	-0.886199	1.10468	0.27814	1.2145	0.631641	-0.269708	0.901542	0.66681	1.65842	0.354601	0.273572	0.393572	-1.04161	0.152011	-1.1245	-1.19627	-0.181831	1.06803	0.62778	1.88989	0.0431827	0.487719	0.519161	0.00929403	0.920296	0.0138616	-1.02388	-1.30971	0.896579	-0.434599	0.437009	0.137582	-0.0144658	0.430465	0.565679	0.319261	-0.552598	0.529221	-0.274594	0.42307	-0.264084	-0.0892374	0.22136	-0.482296	-0.0448505	2.01209
A009261_78	-1.27224	-0.62517	-1.87227	0.570125	0.677467	0.403605	1.82498	1.94847	0.805424	0.388601	1.21598	1.05238	0.585084	-0.791901	1.5008	0.975002	-1.127	-0.625338	-1.03498	0.628589	1.34803	-1.77541	0.126487	-1.63511	-1.78766	-0.681368	0.488625	0.0516769	-0.0370018	1.4649	-1.25952	1.10332	1.21997	1.9099	-0.319183	0.846108	0.692681	-0.833299	0.241326	0.262335	1.56514	1.31321	1.20762	1.30552	1.04893	-1.47421	-0.424985	0.613589	-0.291231
A009261_62	-0.939783	0.161369	-1.19762	0.262225	-0.160941	0.375758	0.975685	1.17929	1.85835	0.929545	1.1024	0.307453	-0.388087	-1.37267	0.85321	0.223902	-1.48172	-0.494007	-0.550079	-0.43784	0.319651	-1.25831	-0.214975	-1.04069	-1.81928	-0.707452	0.0829506	-0.783069	-2.16967	1.21179	-0.715668	0.0434071	0.188431	1.56788	-1.54751	1.1759	-0.391953	-2.138	0.0321869	0.0406011	0.756671	0.749107	0.793221	0.699091	-1.45642	-0.469048	-1.30853	-0.811468	-1.00747
A009261_90	0.08944	0.464142	-0.294075	0.469078	-2.26305	-1.14917	-1.86812	-0.126956	0.105804	-0.179988	0.454125	-0.140409	-1.02011	-0.39139	-0.77429	-1.48719	-0.841743	-0.576855	-0.00212074	-0.749493	-1.20522	1.03177	-1.01413	-1.76347	-0.498478	-0.164875	0.235075	-0.73897	0.157032	-0.27467	-0.0488469	-1.12879	-0.497824	-1.55973	0.525455	0.536361	-1.92503	-1.0084	-0.729263	-0.207421	-0.980335	0.396426	0.252256	-1.0453	-1.55503	1.01297	-0.717645	-0.704257	-0.890686
A009261_79	-0.937904	0.947586	-1.30439	0.9553	-0.830832	1.67071	1.16092	-0.0128433	-0.310856	1.8937	0.639894	-0.449025	0.440119	-0.48334	0.82243	1.59796	-1.03407	0.354211	-1.35395	1.07728	1.42435	-1.75291	0.74525	-2.38308	-2.03364	-1.2415	-0.380015	0.0643008	-0.627715	1.59435	-0.707237	1.05896	0.771563	0.27849	-1.29783	0.921931	0.00674703	-1.5786	0.483611	1.03005	0.384275	0.807826	0.72798	0.144674	-0.567955	-2.10035	-0.816663	-0.443856	0.901639
A009261_81	-0.0799258	-0.122028	-1.1789	-0.415767	0.856807	0.32037	1.24431	1.21121	0.198423	0.542818	0.583533	0.627306	0.319595	-0.246231	0.743841	0.634829	-1.23344	-0.48928	-0.218064	0.701798	0.21145	-0.905563	-0.37821	-0.40208	-0.810501	-0.27546	1.11847	-0.447946	-0.576004	1.21008	-1.366	0.673712	1.12448	1.13977	-0.603837	0.646054	-0.416407	-1.05837	0.304712	-0.485305	0.118601	0.692116	0.768137	0.119056	0.238447	-1.45619	-0.890167	-0.00378102	-0.429937
A009261_21	-0.316505	-0.0833273	0.025459	-0.292471	1.01596	0.999345	1.32277	1.46963	0.0587502	1.81969	1.35327	0.0273049	0.111525	0.240947	0.641951	0.35698	-0.0250537	1.90897	0.399844	0.59056	1.88108	1.02578	0.120302	0.336653	-0.175192	-0.459388	0.868078	0.261507	0.46783	1.24692	-0.98138	0.729527	0.987145	1.32535	0.425367	1.11178	0.423285	1.13092	0.798506	0.916618	1.03514	1.33074	0.939547	0.993692	-0.0552351	-0.354454	0.168118	1.19553	-0.411796
A009261_89	0.16878	0.126174	-1.12486	-0.545014	-1.27788	-0.223483	0.385937	0.709474	0.574346	0.0556919	0.508221	-0.337853	-0.127959	-0.375826	0.188895	-0.137481	-0.781557	-0.623008	0.460265	-0.131159	0.0366751	-0.559081	-0.336283	-0.891893	-0.967626	-2.02688	-1.04811	-0.997748	-1.48676	0.974427	-0.716138	-0.166472	0.489403	0.46122	-0.192486	0.621982	-0.248361	-0.918409	-0.476082	-0.352072	0.391732	0.503902	0.566692	0.735161	-0.232254	-0.747891	-1.14351	-0.428283	-0.701907
A009261_71	-0.608941	-2.96895	0.44124	-0.717635	0.434639	-1.96725	-0.79539	1.18884	0.67699	-1.58027	-0.801404	-0.40971	-2.76018	-5.49601	0.565744	-0.028788	-1.27807	-0.899307	-2.145	-0.29811	-0.474219	-1.22214	-1.86417	0.0732312	-1.60461	0.51461	0.764047	-1.16922	-1.55697	0.913422	-0.991997	-1.22703	0.133916	-1.24883	-0.97147	-2.61613	-4.30522	-2.15622	-0.580057	0.0522774	-0.0217536	-0.859902	0.864336	-0.730446	-0.715775	-1.9416	-2.28672	-0.200378	-1.30262
A009261_101	-0.362965	-0.839495	-0.851373	0.148598	-0.728757	0.223931	0.283019	1.2626	0.376438	0.797299	0.622423	-0.0672813	-0.79479	-0.275837	0.586463	-0.530025	-0.735685	0.120813	-0.190323	0.349333	-0.067558	-0.338318	-1.11087	-0.256752	-0.866411	-0.887686	0.158281	-0.679009	-1.23966	0.559332	-1.38306	-0.332271	0.101656	0.0825822	-1.31219	0.865277	-0.288342	-0.879367	0.450148	-0.481733	0.311397	0.959849	0.837854	1.01594	-1.14911	-0.897034	-0.766019	0.0132088	-0.332074
A009261_46	-0.526613	-0.0665629	1.27019	1.22103	1.54787	-0.463967	0.672348	0.0537479	-0.58602	0.187205	0.824884	0.364029	0.606152	-0.680425	0.131276	0.232501	-0.207643	-0.82726	-0.34156	1.08512	0.703418	-0.820529	-0.0298377	1.68245e-05	-0.400779	-1.46614	-0.493008	0.975961	0.449443	1.31788	-0.491296	-1.39781	-1.48604	1.06775	-1.32713	0.802525	-0.391294	-0.332534	1.1394	0.147957	-0.480621	-0.640163	1.23525	-0.946705	1.11564	0.392745	-0.801003	1.14914	-0.804175
A009261_77	0.413654	-0.0297143	0.0512418	-0.211549	-0.18097	0.358977	0.676311	1.0714	0.365741	0.154561	0.420117	-0.205967	-0.0808669	0.0304228	-0.399896	-0.358532	0.0290753	-0.767251	0.182752	0.100213	0.409798	-0.19863	1.3025	-1.54365	-0.24768	-0.0282258	0.915995	-0.544898	0.319089	0.769059	-0.426922	0.559729	0.301056	0.46742	-0.556168	0.943856	-0.165739	-0.882245	0.514949	0.314608	0.56322	0.888766	0.549508	0.728436	-0.727649	-0.14397	-0.566193	0.0544124	-0.65515
A009261_7	-0.43945	-0.146966	-0.501588	-0.124238	-0.317899	-0.659173	0.598336	0.136142	-0.044471	-1.27464	0.340682	-0.41845	-0.740139	-0.378212	0.0896628	-1.00908	-0.86645	-0.496072	-0.298195	-0.379233	-1.05375	-0.301808	-0.731196	-0.906543	-0.416525	0.760328	0.270721	-0.691627	-0.739048	0.25522	0.376621	-0.387328	0.0452053	-0.8736	0.199688	0.406228	0.200806	-0.226498	-1.01975	-1.05879	-1.36403	0.285807	0.771037	0.683798	-0.608807	-0.583395	-1.20134	0.349877	0.123065
A009261_41	0.277091	-0.26528	-0.203499	-2.6942	1.8894	-1.08935	0.480735	0.579993	2.79073	0.129058	-0.0635611	-0.290847	-0.264627	0.720745	-0.215214	-0.827052	-0.358604	0.220828	1.47387	0.912686	-0.0289057	-0.55058	1.55847	-1.13921	0.419802	-1.6204	-1.63907	0.584768	0.361787	-0.870558	-0.202019	1.18701	-0.0688666	0.51467	-0.285927	0.42402	1.08251	1.25958	1.7875	0.0819807	0.249924	0.287373	-0.409117	-0.999715	1.01851	1.35338	-0.963341	0.881872	-0.549437
A009261_69	-4.96404	0.394525	-2.05711	1.02161	1.54196	-1.26555	0.0956087	-3.29357	-0.538639	1.45072	0.341474	1.69743	0.291117	-1.42131	1.49135	-3.73712	-1.20118	-0.53611	-0.169982	0.398505	0.701763	-0.172713	0.0990762	-0.885119	-1.00479	0.24648	1.98901	-2.78815	-0.0670264	0.804838	-1.56093	-0.535238	0.123967	1.37384	0.172609	1.19836	-0.735481	-2.29483	0.22893	-0.923734	1.37944	-0.178148	1.92193	-0.404588	0.164835	0.442016	-1.33302	1.60892	-1.70497
A009261_68	-0.673748	0.0693893	-0.503073	-0.915269	-0.206211	-0.0379856	0.312566	-0.392838	-0.516434	0.1417	0.281853	0.248038	-0.727111	-0.333002	1.53858	1.34084	0.773613	0.439709	-3.3442	-0.0607009	1.38658	-0.662009	0.117614	1.33822	-1.02753	-0.992321	0.0283154	0.843916	-0.492267	-0.627611	-0.562758	-0.741801	-0.43635	1.94116	-0.942353	0.0819334	-0.553855	-0.421599	0.5026	-0.613233	2.82795	0.408088	0.314369	0.437123	-1.75234	-1.0932	-0.433927	-0.921065	0.304277
A009261_54	-0.0683055	-1.40136	-0.386767	-1.73387	-0.64086	0.718851	0.374919	-0.6106	0.785216	-0.316826	-1.00137	-0.842602	-0.0318999	0.367796	-1.48832	-0.434361	0.857714	-0.264944	1.10776	-0.389691	-1.75893	-0.863663	0.621217	-0.263255	-0.376576	-1.20551	-0.517626	-0.280047	-0.911013	-1.27007	-0.576418	-0.0880442	-0.29916	-1.8761	0.0767763	-1.1444	-0.888215	0.179563	-0.89601	-0.627844	-1.0267	-0.00852228	-2.72049	0.0964185	-0.470156	-0.39363	-0.204375	-0.802979	-0.0536037
A009261_17	0.657639	-0.724589	0.568186	-2.31015	0.34267	-1.22389	-1.70199	-0.0911639	-0.685877	-1.63728	-2.27893	-2.0425	-1.20926	-0.22912	-0.64772	0.54087	0.353837	-0.432978	1.065	-0.996489	-1.81218	2.0788	-1.71832	-0.218947	1.27719	-0.202596	-0.880536	-2.01998	0.897155	-0.167865	1.22666	-1.46759	-0.939906	-3.08234	-0.284351	-0.254056	-0.276636	-0.984617	-1.41506	0.0394753	-0.803565	-0.87694	-0.838848	-1.84755	-1.21908	-0.111085	1.0319	-1.80721	-0.384762
A009261_45	0.56795	-0.134218	-0.0877997	0.370305	-0.660666	0.0305871	-0.808306	-0.760397	0.900166	1.22389	0.211471	-1.2994	-0.691045	-0.51762	0.421611	0.324204	-0.732715	-0.977597	-0.814688	-0.990819	0.0682878	0.112278	-0.734805	-1.05109	0.619066	-0.447716	-0.389814	-0.344841	-1.00801	0.173764	-0.319924	0.0103144	0.571211	-0.466361	-0.245284	0.294163	0.00465467	-0.634964	-0.0338267	0.277117	-0.00628679	0.182494	0.176536	0.596489	0.481964	-2.04654	-0.452874	-0.946063	-0.00685534
A009261_61	0.230974	-0.636139	-0.588146	0.00153029	0.532482	-0.45645	0.200124	0.331272	-0.617645	-0.630321	-0.148839	0.764785	-0.214931	-0.694272	-0.0795239	-0.617852	-0.55726	-1.21026	-0.577285	-0.163958	-0.58025	-0.286338	-1.60003	-1.35065	1.03417	-1.4387	-0.500459	-0.79842	-0.743735	0.825997	-0.305939	-0.484838	0.363583	-0.753853	-0.221071	0.756845	-0.129031	-1.4891	-1.47729	-0.0270912	0.0719207	0.165003	0.838617	-0.0333548	-1.39845	-0.463061	-1.32131	0.128011	-0.499548
A009261_11	0.380597	-1.06874	-0.163683	-1.50098	-2.46807	-0.560662	-1.81388	-0.436524	-0.283034	-0.173294	-0.226844	-3.87566	-2.16825	-0.121344	-5.04837	0.289363	-1.55414	0.735729	0.741349	-0.839146	-1.80497	0.674745	-1.39488	-0.207088	0.257991	-0.201398	-0.246367	-0.785956	0.256296	-0.0526336	0.318093	-0.458093	-0.663102	-0.916769	-1.36738	-0.583414	-1.08317	-0.172395	-0.592394	-1.47469	-2.92749	-0.526673	-0.371166	-1.45278	-1.82802	-0.480784	-0.781305	-2.46237	-0.688027
A009261_74	0.16513	0.436995	0.359357	1.71551	-0.227513	0.306714	0.267069	0.796925	-0.530202	1.9852	0.734599	-0.271754	0.998453	1.01488	0.0817053	0.474081	-0.281246	1.11713	-0.552447	0.653453	0.421651	-0.543182	0.727013	-0.227283	-0.755095	-0.977781	-1.52594	0.558863	-0.675897	0.38925	1.19581	0.650536	1.09292	-0.169924	-0.098751	0.739549	1.383	0.0740195	1.61849	0.766507	-0.000682297	1.02215	0.14106	1.00847	-0.131673	-0.376203	-0.768889	0.60052	-0.772279
A009261_47	0.484164	1.86931	-1.44401	-2.1153	-0.844706	-3.07135	-2.5741	-0.48852	1.73239	-1.79053	-3.44094	-1.30613	-2.14224	-1.06489	0.964851	-3.26184	-2.76687	-1.06303	-1.5693	-1.07346	-2.39988	-0.427763	-1.88517	-0.966729	-0.724234	-1.46882	-0.227427	-2.63536	-2.13835	-0.785907	-1.35891	-4.16999	-1.34676	0.0921691	-1.26085	-2.61613	-1.81425	-1.4604	-5.43423	-1.26342	1.89032	-3.97307	-1.42761	-0.112891	-2.31572	-0.575812	-2.13216	-4.08009	-1.64812
A009261_73	-0.467742	1.04308	0.361878	0.520191	0.34076	0.0941998	0.394021	-0.401158	-0.282569	-0.640899	0.16663	-0.30819	-0.418638	-0.151988	0.264493	-1.2861	-0.106029	0.147684	-1.34198	1.03887	0.0197256	-1.41094	-0.829078	1.66037	0.0875737	0.800571	0.854595	-0.487527	-0.0618205	0.462701	1.41155	-0.697791	1.28692	-0.146292	-0.646725	0.646259	-0.0832906	-0.637063	0.207482	1.11442	-0.805777	-0.0528452	0.656301	-0.533621	-0.299133	1.46421	-0.385197	0.34631	-0.343448
A009261_76	-0.646888	0.37162	0.521662	0.157903	-0.901272	0.0814791	-0.411011	-0.552988	0.741671	-0.760098	0.307574	-0.00356586	0.553905	-0.761179	-0.998324	-1.32676	-0.392755	1.5293	0.567921	0.46179	0.102294	-0.851943	-0.355249	-0.618954	-1.32908	-0.616644	0.286725	0.572726	-0.191174	0.435243	-0.955789	-1.11762	0.246252	-0.0691251	-1.51721	0.946195	-0.298085	-0.505781	0.121113	0.565232	-0.21959	0.258749	0.888927	0.106526	0.840403	-0.805389	0.0331735	0.0570038	0.207319
A009261_43	0.160715	-0.18286	0.75704	-1.8996	0.330467	-0.406252	-0.718751	0.356638	-1.33348	-0.263428	0.625164	-0.883949	-0.849172	0.0592477	0.824212	-1.49054	1.12789	-0.41037	1.59467	0.232408	-0.0476455	1.06807	0.414732	-1.76118	1.76051	-2.14752	-1.18668	-0.373396	-1.18075	-0.103907	-1.04468	-1.39462	-0.234923	-0.208267	0.520594	-0.605412	1.22245	0.875249	0.323659	-0.104665	0.190356	-0.112978	0.198917	-0.384016	0.836002	-1.57297	0.700765	0.378838	-1.60707
A009261_94	0.708309	-0.728383	0.90393	-0.598034	-1.14955	-0.513055	-0.0797153	-0.383117	-1.28547	-0.540081	0.0136298	-0.126109	-0.158262	-0.458884	-0.371288	-0.843017	-1.45928	-1.13788	0.272054	0.375686	0.198756	-1.13605	0.00142675	0.146173	-0.736574	-1.31666	-0.55511	-0.128084	-0.148456	-0.0152967	-0.360933	-0.2456	-0.94704	0.108992	0.059714	-0.461567	-0.0845796	0.755317	-0.583753	3.94098	-0.0816959	0.461729	-0.329406	-1.15801	-0.4871	0.0240026	-0.155047	-0.192636	0.192138
A009261_92	-0.585405	-1.11784	0.402242	0.0654111	1.06659	0.347101	0.103955	-0.1673	0.51526	0.603174	-0.0806009	0.461582	-0.456969	0.321444	0.235393	-0.510596	-0.497912	-0.380781	-0.509461	0.189449	0.141952	-0.398563	0.283446	0.583301	-1.38565	0.617645	-0.0979893	-0.250023	-0.899826	-0.494256	-0.670935	0.111066	-0.649628	0.291472	-0.459401	0.826185	0.308345	0.150493	-0.26878	-0.207876	-0.0192007	0.310362	0.183958	1.2142	-1.64584	-0.576379	-0.123605	0.0369344	-0.0657709
A009261_31	0.237647	0.173875	0.672445	0.862308	-1.13977	-0.698031	-1.09464	0.992077	-0.143366	0.219777	0.526269	-2.84696	-0.83378	-0.785588	0.698856	0.321549	-0.851311	-0.265082	-0.643368	-0.0989155	0.746939	0.482289	-0.946477	-0.790506	-0.863801	0.599617	0.978192	-0.609317	-0.455154	1.1203	0.354443	-0.195606	-1.26058	0.535523	-0.23389	0.446499	-1.98363	-1.15021	0.754654	0.575863	1.10597	-1.91839	1.09906	1.53909	0.103043	-0.951333	-0.645887	-0.651143	-0.531071
A009261_52	1.19405	1.19376	0.559478	1.63438	-0.0424883	-1.69907	-2.07538	-0.0737336	-1.78023	-3.27731	0.427409	0.078243	-0.765511	-0.116347	-1.61116	0.30553	0.383798	-1.20392	0.00580567	-0.540674	0.038044	0.660241	-1.03156	1.55389	0.420477	0.0196718	-1.93734	0.219067	-1.3565	0.327677	0.691982	-1.28059	0.144147	-0.761106	0.396569	-2.61613	0.269856	-0.0301857	-0.107846	-0.192019	-0.430854	0.401075	-3.33518	-1.33105	-0.453116	0.311649	0.798193	-0.610424	0.753332
A009261_53	0.501914	-0.567811	-0.369443	0.344473	0.506117	-0.0975153	-0.914998	-3.29357	-0.624314	-1.70452	-0.777548	-0.479626	-0.528859	0.530414	-0.91127	0.520146	-0.65072	0.0395625	1.18625	-0.368599	-1.39813	0.888345	0.312796	-0.793615	0.52414	1.38726	-0.0477262	0.739977	1.88735	-3.75937	0.840783	1.14454	-1.48109	-0.406571	-0.75712	-1.11005	-0.097042	0.880083	0.548391	-2.36082	-0.189174	0.507575	-1.78805	-0.375716	0.266853	0.281611	0.986196	-0.785775	0.128893
A009261_56	0.277629	-1.34826	-0.803852	0.0164541	-1.42555	-1.62389	-1.60897	-1.57966	-0.439719	-1.32857	-1.15755	0.540504	0.0751882	-0.51925	1.17898	-0.343781	0.357113	0.236575	-0.172921	-0.489329	-1.06407	-0.376191	-1.75163	-0.58871	-0.748001	0.755061	-0.800073	-0.580903	0.916063	-1.23264	0.450027	-1.27643	-1.16622	-1.25916	-2.5572	-0.465585	-0.888294	-0.147697	-1.43499	-1.03951	-1.69816	-1.55762	-1.18287	-1.48819	-1.16723	1.15401	-0.633008	-1.62184	-0.548676
A009261_70	-2.41645	-2.24492	-0.643008	-0.0873001	0.370498	-0.425999	-0.676206	0.448054	-1.55895	-0.0821954	-0.889076	0.789273	-0.735652	0.0402131	0.0811699	-1.23095	0.175157	-1.58241	-0.381184	1.50751	0.322491	-1.32386	0.499086	-0.234505	1.30124	-0.278961	2.27357	0.28542	-0.534672	0.0926899	-1.52791	-0.542935	-5.46523	-0.245209	0.368397	0.800211	0.859803	1.22255	-1.19654	0.465351	1.05796	-0.66486	-0.416214	-1.01594	0.484984	-1.25609	0.0556771	1.63301	-0.90641
A009261_96	0.963732	0.790541	1.33112	0.80985	0.470924	0.949658	-0.87565	-0.100942	1.09292	-1.11076	-1.1944	-1.20722	-0.0428543	0.611871	0.202302	0.43111	1.28208	0.653836	1.56059	0.433816	-0.546556	2.25392	0.181715	0.664309	1.06971	0.700142	0.137986	0.466535	1.8251	0.0861863	2.58593	1.2762	-0.750655	0.411829	-0.333609	-0.439447	0.14982	0.602432	0.633277	0.236559	-0.963879	0.557909	-0.165171	0.911055	0.900285	1.72591	1.84628	0.135525	-3.44416
A009261_63	-0.372819	1.59214	-0.450157	1.04215	0.852571	-0.764871	-0.662624	0.425777	-1.60551	1.03797	1.06271	1.40573	1.05578	-0.0719474	0.286553	1.13	1.21051	-0.983791	-1.08613	-0.250203	-0.382078	-1.02446	-1.31073	0.659217	0.630299	2.50427	0.61743	0.687699	0.756552	1.19595	0.608554	0.497656	1.11921	0.576775	0.0592375	1.06623	0.998761	0.0323232	0.316756	-0.109123	1.04987	-3.39169	1.35812	-0.020425	0.273375	0.956324	0.042153	0.477442	-0.0876911
A009261_93	1.14415	0.343097	-0.358811	-0.193747	-1.15854	-0.37944	-2.06542	-0.272699	-2.56611	-0.782297	0.0659987	-0.288749	-0.883117	-1.62859	-0.354609	-0.489201	-0.573855	-1.0147	-0.953508	0.0235616	-2.87028	-2.24658	-1.04917	0.229517	-0.0256427	-0.888671	-0.331213	-1.80287	-0.930896	-0.686335	-0.292787	-1.03119	0.250393	-2.15981	-0.568782	-1.4438	-0.582057	0.313689	-1.3488	-0.394356	-0.896468	-2.1342	-0.243516	-1.17388	-1.0693	-0.960121	-1.20028	-0.329802	-1.16714
A009261_102	0.769674	1.21459	0.382412	0.935028	0.484542	0.121045	-0.42105	0.307412	2.08963	-0.483088	0.308829	-0.556241	1.72261	-0.451378	0.226474	0.100002	1.30409	-2.32926	-0.0334687	0.425255	0.0250162	-0.154258	-0.651086	-0.522052	-0.732685	-0.0905601	-0.57099	-0.779809	1.30492	0.673771	1.08191	-0.14857	0.892566	0.39422	0.786696	1.06272	0.306586	0.822771	0.859638	-0.496715	-1.13956	0.384293	1.07175	2.42793	1.12693	0.272001	0.0304656	0.0438666	0.654485
A009261_59	1.24183	0.194618	2.82086	0.803592	-0.291211	2.04587	-1.1437	0.197073	-0.713265	0.565296	0.343996	0.276142	1.63344	0.601493	-0.351738	0.284578	2.27661	2.31851	0.0018347	1.31687	0.41539	-0.0394512	0.525369	0.777269	0.96578	0.87192	-0.560912	1.55667	-1.13632	-0.717699	0.776578	0.263982	0.79394	-0.527882	0.749374	0.148202	1.28705	1.20456	-0.097771	1.16164	0.629346	-1.16582	0.0976382	-1.16163	0.833347	-0.663674	1.3713	1.54652	2.11427
A009261_15	0.409217	-1.85018	1.4987	-0.831524	-1.68068	-0.134925	1.07626	-1.12746	-1.20422	-0.0345624	-0.604446	-1.16209	-0.876846	0.31393	-1.66116	-0.710288	-0.51892	0.610508	1.58522	-3.18068	-0.79489	0.807119	-1.6248	0.538024	0.87552	2.1181	-0.154086	-1.10242	0.93019	-0.744463	1.463	0.411696	-0.305214	-2.00585	0.113464	-0.901472	-1.82263	0.248557	-1.32782	-2.24424	-1.69335	-1.99269	-2.38066	-1.51273	-0.907588	2.58095	0.688888	-2.15559	0.214465
A009261_97	-0.726077	0.198806	0.398667	1.69078	1.05939	0.48997	0.383104	0.241809	-0.815277	-0.0916978	-0.381404	0.369343	1.42943	0.652494	-0.378882	0.514708	-0.556358	0.301162	0.219112	-0.260961	0.0481812	0.137167	-0.0603734	1.74665	0.0594842	1.35538	0.574994	0.674631	2.08025	-0.251199	-1.19881	-0.022693	-0.643275	0.219312	0.269231	-0.83232	-1.0461	-1.06842	-0.0016664	-0.269322	-0.727456	-0.246398	-0.0238331	-0.875744	0.47606	-0.627943	-0.314827	-0.304391	0.641183
A009261_57	0.329003	-1.2353	-0.411778	-0.492518	1.15392	-1.31935	0.43511	-0.357346	0.269827	-1.99352	-4.66847	0.277793	-0.877163	0.0792172	-1.03343	0.799394	1.19275	-0.236107	-0.599942	-5.18384	-0.671056	0.937473	-0.667046	1.11342	0.626081	-0.941177	-1.34901	-0.699429	0.117801	-0.13197	0.637253	0.701552	0.750607	-0.173555	0.036233	-2.61613	-0.184446	-1.6961	-0.290424	0.357116	-0.954958	0.0185852	0.28685	-0.766433	0.118308	1.30499	-0.13426	0.0315241	0.953913
A009261_82	0.538917	1.12807	-0.364978	0.572357	0.344457	0.556668	-0.0856697	0.297361	-0.951742	0.0686693	0.538331	0.87272	0.217443	0.0232713	0.80356	0.559872	0.535862	-0.0440904	-0.076248	0.451108	-0.679205	1.12024	0.56809	1.20912	-0.0176654	0.519157	0.101634	0.138863	-0.630951	0.558037	-0.535814	1.59675	0.608063	0.715064	0.234256	0.706282	0.338519	0.358809	-0.0047009	-0.215604	0.81225	0.586858	0.939415	-0.745534	0.218707	0.541199	0.103027	0.626838	0.426848
A009261_13	0.192512	-0.0787196	2.19757	-1.36337	-2.10663	-1.47966	-0.918249	-0.0788196	-0.181431	-0.385017	-0.556798	-1.48852	-2.15687	-0.185749	-1.19042	-0.365345	-0.219803	0.069433	-0.0992225	-0.32939	-1.04805	1.43645	-0.987227	-0.769437	-0.33115	0.514418	0.599505	-0.990894	-1.46276	-0.303025	-0.253809	-0.260753	-0.0356523	-1.79209	0.0407516	-0.371152	-0.465172	0.126948	-0.0265584	0.157712	-1.32017	0.253698	-0.0363872	1.73055	-0.231309	-0.829563	-0.205862	-0.372904	-0.502716
[truncated: 457 more columns]

## Sheet: HER2 amplicon
					EdgSeq Z score
				Distance	-50849	-23727	-19933	8883	0	42873	50013
				R vs. ERBB2	0.474354	0.257014	0.382888	0.648403	1	0.471717	0.566222
				Chr	chr17	chr17	chr17	chr17	chr17	chr17	chr17
				Strand	+	+	+	-	+	-	+
				Location-1	39637065	39664187	39667981	39671122	39687914	39728496	39737927	0.756579	0.778192		R vs. HER2 H-score
			HER2 IHC	Location-2	39663484	39666555	39670475	39696797	39730426	39730787	39747291		EdgeSeq
HTG ID	Cancer/tissue type-1	Cancer/tissue type-2	H-Score	HER2 IHC score	STARD3	TCAP	PNMT	PGAP3	ERBB2	MIEN1	GRB7	Avg of 7 genes	ERBB2	ERBB3
A004799_11	Esophagus SCC	ESCA_Sq	0	0	0.238109	0.00337372	0.138829	-0.168246	-0.205526	-0.024524	-0.551824	-0.0814013	9.30763	9.35052
A004799_13	Esophagus SCC	ESCA_Sq	0	0	-0.253639	-0.260982	0.206316	-0.850616	-0.614938	-0.121216	0.255282	-0.234256	8.74082	7.50681
A004799_15	Esophagus SCC	ESCA_Sq	0	0	-0.662268	0.495342	0.62598	-1.51054	-0.537743	-0.0580017	0.763163	-0.126296	8.84769	6.87451
A004799_17	Esophagus SCC	ESCA_Sq	0	0	-0.247473	-0.0495769	-0.31715	-0.795982	-0.449378	-0.185862	-0.0013131	-0.292391	8.97003	6.2256
A004799_19	Esophagus SCC	ESCA_Sq	0.171401	0	-0.471761	-0.379232	-0.951929	-0.971864	-0.912984	0.821377	-0.433418	-0.471402	8.32819	6.98017
A004799_21	Esophagus SCC	ESCA_Sq	2.08186	0	-0.0842666	-0.27212	-0.449743	-0.291567	-0.424065	0.154235	-0.484613	-0.264591	9.00508	6.96703
A004799_23	Esophagus SCC	ESCA_Sq	0	0	-0.255538	-0.290164	0.331534	-0.3161	-0.662485	0.0166733	-0.470883	-0.23528	8.67499	7.47733
A004799_25	Esophagus SCC	ESCA_Sq	0	0	0.181098	1.24816	-0.0336299	-0.186383	-0.372896	0.465061	0.812118	0.301933	9.07592	6.53338
A004799_29	Esophagus SCC	ESCA_Sq	0	0	0.209337	0.481762	0.199788	-0.178058	-0.837495	-0.582774	-0.373917	-0.154479	8.4327	6.06558
A004799_3	Esophagus SCC	ESCA_Sq	0	0	0.175929	0.0529259	0.427544	0.61612	0.281804	0.298447	0.541161	0.34199	9.98232	6.98359
A004799_37	Esophagus SCC	ESCA_Sq	0	0	0.543705	0.483863	-1.14208	-0.069789	-1.55388	-1.01482	-2.45902	-0.744574	7.4409	0
A004799_41	Esophagus SCC	ESCA_Sq	0	0	0.948394	0.650657	0.762814	0.533466	0.119902	1.27951	0.907313	0.743151	9.75817	5.49524
A004799_43	Esophagus SCC	ESCA_Sq	0	0	-0.498345	0.608604	0.185459	-0.732154	-0.673751	-0.498083	-0.508629	-0.302414	8.6594	6.40645
A004799_49	Esophagus SCC	ESCA_Sq	0	0	-0.249833	0.155916	0.65135	-0.487599	-0.840282	0.262847	0.747766	0.0343094	8.42884	6.30065
A004799_5	Esophagus SCC	ESCA_Sq	0	0	0.882446	0.642798	0.783966	0.154433	-0.716862	-0.0201701	1.14914	0.410822	8.59971	5.10379
A004799_50	Esophagus SCC	ESCA_Sq	0	0	0.118787	0.0424468	0.0400812	-0.200642	-0.409918	0.167524	0.289976	0.00689348	9.02466	7.78179
A004799_51	Esophagus SCC	ESCA_Sq	0	0	0.421675	1.38724	0.720255	-0.220685	-0.904523	-0.583759	0.455801	0.182286	8.3399	4.59195
A004799_52	Esophagus SCC	ESCA_Sq	0	0	0.0476323	0.397411	0.637751	-0.522012	-0.525867	0.00637174	0.191705	0.0332846	8.86414	8.1673
A004799_53	Esophagus SCC	ESCA_Sq	0	0	-0.0870324	-1.14675	-0.076526	-1.25705	-0.753027	0.0803051	-0.236888	-0.49671	8.54964	6.65462
A004799_54	Esophagus SCC	ESCA_Sq	0.022686	0	-0.275925	0.339657	0.117379	-0.893259	-1.0742	-0.444418	-0.929686	-0.451493	8.105	5.44043
A004799_55	Esophagus SCC	ESCA_Sq	0	0	0.463986	0.691437	-0.249064	-0.246852	-0.860442	-1.18732	-0.0333141	-0.203082	8.40093	5.94591
A004799_56	Esophagus SCC	ESCA_Sq	0	0	0.701002	0.317202	0.501481	0.298086	-0.61953	-0.0186809	0.367635	0.221028	8.73446	4.16066
A004799_57	Esophagus SCC	ESCA_Sq	0	0	-0.182604	-0.0588049	0.194558	-0.220802	-0.710394	0.174819	-0.536816	-0.191435	8.60867	6.02079
A004799_58	Esophagus SCC	ESCA_Sq	0	0	-0.398822	0.702863	0.433532	0.0172667	-0.278954	0.137242	-0.0732916	0.0771195	9.20598	6.17726
A004799_59	Esophagus SCC	ESCA_Sq	0	0	0.165718	0.569912	0.414054	-1.07672	-0.921967	-0.495879	-0.0171784	-0.19458	8.31575	5.37844
A004799_60	Esophagus SCC	ESCA_Sq	0	0	-0.203921	-0.0368291	0.0144313	0.0900624	-0.257343	0.460387	0.100382	0.0238813	9.23589	8.77959
A004799_61	Esophagus SCC	ESCA_Sq	0	0	0.478256	0.475182	-0.735633	-0.900699	-0.88536	-2.04111	0.277857	-0.475929	8.36644	6.50872
A004799_62	Esophagus SCC	ESCA_Sq	0	0	0.452073	1.03362	0.743933	0.00704062	-1.148	-0.29482	0.135111	0.132709	8.00282	5.89034
A004799_63	Esophagus SCC	ESCA_Sq	0	0	0.252149	0.198521	0.015631	-0.849198	-1.18456	-0.0471645	-0.248463	-0.266155	7.95221	5.33727
A004799_64	Esophagus SCC	ESCA_Sq	0	0	0.256923	0.30202	0.139968	-0.623556	-1.63311	-0.291669	-0.321584	-0.310143	7.33122	4.14457
A004799_65	Esophagus SCC	ESCA_Sq	0	0	0.0746641	0.421106	0.243797	-1.38389	-1.17965	0.636304	0.805978	-0.0545271	7.95901	5.65214
A004799_66	Esophagus SCC	ESCA_Sq	0	0	0.997992	1.56092	0.153661	-0.352251	-0.0689601	0.281821	1.62608	0.599895	9.4967	6.34639
A004799_68	Esophagus SCC	ESCA_Sq	0	0	-7.32364	0.868027	-2.41217	0.515393	-0.36718	-4.21696	-0.0616949	-1.85689	9.08383	5.40569
A004799_69	Esophagus SCC	ESCA_Sq	0	0	-0.431018	0.289254	0.743323	0.140933	-0.822696	0.363696	0.0285549	0.0445781	8.45319	7.18219
A004799_7	Esophagus SCC	ESCA_Sq	0	0	0.808448	1.05262	1.08001	0.798574	0.604224	0.0430304	1.32912	0.816575	10.4287	8.11095
A004799_71	Esophagus SCC	ESCA_Sq	0	0	-0.567239	0.376638	0.347271	-0.590122	-1.35957	0.211073	0.510517	-0.153062	7.70991	6.43305
A004799_72	Esophagus SCC	ESCA_Sq	0	0	-1.32399	0.740305	-2.41217	-0.935528	-2.35758	-4.21696	1.69811	-1.25826	6.32821	0
A004799_73	Esophagus SCC	ESCA_Sq	0.0170648	0	0.134659	-1.55396	-1.52643	-0.34333	-0.212297	0.452949	0.31828	-0.390018	9.29826	6.5593
A004799_9	Esophagus SCC	ESCA_Sq	0	0	0.289804	0.473852	0.42865	0.320639	-0.247626	0.523865	0.243958	0.290449	9.24935	6.39149
A004800_100	Lung NSCLC adenocarcinoma	LUAD	0.30303	0	0.124001	0.587577	0.539585	0.53463	0.0885595	0.0615526	-0.129416	0.25807	9.71478	7.62707
A004800_101	Lung NSCLC adenocarcinoma	LUAD	15.3119	1	0.433331	-0.960519	-1.3599	-0.111334	-0.379564	-0.181737	-0.384564	-0.420612	9.06669	7.1492
A004800_102	Lung NSCLC adenocarcinoma	LUAD	2.03304	0	0.456573	0.00452214	-0.266822	0.614623	0.408688	0.413121	-0.133425	0.213897	10.158	7.43927
A004800_103	Lung NSCLC adenocarcinoma	LUAD	0.649351	0	0.358292	-0.0696203	-0.227313	-0.586579	-1.1866	0.0119552	-0.670511	-0.338625	7.94938	5.45532
A004800_104	Lung NSCLC adenocarcinoma	LUAD	0.201207	0	0.772575	0.308528	0.0701636	0.0881883	0.31757	-0.0763554	-0.15594	0.189247	10.0318	6.82487
A004800_105	Lung NSCLC adenocarcinoma	LUAD	3.6036	0	0.296203	-0.320504	-0.635567	-0.117991	-0.223677	0.114611	-1.17656	-0.294784	9.2825	7.18511
A004800_106	Lung NSCLC adenocarcinoma	LUAD	0	0	0.0700359	0.687514	-0.102731	-0.514877	-0.103065	-0.204646	0.331165	0.0233424	9.44949	7.84585
A004800_107	Lung NSCLC adenocarcinoma	LUAD	4.56227	0	0.578452	-0.276638	-0.700187	0.235059	0.277811	0.0498203	0.173208	0.0482178	9.97679	8.69248
A004800_108	Lung NSCLC adenocarcinoma	LUAD	0	0	0.641483	-0.348881	-1.15572	-0.484927	-0.614335	-0.413395	-0.654455	-0.43289	8.74166	7.8335
A004800_109	Lung NSCLC adenocarcinoma	LUAD	1.25786	0	0.448875	0.0350235	0.237775	0.449273	0.75947	0.388472	-0.0248051	0.327726	10.6436	5.81969
A004800_11	Lung NSCLC adenocarcinoma	LUAD	0	0	0.368565	1.04676	0.191103	0.238657	-0.565869	-0.515934	-0.180102	0.0833116	8.80876	5.72141
A004800_110	Lung NSCLC adenocarcinoma	LUAD	0	0	0.437297	-1.1714	-1.07288	-0.38735	0.067711	0.192368	-0.189152	-0.303345	9.68592	7.33097
A004800_111	Lung NSCLC adenocarcinoma	LUAD	2.05224	0	0.54922	0.66441	0.017622	-0.928625	-0.356867	-0.531028	0.867447	0.0403112	9.09811	6.62588
A004800_112	Lung NSCLC adenocarcinoma	LUAD	0.464396	0	0.488097	-0.352009	-0.638232	0.467608	0.0425074	-0.105226	-0.440418	-0.0768103	9.65102	8.3089
A004800_113	Lung NSCLC adenocarcinoma	LUAD	0.224467	0	0.453903	-0.428614	-0.480247	-0.227895	-0.513145	-0.498832	-0.942789	-0.376803	8.88175	6.76217
A004800_115	Lung NSCLC adenocarcinoma	LUAD	0	0	-0.0851787	0.0730712	-0.234546	-0.435276	-0.393472	-0.0466078	-0.0652858	-0.169614	9.04743	6.76853
A004800_117	Lung NSCLC adenocarcinoma	LUAD	0	0	0.108485	0.823548	0.800423	-0.0929144	-0.878727	-0.151222	0.726571	0.190881	8.37562	5.96009
A004800_118	Lung NSCLC adenocarcinoma	LUAD	0.992556	0	0.299983	0.578913	0.227719	-0.282783	-0.73971	-0.360429	0.0607447	-0.0307947	8.56808	6.70214
A004800_119	Lung NSCLC adenocarcinoma	LUAD	0.350877	0	-0.33251	-2.8254	-0.635514	0.0650546	0.193215	-1.02117	-0.67224	-0.746938	9.85967	6.31133
A004800_120	Lung NSCLC adenocarcinoma	LUAD	0.453515	0	0.220883	0.303563	-0.603392	0.122025	0.430761	0.233243	0.310798	0.145412	10.1885	8.35316
A004800_121	Lung NSCLC adenocarcinoma	LUAD	0.496278	0	0.0657711	-0.307738	-0.506461	0.306953	0.538188	0.311264	0.746633	0.164944	10.3373	8.08331
A004800_13	Lung NSCLC adenocarcinoma	LUAD	0	0	0.881373	0.668174	0.553824	0.893298	0.639332	0.0669625	0.542901	0.606552	10.4773	9.16047
A004800_17	Lung NSCLC adenocarcinoma	LUAD	0.177936	0	0.946902	0.0268056	0.152801	0.951498	1.11856	0.687121	0.288327	0.596002	11.1408	9.19132
A004800_19	Lung NSCLC adenocarcinoma	LUAD	1.16086	0	0.390125	0.659791	0.311856	1.12037	0.104748	0.320412	-0.265472	0.377405	9.73719	8.94498
A004800_25	Lung NSCLC adenocarcinoma	LUAD	66.4658	2	2.87461	1.81066	1.47602	2.50438	2.64081	1.75949	2.30931	2.19647	13.2483	7.05359
A004800_27	Lung NSCLC adenocarcinoma	LUAD	0.762195	0	0.342617	0.72491	0.394414	0.414438	-0.648615	-0.248606	0.0285118	0.143953	8.6942	7.35651
A004800_29	Lung NSCLC adenocarcinoma	LUAD	0	0	0.0589505	0.556365	0.318672	0.0553348	0.0228506	0.0354358	0.185152	0.176109	9.62381	7.50171
A004800_31	Lung NSCLC adenocarcinoma	LUAD	0	0	0.125294	0.2921	0.0776412	0.47	0.409869	0.293828	-0.0605034	0.229747	10.1596	8.89324
A004800_33	Lung NSCLC adenocarcinoma	LUAD	0	0	0.287113	0.248428	0.0939441	-0.0293732	-0.0529226	-0.0395106	0.0428205	0.0786427	9.51891	8.24221
A004800_35	Lung NSCLC adenocarcinoma	LUAD	4.67005	0	0.255995	0.218868	0.341423	0.155329	-0.415661	-0.0801233	0.0192309	0.0707231	9.01671	7.57089
A004800_37	Lung NSCLC adenocarcinoma	LUAD	8.53778	0	1.16552	1.40824	1.14591	0.783818	0.456533	-0.0945231	1.00531	0.838689	10.2242	8.27146
A004800_41	Lung NSCLC adenocarcinoma	LUAD	0	0	-0.107712	0.26528	0.488964	-0.0312396	0.521576	-0.377821	0.116379	0.125061	10.3143	6.63596
A004800_43	Lung NSCLC adenocarcinoma	LUAD	0.501002	0	0.622878	0.351634	0.0118761	0.647004	0.299323	0.698265	0.0967651	0.389678	10.0066	8.20124
A004800_45	Lung NSCLC adenocarcinoma	LUAD	0	0	0.334114	0.347077	-0.184759	0.768774	-0.0685106	0.310966	-0.101317	0.200906	9.49732	10.5063
A004800_47	Lung NSCLC adenocarcinoma	LUAD	1.75737	0	0.194396	0.689604	0.818461	-0.00228374	0.275778	0.229466	1.11674	0.474594	9.97398	8.30018
A004800_51	Lung NSCLC adenocarcinoma	LUAD	12.0513	1	0.293576	-0.553985	-0.0762037	-0.150525	0.165989	0.212187	-0.547727	-0.0938127	9.82198	7.66994
A004800_53	Lung NSCLC adenocarcinoma	LUAD	1.07914	0	0.452078	0.589309	0.443775	1.20211	1.14169	0.31431	0.403136	0.649486	11.1728	9.28903
A004800_55	Lung NSCLC adenocarcinoma	LUAD	0	0	0.378698	0.40335	0.0525676	-0.262788	-0.242875	-0.288382	-0.534994	-0.0706319	9.25593	8.1052
A004800_56	Lung NSCLC adenocarcinoma	LUAD	0	0	0.70295	0.627032	0.434568	0.290593	0.432619	0.236255	0.0913174	0.402191	10.1911	8.97678
A004800_57	Lung NSCLC adenocarcinoma	LUAD	0	0	0.40855	0.700746	-2.41217	-0.919948	-0.39525	-0.327357	0.330028	-0.373628	9.04497	7.98591
A004800_60	Lung NSCLC adenocarcinoma	LUAD	0	0	0.15825	0.88683	0.811623	0.332484	0.0138515	-0.43644	0.426548	0.313307	9.61135	8.18752
A004800_61	Lung NSCLC adenocarcinoma	LUAD	0	0	0.0219014	0.779284	0.521498	0.813799	-0.0886091	0.0482675	-0.0584504	0.291099	9.4695	9.3365
A004800_63	Lung NSCLC adenocarcinoma	LUAD	0	0	0.0672638	-0.0635703	0.121978	0.0780862	-0.27914	-0.279645	-0.0810227	-0.0622928	9.20572	8.83904
A004800_64	Lung NSCLC adenocarcinoma	LUAD	0	0	0.0535821	0.0969556	-0.233238	0.113043	0.432979	-0.254449	-0.0245667	0.0263295	10.1916	8.44871
A004800_65	Lung NSCLC adenocarcinoma	LUAD	0	0	-0.0533657	-0.141368	0.47576	0.94262	-0.0519527	-0.146384	-0.336714	0.0983708	9.52025	8.55112
A004800_66	Lung NSCLC adenocarcinoma	LUAD	6.05828	0	0.15935	-0.446925	-0.930349	0.819835	0.292405	-0.0644594	-0.437532	-0.0868107	9.997	7.90009
A004800_67	Lung NSCLC adenocarcinoma	LUAD	0	0	0.226424	0.0869877	-0.143121	-0.201535	-0.493526	0.0107218	-0.382495	-0.128078	8.90891	7.15685
A004800_68	Lung NSCLC adenocarcinoma	LUAD	0	0	-0.166605	-0.500292	-0.351678	0.299516	-0.0853341	-0.0226248	-0.352815	-0.168547	9.47403	8.18975
A004800_69	Lung NSCLC adenocarcinoma	LUAD	0	0	0.585969	-1.58397	-0.150238	0.214208	-0.0492651	0.482845	-0.286297	-0.112392	9.52397	9.11224
A004800_7	Lung NSCLC adenocarcinoma	LUAD	0	0	0.836478	-0.177596	-0.191083	-0.54893	-0.403481	-0.0324394	-0.0839995	-0.0858643	9.03357	5.96339
A004800_70	Lung NSCLC adenocarcinoma	LUAD	1.57195	0	-0.867879	-0.297769	-2.41217	-0.0892632	-0.952318	-0.296149	-1.03491	-0.850065	8.27373	6.7482
A004800_71	Lung NSCLC adenocarcinoma	LUAD	0.564972	0	0.268652	0.474143	0.556041	0.42822	-0.0305052	0.0567291	-0.00669197	0.249513	9.54994	9.06448
A004800_73	Lung NSCLC adenocarcinoma	LUAD	14.3122	1	0.41937	0.726875	0.449666	0.948081	0.672606	0.198875	0.733108	0.592654	10.5234	9.30692
A004800_74	Lung NSCLC adenocarcinoma	LUAD	0	0	0.476681	0.455634	0.0511205	0.344804	0.479245	0.774662	0.400623	0.42611	10.2557	7.5085
A004800_75	Lung NSCLC adenocarcinoma	LUAD	0	0	0.356406	0.278463	-0.140979	-0.049545	0.179422	0.29146	0.260187	0.167916	9.84058	8.01592
A004800_78	Lung NSCLC adenocarcinoma	LUAD	0	0	0.431692	0.871133	0.693661	0.535919	0.463552	0.289609	0.381444	0.523859	10.2339	7.8837
A004800_79	Lung NSCLC adenocarcinoma	LUAD	0	0	0.0766596	-0.121316	-0.249676	1.67999	0.606656	0.0716868	0.205175	0.324168	10.4321	9.45676
A004800_80	Lung NSCLC adenocarcinoma	LUAD	0.162075	0	-0.070906	0.0277423	0.16458	-0.466136	0.352718	-0.674246	-0.753284	-0.20279	10.0805	8.5475
A004800_81	Lung NSCLC adenocarcinoma	LUAD	4.67596	0	-0.100353	0.844259	1.08887	0.0507051	-0.113842	-0.541219	1.07891	0.32962	9.43457	7.63684
A004800_82	Lung NSCLC adenocarcinoma	LUAD	0.0866176	0	-0.597635	0.0334265	0.237962	-1.17077	-0.586405	-0.11141	0.927599	-0.181034	8.78032	6.44627
A004800_83	Lung NSCLC adenocarcinoma	LUAD	0	0	0.538266	-0.822673	-0.82064	-0.785859	-1.05995	0.0796632	-0.638988	-0.501455	8.12472	7.05154
A004800_84	Lung NSCLC adenocarcinoma	LUAD	0.692042	0	0.475169	0.519716	0.606155	0.292159	-0.113557	-0.377756	0.75496	0.308121	9.43496	7.61219
A004800_86	Lung NSCLC adenocarcinoma	LUAD	0.787402	0	0.541115	0.777048	0.707391	0.0653442	-0.000570106	0.0304337	0.144774	0.323648	9.59139	7.07755
A004800_89	Lung NSCLC adenocarcinoma	LUAD	0	0	-0.0655507	0.556735	0.463334	0.495479	0.10511	-0.25684	0.513795	0.258866	9.73769	7.44185
A004800_9	Lung NSCLC adenocarcinoma	LUAD	0	0	0.198212	0.351063	-0.124482	0.760833	0.352031	-0.496242	-0.547715	0.0705287	10.0795	8.25494
A004800_90	Lung NSCLC adenocarcinoma	LUAD	0.298507	0	0.593662	-0.1413	-0.475255	0.308793	0.350746	-0.220252	0.17501	0.0844861	10.0778	7.45288
A004800_91	Lung NSCLC adenocarcinoma	LUAD	0.430108	0	0.270151	0.0877462	0.0275729	0.995286	0.468367	0.504727	0.157546	0.358771	10.2406	8.62148
A004800_93	Lung NSCLC adenocarcinoma	LUAD	6.05187	0	0.223289	-0.672192	-0.561944	0.108218	0.136311	0.191862	0.0732697	-0.0715979	9.78089	8.09925
A004800_97	Lung NSCLC adenocarcinoma	LUAD	0	0	0.247356	0.139351	-0.129204	-0.308769	-0.226964	0.219767	-0.000957585	-0.00848867	9.27795	7.83348
A004800_99	Lung NSCLC adenocarcinoma	LUAD	1.26354	0	0.689428	0.944806	0.731245	0.475986	-0.434071	-0.4295	0.299976	0.32541	8.99122	7.25846
A004801_101	Lung NSCLC SCC	LUSC	0	0	-0.258111	0.104664	0.0529808	-0.272332	-0.118168	0.313513	-0.711185	-0.126948	9.42858	7.02194
A004801_103	Lung NSCLC SCC	LUSC	0	0	-1.20439	0.181035	1.0434	-1.9157	-1.46803	-1.19578	1.68731	-0.410308	7.55975	4.84724
A004801_104	Lung NSCLC SCC	LUSC	0	0	0.134577	-1.82211	-1.68502	-1.15338	-0.791594	0.0463447	-0.901225	-0.881772	8.49625	4.32191
A004801_106	Lung NSCLC SCC	LUSC	0	0	-0.381643	-0.411606	-1.2607	-2.05966	-0.866654	-0.413727	-0.490667	-0.840665	8.39233	6.05365
A004801_109	Lung NSCLC SCC	LUSC	0	0	0.413793	0.757483	-2.41217	-1.28876	-1.88831	-0.0676607	-1.49739	-0.854716	6.9779	3.94888
A004801_11	Lung NSCLC SCC	LUSC	0	0	0.104404	0.899369	0.651384	-0.553869	-0.658924	-0.158395	-0.183714	0.0143221	8.67993	6.00611
A004801_13	Lung NSCLC SCC	LUSC	0	0	0.553313	0.842548	0.572016	-0.102392	-0.967962	-0.21749	0.0269135	0.100992	8.25208	4.5419
A004801_17	Lung NSCLC SCC	LUSC	0	0	-0.636885	0.19314	0.0683203	-0.858461	-0.537588	-0.366982	-1.08322	-0.460239	8.84791	6.64071
A004801_19	Lung NSCLC SCC	LUSC	0	0	0.288553	0.929022	0.950074	-0.134714	-0.824589	-0.343287	0.330148	0.170744	8.45057	6.72725
A004801_21	Lung NSCLC SCC	LUSC	0.0761035	0	0.399231	0.248508	0.118199	-0.974711	-0.986098	0.0419499	-0.0711373	-0.174866	8.22697	4.85071
A004801_23	Lung NSCLC SCC	LUSC	0	0	0.68474	1.12927	0.548421	-0.0671934	-0.904755	0.0276607	0.398512	0.259522	8.33958	5.61724
A004801_25	Lung NSCLC SCC	LUSC	0	0	0.483932	0.293486	0.0361295	-0.554308	-0.796835	-0.155067	0.215239	-0.0682032	8.48899	6.4018
A004801_29	Lung NSCLC SCC	LUSC	0	0	0.326661	0.689381	0.62702	-0.688971	-0.744498	0.374151	0.0910758	0.0964029	8.56145	4.75792
A004801_3	Lung NSCLC SCC	LUSC	0.0504286	0	0.54695	-0.219627	-0.817371	-0.693021	-0.978272	-0.323602	-0.69904	-0.454855	8.2378	4.46521
A004801_31	Lung NSCLC SCC	LUSC	0.155909	0	0.222776	-0.146419	-0.230948	-0.827726	-0.886004	-0.195837	-0.772597	-0.405251	8.36554	6.35304
A004801_35	Lung NSCLC SCC	LUSC	0	0	1.12862	1.61025	1.31249	0.269253	-0.456029	0.0355793	0.973597	0.696251	8.96082	5.26906
A004801_37	Lung NSCLC SCC	LUSC	0.0855432	0	-0.536666	-0.598307	-1.02325	-0.670419	-0.881653	-0.625205	-1.74402	-0.868503	8.37157	6.71497
A004801_43	Lung NSCLC SCC	LUSC	0	0	0.0988729	0.116858	0.380975	-0.105356	-0.227023	0.478703	-0.689796	0.00760493	9.27787	7.86057
A004801_49	Lung NSCLC SCC	LUSC	27.4773	1	0.343259	-0.0429822	-0.444968	0.231901	0.0583764	0.444765	0.188728	0.111297	9.67299	7.76376
A004801_53	Lung NSCLC SCC	LUSC	0	0	0.0174836	-0.0119744	0.0597728	-0.468929	-0.770225	0.138594	-0.533349	-0.22409	8.52583	5.50803
A004801_55	Lung NSCLC SCC	LUSC	0	0	0.137769	-0.220465	-0.0175086	-0.724998	-0.841695	-0.1092	-0.466879	-0.320425	8.42689	5.98234
A004801_56	Lung NSCLC SCC	LUSC	0.0407332	0	0.0690176	-0.293892	-0.429152	-0.218469	-0.364498	-0.252478	-0.760319	-0.321399	9.08754	6.7633
A004801_57	Lung NSCLC SCC	LUSC	24.0325	1	0.112255	-1.3111	-1.08463	-0.556579	-0.332915	0.959773	-0.428301	-0.377356	9.13127	7.74573
A004801_58	Lung NSCLC SCC	LUSC	0	0	0.420294	-0.377768	-0.418251	-0.857573	-1.11539	0.310187	0.251558	-0.255277	8.04797	6.95637
A004801_59	Lung NSCLC SCC	LUSC	0.187696	0	0.123944	-0.0955225	-0.146748	-0.395301	-1.11459	-0.235527	-0.791733	-0.379355	8.04907	5.76032
A004801_60	Lung NSCLC SCC	LUSC	0	0	-0.41507	0.0933749	-0.21244	-0.49117	-0.925553	-0.20942	-0.359988	-0.360038	8.31079	6.23628
A004801_61	Lung NSCLC SCC	LUSC	1.0989	0	-0.399548	-0.339584	-0.225875	-0.230173	0.650887	-0.0444456	-0.603791	-0.170361	10.4933	7.60086
A004801_62	Lung NSCLC SCC	LUSC	2.3057	0	0.568796	0.403363	0.346743	0.602449	-0.706189	0.111342	-0.130393	0.170873	8.61449	5.25869
A004801_81	Lung NSCLC SCC	LUSC	1.93861	0	-0.533253	-1.21675	-0.641335	-1.79876	-1.49638	0.239203	-0.604834	-0.864587	7.52051	5.87558
A004801_87	Lung NSCLC SCC	LUSC	0	0	-1.2194	0.796481	0.524519	-2.17625	-0.586089	-2.00131	1.37135	-0.470099	8.78076	6.9089
A004801_88	Lung NSCLC SCC	LUSC	0	0	0.150405	0.0488983	-0.063243	-0.0248283	-0.555193	-0.430521	-0.0757521	-0.135748	8.82354	6.27016
A004801_9	Lung NSCLC SCC	LUSC	0.197433	0	-0.232222	0.911268	0.549531	0.172272	-0.694607	-0.896705	0.00298024	-0.0267834	8.63052	6.44399
A004801_91	Lung NSCLC SCC	LUSC	0	0	-0.912755	1.06213	0.942839	-1.06035	-1.40396	-4.21696	1.00454	-0.654929	7.64846	5.22691
A004801_93	Lung NSCLC SCC	LUSC	3.15602	0	-0.0980968	-0.467421	-0.562955	0.0883814	-0.63936	0.925724	-0.035389	-0.112731	8.70701	5.80975
A004801_94	Lung NSCLC SCC	LUSC	0	0	0.405118	-0.772159	-1.17057	-0.789897	-0.854802	0.392672	-0.668082	-0.49396	8.40874	5.897
A004801_95	Lung NSCLC SCC	LUSC	0.377358	0	0.109601	-0.407484	-0.887492	-0.182865	-0.89656	0.39827	-0.532151	-0.342669	8.35093	6.3417
A004801_97	Lung NSCLC SCC	LUSC	0	0	-0.312546	-1.05989	-0.337247	0.221377	-0.435412	0.00177717	-0.182318	-0.300608	8.98937	6.63048
A004801_98	Lung NSCLC SCC	LUSC	0	0	-0.116922	-0.290874	0.0344779	-0.944801	-0.867908	-0.0926366	-0.214305	-0.356138	8.3906	5.37241
A004801_99	Lung NSCLC SCC	LUSC	0	0	0.257581	-1.09075	-1.12712	-0.0644227	-0.378081	0.372908	-0.13697	-0.30955	9.06874	6.4936
A008339_17	Esophagus adenocarcinoma	ESCA_Ad	0	0	-0.581405	0.690133	0.662209	-1.16729	-0.838885	-0.432208	1.32057	-0.0495546	8.43078	7.8001
A008339_19	Esophagus adenocarcinoma	ESCA_Ad	0	0	0.424129	0.821248	0.67184	0.292774	0.446419	0.125284	0.919678	0.528767	10.2102	10.5971
A008339_21	Esophagus adenocarcinoma	ESCA_Ad	191.157	2	5.93512	3.36112	2.96978	4.94796	3.58118	3.83879	3.64832	4.04032	14.5501	7.53053
A008339_23	Esophagus adenocarcinoma	ESCA_Ad	198.179	2	4.20864	2.29316	1.02857	4.22384	3.52943	3.05578	3.53179	3.12446	14.4785	8.91704
A008339_27	Esophagus adenocarcinoma	ESCA_Ad	193.115	2	1.53087	1.07358	1.09259	2.34515	1.22949	1.83495	1.53103	1.51966	11.2943	5.97008
A008339_29	Esophagus adenocarcinoma	ESCA_Ad	0	0	0.0315025	-1.04453	-1.06955	-0.325136	-0.502784	-0.0222852	-0.516251	-0.49272	8.89609	8.50689
A008339_31	Esophagus adenocarcinoma	ESCA_Ad	0	0	-0.197936	1.59461	0.542108	0.607461	0.203799	-1.52564	0.481504	0.243702	9.87432	7.45528
A008339_33	Esophagus adenocarcinoma	ESCA_Ad	0	0	0.664275	0.598825	0.525626	0.158884	0.343446	0.184562	0.907364	0.483283	10.0677	9.17598
A008339_34	Esophagus adenocarcinoma	ESCA_Ad	0	0	0.2776	0.967253	0.696789	0.632339	0.175712	0.469907	1.00934	0.604134	9.83544	7.93512
A008339_35	Esophagus adenocarcinoma	ESCA_Ad	63.5135	2	0.743636	-0.269081	-0.0768602	-0.215374	0.283299	0.722909	0.560877	0.249915	9.98439	8.72928
A008339_36	Esophagus adenocarcinoma	ESCA_Ad	0	0	-0.269204	0.249001	0.521606	-0.133362	0.0565322	-1.16175	0.972982	0.0336858	9.67044	8.64332
A008339_37	Esophagus adenocarcinoma	ESCA_Ad	0	0	0.402093	0.118226	-0.029819	-0.378113	0.417508	0.392888	1.01043	0.276173	10.1702	9.38364
A008339_38	Esophagus adenocarcinoma	ESCA_Ad	0	0	0.136013	0.202105	0.788054	0.198472	-0.688843	-0.903334	0.0276965	-0.0342624	8.6385	5.98192
A008339_40	Esophagus adenocarcinoma	ESCA_Ad	0	0	1.6848	1.41236	0.929698	2.02521	1.58925	1.45355	1.61381	1.52981	11.7924	9.17705
A008339_42	Esophagus adenocarcinoma	ESCA_Ad	0	0	-0.20388	-0.127474	-0.127769	-0.627571	-0.401552	0.292571	-0.423413	-0.231298	9.03624	7.77625
A008339_44	Esophagus adenocarcinoma	ESCA_Ad	91.573	2	1.26934	-0.031963	0.126883	1.09586	1.27272	1.51514	1.83703	1.01214	11.3542	8.57313
A008339_45	Esophagus adenocarcinoma	ESCA_Ad	0	0	0.152109	0.0664813	-0.523843	-0.0954279	-0.0268714	0.376063	0.397954	0.0494952	9.55497	7.8923
A008339_46	Esophagus adenocarcinoma	ESCA_Ad	0	0	0.133488	0.581128	0.166611	0.271491	0.286154	0.228548	0.556507	0.317704	9.98834	8.21291
A008467_11	Esophagus adenocarcinoma	ESCA_Ad	0	0	0.0331018	-1.55782	0.158988	-0.431389	0.231779	-0.225345	0.140972	-0.235673	9.91306	9.2878
A008467_15	Esophagus adenocarcinoma	ESCA_Ad	0	0	0.462158	0.111652	-0.238764	-0.195643	-0.691981	-0.189895	0.531572	-0.0301287	8.63416	6.41205
A008467_5	Esophagus adenocarcinoma	ESCA_Ad	0	0	0.229375	0.381725	0.0980419	-0.888865	-0.312368	0.474007	-0.567412	-0.0836423	9.15972	8.88375
A008467_7	Esophagus adenocarcinoma	ESCA_Ad	0	0	0.416955	-0.0410448	-0.222409	-0.0942148	-0.0602323	0.395581	0.204357	0.0855703	9.50879	9.00558
A008467_9	Esophagus adenocarcinoma	ESCA_Ad	0	0	0.394035	1.07342	1.1617	0.468838	0.935683	0.369843	1.15359	0.793873	10.8876	9.25788
A008760_100	Breast_ER+	BRCA_ER+/PR+/HER2-	0	0	0.446297	0.777462	0.998801	0.694224	0.489478	0.570215	0.364503	0.62014	10.2698	9.04783
A008760_101	Breast_ER+	BRCA_ER+/PR+/HER2-	0	0	0.70812	0.4625	0.233587	0.583308	-0.296543	0.694001	-0.173369	0.315943	9.18162	8.13178
A008760_103	Breast_ER+	BRCA_ER+/PR+/HER2-	0	0	0.0316491	0.274264	-0.132661	0.348781	0.104397	-1.39979	-0.634987	-0.201192	9.73671	8.33752
A008760_107	Breast_ER+	BRCA_ER+/PR+/HER2-	0	0	0.471446	1.02662	0.515237	0.738836	0.658576	-0.102544	0.270126	0.511185	10.5039	9.00563
A008760_108	Breast_ER+	BRCA_ER+/PR+/HER2-	0	0	0.453273	0.706075	1.0145	-0.025335	0.3091	0.0376526	-0.0532204	0.348864	10.0201	8.69387
A008760_109	Breast_ER+	BRCA_ER+/PR+/HER2-	0	0	0.277074	0.619255	0.744704	0.0652004	0.353844	0.25798	0.38338	0.38592	10.0821	7.64384
A008760_11	Breast_ER+	BRCA_ER+/PR+/HER2-	0	0	-0.379392	0.130969	0.478465	-0.372691	-0.311648	-0.391597	-0.7286	-0.224928	9.16071	8.56131
A008760_110	Breast_ER+	BRCA_ER+/PR+/HER2-	0	0	0.127281	0.700275	0.573906	0.665229	0.255644	0.515133	-0.0553238	0.397449	9.9461	8.85767
A008760_111	Breast_ER+	BRCA_ER+/PR+/HER2-	0	0	0.192739	0.603639	0.488131	0.389239	0.524148	0.398918	0.0381305	0.376421	10.3178	9.36353
A008760_112	Breast_ER+	BRCA_ER+/PR+/HER2-	0	0	-0.11396	-2.8254	0.633084	-0.824468	-1.02221	-0.334501	-4.72951	-1.31671	8.17698	8.50701
A008760_13	Breast_ER+	BRCA_ER+/PR+/HER2-	0	0	-0.251818	0.553402	0.200192	0.325667	0.0559832	-0.370629	0.708728	0.174504	9.66968	7.83548
A008760_15	Breast_ER+	BRCA_ER+/PR+/HER2-	0	0	0.0790566	0.995761	0.321805	0.583885	0.287285	0.263382	-0.175507	0.336524	9.98991	8.74226
A008760_17	Breast_ER+	BRCA_ER+/PR+/HER2-	0	0	1.01396	1.23967	1.06032	1.0674	-0.312976	0.184386	0.580444	0.690456	9.15887	7.53412
A008760_23	Breast_ER+	BRCA_ER+/PR+/HER2-	0	0	-0.306952	0.535487	0.505841	-0.0996103	-0.0526809	-0.206598	-0.326066	0.00706013	9.51924	8.0192
A008760_25	Breast_ER+	BRCA_ER+/PR+/HER2-	0	0	0.45937	0.442273	0.872251	0.555547	0.0876511	0.381196	0.357704	0.450856	9.71352	9.25718
A008760_27	Breast_ER+	BRCA_ER+/PR+/HER2-	0	0	0.690345	0.347656	0.140715	0.612917	1.48478	0.233269	-0.251104	0.465511	11.6478	9.20334
A008760_29	Breast_ER+	BRCA_ER+/PR+/HER2-	0	0	0.00350893	1.06381	0.923026	0.665605	0.660183	0.0195825	0.460799	0.542359	10.5062	9.50619
A008760_3	Breast_ER+	BRCA_ER+/PR+/HER2-	0	0	0.688249	0.288512	0.248412	0.949804	0.809137	0.88647	0.00749995	0.554012	10.7124	7.78393
A008760_31	Breast_ER+	BRCA_ER+/PR+/HER2-	0	0	0.13751	0.0310386	-0.0158603	0.475853	0.379907	0.324291	-0.0599047	0.181834	10.1181	9.46268
A008760_33	Breast_ER+	BRCA_ER+/PR+/HER2-	0	0	0.279583	0.98148	0.959609	-0.230224	-0.421933	-0.0398701	0.23759	0.252319	9.00803	6.78979
A008760_37	Breast_ER+	BRCA_ER+/PR+/HER2-	0	0	0.791381	1.2679	1.4961	1.27685	0.596376	-0.687836	1.15945	0.842889	10.4178	8.4355
A008760_39	Breast_ER+	BRCA_ER+/PR+/HER2-	12.5	1	-0.286494	0.299935	-0.124933	0.409483	0.730906	0.837875	0.261436	0.30403	10.6041	9.25816
A008760_41	Breast_ER+	BRCA_ER+/PR+/HER2-	0	0	0.0622821	0.621718	0.486828	0.353583	-0.0739366	0.0666582	0.308088	0.260746	9.48981	8.72129
A008760_43	Breast_ER+	BRCA_ER+/PR+/HER2-	0	0	0.258162	-0.317314	-0.516547	1.77046	1.13698	1.34052	-0.241002	0.49018	11.1663	10.1476
A008760_45	Breast_ER+	BRCA_ER+/PR+/HER2-	0.7	0	2.0399	1.7982	1.68861	2.06323	2.24269	1.32152	1.39548	1.7928	12.6971	9.49961
A008760_48	Breast_ER+	BRCA_ER+/PR+/HER2-	0	0	1.02445	0.493012	0.356278	1.02003	0.78228	0.840646	0.844807	0.76593	10.6752	9.05781
A008760_5	Breast_ER+	BRCA_ER+/PR+/HER2-	0	0	0.414032	0.403444	0.740159	-0.0798911	0.0682129	-0.171138	0.260641	0.233637	9.68661	8.12374
A008760_51	Breast_ER+	BRCA_ER+/PR+/HER2-	0	0	0.731314	1.53252	1.02833	0.211473	-1.56879	-0.632488	0.916523	0.316984	7.42026	6.41083
A008760_53	Breast_ER+	BRCA_ER+/PR+/HER2-	0	0	-0.300782	1.64681	1.26331	0.00593481	-0.131976	-0.93015	0.650749	0.314843	9.40946	7.65686
A008760_54	Breast_ER+	BRCA_ER+/PR+/HER2-	0	0	0.127151	1.80386	1.14292	-0.348957	-0.0263221	-4.21696	0.00829318	-0.215716	9.55573	8.24165
A008760_55	Breast_ER+	BRCA_ER+/PR+/HER2-	0	0	0.870993	1.14116	0.87125	-0.0756913	-1.16524	-1.00825	0.372857	0.143868	7.97896	5.33548
A008760_56	Breast_ER+	BRCA_ER+/PR+/HER2-	0	0	0.215242	1.12103	0.345351	0.525608	0.360803	-0.808673	0.902558	0.380274	10.0917	8.12472
A008760_57	Breast_ER+	BRCA_ER+/PR+/HER2-	0	0	0.908334	0.917397	0.951949	0.740257	0.603946	-0.0385544	0.38631	0.63852	10.4283	7.03288
A008760_58	Breast_ER+	BRCA_ER+/PR+/HER2-	0	0	0.00627887	-0.427914	-0.232381	0.148343	-0.110124	0.602222	-0.321086	-0.0478086	9.43971	9.26936
A008760_59	Breast_ER+	BRCA_ER+/PR+/HER2-	0.3	0	0.356908	0.0486208	0.112847	0.302922	1.21265	0.119394	-0.153618	0.285676	11.271	9.23691
A008760_60	Breast_ER+	BRCA_ER+/PR+/HER2-	0	0	0.164177	1.18694	1.1429	-0.113772	-0.372808	-0.247547	1.11688	0.410968	9.07604	8.3854
A008760_61	Breast_ER+	BRCA_ER+/PR+/HER2-	0	0	0.432564	0.601885	0.347915	-0.369262	-0.368251	-0.573313	-0.0210038	0.00721916	9.08235	7.91411
A008760_62	Breast_ER+	BRCA_ER+/PR+/HER2-	0	0	0.576793	0.454426	0.268211	0.271205	0.255563	0.0367844	0.490978	0.33628	9.94599	8.29685
A008760_63	Breast_ER+	BRCA_ER+/PR+/HER2-	0	0	0.400609	0.308014	0.253871	0.294853	0.2173	0.27444	-1.17408	0.0821443	9.89302	8.55411
A008760_65	Breast_ER+	BRCA_ER+/PR+/HER2-	0	0	0.223859	-0.558413	-2.41217	0.306743	-0.0629024	-0.876336	-0.0851084	-0.494903	9.50509	7.21645
A008760_69	Breast_ER+	BRCA_ER+/PR+/HER2-	0	0	0.221325	0.481566	0.73678	0.213389	-0.837412	0.0631941	-0.0654951	0.116192	8.43282	8.5754
A008760_7	Breast_ER+	BRCA_ER+/PR+/HER2-	0	0	0.117691	0.83896	0.746329	0.231479	0.536019	-0.51637	0.436968	0.341582	10.3343	9.2519
A008760_71	Breast_ER+	BRCA_ER+/PR+/HER2-	0	0	0.298415	1.13631	0.75775	-0.159747	0.036956	0.0344557	-0.481401	0.23182	9.64334	8.58035
A008760_72	Breast_ER+	BRCA_ER+/PR+/HER2-	0	0	-0.685783	0.559452	0.245131	0.667039	0.271467	0.0602774	0.380859	0.214063	9.96801	9.62569
A008760_73	Breast_ER+	BRCA_ER+/PR+/HER2-	0	0	1.25332	1.61521	1.27022	-0.550431	-0.398698	-0.617855	0.757869	0.475662	9.0402	7.0778
A008760_74	Breast_ER+	BRCA_ER+/PR+/HER2-	0	0	0.224507	0.68124	0.422955	0.603761	0.154988	0.449286	-0.497564	0.29131	9.80675	8.32047
A008760_75	Breast_ER+	BRCA_ER+/PR+/HER2-	0	0	0.0162033	0.545434	0.409216	0.266143	0.429604	-0.0834086	0.400526	0.283388	10.1869	8.90094
A008760_76	Breast_ER+	BRCA_ER+/PR+/HER2-	0	0	0.321819	0.985756	1.09942	0.258573	0.466681	-0.00774047	-0.257721	0.409541	10.2383	8.72909
A008760_78	Breast_ER+	BRCA_ER+/PR+/HER2-	0	0	0.429506	0.854771	-0.0580852	0.523425	-0.069368	-0.409775	0.333814	0.229184	9.49614	7.83956
A008760_79	Breast_ER+	BRCA_ER+/PR+/HER2-	0	0	0.713485	0.660717	0.243378	0.458705	0.82576	0.486896	0.700263	0.584172	10.7354	8.94706
A008760_81	Breast_ER+	BRCA_ER+/PR+/HER2-	0	0	-0.0823522	-0.248543	-0.610682	0.286426	0.651106	0.253257	-0.224663	0.00350683	10.4936	8.79047
A008760_82	Breast_ER+	BRCA_ER+/PR+/HER2-	0	0	1.42295	1.42211	1.40973	1.27703	0.422132	0.0297305	1.06392	1.0068	10.1766	7.49204
A008760_83	Breast_ER+	BRCA_ER+/PR+/HER2-	0	0	-0.193745	1.69172	0.801323	-0.169511	-0.526225	-0.354368	0.646527	0.270818	8.86364	9.76372
A008760_84	Breast_ER+	BRCA_ER+/PR+/HER2-	0	0	-0.308929	0.811698	1.21687	-0.522747	0.241351	-0.0388278	1.42905	0.404066	9.92631	6.49931
A008760_85	Breast_ER+	BRCA_ER+/PR+/HER2-	0.1	0	1.15354	1.25513	0.890916	1.08205	0.756636	1.4335	0.708715	1.04007	10.6397	8.75167
A008760_86	Breast_ER+	BRCA_ER+/PR+/HER2-	0	0	0.639211	0.382782	0.203638	0.260334	0.878541	0.0811704	0.371702	0.402483	10.8085	8.42739
A008760_87	Breast_ER+	BRCA_ER+/PR+/HER2-	0	0	0.549379	1.24986	0.473952	0.433351	0.467015	-0.250132	-0.104306	0.402731	10.2387	9.28864
A008760_88	Breast_ER+	BRCA_ER+/PR+/HER2-	0	0	0.0138068	0.959333	0.984812	0.86349	0.802411	0.252714	0.404102	0.611524	10.7031	9.3145
A008760_89	Breast_ER+	BRCA_ER+/PR+/HER2-	0.2	0	0.460612	0.31404	0.311494	0.400571	-0.229326	0.178189	-0.420295	0.145041	9.27468	7.79533
A008760_9	Breast_ER+	BRCA_ER+/PR+/HER2-	0	0	0.335018	0.495658	0.977231	0.769492	1.0795	0.942462	0.709957	0.758474	11.0867	9.6704
A008760_90	Breast_ER+	BRCA_ER+/PR+/HER2-	5.5	0	-0.43178	0.0927259	1.10342	1.14406	0.831788	-0.130883	1.81152	0.63155	10.7437	8.22924
A008760_91	Breast_ER+	BRCA_ER+/PR+/HER2-	0	0	1.16305	2.94387	1.21813	0.43925	0.535392	-1.24282	0.526332	0.7976	10.3334	8.19571
A008760_92	Breast_ER+	BRCA_ER+/PR+/HER2-	0	0	-0.723818	-0.18587	-0.749792	-0.326962	-0.480427	-0.0690797	-0.892051	-0.489714	8.92705	9.21326
A008760_93	Breast_ER+	BRCA_ER+/PR+/HER2-	0	0	-0.25452	0.449026	0.198607	-0.460866	-0.153059	-0.0979985	-0.31425	-0.0904371	9.38027	9.22307
A008760_94	Breast_ER+	BRCA_ER+/PR+/HER2-	0	0	0.573932	1.10868	0.899321	0.758086	0.311757	0.307427	0.757461	0.67381	10.0238	9.87945
A008760_95	Breast_ER+	BRCA_ER+/PR+/HER2-	0	0	0.298641	0.755225	0.798979	-0.014237	0.478843	0.00339454	-0.710592	0.230036	10.2551	8.59298
A008760_98	Breast_ER+	BRCA_ER+/PR+/HER2-	0	0	0.315227	0.845003	0.280217	0.603667	0.35429	-0.077822	0.424656	0.392177	10.0827	8.00893
A008760_99	Breast_ER+	BRCA_ER+/PR+/HER2-	0	0	0.128809	0.391816	0.546708	0.357013	-0.0187557	-0.0992781	-0.3762	0.132873	9.56621	6.92122
A008761_100	Breast_ER+	BRCA_ER+/PR+/HER2-	0	0	0.380607	1.61961	0.701639	0.328627	0.851219	-0.770042	0.846204	0.565409	10.7706	7.76716
A008761_101	Breast_ER+	BRCA_ER+/PR+/HER2-	0	0	-0.192516	-0.276371	-2.41217	-0.368463	0.247605	-0.430752	-1.50211	-0.704968	9.93497	9.39879
A008761_102	Breast_ER+	BRCA_ER+/PR+/HER2-	0	0	0.189449	0.99398	1.07212	-0.411731	0.0975993	0.00430805	-1.34617	0.0856507	9.7273	8.68625
A008761_103	Breast_ER+	BRCA_ER+/PR+/HER2-	0	0	0.179823	0.290629	0.0847802	-0.140936	0.232216	-0.617	-0.33616	-0.0438067	9.91367	8.02872
A008761_104	Breast_ER+	BRCA_ER+/PR+/HER2-	0	0	0.672629	0.88324	1.0707	0.725284	0.562543	-0.0419814	-0.425583	0.492404	10.371	8.68269
A008761_106	Breast_ER+	BRCA_ER+/PR+/HER2-	1	0	-0.166615	-0.730639	-0.469054	0.357511	0.714492	-0.544257	-0.213173	-0.150248	10.5814	9.12695
A008761_107	Breast_ER+	BRCA_ER+/PR+/HER2-	0	0	0.0688786	0.733253	0.525706	-0.908444	0.0513789	0.233975	0.100891	0.115091	9.66331	7.62068
A008761_108	Breast_ER+	BRCA_ER+/PR+/HER2-	0	0	0.447299	0.212131	0.299238	0.646222	0.641902	0.714846	0.266064	0.4611	10.4809	9.50228
A008761_109	Breast_ER+	BRCA_ER+/PR+/HER2-	0	0	0.342701	-0.112036	0.354341	-0.0583067	0.442185	-0.240738	0.245533	0.139097	10.2044	8.78605
A008761_110	Breast_ER+	BRCA_ER+/PR+/HER2-	0	0	-0.26403	0.460215	0.103819	0.756933	0.384072	-0.228963	-0.168031	0.149145	10.1239	8.29292
A008761_112	Breast_ER+	BRCA_ER+/PR+/HER2-	0	0	0.334484	0.0890316	0.2509	0.115367	0.245597	0.342425	-0.0553329	0.188924	9.93219	8.54406
A008761_113	Breast_ER+	BRCA_ER+/PR+/HER2-	0	0	0.286469	-1.23539	1.00817	-0.868784	0.756609	0.146385	0.479708	0.0818813	10.6397	8.53895
A008761_115	Breast_ER+	BRCA_ER+/PR+/HER2-	0	0	0.172222	0.406129	0.344903	0.23745	0.366114	0.131413	0.314917	0.281878	10.099	8.58238
A008761_116	Breast_ER+	BRCA_ER+/PR+/HER2-	0	0	0.467638	0.115177	-0.65917	0.194968	0.782847	0.728296	-0.396919	0.17612	10.676	8.65688
A008761_117	Breast_ER+	BRCA_ER+/PR+/HER2-	0.2	0	0.345861	-0.0740986	-0.774895	0.728191	0.540859	0.025466	-0.0730238	0.102623	10.341	9.09165
A008761_118	Breast_ER+	BRCA_ER+/PR+/HER2-	0	0	0.56103	0.0897053	0.483666	0.0501452	0.860726	1.13254	-0.0204004	0.451059	10.7838	8.82674
A008761_120	Breast_ER+	BRCA_ER+/PR+/HER2-	0	0	-0.16962	-0.0569397	-0.443695	0.0843578	0.365225	-0.396402	0.422279	-0.027828	10.0978	8.30251
A008761_121	Breast_ER+	BRCA_ER+/PR+/HER2-	0	0	0.030428	0.0632109	-0.128801	0.0290071	0.24758	0.131158	-0.467578	-0.0135708	9.93494	8.49294
A008761_122	Breast_ER+	BRCA_ER+/PR+/HER2-	0	0	0.773484	0.297289	-0.540282	0.285217	0.905384	0.974404	0.242222	0.419674	10.8456	7.86685
A008761_123	Breast_ER+	BRCA_ER+/PR+/HER2-	0	0	-0.0502115	0.313746	0.162815	-0.360898	0.0566158	-0.417588	-0.000322083	-0.0422632	9.67056	8.65357
A008761_124	Breast_ER+	BRCA_ER+/PR+/HER2-	0.2	0	0.221098	0.255451	0.71233	-0.120923	0.453297	0.103567	0.75143	0.339465	10.2197	9.0189
A008761_125	Breast_ER+	BRCA_ER+/PR+/HER2-	0.2	0	0.469312	0.0998108	-0.317507	0.848524	0.998802	0.454601	-0.392752	0.308685	10.975	9.00806
A008761_126	Breast_ER+	BRCA_ER+/PR+/HER2-	0	0	-0.573112	-0.396391	-2.41217	-0.00262899	-0.25284	-0.521135	-0.918442	-0.725245	9.24213	9.51441
A008761_127	Breast_ER+	BRCA_ER+/PR+/HER2-	0	0	0.2184	-0.666611	-2.41217	0.31667	0.223051	0.277874	-0.610421	-0.379029	9.90098	8.20227
A008761_128	Breast_ER+	BRCA_ER+/PR+/HER2-	0	0	0.030711	-0.146815	0.0665206	-0.327768	-0.24021	-0.257383	-0.482045	-0.193856	9.25962	8.24534
A008761_129	Breast_ER+	BRCA_ER+/PR+/HER2-	0	0	-0.0928885	-2.8254	-0.0258079	0.12597	0.739689	0.204195	0.230721	-0.234788	10.6162	9.07339
A008761_13	Breast_ER+	BRCA_ER+/PR+/HER2-	0	0	0.130192	1.04887	0.695209	0.0221632	0.848777	-0.678003	-0.106878	0.280048	10.7673	8.84274
A008761_17	Breast_ER+	BRCA_ER+/PR+/HER2-	0	0	0.726386	0.722231	0.549516	0.58792	0.964933	0.51531	0.240897	0.615313	10.9281	8.99946
A008761_19	Breast_ER+	BRCA_ER+/PR+/HER2-	0	0	-0.28444	0.224294	0.13517	-0.235118	0.0502487	0.0783053	-0.48217	-0.0733872	9.66174	7.96708
A008761_23	Breast_ER+	BRCA_ER+/PR+/HER2-	0	0	0.25241	0.781365	0.807149	-0.63099	0.316055	0.414825	0.453115	0.34199	10.0297	8.61992
A008761_3	Breast_ER+	BRCA_ER+/PR+/HER2-	0	0	-0.460964	0.717045	0.800152	-1.15845	-0.33573	-1.82359	0.185677	-0.296552	9.12737	8.01256
A008761_31	Breast_ER+	BRCA_ER+/PR+/HER2-	0.3	0	-0.286373	0.431295	0.426821	-0.0417421	0.6772	0.521065	-0.144544	0.226246	10.5297	8.92936
A008761_33	Breast_ER+	BRCA_ER+/PR+/HER2-	0	0	-1.08241	0.547432	0.825599	-0.409816	0.384044	-1.01823	1.23391	0.0686463	10.1239	7.58199
A008761_39	Breast_ER+	BRCA_ER+/PR+/HER2-	0.2	0	0.574449	0.697528	0.730768	1.46088	1.32141	0.245084	0.908947	0.848437	11.4216	9.12144
A008761_41	Breast_ER+	BRCA_ER+/PR+/HER2-	0	0	0.533706	0.702103	1.13708	0.464053	0.214324	-4.21696	-0.177348	-0.191862	9.8889	5.80397
A008761_45	Breast_ER+	BRCA_ER+/PR+/HER2-	0	0	0.397965	-0.281197	-0.22603	0.324288	0.117206	0.427206	-0.357951	0.0573553	9.75444	9.17193
A008761_5	Breast_ER+	BRCA_ER+/PR+/HER2-	0	0	-0.39035	-0.0618513	0.996035	-1.10549	-0.0875227	-0.766283	-1.12699	-0.363208	9.471	7.47805
A008761_51	Breast_ER+	BRCA_ER+/PR+/HER2-	0	0	0.469863	1.45314	1.07859	0.358651	-0.147349	-0.132599	0.171015	0.464473	9.38818	7.25616
A008761_54	Breast_ER+	BRCA_ER+/PR+/HER2-	0	0	-0.0709136	0.466811	-2.41217	-1.65966	0.260267	-0.805462	0.100254	-0.588696	9.9525	8.80619
A008761_56	Breast_ER+	BRCA_ER+/PR+/HER2-	0	0	0.556452	0.543153	0.733292	0.602059	0.759214	1.26969	0.0491664	0.644718	10.6433	8.28846
A008761_57	Breast_ER+	BRCA_ER+/PR+/HER2-	0	0	-1.70669	-2.8254	1.05142	-1.79073	-0.00297962	0.130093	0.982742	-0.594506	9.58805	7.80232
A008761_58	Breast_ER+	BRCA_ER+/PR+/HER2-	0	0	0.699416	1.56598	1.34712	0.682297	0.449452	-0.000106651	0.783031	0.789598	10.2144	8.71704
A008761_59	Breast_ER+	BRCA_ER+/PR+/HER2-	0	0	0.15796	-0.528329	0.805494	-1.54106	0.588903	0.197645	-0.334212	-0.0933714	10.4075	7.17295
A008761_60	Breast_ER+	BRCA_ER+/PR+/HER2-	0	0	0.191764	1.01254	1.00252	0.21517	0.377573	0.0937457	-0.611191	0.326017	10.1149	7.9036
A008761_61	Breast_ER+	BRCA_ER+/PR+/HER2-	0	0	0.167648	0.533684	-0.872717	0.779769	1.40293	0.666669	-0.197191	0.354399	11.5345	9.00565
A008761_62	Breast_ER+	BRCA_ER+/PR+/HER2-	0	0	0.465465	-0.383069	-0.192579	-1.77373	-0.16492	-1.53099	-0.138302	-0.531162	9.36385	7.78215
A008761_64	Breast_ER+	BRCA_ER+/PR+/HER2-	0	0	-0.471153	0.775612	0.81141	0.0785726	0.453453	-1.18219	-0.062788	0.0575591	10.22	8.88909
A008761_67	Breast_ER+	BRCA_ER+/PR+/HER2-	0	0	-0.0632419	0.36129	-0.630293	-0.045825	0.149014	-0.0908249	-0.714581	-0.14778	9.79848	8.26234
A008761_68	Breast_ER+	BRCA_ER+/PR+/HER2-	0	0	0.431926	0.899007	1.05508	0.131172	0.0689392	0.0179237	0.385895	0.427134	9.68762	9.06073
A008761_69	Breast_ER+	BRCA_ER+/PR+/HER2-	0	0	1.59583	1.22562	1.67022	1.07308	1.19175	0.910324	0.956435	1.23189	11.2421	8.44563
A008761_70	Breast_ER+	BRCA_ER+/PR+/HER2-	0	0	0.261355	0.413626	1.24934	0.00508349	-0.314623	0.340142	0.647874	0.371828	9.15659	6.50933
A008761_72	Breast_ER+	BRCA_ER+/PR+/HER2-	0	0	0.914911	0.906251	0.998789	1.15314	1.44566	0.535254	0.313813	0.895402	11.5936	8.81327
A008761_76	Breast_ER+	BRCA_ER+/PR+/HER2-	0	0	0.168659	0.720247	-2.41217	0.39762	0.65823	0.161767	-1.01857	-0.189173	10.5035	9.03947
A008761_77	Breast_ER+	BRCA_ER+/PR+/HER2-	0	0	0.552977	0.797731	0.282113	0.561784	0.70583	0.395684	0.464584	0.537243	10.5694	9.32506
A008761_79	Breast_ER+	BRCA_ER+/PR+/HER2-	0	0	1.45845	0.943864	1.04497	0.767449	1.19277	0.995082	0.889333	1.0417	11.2435	9.3989
A008761_80	Breast_ER+	BRCA_ER+/PR+/HER2-	0	0	0.697224	0.177449	0.670393	-0.00698806	0.107469	0.3784	0.448427	0.353196	9.74096	8.61848
A008761_81	Breast_ER+	BRCA_ER+/PR+/HER2-	0	0	0.409267	-0.291317	-0.439443	-0.569416	-0.0167574	-0.581513	-1.01469	-0.357696	9.56897	7.88884
A008761_82	Breast_ER+	BRCA_ER+/PR+/HER2-	0	0	0.0881525	-0.484474	-0.159584	-0.242289	-0.116922	0.131493	-0.77718	-0.222972	9.4303	8.13151
A008761_84	Breast_ER+	BRCA_ER+/PR+/HER2-	0	0	0.35564	0.44627	0.815144	-0.351551	0.261005	0.0996661	-0.349193	0.182426	9.95352	8.31138
A008761_85	Breast_ER+	BRCA_ER+/PR+/HER2-	0	0	0.626797	0.417833	-0.408054	0.0518512	0.64128	0.0867891	-0.130803	0.183671	10.48	7.17207
A008761_87	Breast_ER+	BRCA_ER+/PR+/HER2-	0	0	0.26786	0.0773568	0.385383	0.515663	0.796391	0.357077	-0.316503	0.297604	10.6947	9.51141
A008761_88	Breast_ER+	BRCA_ER+/PR+/HER2-	0	0	0.333442	0.0454192	-2.1854	0.205173	0.392615	0.264445	-0.403052	-0.19248	10.1357	8.10256
A008761_89	Breast_ER+	BRCA_ER+/PR+/HER2-	0	0	0.608111	0.436077	0.36485	0.291554	0.361187	-0.00831311	-0.467994	0.226496	10.0922	8.85034
A008761_90	Breast_ER+	BRCA_ER+/PR+/HER2-	0	0	-0.277227	-0.623017	-0.625295	0.42598	0.378533	0.711267	-0.220904	-0.032952	10.1162	8.82886
A008761_91	Breast_ER+	BRCA_ER+/PR+/HER2-	0	0	0.129265	0.659916	-0.702481	0.0060578	0.0301494	0.412283	-1.45393	-0.131248	9.63391	7.38724
A008761_92	Breast_ER+	BRCA_ER+/PR+/HER2-	0	0	0.0708366	0.283247	0.829751	0.226327	0.221548	-0.114544	-0.381716	0.162207	9.8989	8.10625
A008761_93	Breast_ER+	BRCA_ER+/PR+/HER2-	0	0	-0.162082	-0.880965	-0.139249	-0.687515	0.200289	-4.21696	1.45553	-0.632992	9.86946	9.14883
A008761_94	Breast_ER+	BRCA_ER+/PR+/HER2-	0	0	0.51011	0.322815	0.469429	0.50968	0.405824	0.0570265	0.0072296	0.326016	10.154	9.43605
A008761_95	Breast_ER+	BRCA_ER+/PR+/HER2-	0	0	0.356963	0.738779	1.13036	0.424382	0.909238	-0.663995	0.483382	0.48273	10.851	9.33594
A008761_96	Breast_ER+	BRCA_ER+/PR+/HER2-	0	0	-0.0466714	0.713557	0.868793	0.26309	0.250519	0.0375723	0.628608	0.387924	9.93901	8.45778
A008761_97	Breast_ER+	BRCA_ER+/PR+/HER2-	0	0	1.24108	1.30134	0.730957	1.21049	0.960768	0.776101	0.126703	0.906777	10.9223	8.91731
A008761_98	Breast_ER+	BRCA_ER+/PR+/HER2-	0	0	0.641634	0.511779	0.653728	0.115363	0.0967631	1.26302	-0.27741	0.429268	9.72614	8.77525
A008762_100	Colon adenocarcinoma	COADREAD	0.0219539	0	-0.708857	-0.693438	-0.803072	-0.189678	-0.24682	0.29784	-0.326215	-0.381463	9.25046	9.07189
A008762_101	Colon adenocarcinoma	COADREAD	0	0	-0.744105	-0.794238	-1.01897	0.00685278	-0.483339	0.143782	-0.661392	-0.507344	8.92301	7.75426
A008762_102	Colon adenocarcinoma	COADREAD	0	0	0.204935	0.771324	0.185608	0.465313	-0.373976	0.0115465	0.943371	0.315446	9.07442	8.15509
A008762_103	Colon adenocarcinoma	COADREAD	0	0	-0.20933	0.591309	0.64933	0.438643	0.0443376	-0.079151	0.789966	0.317872	9.65356	9.32356
A008762_104	Colon adenocarcinoma	COADREAD	0	0	0.212778	0.180994	-0.556575	0.617603	-0.200071	0.798655	1.05044	0.300546	9.31518	8.69195
A008762_105	Colon adenocarcinoma	COADREAD	0	0	0.118839	0.387866	-2.41217	-0.942405	0.236367	-0.155999	0.518529	-0.321281	9.91941	10.1351
A008762_106	Colon adenocarcinoma	COADREAD	0	0	-2.00014	0.674748	0.373846	-0.674844	-1.14569	-0.81739	0.0400643	-0.507058	8.00602	8.34939
A008762_108	Colon adenocarcinoma	COADREAD	0	0	0.0560042	-0.577598	-2.41217	-0.251385	-0.0526587	-0.252911	-1.16259	-0.664758	9.51927	8.4864
A008762_109	Colon adenocarcinoma	COADREAD	0	0	-0.133214	-0.498617	-1.23937	-0.611939	-0.7084	0.683017	-0.365802	-0.410618	8.61143	9.77886
A008762_11	Colon adenocarcinoma	COADREAD	0	0	0.275974	0.468354	-0.578706	-0.128209	-0.797958	-0.167086	0.225769	-0.100266	8.48744	7.38764
A008762_110	Colon adenocarcinoma	COADREAD	0	0	0.102388	0.588351	0.707758	0.473551	-0.408663	-0.120188	-0.167452	0.167964	9.0264	8.32676
A008762_111	Colon adenocarcinoma	COADREAD	0	0	0.702805	0.65283	0.274831	0.848424	0.407052	0.438035	0.809067	0.590435	10.1557	8.98247
A008762_112	Colon adenocarcinoma	COADREAD	0	0	0.0642055	-0.316957	-0.22724	-0.145663	-0.0663922	0.707258	-0.452067	-0.062408	9.50026	8.92986
A008762_113	Colon adenocarcinoma	COADREAD	0	0	0.394347	0.397789	0.487212	-0.849785	-0.520654	-0.171964	0.362153	0.0141569	8.87135	6.99672
A008762_114	Colon adenocarcinoma	COADREAD	0	0	0.648404	0.620924	-1.33843	-0.206348	-0.379683	0.247455	0.255529	-0.0217349	9.06652	6.51812
A008762_115	Colon adenocarcinoma	COADREAD	0	0	0.247498	-0.0592432	-0.139487	-1.17411	-0.332186	0.464224	0.609484	-0.0548311	9.13228	8.26104
A008762_116	Colon adenocarcinoma	COADREAD	0	0	-0.0373247	1.36497	0.694153	-0.134586	-0.421138	-4.21696	-0.819781	-0.510094	9.00913	8.34984
A008762_119	Colon adenocarcinoma	COADREAD	0	0	0.711432	-0.613589	-0.242723	-0.304705	0.530878	0.27998	0.685744	0.149574	10.3271	9.07837
A008762_121	Colon adenocarcinoma	COADREAD	0	0	0.659476	0.23682	0.0984517	0.125628	-0.102375	0.36509	0.89219	0.32504	9.45044	7.18508
A008762_122	Colon adenocarcinoma	COADREAD	0	0	-0.0873303	-0.583033	-0.647823	0.281401	-0.208046	0.383415	0.192644	-0.0955387	9.30414	8.97807
A008762_13	Colon adenocarcinoma	COADREAD	0	0	-0.616423	-0.0987473	-0.863855	-0.122634	-0.356265	-0.320043	-0.248066	-0.375148	9.09894	8.9634
A008762_15	Colon adenocarcinoma	COADREAD	0	0	0.72176	-0.334997	-1.39594	0.922227	0.0443803	0.0572974	0.209432	0.0320231	9.65362	8.74834
A008762_17	Colon adenocarcinoma	COADREAD	0	0	0.209631	-1.27159	-1.13832	-0.698355	-0.613644	0.320337	-1.06526	-0.608171	8.74261	8.67848
A008762_19	Colon adenocarcinoma	COADREAD	0	0	0.719164	0.0421401	-0.299903	0.116458	0.0964387	0.104614	-0.256665	0.0746066	9.72569	8.14186
A008762_21	Colon adenocarcinoma	COADREAD	0	0	0.246511	-0.424644	-1.32249	-0.453225	-0.157431	0.349562	0.0607552	-0.242995	9.37422	8.83572
A008762_23	Colon adenocarcinoma	COADREAD	0	0	-0.737874	1.21744	-2.41217	0.200496	-0.0553205	-0.523246	0.466569	-0.263443	9.51559	8.77223
A008762_25	Colon adenocarcinoma	COADREAD	0	0	0.716851	0.341442	0.527833	0.6535	0.478549	0.126629	0.617289	0.494585	10.2547	9.4008
A008762_27	Colon adenocarcinoma	COADREAD	0	0	-0.0124304	1.28546	0.660566	0.90384	0.0816823	0.660652	1.35742	0.705312	9.70526	7.90047
A008762_29	Colon adenocarcinoma	COADREAD	0	0	-0.134401	0.213337	0.0754717	0.35308	0.646301	0.0531719	-0.129258	0.153957	10.4869	8.87887
A008762_3	Colon adenocarcinoma	COADREAD	0	0	0.0448555	-0.165239	-0.775985	0.358222	-0.16001	0.209364	-0.0945966	-0.0833413	9.37065	8.49108
A008762_31	Colon adenocarcinoma	COADREAD	0.0345423	0	-0.309891	-0.476623	-0.317049	0.127911	0.238487	0.180854	0.453903	-0.0146295	9.92235	9.21178
A008762_33	Colon adenocarcinoma	COADREAD	0.0359454	0	0.326194	-0.141183	-1.1481	0.676509	0.442736	0.267408	0.426092	0.12138	10.2051	10.1823
A008762_35	Colon adenocarcinoma	COADREAD	0	0	-0.104239	-0.0911745	-0.735652	0.0909316	0.076725	0.134345	0.0996177	-0.075635	9.6984	8.32255
A008762_37	Colon adenocarcinoma	COADREAD	0.152788	0	0.517778	0.067817	0.0704003	-0.84877	-0.105841	0.34699	-0.18924	-0.0201236	9.44564	7.91066
A008762_39	Colon adenocarcinoma	COADREAD	0	0	0.369118	-0.277629	-1.45092	1.06709	0.683243	0.297386	0.883729	0.224574	10.5381	10.1017
A008762_41	Colon adenocarcinoma	COADREAD	0	0	0.531121	0.435513	-0.4882	-0.0432241	-0.714304	0.386357	-0.6818	-0.0820765	8.60325	6.96167
A008762_43	Colon adenocarcinoma	COADREAD	0	0	-0.36354	-0.901698	-0.384136	-0.180224	-0.476508	0.111706	-0.540958	-0.390766	8.93247	7.57725
A008762_45	Colon adenocarcinoma	COADREAD	0	0	-0.189727	1.27194	-2.41217	0.664652	-0.0865519	-0.136985	0.143693	-0.106449	9.47235	7.46398
A008762_47	Colon adenocarcinoma	COADREAD	0	0	0.433939	-0.425588	-0.367062	0.247483	0.0685865	0.21566	-0.208379	-0.00505157	9.68713	7.41636
A008762_5	Colon adenocarcinoma	COADREAD	0	0	-0.183087	-0.999254	-1.16348	-0.409024	-0.44548	0.101581	-0.286207	-0.483565	8.97543	8.51117
A008762_51	Colon adenocarcinoma	COADREAD	0	0	0.917274	0.573791	0.601344	0.35804	0.587132	0.742195	0.816957	0.656676	10.405	8.8147
A008762_53	Colon adenocarcinoma	COADREAD	0	0	-0.68198	0.0864729	-1.37406	-0.752953	-0.292986	0.406307	0.597004	-0.287457	9.18655	8.62226
A008762_55	Colon adenocarcinoma	COADREAD	0	0	0.253736	-0.171143	-0.214907	-0.185706	-0.163704	0.612445	-0.193656	-0.00899098	9.36553	9.14742
A008762_57	Colon adenocarcinoma	COADREAD	0	0	-2.49637	-2.8254	0.186608	-1.90135	-0.260063	-2.38616	-0.368644	-1.43591	9.23213	6.60692
A008762_59	Colon adenocarcinoma	COADREAD	0.0267738	0	0.148811	-0.274019	-2.41217	0.637471	-0.191388	0.167068	0.62787	-0.185193	9.32721	7.4782
A008762_60	Colon adenocarcinoma	COADREAD	0	0	-0.0506779	0.0603194	-2.41217	0.712213	0.499529	-0.299825	0.586897	-0.129102	10.2837	9.57587
A008762_61	Colon adenocarcinoma	COADREAD	0	0	-0.134827	-2.8254	-0.401535	0.802226	0.221344	-2.0181	-0.457383	-0.687667	9.89861	8.63633
A008762_62	Colon adenocarcinoma	COADREAD	0	0	0.156733	-0.517095	-0.326492	0.142311	0.629755	0.681238	0.000959498	0.10963	10.464	10.2854
A008762_63	Colon adenocarcinoma	COADREAD	0	0	-1.33708	1.4904	-2.41217	-0.866231	-0.488483	-4.21696	0.852772	-0.996821	8.91589	7.49815
A008762_64	Colon adenocarcinoma	COADREAD	0	0	-0.199593	-0.359055	-0.637295	-0.169595	-0.148618	-0.143053	-0.24269	-0.271414	9.38642	8.78644
A008762_65	Colon adenocarcinoma	COADREAD	0	0	-0.846288	-0.0238694	0.446091	-0.718864	-0.466362	-0.278339	0.983817	-0.129116	8.94652	8.08834
A008762_66	Colon adenocarcinoma	COADREAD	0	0	0.0439251	0.0834363	-2.41217	-0.274064	-0.0697262	0.418532	0.1137	-0.29948	9.49564	9.23387
A008762_67	Colon adenocarcinoma	COADREAD	0	0	0.308144	-0.236353	0.0797582	-0.337316	0.0811203	0.127055	0.0523967	0.0106865	9.70448	8.36176
A008762_68	Colon adenocarcinoma	COADREAD	0	0	-0.955536	0.981876	0.758879	-1.82359	-0.747151	-0.853169	1.84821	-0.112926	8.55778	7.57996
A008762_69	Colon adenocarcinoma	COADREAD	0	0	-0.154457	0.288886	-0.514853	-0.193501	-0.689319	-0.250366	-0.241379	-0.250713	8.63784	7.32097
A008762_7	Colon adenocarcinoma	COADREAD	0	0	-0.485195	-0.823124	-0.359042	-0.151084	0.0952306	0.449091	-0.458366	-0.247499	9.72402	8.99274
A008762_70	Colon adenocarcinoma	COADREAD	0	0	0.406105	-0.0190706	-0.175316	-0.96274	-0.485052	0.110209	-0.63222	-0.251155	8.92064	6.67126
A008762_71	Colon adenocarcinoma	COADREAD	0	0	0.581379	-2.8254	0.660422	-6.37633	0.00961222	-1.02337	1.26593	-1.10111	9.60548	5.89067
A008762_72	Colon adenocarcinoma	COADREAD	0	0	-0.507932	0.435081	-0.27011	0.668101	0.422825	0.0685575	0.981148	0.25681	10.1776	9.37621
A008762_74	Colon adenocarcinoma	COADREAD	0	0	0.0357066	0.389498	-2.13511	-0.979517	-1.51162	0.227905	-0.233266	-0.600915	7.49941	5.61312
A008762_76	Colon adenocarcinoma	COADREAD	0	0	-0.648813	-0.543206	-0.344371	-0.739047	0.208233	0.133938	0.346457	-0.226687	9.88046	9.19309
A008762_77	Colon adenocarcinoma	COADREAD	0.45283	0	0.491631	-1.24392	-1.18473	0.342856	0.347487	0.56081	-0.111318	-0.113884	10.0733	9.44228
A008762_79	Colon adenocarcinoma	COADREAD	0	0	-0.325427	0.616362	-0.177507	0.309268	-0.347898	-0.0985585	0.433274	0.0585021	9.11053	8.44845
A008762_80	Colon adenocarcinoma	COADREAD	0	0	0.0250984	-1.04109	-2.41217	-0.775611	-0.46359	0.364642	-0.242617	-0.649334	8.95036	7.66211
A008762_82	Colon adenocarcinoma	COADREAD	0	0	-0.724261	0.792113	-2.41217	-0.374919	-0.250617	-0.193512	0.393016	-0.395764	9.24521	7.90085
A008762_83	Colon adenocarcinoma	COADREAD	0	0	0.873948	-0.580853	0.257628	1.38986	0.748046	0.234664	0.135636	0.43699	10.6278	9.07438
A008762_84	Colon adenocarcinoma	COADREAD	0	0	-0.774064	0.256702	-2.41217	-0.0903837	-0.126286	0.484908	0.914682	-0.249515	9.41734	7.64902
A008762_85	Colon adenocarcinoma	COADREAD	0	0	0.0223796	-0.256965	-0.848435	1.28298	0.286946	0.203534	0.45633	0.163825	9.98944	9.17191
A008762_86	Colon adenocarcinoma	COADREAD	0	0	-1.07796	-0.756716	-1.6776	0.340885	-0.151464	0.38556	-0.301895	-0.462742	9.38248	9.56082
A008762_87	Colon adenocarcinoma	COADREAD	0	0	-0.353149	-0.858145	-0.93173	0.230058	-0.359244	0.319862	-0.194454	-0.306686	9.09482	8.82969
A008762_88	Colon adenocarcinoma	COADREAD	0	0	0.694479	-0.116675	-1.08513	-0.131134	0.138233	0.481038	0.241571	0.0317682	9.78355	8.80722
A008762_89	Colon adenocarcinoma	COADREAD	0.433583	0	0.525631	-0.333442	-0.553486	1.1478	0.541101	0.0630357	0.620484	0.287303	10.3413	9.16223
A008762_9	Colon adenocarcinoma	COADREAD	0	0	-0.369587	0.0302703	-1.30941	-0.712585	-0.963379	0.586604	-0.405019	-0.449016	8.25842	8.27964
A008762_90	Colon adenocarcinoma	COADREAD	0	0	0.29505	0.0544505	-0.423747	-0.480622	0.683931	0.835058	0.813874	0.253999	10.539	7.732
A008762_91	Colon adenocarcinoma	COADREAD	0	0	0.95382	0.402754	-0.488975	1.23922	0.75259	0.420099	0.339312	0.516973	10.6341	9.42337
A008762_93	Colon adenocarcinoma	COADREAD	0	0	0.20933	0.30148	0.42045	-0.298484	-0.580881	-0.241215	-0.0658187	-0.0364483	8.78797	7.79855
A008762_94	Colon adenocarcinoma	COADREAD	0	0	0.285263	0.154115	-0.0795656	0.539256	0.177006	0.125254	0.610121	0.258779	9.83723	9.34082
A008762_95	Colon adenocarcinoma	COADREAD	0.0375799	0	-1.55021	-2.8254	-2.41217	0.139698	0.34627	0.20199	-0.150365	-0.892883	10.0716	9.93796
A008762_96	Colon adenocarcinoma	COADREAD	0	0	-1.79871	-1.22922	-1.06065	-1.31059	-0.444194	0.276939	-0.398021	-0.852063	8.97721	8.98182
A008762_97	Colon adenocarcinoma	COADREAD	0	0	-0.00793444	-2.08704	0.267192	-0.384606	-0.654757	-0.0486055	-1.04103	-0.565254	8.68569	6.72863
A008762_99	Colon adenocarcinoma	COADREAD	0	0	0.0314921	0.28452	0.114895	-0.0840436	-0.375649	-0.0489881	-0.622235	-0.100001	9.07211	8.12582
A009259_100	Colon adenocarcinoma	COADREAD	0	0	0.137179	-0.188099	0.608958	0.0448938	0.257003	-0.208206	0.446569	0.1569	9.94798	8.75954
A009259_102	Colon adenocarcinoma	COADREAD	0	0	-0.730845	-0.280707	0.175022	-1.0172	-0.248677	-0.0752373	0.619587	-0.22258	9.24789	6.44531
A009259_103	Colon adenocarcinoma	COADREAD	0	0	-0.439446	0.0300096	0.787545	-0.1283	-0.379348	0.163213	0.20828	0.0345648	9.06698	7.61294
A009259_105	Colon adenocarcinoma	COADREAD	0	0	-0.656411	0.48627	-0.13256	-0.0976167	-0.0263908	-0.00417679	0.0885208	-0.0489094	9.55564	8.14268
A009259_107	Colon adenocarcinoma	COADREAD	0.148221	0	0.204089	1.02884	1.32847	0.657666	0.549829	0.340552	0.542349	0.664542	10.3534	8.7217
A009259_108	Colon adenocarcinoma	COADREAD	0	0	-1.06451	-2.8254	-0.118035	-3.28121	-0.0890783	-1.08477	-1.0775	-1.36293	9.46885	8.88617
A009259_109	Colon adenocarcinoma	COADREAD	0	0	-7.32364	-2.8254	-0.715112	-1.19481	-0.420024	-0.51703	-3.18388	-2.31141	9.01067	7.97161
A009259_11	Colon adenocarcinoma	COADREAD	0	0	-0.362945	0.401981	0.544572	0.125993	-0.2116	-0.161137	0.185051	0.0745595	9.29922	7.71091
A009259_110	Colon adenocarcinoma	COADREAD	0	0	-0.307644	-0.662321	-0.00959022	-1.5002	-0.543106	0.442017	0.506979	-0.296266	8.84027	8.23687
A009259_111	Colon adenocarcinoma	COADREAD	0	0	0.13877	0.426321	0.598399	-0.313863	0.241304	-0.0859571	0.294883	0.185694	9.92625	8.43557
A009259_113	Colon adenocarcinoma	COADREAD	0	0	0.15453	-2.8254	-2.41217	-0.0876757	-0.208563	-0.422394	-0.332027	-0.876242	9.30343	7.71126
A009259_115	Colon adenocarcinoma	COADREAD	0	0	-0.935029	-0.00617854	0.186351	-0.473439	-0.735667	-0.83301	-0.0620399	-0.40843	8.57368	7.79659
A009259_117	Colon adenocarcinoma	COADREAD	0	0	-0.503481	-0.861032	0.426264	-0.175749	0.047382	0.177849	0.386503	-0.0717519	9.65777	7.27976
A009259_118	Colon adenocarcinoma	COADREAD	0	0	-0.575997	0.0972951	-0.118143	-0.590982	-0.641387	-0.65522	-0.87077	-0.479315	8.7042	8.67169
A009259_119	Colon adenocarcinoma	COADREAD	0	0	0.149176	0.39586	0.380739	-0.558051	0.00457126	0.00737148	0.0114424	0.0558727	9.5985	7.83404
A009259_120	Colon adenocarcinoma	COADREAD	0.0149365	0	-0.437992	-0.700509	-0.0416131	0.464125	0.209099	0.486708	0.34846	0.0468969	9.88166	8.19679
A009259_121	Colon adenocarcinoma	COADREAD	0	0	-0.497602	-0.511003	0.145046	0.304523	0.404388	-0.215604	0.236588	-0.0190946	10.152	9.43288
A009259_122	Colon adenocarcinoma	COADREAD	0	0	-0.794501	0.315893	0.631384	0.0393679	-0.372016	-0.614683	0.506076	-0.0412114	9.07714	8.13026
A009259_123	Colon adenocarcinoma	COADREAD	0	0	-0.599043	-0.778281	-2.02027	-0.183961	-0.405797	-0.629204	-1.26907	-0.840804	9.03037	8.22367
A009259_124	Colon adenocarcinoma	COADREAD	0	0	-0.309023	0.458461	0.829281	-0.397556	-0.484594	-0.290178	0.177633	-0.00228228	8.92128	8.1066
A009259_125	Colon adenocarcinoma	COADREAD	0	0	-1.48363	0.166217	0.664643	-1.43738	-0.449827	-0.882275	1.21527	-0.315283	8.96941	7.21678
A009259_126	Colon adenocarcinoma	COADREAD	0.0178126	0	-0.563577	-2.06656	0.123778	-0.0568862	-0.178354	-0.195155	0.318898	-0.373979	9.34525	8.56151
A009259_127	Colon adenocarcinoma	COADREAD	0	0	-7.32364	-2.8254	-2.41217	-0.130001	-0.777508	-1.33889	-0.0672955	-2.12499	8.51575	4.59445
A009259_128	Colon adenocarcinoma	COADREAD	0	0	-0.500153	-0.313459	0.0115669	0.0229532	0.136362	0.681503	0.239013	0.0396838	9.78096	8.89863
A009259_129	Colon adenocarcinoma	COADREAD	0	0	-0.569393	0.975835	0.137665	0.286194	-0.754712	-0.360941	-2.03702	-0.331767	8.54731	0
A009259_130	Colon adenocarcinoma	COADREAD	0.105263	0	0.207855	-0.580992	-0.370553	0.574449	1.10916	0.823707	0.658138	0.345966	11.1278	8.95927
A009259_131	Colon adenocarcinoma	COADREAD	0	0	-0.182013	0.553651	0.628619	0.624201	0.356689	0.320429	0.406844	0.386917	10.086	8.85544
A009259_132	Colon adenocarcinoma	COADREAD	0	0	0.459429	0.60025	0.384044	0.829822	0.421373	0.193314	0.571732	0.494281	10.1755	9.16872
A009259_133	Colon adenocarcinoma	COADREAD	0.244366	0	-0.387599	-1.39584	-2.06668	-0.315193	-0.406303	0.0583635	-0.35633	-0.695654	9.02967	8.8673
A009259_134	Colon adenocarcinoma	COADREAD	0	0	0.124423	0.741331	1.03209	0.396696	0.385415	-0.0080992	0.535397	0.458179	10.1258	8.94953
A009259_135	Colon adenocarcinoma	COADREAD	0.0322373	0	-1.33411	-0.731173	0.204078	-0.629271	-0.320333	-4.21696	1.03194	-0.856547	9.14869	7.44415
A009259_136	Colon adenocarcinoma	COADREAD	0	0	-0.0943983	0.424776	0.942034	-0.0429869	-0.68081	-0.901894	-0.437173	-0.112922	8.64963	4.57395
A009259_138	Colon adenocarcinoma	COADREAD	0	0	-1.79407	-2.8254	0.0020108	-0.432874	-0.18542	-0.182722	-0.0775888	-0.785151	9.33547	8.34886
A009259_139	Colon adenocarcinoma	COADREAD	0	0	-0.596542	0.386911	0.866837	-0.72848	-0.0742046	0.277252	0.372071	0.0719776	9.48944	7.97542
A009259_142	Colon adenocarcinoma	COADREAD	0	0	-1.1468	-2.8254	0.846128	-0.324775	-0.203895	-0.0336119	0.50465	-0.454813	9.30989	8.54076
A009259_143	Colon adenocarcinoma	COADREAD	0	0	-0.83137	-0.164374	-1.29001	-0.183983	0.13163	0.171183	-0.229475	-0.342342	9.77441	8.73235
A009259_15	Colon adenocarcinoma	COADREAD	0.0727273	0	-0.0624876	0.0830491	0.380234	-0.109962	0.331155	0.0308965	0.263097	0.130855	10.0506	8.925
A009259_17	Colon adenocarcinoma	COADREAD	0	0	-0.17483	-0.867274	0.195325	1.31214	0.483636	-0.962613	0.21538	0.0288237	10.2617	7.7761
A009259_21	Colon adenocarcinoma	COADREAD	4.45409	0	0.0272885	-2.8254	0.47577	0.780731	0.567183	-1.85246	1.10823	-0.245521	10.3774	9.41046
A009259_23	Colon adenocarcinoma	COADREAD	0.0591716	0	-1.06851	-0.14117	1.082	-0.59218	-0.6075	-0.151275	1.26748	-0.0301657	8.75112	7.23816
A009259_25	Colon adenocarcinoma	COADREAD	0	0	-0.677492	0.560146	-0.0018937	-0.0813287	-0.586917	0.202733	-0.853882	-0.205519	8.77962	9.0664
A009259_27	Colon adenocarcinoma	COADREAD	0	0	-0.507571	-0.19729	0.0478961	-0.135116	-0.080589	0.0985561	-0.748405	-0.217503	9.4806	8.4081
A009259_29	Colon adenocarcinoma	COADREAD	0	0	-1.13092	0.582542	-0.312938	-0.200868	-0.0294781	-0.25972	1.28682	-0.00922293	9.55136	8.37019
A009259_3	Colon adenocarcinoma	COADREAD	0	0	-0.370325	-1.8421	-1.24695	0.724185	-0.0689823	0.147587	-0.450702	-0.443897	9.49667	8.75877
A009259_31	Colon adenocarcinoma	COADREAD	0	0	-0.747703	0.271895	0.980374	-0.679544	-0.889389	-0.497432	0.742819	-0.116997	8.36086	6.1338
A009259_33	Colon adenocarcinoma	COADREAD	167.511	2	3.3454	1.16045	0.711858	3.49699	3.18871	2.73847	2.32981	2.42453	14.0068	6.68789
A009259_35	Colon adenocarcinoma	COADREAD	0	0	-0.554351	1.00211	1.00137	1.10597	-0.374793	-2.53829	0.544701	0.0266736	9.07329	6.79569
A009259_41	Colon adenocarcinoma	COADREAD	0	0	-0.506187	-1.18226	-0.583853	-0.267659	-0.460376	-0.267279	-0.34766	-0.516467	8.95481	8.18967
A009259_43	Colon adenocarcinoma	COADREAD	0	0	-0.902431	-2.8254	-2.41217	0.698199	0.593507	0.53654	0.0790287	-0.604674	10.4139	9.02237
A009259_45	Colon adenocarcinoma	COADREAD	190.708	2	4.81407	2.90761	2.72826	3.82714	3.83532	3.35607	3.66834	3.59097	14.902	8.31761
A009259_47	Colon adenocarcinoma	COADREAD	0	0	-0.181138	0.771162	0.437588	0.655565	0.109711	-0.0673722	0.357529	0.297578	9.74406	9.11163
A009259_49	Colon adenocarcinoma	COADREAD	0	0	-1.57756	-2.12293	0.279053	-0.227172	0.213841	-0.180386	-0.216131	-0.547327	9.88823	8.65414
A009259_51	Colon adenocarcinoma	COADREAD	0	0	-0.366056	0.732583	1.11991	-0.715777	0.133981	-0.0982669	1.13474	0.277302	9.77766	7.44312
A009259_53	Colon adenocarcinoma	COADREAD	0	0	-2.76905	0.263676	0.932004	-3.16283	-0.703254	-0.757118	0.611484	-0.79787	8.61855	6.15377
A009259_55	Colon adenocarcinoma	COADREAD	0	0	-0.511689	-0.423991	-0.0153357	0.208322	0.166871	0.27127	0.591719	0.0410237	9.8232	8.86108
A009259_57	Colon adenocarcinoma	COADREAD	0	0	-0.401347	0.480185	0.94499	-0.434719	-0.880667	-0.848313	0.678718	-0.065879	8.37293	6.78583
A009259_63	Colon adenocarcinoma	COADREAD	0	0	-0.0299151	0.407967	0.295253	-0.189753	-0.366028	-0.422876	0.85731	0.0788512	9.08543	7.71021
A009259_65	Colon adenocarcinoma	COADREAD	0	0	-0.0928979	0.440076	0.447535	0.548219	0.0554044	-0.0918992	0.653618	0.280008	9.66888	9.79906
A009259_67	Colon adenocarcinoma	COADREAD	0	0	0.401225	0.521511	0.328439	0.142173	0.349444	0.411532	-0.491163	0.237595	10.076	8.76865
A009259_69	Colon adenocarcinoma	COADREAD	0	0	-0.254932	0.685462	0.437064	1.00341	0.0833855	0.225632	0.511336	0.38448	9.70762	8.282
A009259_7	Colon adenocarcinoma	COADREAD	0	0	-0.69285	-0.96046	0.036048	0.179721	0.380122	-0.613492	-0.000603466	-0.238788	10.1184	7.63195
A009259_71	Colon adenocarcinoma	COADREAD	0	0	0.672752	1.1953	1.14712	0.280104	0.547878	0.266747	0.872317	0.711744	10.3507	8.40268
A009259_73	Colon adenocarcinoma	COADREAD	0	0	-0.068021	0.619616	1.14222	-1.12319	-1.01135	-0.213807	1.04945	0.0564172	8.192	7.43649
A009259_76	Colon adenocarcinoma	COADREAD	0	0	-0.426177	0.137566	0.459691	-0.701154	-0.270151	0.373278	0.410158	-0.00239842	9.21816	7.29075
A009259_77	Colon adenocarcinoma	COADREAD	0	0	-0.443803	-0.532786	0.178543	-0.120539	0.625936	-0.0316647	0.606272	0.0402798	10.4588	9.10945
A009259_78	Colon adenocarcinoma	COADREAD	0	0	-0.216504	-0.761704	0.789533	-1.16943	-0.13769	0.690774	0.314967	-0.0700072	9.40155	7.45373
A009259_79	Colon adenocarcinoma	COADREAD	0	0	-1.50757	-0.247025	0.950619	-0.175022	-0.754349	0.196103	-1.60423	-0.448781	8.54781	7.44439
A009259_80	Colon adenocarcinoma	COADREAD	0	0	-0.0684511	0.628505	-0.102179	-0.635419	-0.778428	-0.300163	-0.784524	-0.291523	8.51448	6.27322
A009259_82	Colon adenocarcinoma	COADREAD	0	0	-0.927494	-0.694164	-0.479548	-0.316239	-0.691073	-0.509561	-0.902562	-0.645806	8.63542	8.26268
A009259_83	Colon adenocarcinoma	COADREAD	0	0	-0.947644	0.142237	0.757707	-0.371523	0.159517	-0.542142	0.874408	0.0103657	9.81302	8.96803
A009259_84	Colon adenocarcinoma	COADREAD	0	0	-0.0677914	-0.164657	-0.1896	-0.316244	0.0276621	-0.449039	0.109539	-0.150018	9.63047	8.3613
A009259_86	Colon adenocarcinoma	COADREAD	0	0	0.109045	0.21411	0.243285	0.579551	0.263119	-0.318571	0.487467	0.225429	9.95645	9.22168
A009259_88	Colon adenocarcinoma	COADREAD	0	0	-0.427603	-0.954626	1.07164	-2.10971	-0.878878	-0.463129	-4.72951	-1.21312	8.37541	7.56007
A009259_89	Colon adenocarcinoma	COADREAD	0	0	0.00149893	-2.8254	0.509167	0.274182	0.194085	0.211878	0.956062	-0.0969319	9.86088	8.44693
A009259_90	Colon adenocarcinoma	COADREAD	0	0	-0.352891	-0.0192038	0.472752	0.837576	0.159534	-0.507428	0.530992	0.16019	9.81304	9.04897
A009259_91	Colon adenocarcinoma	COADREAD	0	0	-0.226876	-0.328924	0.270951	-0.106713	-0.0299465	-0.483768	-0.466811	-0.196013	9.55071	8.13397
A009259_92	Colon adenocarcinoma	COADREAD	0	0	-0.48495	-0.771313	-0.115451	0.276899	0.079626	0.0163326	0.0847611	-0.130585	9.70241	8.58387
A009259_94	Colon adenocarcinoma	COADREAD	0	0	-1.28268	-0.497653	0.201366	-0.379374	-0.312626	0.0339917	0.881452	-0.193646	9.15936	8.22449
A009259_96	Colon adenocarcinoma	COADREAD	0	0	-0.247568	0.399717	0.0697831	0.0292728	-0.0852128	-0.59688	1.18495	0.107723	9.4742	8.65445
A009259_97	Colon adenocarcinoma	COADREAD	0	0	-0.58343	-0.485515	-0.108981	1.02953	0.429643	0.0650294	-0.0189092	0.046766	10.187	9.11505
A009259_98	Colon adenocarcinoma	COADREAD	0	0	0.0833951	0.444266	1.07375	0.0484703	-0.880391	-0.786932	0.696619	0.0970254	8.37331	6.34058
A009259_99	Colon adenocarcinoma	COADREAD	0	0	-0.420679	0.293344	0.138681	-0.0972682	0.137941	0.466391	0.297212	0.116517	9.78315	8.95972
A009260_100	Breast_Her2+	BRCA_HER2+	7.89474	0	1.28506	0.925359	2.0336	1.5867	2.41516	1.28048	1.46026	1.56952	12.9359	8.15056
A009260_102	Breast_Her2+	BRCA_HER2+	52.9521	1	1.27105	0.889354	1.28989	1.23482	1.79573	1.31841	1.27605	1.29647	12.0783	7.39728
A009260_103	Breast_Her2+	BRCA_HER2+	227.784	3	3.19848	2.09121	2.36243	2.75234	3.58839	2.1716	2.63273	2.68531	14.5601	8.81626
A009260_104	Breast_Her2+	BRCA_HER2+	0	0	0.877832	-0.0858916	0.370955	0.484626	1.52915	0.656725	0.368413	0.600258	11.7092	7.09497
A009260_105	Breast_Her2+	BRCA_HER2+	137.912	3	3.37813	1.89266	2.84518	4.18625	3.68262	2.81117	2.58359	3.05423	14.6906	8.79703
A009260_106	Breast_Her2+	BRCA_HER2+	122.465	2	1.75656	1.01453	0.480097	1.49259	2.77855	1.29896	1.4499	1.46731	13.4389	8.67881
A009260_107	Breast_Her2+	BRCA_HER2+	123	2	0.800701	2.74826	3.44862	0.562073	2.46749	0.720922	0.823208	1.65304	13.0083	6.94384
A009260_108	Breast_Her2+	BRCA_HER2+	138.906	2	2.24438	1.83687	1.60834	1.95514	2.2301	1.74536	1.45547	1.86795	12.6796	6.62371
A009260_109	Breast_Her2+	BRCA_HER2+	175.559	3	2.84438	1.86432	1.78575	2.27432	3.5413	1.62126	2.17639	2.3011	14.4949	9.45101
A009260_11	Breast_Her2+	BRCA_HER2+	150.818	2	0.66615	-0.669184	0.211817	-0.43672	1.67063	1.09321	0.0877102	0.374801	11.9051	7.83607
A009260_110	Breast_Her2+	BRCA_HER2+	158.807	2	2.44657	1.45829	2.19527	1.86097	2.81977	2.30933	2.43923	2.21849	13.496	6.61913
A009260_111	Breast_Her2+	BRCA_HER2+	196.985	3	3.78382	2.71643	3.03831	3.29271	4.67674	2.8991	3.41888	3.40371	16.0669	8.00858
A009260_113	Breast_Her2+	BRCA_HER2+	0	0	0.183652	-1.05254	-0.280072	0.769127	0.812637	0.268708	-0.542485	0.0227183	10.7172	9.4345
A009260_114	Breast_Her2+	BRCA_HER2+	6.09375	0	1.88518	0.981302	3.16428	1.44872	2.12752	0.595592	0.657609	1.55146	12.5376	7.46421
A009260_115	Breast_Her2+	BRCA_HER2+	0	0	0.459077	0.584317	0.847268	-1.02694	0.417025	-1.56742	1.35022	0.151934	10.1695	7.38785
A009260_116	Breast_Her2+	BRCA_HER2+	151.714	3	4.29503	2.25743	1.66398	4.17099	3.88931	3.01818	2.77371	3.15266	14.9767	7.81601
A009260_117	Breast_Her2+	BRCA_HER2+	181.431	3	3.77834	1.5972	2.12899	3.20376	3.87409	2.4843	2.47114	2.79112	14.9557	8.42069
A009260_118	Breast_Her2+	BRCA_HER2+	18.4564	1	2.84929	1.73938	1.68825	2.6838	3.00193	1.46522	2.0907	2.21694	13.7482	8.56854
A009260_120	Breast_Her2+	BRCA_HER2+	36.5089	1	2.27736	0.992376	1.8648	1.65987	2.57042	2.15297	1.07172	1.7985	13.1508	9.39101
A009260_122	Breast_Her2+	BRCA_HER2+	0	0	0.653261	-0.221348	-0.67655	-0.666703	0.0672836	0.277678	-0.563838	-0.16146	9.68533	7.69114
A009260_123	Breast_Her2+	BRCA_HER2+	0	0	-0.0377945	0.503279	0.496195	-0.0741489	0.870367	0.244872	0.220304	0.317582	10.7972	7.13679
A009260_124	Breast_Her2+	BRCA_HER2+	148.16	2	2.99517	1.64061	1.73487	3.24388	3.53447	2.30375	2.50668	2.56563	14.4855	10.4074
A009260_125	Breast_Her2+	BRCA_HER2+	0	0	-0.279572	0.64463	0.767047	0.575956	1.2267	0.344948	0.135335	0.487864	11.2905	8.91432
A009260_126	Breast_Her2+	BRCA_HER2+	159.521	3	2.26853	1.31257	2.12677	1.59783	3.22059	2.04544	1.87778	2.06422	14.0509	6.47516
A009260_128	Breast_Her2+	BRCA_HER2+	174.58	3	3.16657	2.02621	2.45859	2.86927	3.61536	2.28734	2.68699	2.73005	14.5975	8.3409
A009260_129	Breast_Her2+	BRCA_HER2+	134.016	3	3.28414	1.206	1.46841	3.29042	3.34613	3.01809	2.17251	2.54081	14.2247	7.33236
A009260_14	Breast_Her2+	BRCA_HER2+	0	0	0.268427	-2.8254	-1.11693	-1.01295	-0.10949	-0.96866	-0.621315	-0.91233	9.44059	6.84788
A009260_15	Breast_Her2+	BRCA_HER2+	38.1323	1	0.698371	0.504152	0.545418	0.256676	0.65311	0.494034	-0.0786734	0.439012	10.4964	6.27361
A009260_17	Breast_Her2+	BRCA_HER2+	196.978	3	4.09188	1.1972	2.04672	4.31817	4.12789	3.32056	2.73015	3.11894	15.307	7.66224
A009260_21	Breast_Her2+	BRCA_HER2+	0	0	-0.136673	-1.08292	-0.431702	0.0493599	0.530918	0.377845	-1.4706	-0.30911	10.3272	9.14124
A009260_23	Breast_Her2+	BRCA_HER2+	114.012	2	2.88101	-0.132076	-1.4065	2.68138	2.79251	2.08893	0.969672	1.4107	13.4583	7.94646
A009260_25	Breast_Her2+	BRCA_HER2+	0	0	-0.29191	-2.8254	-0.215839	-0.851507	-0.637388	-0.222137	0.0991696	-0.70643	8.70974	5.7126
A009260_29	Breast_Her2+	BRCA_HER2+	3.53982	0	1.20696	0.0191421	0.455607	1.01545	1.1432	0.929542	0.471445	0.748764	11.1749	7.99449
A009260_31	Breast_Her2+	BRCA_HER2+	172.776	3	3.00479	2.02837	3.07172	2.32072	3.68263	3.07133	1.94144	2.73157	14.6906	7.47345
A009260_35	Breast_Her2+	BRCA_HER2+	144.786	2	3.07822	1.77207	2.66934	3.166	3.50043	3.04897	2.3255	2.79436	14.4384	8.64823
A009260_37	Breast_Her2+	BRCA_HER2+	0	0	0.0475045	0.781	0.819966	-0.659782	0.522894	0.515431	1.24101	0.46686	10.3161	8.61804
A009260_39	Breast_Her2+	BRCA_HER2+	107.332	2	2.4099	1.57833	1.76768	2.46361	2.46794	1.86995	1.84854	2.05799	13.0089	8.61926
A009260_41	Breast_Her2+	BRCA_HER2+	0	0	-7.32364	-2.8254	0.357638	-0.0755981	0.646974	0.00414947	-4.72951	-1.9922	10.4879	8.07295
A009260_43	Breast_Her2+	BRCA_HER2+	0	0	0.736069	0.97119	0.546969	0.312866	0.564356	0.485504	-0.665674	0.421612	10.3735	7.29106
A009260_45	Breast_Her2+	BRCA_HER2+	177.773	3	4.08844	2.45279	2.18986	4.03813	4.1326	3.17766	2.97639	3.2937	15.3136	6.74954
A009260_49	Breast_Her2+	BRCA_HER2+	64.3998	1	1.15593	0.280493	0.45264	0.908841	1.62401	1.01973	0.535971	0.853945	11.8405	8.78226
A009260_5	Breast_Her2+	BRCA_HER2+	13.6289	1	0.507203	-0.477905	-0.140051	0.0882951	0.293244	0.00377763	-0.798833	-0.0748956	9.99816	9.32978
A009260_53	Breast_Her2+	BRCA_HER2+	0	0	0.290941	0.685878	0.810648	0.0317569	0.334325	-0.0752754	-0.204326	0.267707	10.055	7.65363
A009260_55	Breast_Her2+	BRCA_HER2+	224.847	3	3.42813	2.10693	2.22416	3.1686	4.09399	1.86825	2.38483	2.75355	15.2601	9.43875
A009260_59	Breast_Her2+	BRCA_HER2+	203.25	3	3.5586	0.973312	0.468118	4.25847	3.94	2.84042	2.13522	2.59631	15.0469	7.99305
A009260_60	Breast_Her2+	BRCA_HER2+	0	0	-0.673119	0.500163	-2.41217	0.486487	0.384186	0.134969	-0.830849	-0.344333	10.1241	8.76993
A009260_62	Breast_Her2+	BRCA_HER2+	0	0	0.0470038	-1.84117	-2.41217	-0.832144	-0.746603	-0.47627	-0.126012	-0.91248	8.55854	4.88033
A009260_63	Breast_Her2+	BRCA_HER2+	139.218	2	2.80881	1.34966	1.52794	3.01225	3.46504	1.97088	2.49874	2.37619	14.3894	8.90066
A009260_64	Breast_Her2+	BRCA_HER2+	0	0	-0.0808459	-2.8254	0.892258	-0.126883	0.788657	0.491435	0.982489	0.0173878	10.684	7.81915
A009260_65	Breast_Her2+	BRCA_HER2+	0	0	2.30886	1.05586	1.36442	2.2486	2.67141	1.7008	1.71129	1.86589	13.2906	7.6277
A009260_67	Breast_Her2+	BRCA_HER2+	234.214	3	3.42494	1.55235	0.910335	3.07393	3.75475	2.83107	2.39457	2.56314	14.7904	8.71933
A009260_68	Breast_Her2+	BRCA_HER2+	205.297	3	3.74224	1.0785	1.18157	3.87118	3.78631	2.99855	2.16191	2.68861	14.8341	8.24499
A009260_69	Breast_Her2+	BRCA_HER2+	43.3622	1	0.854763	0.155721	1.43729	1.20822	1.88575	1.37302	0.903831	1.11694	12.2029	9.73762
A009260_70	Breast_Her2+	BRCA_HER2+	33.5815	1	0.558044	-0.554311	-0.0635204	0.230075	0.974922	0.635664	0.191374	0.28175	10.9419	7.40614
A009260_71	Breast_Her2+	BRCA_HER2+	121.943	2	3.21701	0.587057	0.472671	3.62653	3.63628	2.49	1.38879	2.20262	14.6264	8.87863
A009260_72	Breast_Her2+	BRCA_HER2+	223.124	3	2.11405	1.17331	0.929691	3.60397	3.37461	2.51619	1.88232	2.22774	14.2642	6.29257
A009260_73	Breast_Her2+	BRCA_HER2+	21.3152	1	0.251108	-2.8254	1.31961	-0.222736	1.08983	-0.0605924	1.29965	0.121639	11.101	6.35788
A009260_74	Breast_Her2+	BRCA_HER2+	0	0	0.158395	-0.671444	-0.0367278	0.176296	0.755277	-0.4606	-0.448294	-0.0752997	10.6378	7.76726
A009260_76	Breast_Her2+	BRCA_HER2+	9.09091	0	1.4266	-0.194871	-0.148371	1.09704	1.55596	1.0682	0.454449	0.751286	11.7463	7.78678
A009260_78	Breast_Her2+	BRCA_HER2+	81.9745	2	2.63619	0.364043	-0.215222	2.37191	2.82787	2.07651	1.87631	1.70537	13.5072	7.84888
A009260_79	Breast_Her2+	BRCA_HER2+	172.482	3	3.37862	0.851376	2.8786	4.10455	3.46645	2.90154	2.11097	2.81316	14.3913	8.23471
A009260_80	Breast_Her2+	BRCA_HER2+	158.512	3	1.88036	0.354045	1.47802	2.95089	3.35708	1.96329	1.69778	1.95449	14.2399	9.68723
A009260_82	Breast_Her2+	BRCA_HER2+	164.965	3	1.63727	-0.550249	2.34106	2.25416	2.78955	1.54362	0.730093	1.53507	13.4542	7.3753
A009260_83	Breast_Her2+	BRCA_HER2+	221.526	3	3.68352	1.9747	0.623963	3.21814	4.03453	2.78333	2.86376	2.74028	15.1778	8.6935
A009260_84	Breast_Her2+	BRCA_HER2+	139.3	2	2.53222	0.462186	0.626264	2.31837	3.15776	2.25496	2.0277	1.91135	13.9639	8.23551
A009260_86	Breast_Her2+	BRCA_HER2+	26.2857	1	1.7996	0.142044	1.6103	1.51124	1.98837	0.675916	1.17871	1.27231	12.345	9.19059
A009260_87	Breast_Her2+	BRCA_HER2+	219.875	3	3.82319	2.96617	2.87651	3.94211	3.26197	2.48855	3.07067	3.20417	14.1082	6.72895
A009260_89	Breast_Her2+	BRCA_HER2+	147.006	2	3.35423	2.16588	2.10625	3.36346	3.43988	2.6669	2.3275	2.77487	14.3545	8.65886
A009260_9	Breast_Her2+	BRCA_HER2+	91.1988	2	0.738464	-0.109219	0.370418	0.9203	1.49319	0.744291	-0.290239	0.552457	11.6594	7.45959
A009260_90	Breast_Her2+	BRCA_HER2+	0	0	3.20465	2.66243	3.31673	3.38732	3.70388	1.56119	2.88108	2.95961	14.72	8.88552
A009260_91	Breast_Her2+	BRCA_HER2+	185.29	3	3.40429	2.05699	2.07749	3.81538	4.14032	2.53813	3.3197	3.05033	15.3243	9.1408
A009260_92	Breast_Her2+	BRCA_HER2+	192.277	3	1.84839	0.840608	0.564952	2.32218	3.2709	2.15219	1.65719	1.80806	14.1206	6.82682
A009260_93	Breast_Her2+	BRCA_HER2+	155.753	2	2.21359	1.63386	1.49949	2.08501	3.05655	1.79446	2.01453	2.0425	13.8238	8.99708
A009260_94	Breast_Her2+	BRCA_HER2+	109.824	2	2.94883	2.19273	2.06053	2.74685	2.84436	1.40061	2.73484	2.41839	13.5301	7.51147
A009260_95	Breast_Her2+	BRCA_HER2+	130.371	3	2.68265	1.88368	1.76813	2.32359	3.3174	2.26167	2.1485	2.3408	14.185	7.38933
A009260_97	Breast_Her2+	BRCA_HER2+	0	0	-0.25246	0.147682	0.244428	-0.182452	0.57887	-0.244608	1.42232	0.244826	10.3936	8.17962
A009260_98	Breast_Her2+	BRCA_HER2+	212.261	3	4.05901	1.92153	2.41358	2.94345	4.10084	2.53236	2.53246	2.92903	15.2696	8.85181
A009260_99	Breast_Her2+	BRCA_HER2+	35.6564	2	2.5689	2.06457	2.56765	2.26571	2.89133	1.54587	2.27173	2.31082	13.5951	7.73624
A009261_101	Breast_TNBC	BRCA_TNBC	0	0	0.0141619	0.397817	0.885011	-0.361089	-1.12274	-0.725308	0.16143	-0.107245	8.03779	6.27981
A009261_102	Breast_TNBC	BRCA_TNBC	0	0	-0.269727	0.209661	0.68219	0.328262	0.585474	0.0380807	-0.442231	0.161673	10.4027	9.18195
A009261_11	Breast_TNBC	BRCA_TNBC	0.0426257	0	-0.137337	0.0193655	1.78336	-0.44759	0.786885	0.234549	-0.362915	0.268045	10.6816	8.49428
A009261_13	Breast_TNBC	BRCA_TNBC	0	0	0.0252765	-0.410645	-0.156786	-0.598457	-0.301769	-0.525106	-0.482551	-0.350005	9.17439	8.47333
A009261_15	Breast_TNBC	BRCA_TNBC	0	0	-0.249858	-1.52401	-0.722572	-0.694278	-0.593827	0.592182	-0.884893	-0.582466	8.77005	7.91092
A009261_17	Breast_TNBC	BRCA_TNBC	0	0	-0.197455	-2.04292	-0.343075	0.841097	1.05732	0.441569	-1.08526	-0.189819	11.056	8.82381
A009261_19	Breast_TNBC	BRCA_TNBC	0	0	0.360707	-2.04405	0.184807	-0.00730232	-0.365934	-0.362755	-0.62499	-0.408502	9.08556	7.95373
A009261_21	Breast_TNBC	BRCA_TNBC	0	0	0.378462	0.693788	0.929018	-0.868769	-0.282691	-0.830607	0.326593	0.049399	9.2008	6.00687
A009261_23	Breast_TNBC	BRCA_TNBC	0	0	-0.360586	0.469247	0.353403	-1.13197	-0.0706976	-0.742518	0.894086	-0.0841476	9.4943	7.65143
A009261_25	Breast_TNBC	BRCA_TNBC	0	0	-0.549916	-0.850447	-0.382527	-0.944937	-0.516334	0.00811922	-0.827792	-0.580548	8.87733	6.55666
A009261_27	Breast_TNBC	BRCA_TNBC	0	0	-0.433993	0.395799	0.331835	-0.198576	-0.00088298	0.449992	-0.133062	0.0587303	9.59095	5.96693
A009261_3	Breast_TNBC	BRCA_TNBC	0	0	-0.680864	-1.2537	-0.479749	-1.13104	-0.406737	-0.0190912	-0.535547	-0.643819	9.02907	6.26073
A009261_31	Breast_TNBC	BRCA_TNBC	0	0	-0.216764	0.389627	0.657012	0.218153	-0.435632	-0.227278	-0.257048	0.0182958	8.98906	7.55994
A009261_35	Breast_TNBC	BRCA_TNBC	0	0	-0.179426	-0.0912752	-0.0246258	-0.266501	-0.0152407	-0.00583907	0.0133168	-0.0813702	9.57107	6.94162
A009261_39	Breast_TNBC	BRCA_TNBC	0	0	-0.307049	-0.161845	0.514703	-0.582091	0.545472	0.0328835	0.409673	0.0645353	10.3474	6.10599
A009261_41	Breast_TNBC	BRCA_TNBC	0	0	-0.27531	-0.0447245	0.128464	-1.65019	-0.663027	-1.1758	-0.763343	-0.634847	8.67425	5.19706
A009261_43	Breast_TNBC	BRCA_TNBC	0	0	-0.642784	-0.791255	-0.493239	-0.635807	-0.126452	-0.351394	-0.660126	-0.528722	9.41711	6.16836
A009261_45	Breast_TNBC	BRCA_TNBC	0.905847	0	-0.0441639	0.495488	2.81644	-0.153427	1.26487	0.319141	-0.0109757	0.669624	11.3433	8.32185
A009261_46	Breast_TNBC	BRCA_TNBC	0	0	-0.085845	0.295627	0.135602	-0.170625	-0.109606	-0.457058	-0.124337	-0.0737488	9.44043	7.81715
A009261_47	Breast_TNBC	BRCA_TNBC	0	0	-0.983756	-0.0390052	-0.463552	-0.778203	-0.633018	-0.61541	1.39763	-0.302188	8.71579	7.94205
A009261_48	Breast_TNBC	BRCA_TNBC	0	0	-0.30424	-2.05689	-0.0966103	-0.595109	-0.23792	0.30295	-0.50289	-0.498673	9.26278	8.0848
A009261_49	Breast_TNBC	BRCA_TNBC	0	0	-1.2474	0.245243	1.12314	-0.203972	0.159713	-1.558	0.576823	-0.129207	9.81329	6.86117
A009261_52	Breast_TNBC	BRCA_TNBC	0	0	-0.496876	-2.8254	-0.482113	-1.52448	0.439792	-1.96143	-2.48976	-1.33432	10.201	7.54826
A009261_53	Breast_TNBC	BRCA_TNBC	0	0	-0.304353	-2.8254	-0.862027	-0.479933	-0.0565975	0.435061	-1.15572	-0.749853	9.51382	6.45152
A009261_54	Breast_TNBC	BRCA_TNBC	0	0	-0.363881	-1.40677	-1.07792	-1.15396	-0.198475	-0.611079	-0.994406	-0.8295	9.31739	7.18192
A009261_55	Breast_TNBC	BRCA_TNBC	0	0	-0.632155	-2.8254	-2.41217	-1.31679	-0.490626	-0.481626	-1.80168	-1.42292	8.91293	4.27661
A009261_56	Breast_TNBC	BRCA_TNBC	0	0	-0.856467	-2.5314	-1.409	-0.217367	0.115481	0.108637	-0.892109	-0.811746	9.75205	7.9722
A009261_59	Breast_TNBC	BRCA_TNBC	0	0	-0.654385	-1.02764	-0.802228	-1.25244	-0.423921	-0.158638	-1.31688	-0.805162	9.00528	7.49058
A009261_60	Breast_TNBC	BRCA_TNBC	0	0	-0.780821	-0.669006	-0.331705	-0.891943	-0.963335	-0.291182	-1.76617	-0.813451	8.25848	5.49151
A009261_61	Breast_TNBC	BRCA_TNBC	0	0	0.236163	0.812941	0.643664	0.513439	0.544626	0.506086	0.142858	0.485682	10.3462	8.48138
A009261_62	Breast_TNBC	BRCA_TNBC	0	0	-0.226666	0.499005	0.954223	-0.244829	-1.17769	-0.804662	-0.29042	-0.184434	7.96172	3.6481
A009261_63	Breast_TNBC	BRCA_TNBC	0	0	-0.239204	0.12428	0.867151	1.49127	0.835766	-0.347048	0.188448	0.417237	10.7493	6.60636
A009261_65	Breast_TNBC	BRCA_TNBC	0	0	-1.03095	-1.38103	-0.344642	-1.5364	-0.511018	-0.225926	-0.119353	-0.735618	8.88469	8.09229
A009261_68	Breast_TNBC	BRCA_TNBC	0	0	-1.04599	-0.682615	0.721128	-1.32393	-0.76832	-2.39187	0.681549	-0.687149	8.52847	7.7669
A009261_69	Breast_TNBC	BRCA_TNBC	0	0	-0.269395	1.60641	0.869619	-0.416071	-0.0132202	-0.437318	0.67271	0.287533	9.57387	7.03061
A009261_7	Breast_TNBC	BRCA_TNBC	0	0	0.257371	0.545689	0.650128	0.293226	0.45291	0.0697216	0.574161	0.406172	10.2192	7.49618
A009261_70	Breast_TNBC	BRCA_TNBC	0	0	0.808255	-0.998977	1.04619	1.12832	0.876839	0.284802	0.434164	0.51137	10.8061	8.16898
A009261_71	Breast_TNBC	BRCA_TNBC	0	0	0.32465	0.758773	0.488369	-0.948773	-0.802512	-0.00189913	-0.139827	-0.0458885	8.48113	6.52584
A009261_72	Breast_TNBC	BRCA_TNBC	0	0	0.161874	-0.0654464	-0.279602	-0.721069	-0.977685	-0.424218	-0.377584	-0.38339	8.23862	4.9634
A009261_73	Breast_TNBC	BRCA_TNBC	0.0368596	0	0.479933	0.45796	0.893168	0.225296	1.07282	0.136752	0.312586	0.511216	11.0774	8.35698
A009261_74	Breast_TNBC	BRCA_TNBC	0.100351	0	-0.366723	-0.298949	0.0232537	-0.226428	-0.390046	-0.0996638	-0.243876	-0.228919	9.05217	9.36903
A009261_75	Breast_TNBC	BRCA_TNBC	0	0	-0.186915	-0.0341722	-0.222261	-0.676949	0.253062	-0.854812	-0.322534	-0.292083	9.94253	7.53928
A009261_76	Breast_TNBC	BRCA_TNBC	0	0	-0.0654524	-0.721008	0.213018	-0.297064	0.459913	-0.490559	-0.290882	-0.170291	10.2289	7.51666
A009261_77	Breast_TNBC	BRCA_TNBC	0	0	-0.241462	0.00683418	0.529058	-0.358038	-0.387288	0.118171	-0.163706	-0.0709186	9.05599	5.49909
A009261_78	Breast_TNBC	BRCA_TNBC	0	0	0.520974	0.680038	1.45707	-0.0519056	-0.450229	-0.728416	0.780486	0.315432	8.96885	6.53275
A009261_79	Breast_TNBC	BRCA_TNBC	0	0	-0.0900649	0.75159	0.334195	0.0595616	-0.0298035	-0.251676	0.670867	0.206381	9.55091	7.33145
A009261_81	Breast_TNBC	BRCA_TNBC	0	0	0.293214	0.927274	0.959422	-0.739106	0.0944521	0.209995	0.350103	0.299336	9.72294	6.02585
A009261_82	Breast_TNBC	BRCA_TNBC	0	0	-0.349451	-0.950692	0.233173	-0.64314	0.00957671	-0.290692	-0.114686	-0.300844	9.60543	7.44196
A009261_83	Breast_TNBC	BRCA_TNBC	0	0	-0.338331	-0.329672	-0.133607	-0.489646	-0.659053	-0.0926017	-0.719506	-0.394631	8.67975	7.61291
A009261_86	Breast_TNBC	BRCA_TNBC	0	0	-0.342632	0.277837	0.64592	-1.56015	-0.533004	-0.321813	-0.713553	-0.363914	8.85425	6.93743
A009261_89	Breast_TNBC	BRCA_TNBC	0	0	-0.41401	0.310764	0.514105	-0.579076	-0.482857	-0.241994	-0.287684	-0.168679	8.92368	5.70901
A009261_90	Breast_TNBC	BRCA_TNBC	0	0	0.107919	-2.8254	0.683225	-0.685018	1.12096	0.511011	0.308603	-0.111243	11.1441	8.60551
A009261_92	Breast_TNBC	BRCA_TNBC	0	0	-0.00307927	0.0710616	-0.594863	-0.253457	0.158661	0.474958	-0.980903	-0.161089	9.81183	7.4053
A009261_93	Breast_TNBC	BRCA_TNBC	0	0	-0.924294	-0.529377	-0.272083	-0.132465	-0.160293	0.12189	-0.899725	-0.399478	9.37026	8.32117
A009261_94	Breast_TNBC	BRCA_TNBC	0.5886	0	-0.0874127	0.282594	1.76033	-0.591709	1.3144	-0.0392663	-0.384298	0.32209	11.4119	8.07827
A009261_97	Breast_TNBC	BRCA_TNBC	0	0	-0.206335	-0.572028	-0.584163	-0.825609	0.148638	-0.162983	-0.418227	-0.374387	9.79796	8.00538
A009261_99	Breast_TNBC	BRCA_TNBC	0	0	-0.458339	-0.930838	0.0236333	-0.0706071	-0.445899	-4.21696	-0.653684	-0.96467	8.97485	1.40362
A009993_10	Head and Neck_Pharyngeal SCC	HNSC	0	0	1.02158	2.69348	-0.254561	-0.333535	-0.169336	-0.750223	-0.0338611	0.310505	9.35774	7.3797
A009993_100	Head and Neck_Oral cavity SCC	HNSC	0	0	-0.781467	-0.180785	0.566072	-0.659179	-0.376841	0.562699	0.494593	-0.0535582	9.07046	5.451
A009993_12	Head and Neck_Pharyngeal SCC	HNSC	0	0	-0.397244	-0.951825	0.77102	-2.44323	-1.38239	-4.21696	-3.14703	-1.6811	7.67832	7.36458
A009993_17	Head and Neck_Pharyngeal SCC	HNSC	0.144665	0	-0.315322	0.0486569	-1.09442	-0.985717	-0.4594	0.404699	0.366657	-0.290692	8.95616	8.07453
A009993_20	Head and Neck_Laryngeal SCC	HNSC	0	0	-0.206903	-0.839706	-0.36206	-1.30298	-0.684467	0.315804	-0.682775	-0.537584	8.64456	3.85246
A009993_22	Head and Neck_Laryngeal SCC	HNSC	0	0	0.532612	0.333865	0.196831	0.0991823	-0.850714	-0.685595	0.204092	-0.0242467	8.4144	4.61515
A009993_26	Head and Neck_Laryngeal SCC	HNSC	0	0	1.16807	-0.543264	0.272471	-0.754283	-0.545834	-1.27987	0.752491	-0.132888	8.83649	4.28268
A009993_27	Head and Neck_Pharyngeal SCC	HNSC	0	0	-0.785108	-0.627059	-0.597748	-6.37633	-1.25774	-4.21696	0.345315	-1.9308	7.85089	4.28957
A009993_31	Head and Neck_Laryngeal SCC	HNSC	0	0	1.69801	-0.71777	-0.654351	-0.536102	-0.396104	-4.21696	-0.357495	-0.740109	9.04379	6.99653
A009993_32	Head and Neck_Laryngeal SCC	HNSC	0	0	1.50679	-0.118845	-2.41217	0.139467	0.0687703	0.0820452	0.177735	-0.0794569	9.68738	6.14268
A009993_33	Head and Neck_Laryngeal SCC	HNSC	0	0	0.286939	-0.445518	1.60955	-1.37178	-1.53543	-1.12029	1.65033	-0.132315	7.46644	5.55208
A009993_34	Head and Neck_Pharyngeal SCC	HNSC	1.63292	0	-0.78366	-0.548574	0.0738275	-0.68562	-0.392127	-1.15427	0.551672	-0.419822	9.04929	5.90723
A009993_40	Head and Neck_Pharyngeal SCC	HNSC	0	0	-0.826443	-1.00644	0.401072	-0.198296	-0.393273	0.308743	-0.039366	-0.250572	9.04771	6.87744
A009993_41	Head and Neck_Pharyngeal SCC	HNSC	0	0	0.231276	0.0727609	0.108445	-0.178696	-0.684874	-0.822932	0.412698	-0.123046	8.644	5.82474
A009993_42	Head and Neck_Pharyngeal SCC	HNSC	0	0	-0.140554	-1.38771	-1.24594	-1.43009	-1.02172	0.293472	-0.15193	-0.726352	8.17765	6.52292
A009993_43	Head and Neck_Pharyngeal SCC	HNSC	0	0	-0.23272	-1.01739	-2.144	-0.565677	-1.91533	0.0367442	-2.10295	-1.13448	6.94049	0.983167
A009993_44	Head and Neck_Sinonasal SCC	HNSC	0	0	-0.123128	-1.28591	-2.38237	-1.11403	-0.356774	0.530636	-1.78812	-0.931383	9.09824	5.89371
A009993_46	Head and Neck_Sinonasal SCC	HNSC	0	0	-0.086606	-0.881376	-1.32175	0.782275	0.636879	0.97491	0.106043	0.0300533	10.4739	7.75044
A009993_47	Head and Neck_Sinonasal SCC	HNSC	0	0	-0.313447	-0.0226238	0.281925	-1.06747	-0.113102	-0.384686	0.0244827	-0.227846	9.43559	5.0071
A009993_48	Head and Neck_Sinonasal SCC	HNSC	0	0	0.116174	-0.259014	0.0568961	-0.447902	-0.766718	-0.0723323	-0.0985867	-0.210212	8.53069	6.17587
A009993_49	Head and Neck_Sinonasal SCC	HNSC	0	0	-0.157039	-2.8254	-2.41217	-6.37633	-1.36255	-4.21696	-4.72951	-3.15428	7.70579	5.43571
A009993_50	Head and Neck_Sinonasal SCC	HNSC	0	0	-0.467327	-0.878293	-0.822291	-0.545891	-0.136085	0.250273	0.20288	-0.34239	9.40377	6.87138
A009993_51	Head and Neck_Oral cavity SCC	HNSC	0	0	-0.282746	-0.060012	-0.620106	-0.626237	-1.01271	-0.135871	-0.966378	-0.529151	8.19013	5.00784
A009993_52	Head and Neck_Oral cavity SCC	HNSC	0	0	-0.30727	-1.07573	-2.41217	-0.681847	-0.331485	-0.472162	-1.1172	-0.91398	9.13325	6.59985
A009993_53	Head and Neck_Oral cavity SCC	HNSC	0	0	0.187705	1.90227	-0.468757	-0.750737	-0.997241	0.0920382	-1.1855	-0.174318	8.21154	6.02903
A009993_54	Head and Neck_Oral cavity SCC	HNSC	0	0	-0.227859	-0.514132	-0.35891	-1.42501	-0.509506	-2.88465e-05	-0.126889	-0.451762	8.88679	6.00827
A009993_55	Head and Neck_Oral cavity SCC	HNSC	0	0	-0.321474	-1.82218	-1.11133	-0.571976	-1.28333	-0.322312	-0.41663	-0.835603	7.81547	5.47977
A009993_56	Head and Neck_Oral cavity SCC	HNSC	0	0	-0.480808	-0.848934	-0.320882	-0.792287	-0.748657	-0.929693	-1.38627	-0.786789	8.55569	4.38414
A009993_57	Head and Neck_Oral cavity SCC	HNSC	0.144509	0	-0.417659	1.12113	0.0557066	-0.665567	-0.927705	0.0549004	0.0926461	-0.0980784	8.30781	5.55375
A009993_58	Head and Neck_Oral cavity SCC	HNSC	0	0	-0.271249	-0.336876	0.172607	-0.259453	0.125696	0.355235	0.453718	0.0342396	9.76619	8.13416
A009993_59	Head and Neck_Oral cavity SCC	HNSC	0	0	-0.1722	1.82761	-0.188645	-0.109366	-0.010517	-0.029268	0.0505102	0.195446	9.57761	6.65178
A009993_60	Head and Neck_Oral cavity SCC	HNSC	0	0	0.0793359	-0.0694575	-0.658622	-1.33171	-0.802708	-0.227431	-0.760312	-0.538701	8.48086	4.98097
A009993_61	Head and Neck_Oral cavity SCC	HNSC	0	0	0.0476909	0.944543	0.293541	-0.18315	-0.661889	-0.24662	0.596715	0.112976	8.67582	5.9376
A009993_62	Head and Neck_Oral cavity SCC	HNSC	0	0	-0.660268	1.92859	-0.00471959	-0.581628	-0.471875	-0.103723	-0.618481	-0.0731581	8.93889	6.92985
A009993_63	Head and Neck_Oral cavity SCC	HNSC	0.0671	0	0.0147654	0.471228	0.444934	-0.51412	-0.136173	0.0615107	0.159961	0.0717294	9.40365	6.20764
A009993_64	Head and Neck_Oral cavity SCC	HNSC	0	0	-0.163909	0.408459	0.380869	-0.984075	-0.0456082	0.339082	0.700952	0.090824	9.52903	7.68395
A009993_66	Head and Neck_Oral cavity SCC	HNSC	0	0	-0.964665	0.684996	-0.0687644	-1.59803	-1.16524	-0.51906	-0.722117	-0.62184	7.97896	5.5964
A009993_67	Head and Neck_Oral cavity SCC	HNSC	0	0	0.0605103	-0.105273	1.01341	-0.623665	-0.591373	-1.50866	0.332097	-0.203279	8.77345	6.9848
A009993_68	Head and Neck_Oral cavity SCC	HNSC	0	0	-1.43365	-1.4963	-2.41217	0.701175	-2.30633	-1.77219	1.07606	-1.09191	6.39917	0
A009993_69	Head and Neck_Oral cavity SCC	HNSC	0	0	-0.456511	-0.829629	-0.264269	-0.693359	-0.756636	0.00764612	-3.20535	-0.885444	8.54465	6.25619
A009993_7	Head and Neck_Laryngeal SCC	HNSC	0	0	0.296338	-0.45983	-0.377531	-1.16385	-1.32754	-0.492849	-0.221956	-0.535317	7.75425	5.43761
A009993_70	Head and Neck_Oral cavity SCC	HNSC	0	0	-0.249552	-0.799635	-0.565406	-0.733026	0.129041	-0.124331	0.172978	-0.30999	9.77083	7.51426
A009993_71	Head and Neck_Oral cavity SCC	HNSC	0.0569	0	-0.297647	1.1103	-0.943797	-0.274727	-0.235833	0.317234	-0.741242	-0.152245	9.26567	5.67923
A009993_72	Head and Neck_Oral cavity SCC	HNSC	0	0	-0.927396	3.32553	0.810113	-1.96482	-0.564965	-0.383577	-0.295997	-0.000159177	8.81001	5.72587
A009993_74	Head and Neck_Oral cavity SCC	HNSC	0	0	0.13095	1.31653	0.321246	-0.0910921	-0.468646	-0.11695	0.602607	0.242093	8.94336	5.33823
A009993_75	Head and Neck_Oral cavity SCC	HNSC	0	0	-0.569557	-1.03335	-1.36729	-1.0997	-1.36972	-0.241522	-1.49825	-1.02563	7.69587	3.46105
A009993_77	Head and Neck_Oral cavity SCC	HNSC	0	0	0.13419	1.41735	0.288308	-1.57192	-1.35742	-0.316424	-1.01452	-0.345775	7.71289	4.8871
A009993_78	Head and Neck_Oral cavity SCC	HNSC	0.0177	0	1.87948	1.45445	0.844509	1.80365	1.37517	1.26561	1.81457	1.49106	11.496	5.5382
A009993_79	Head and Neck_Oral cavity SCC	HNSC	0.023	0	0.51605	0.22656	0.0389667	0.184904	0.230607	0.670509	0.326711	0.313473	9.91144	5.82198
A009993_80	Head and Neck_Oral cavity SCC	HNSC	0	0	-0.704908	0.0372205	-1.39319	-0.740479	-1.0412	-0.0931697	-0.33356	-0.609898	8.15068	4.34278
A009993_81	Head and Neck_Oral cavity SCC	HNSC	0	0	0.0281218	-0.00579907	-2.41217	0.960652	-0.0075665	0.0896114	0.080288	-0.18098	9.5817	6.85412
A009993_82	Head and Neck_Oral cavity SCC	HNSC	0	0	-0.554251	-2.8254	-2.41217	-0.790455	-0.383572	-0.0477289	-1.54686	-1.22292	9.06114	7.31955
A009993_83	Head and Neck_Oral cavity SCC	HNSC	0.177965	0	-0.592893	-0.681503	-0.381294	-0.464023	-0.22088	0.106531	0.0716138	-0.308921	9.28638	7.12406
A009993_84	Head and Neck_Oral cavity SCC	HNSC	0	0	-0.356885	2.6929	-2.41217	-0.770563	-1.29351	-3.09356	0.473527	-0.680037	7.80137	5.32585
A009993_85	Head and Neck_Oral cavity SCC	HNSC	0	0	-0.067325	-0.855162	-0.787062	-0.869434	0.094731	0.239931	-0.274304	-0.359804	9.72332	6.87577
A009993_86	Head and Neck_Oral cavity SCC	HNSC	0	0	0.207708	-0.0330689	-1.08089	0.0765054	-0.533794	0.357215	-0.534547	-0.220125	8.85316	6.18328
A009993_88	Head and Neck_Oral cavity SCC	HNSC	0.0184	0	-0.120813	-0.41661	-0.723	-0.789074	-0.846021	-0.0104307	-0.87684	-0.540399	8.4209	6.53228
A009993_89	Head and Neck_Oral cavity SCC	HNSC	0	0	-0.354376	1.18695	-0.680201	-0.954734	-1.4031	-0.143954	-1.4445	-0.541989	7.64965	6.04791
A009993_9	Head and Neck_Pharyngeal SCC	HNSC	0	0	-0.305394	-0.117523	-0.591865	-0.871153	0.282052	-0.355043	0.22933	-0.247085	9.98266	8.30782
A009993_90	Head and Neck_Oral cavity SCC	HNSC	0	0	-0.0910638	1.19804	-0.319512	-1.08568	-1.23107	-0.324028	-0.554394	-0.343957	7.88782	4.67317
A009993_91	Head and Neck_Oral cavity SCC	HNSC	0	0	-0.248823	-0.253406	-0.825465	-0.693229	-0.148014	0.758504	-0.0541809	-0.20923	9.38726	8.0726
A009993_92	Head and Neck_Oral cavity SCC	HNSC	0	0	-1.26822	-1.68807	-0.125605	-1.93774	-0.199622	0.273101	-0.711528	-0.808241	9.31581	8.36948
A009993_93	Head and Neck_Oral cavity SCC	HNSC	0	0	-0.190034	2.37465	-0.416412	-0.976077	-0.426792	0.158336	-0.295415	0.0326086	9.0013	6.30877
A009993_94	Head and Neck_Oral cavity SCC	HNSC	0	0	-0.602153	-0.511847	-0.492539	-0.772447	-0.512624	0.32998	-0.0435644	-0.372171	8.88247	6.53735
A009993_95	Head and Neck_Oral cavity SCC	HNSC	0	0	0.297463	-0.683356	-0.936759	-0.868783	-0.312442	0.489151	-0.402445	-0.34531	9.15961	5.0809
A009993_98	Head and Neck_Oral cavity SCC	HNSC	0	0	-0.365291	-0.766277	-1.0749	-0.335943	-0.509458	0.0178587	-0.299342	-0.476193	8.88685	6.38134
A009993_99	Head and Neck_Oral cavity SCC	HNSC	0	0	0.183219	-0.304595	-0.550466	-0.89256	-0.710916	0.201388	-1.37002	-0.491993	8.60794	5.36525
A011956_11	Gastric Ca Intestinal	STAD_Intestinal	0	0	-0.485413	-2.07576	-0.928542	-0.483674	-0.793417	-0.12597	-0.374905	-0.752525	8.49373	7.86715
A011956_13	Gastric Ca Intestinal	STAD_Intestinal	0	0	-0.331254	0.85548	0.662006	0.574766	0.228531	-0.405908	-0.125735	0.208269	9.90857	9.4134
A011956_17	Gastric Ca Intestinal	STAD_Intestinal	0	0	-0.227329	-0.46131	-0.724308	-0.0783197	0.0409742	0.256948	-0.138198	-0.19022	9.6489	9.326
A011956_19	Gastric Ca Intestinal	STAD_Intestinal	0	0	1.58413	0.704044	0.933219	1.96568	1.87696	0.945579	0.361942	1.19594	12.1907	8.98511
A011956_21	Gastric Ca Intestinal	STAD_Intestinal	0	0	-1.028	-2.8254	-2.41217	-1.9734	-0.294424	-0.179171	-0.247638	-1.28003	9.18456	7.57417
A011956_23	Gastric Ca Intestinal	STAD_Intestinal	0	0	-0.416395	0.533954	0.889223	-0.587269	-0.00131742	-0.318941	0.804107	0.129052	9.59035	7.34012
A011956_25	Gastric Ca Intestinal	STAD_Intestinal	0	0	0.415335	0.213333	0.272252	0.8052	0.350829	0.711469	0.27455	0.43471	10.0779	9.2076
A011956_27	Gastric Ca Intestinal	STAD_Intestinal	0	0	0.0747173	0.546237	0.55175	0.344468	0.482576	-0.110785	0.197923	0.298127	10.2603	9.18776
A011956_29	Gastric Ca Intestinal	STAD_Intestinal	0	0	-0.170491	-0.514072	-2.41217	-1.00702	-0.436025	-1.63224	-1.01803	-1.02715	8.98852	5.59997
A011956_3	Gastric Ca Intestinal	STAD_Intestinal	178.409	2	0.16758	-0.404621	-0.131953	0.986768	4.14645	3.57011	4.16609	1.78578	15.3327	8.90009
A011956_31	Gastric Ca Intestinal	STAD_Intestinal	4.10959	0	-0.421237	-0.716959	-1.72446	0.028189	0.286086	0.193595	-0.0974146	-0.350314	9.98825	9.5691
A011956_33	Gastric Ca Intestinal	STAD_Intestinal	0	0	-1.02639	-1.43629	-0.879837	0.0608647	-0.6223	-0.558158	-0.536291	-0.714056	8.73063	8.70625
A011956_37	Gastric Ca Intestinal	STAD_Intestinal	0	0	0.96194	0.311539	0.31096	1.16237	0.898954	0.964563	0.800569	0.772985	10.8367	9.48826
A011956_39	Gastric Ca Intestinal	STAD_Intestinal	0	0	-0.356182	-0.509578	-0.12176	-0.768531	-0.787082	-0.214482	-0.700387	-0.494	8.5025	7.10024
A011956_41	Gastric Ca Intestinal	STAD_Intestinal	0	0	-0.872538	-0.884351	-2.41217	-0.758275	-0.420195	0.236391	-0.0969783	-0.744016	9.01043	8.65152
A011956_43	Gastric Ca Intestinal	STAD_Intestinal	0	0	-0.00605884	0.480095	0.372589	-0.475874	-0.0426351	0.0564436	0.303711	0.0983244	9.53315	7.05345
A011956_44	Gastric Ca Intestinal	STAD_Intestinal	0	0	-0.131674	0.291066	0.570752	-0.15217	-0.0986205	-0.197703	0.446039	0.103956	9.45564	8.36757
A011956_45	Gastric Ca Intestinal	STAD_Intestinal	0	0	0.425013	-0.503483	-1.32547	0.326627	0.459641	0.484263	-0.470515	-0.0862753	10.2285	9.25196
A011956_46	Gastric Ca Intestinal	STAD_Intestinal	0	0	0.0674761	0.676067	-0.0435754	-0.043121	-0.292955	0.0583239	0.063737	0.0694218	9.18659	7.31253
A011956_47	Gastric Ca Intestinal	STAD_Intestinal	66.5569	2	0.33881	0.0245995	0.602822	0.921992	1.07732	1.3001	1.02859	0.756318	11.0837	9.0233
A011956_48	Gastric Ca Intestinal	STAD_Intestinal	0	0	-0.0795945	-0.503874	-0.383523	-0.0753398	-0.521735	0.134303	-0.14562	-0.225055	8.86986	8.296
A011956_49	Gastric Ca Intestinal	STAD_Intestinal	0	0	-2.18269	-0.837351	-0.29499	0.27043	-0.0160234	0.295556	0.249381	-0.359385	9.56999	9.96454
A011956_5	Gastric Ca Intestinal	STAD_Intestinal	0	0	-0.281936	-1.41501	-1.8246	-1.17125	-0.0190783	-0.0739843	0.826351	-0.565644	9.56576	8.19587
A011956_50	Gastric Ca Intestinal	STAD_Intestinal	0	0	0.482356	0.916149	2.10382	1.02119	0.569506	-0.148751	0.166731	0.730144	10.3806	9.37216
A011956_51	Gastric Ca Intestinal	STAD_Intestinal	0	0	-0.138099	0.675844	0.518524	-0.424575	0.0618995	0.0294934	0.594405	0.188213	9.67787	8.94895
A011956_52	Gastric Ca Intestinal	STAD_Intestinal	0	0	-0.23667	0.235036	0.676645	-0.152207	0.308899	-0.161705	0.465908	0.162272	10.0198	8.21578
A011956_55	Gastric Ca Intestinal	STAD_Intestinal	0	0	-0.0208957	-0.199322	-0.190479	-0.349027	-0.116266	-0.223859	-0.19144	-0.18447	9.43121	8.94754
A011956_56	Gastric Ca Intestinal	STAD_Intestinal	0	0	-0.14008	-0.0377084	0.148379	-0.378057	0.0616822	0.0889688	0.302805	0.00657004	9.67757	9.66335
A011956_57	Gastric Ca Intestinal	STAD_Intestinal	0	0	0.227696	-0.616381	-0.32774	0.299501	0.0600242	0.203827	-0.210111	-0.0518833	9.67527	9.78944
A011956_58	Gastric Ca Intestinal	STAD_Intestinal	0	0	-0.192921	0.29796	-0.405467	-0.607668	0.208171	0.552414	0.831679	0.0977382	9.88038	9.40318
A011956_59	Gastric Ca Intestinal	STAD_Intestinal	0	0	-0.409521	-2.8254	-2.41217	-0.0855792	0.550793	-0.0403798	1.02704	-0.599315	10.3547	8.9322
A011956_60	Gastric Ca Intestinal	STAD_Intestinal	0	0	0.22683	0.60516	0.884293	0.637873	0.337698	0.0286111	0.955161	0.525089	10.0597	9.6607
A011956_63	Gastric Ca Intestinal	STAD_Intestinal	173.754	2	0.727599	0.567153	0.298232	1.51891	1.10193	0.778207	0.701631	0.813381	11.1177	8.6997
A011956_64	Gastric Ca Intestinal	STAD_Intestinal	166.574	2	3.38879	1.77866	1.70318	3.97414	3.59176	2.49297	2.95467	2.84059	14.5648	8.51271
A011956_65	Gastric Ca Intestinal	STAD_Intestinal	0	0	0.207807	0.23022	0.571322	0.0688677	0.185136	0.665032	-0.0651032	0.266183	9.84849	7.35139
A011956_66	Gastric Ca Intestinal	STAD_Intestinal	0	0	0.273959	1.22222	0.86042	-0.346576	-0.0110051	0.182974	0.812177	0.427738	9.57694	7.66681
A011956_67	Gastric Ca Intestinal	STAD_Intestinal	0	0	0.257051	0.41163	-0.102249	0.20002	-0.0726649	-0.147811	-0.495393	0.00722612	9.49157	8.02913
A011956_68	Gastric Ca Intestinal	STAD_Intestinal	0	0	-0.804279	0.298567	-0.154864	0.198399	0.105686	0.681224	0.307323	0.0902936	9.73849	9.01658
A011956_69	Gastric Ca Intestinal	STAD_Intestinal	0	0	-0.554517	-0.16594	0.183245	-0.8474	0.194047	0.271575	-0.0202728	-0.13418	9.86082	8.5732
A011956_7	Gastric Ca Intestinal	STAD_Intestinal	164.265	2	-0.359329	2.92473	2.61562	4.41409	3.93381	3.82691	4.06288	3.05982	15.0383	7.40043
A011956_70	Gastric Ca Intestinal	STAD_Intestinal	0	0	0.0412951	0.404292	0.300964	0.0796212	0.47816	-0.421718	0.794038	0.239522	10.2542	9.33003
A011956_71	Gastric Ca Intestinal	STAD_Intestinal	0	0	-0.0571499	0.777384	0.589927	0.600243	0.316538	-0.194438	0.435988	0.352642	10.0304	8.44723
A011956_72	Gastric Ca Intestinal	STAD_Intestinal	0	0	-0.790209	-0.588809	-0.248666	-0.0947349	-0.258126	-0.033238	-0.671412	-0.383599	9.23481	9.07029
A011956_73	Gastric Ca Intestinal	STAD_Intestinal	0	0	0.429911	0.410675	0.301999	0.126726	0.161102	-0.0462079	-0.0103878	0.19626	9.81521	8.80044
A011956_74	Gastric Ca Intestinal	STAD_Intestinal	5.49451	0	-0.127645	0.642138	0.578551	-0.271422	-0.209618	-0.171308	0.386418	0.118159	9.30197	8.5968
A011956_75	Gastric Ca Intestinal	STAD_Intestinal	165.746	2	3.64632	2.40712	2.2398	3.10987	2.88614	3.3884	3.25946	2.99101	13.5879	8.51895
A011956_76	Gastric Ca Intestinal	STAD_Intestinal	0	0	-0.0465358	0.476751	0.412561	-0.0231616	0.078104	0.402695	0.305654	0.229438	9.70031	8.7967
A011956_77	Gastric Ca Intestinal	STAD_Intestinal	0	0	0.285585	-0.302287	-0.939827	-0.113844	0.285175	0.250789	0.217612	-0.0452566	9.98699	8.3299
A011956_78	Gastric Ca Intestinal	STAD_Intestinal	0	0	-0.839026	-0.441252	-0.705666	-1.0765	-0.388568	-0.142613	0.202312	-0.484474	9.05422	9.99549
A011956_79	Gastric Ca Intestinal	STAD_Intestinal	0	0	-0.151342	0.0226472	-0.198987	0.425655	0.424844	0.462609	0.622758	0.229741	10.1804	8.61133
A011956_81	Gastric Ca Intestinal	STAD_Intestinal	0	0	0.118903	-0.403066	-0.663857	0.567193	0.6168	0.413914	0.136522	0.112344	10.4461	9.61418
A011956_82	Gastric Ca Intestinal	STAD_Intestinal	0	0	-0.367761	-0.643809	-0.472343	-0.174005	-0.0985645	0.0769962	-0.387828	-0.295331	9.45572	9.0129
A011956_83	Gastric Ca Intestinal	STAD_Intestinal	0	0	0.256488	-0.503036	0.00555018	0.357443	0.0593497	0.231695	0.111883	0.074196	9.67434	8.24184
A011956_84	Gastric Ca Intestinal	STAD_Intestinal	0	0	-0.396626	-0.580959	-0.526807	-0.395412	-0.0220259	0.0502491	0.492933	-0.19695	9.56168	8.91456
A011956_85	Gastric Ca Intestinal	STAD_Intestinal	0	0	-1.07174	0.432509	-0.338731	-2.1615	-0.996039	-1.96297	-4.72951	-1.54685	8.21321	7.1565
A011956_86	Gastric Ca Intestinal	STAD_Intestinal	15.4459	1	0.0103556	-0.51414	0.380865	-0.425208	0.436955	0.682047	-0.0940536	0.0681174	10.1971	8.35481
A011956_87	Gastric Ca Intestinal	STAD_Intestinal	0	0	0.165031	-0.216605	-1.3104	-0.494778	-1.52452	-0.946366	-4.72951	-1.29388	7.48155	5.2208
A011956_88	Gastric Ca Intestinal	STAD_Intestinal	5.55556	0	-0.217183	-1.70986	-0.980907	-1.38888	0.143783	0.357991	-0.150742	-0.563687	9.79124	7.39548
A011956_89	Gastric Ca Intestinal	STAD_Intestinal	0	0	-0.170319	0.109706	0.540762	-0.400992	-0.426724	-0.549965	0.311854	-0.0836682	9.00139	7.67548
A011956_9	Gastric Ca Intestinal	STAD_Intestinal	0	0	-0.231992	-0.678746	-0.867762	-0.936821	0.39891	0.328077	0.286236	-0.243157	10.1444	9.04544
A011956_90	Gastric Ca Intestinal	STAD_Intestinal	10.7143	0	-0.14314	-0.831174	-0.552548	-0.0485058	0.175833	0.0817831	-0.0442052	-0.194565	9.83561	8.69957
A012448_10	Bladder Transitional cell carcinoma	BLCA	83.168	2	-0.194117	-0.235437	1.85291	0.130964	1.59604	0.597778	0.839962	0.655443	11.8018	9.55369
A012448_100	Bladder Transitional cell carcinoma	BLCA	224.831	2	1.94207	1.406	3.58613	1.73538	3.19122	1.5899	2.30125	2.25028	14.0103	7.67513
A012448_101	Bladder Transitional cell carcinoma	BLCA	10	0	0.755288	0.597368	3.06806	0.583476	2.15001	0.639524	1.44522	1.31985	12.5688	7.18267
A012448_103	Bladder Transitional cell carcinoma	BLCA	0	0	-0.329961	-1.13705	-1.23396	-1.59535	-0.46007	0.0421856	-0.047555	-0.680252	8.95523	6.944
A012448_104	Bladder Transitional cell carcinoma	BLCA	0	0	-0.633794	-0.77343	-0.599852	-0.232702	-0.0297461	-0.106412	-1.109	-0.497848	9.55099	7.4669
A012448_105	Bladder Transitional cell carcinoma	BLCA	11.1111	1	-0.600546	-1.87564	-1.63752	-0.0651224	0.0866298	0.606589	0.269315	-0.459471	9.71211	8.2388
A012448_106	Bladder Transitional cell carcinoma	BLCA	0	0	0.0370048	0.023941	-0.53083	-0.431914	-0.584359	0.126882	-0.609737	-0.281287	8.78316	6.24686
A012448_107	Bladder Transitional cell carcinoma	BLCA	4.34783	0	-0.0620599	-0.892702	-0.947828	0.436296	-0.0625461	0.51184	-0.0603935	-0.153913	9.50558	8.10787
A012448_108	Bladder Transitional cell carcinoma	BLCA	36.7613	1	-0.303391	-0.773283	-0.379319	0.804922	0.532822	0.648845	0.669191	0.171398	10.3298	8.1295
A012448_109	Bladder Transitional cell carcinoma	BLCA	3.33333	0	-0.363398	-0.707543	-0.958183	-1.02295	-0.194019	0.215423	-0.315695	-0.478053	9.32356	7.75595
A012448_11	Bladder Transitional cell carcinoma	BLCA	0	0	-0.288912	0.459258	0.992559	-0.695723	0.641436	-2.1141	1.03125	0.00368037	10.4802	8.51974
A012448_111	Bladder Transitional cell carcinoma	BLCA	103.685	2	-0.462598	-0.175211	-0.693252	-0.442075	0.563098	0.377303	-0.225777	-0.151216	10.3718	8.75666
A012448_112	Bladder Transitional cell carcinoma	BLCA	0	0	-1.04667	-0.127009	-2.41217	-1.69449	-1.60577	-1.38888	-1.31198	-1.36957	7.36906	0
A012448_113	Bladder Transitional cell carcinoma	BLCA	32.1799	1	0.25487	-0.246762	1.15132	0.00138359	1.21795	-0.0784338	-0.396856	0.271925	11.2784	7.6855
A012448_114	Bladder Transitional cell carcinoma	BLCA	32.8869	1	0.563351	-0.570204	-0.265198	-0.25409	0.275313	1.30639	1.21023	0.323685	9.97333	8.18677
A012448_115	Bladder Transitional cell carcinoma	BLCA	0	0	0.244306	-0.459923	-0.411119	-0.515145	-0.886744	0.471861	0.125544	-0.20446	8.36452	6.8714
A012448_116	Bladder Transitional cell carcinoma	BLCA	0	0	-0.0237116	-0.788651	1.20772	-0.188173	0.559207	0.372271	-0.274725	0.123419	10.3664	5.34863
A012448_117	Bladder Transitional cell carcinoma	BLCA	44.0748	1	0.254912	-1.06377	-0.0858956	-0.440044	0.707863	0.555586	0.876082	0.114962	10.5722	8.38737
A012448_12	Bladder Transitional cell carcinoma	BLCA	0	0	0.403739	0.378808	0.584727	-0.580638	0.227474	0.212809	0.83876	0.295097	9.9071	7.08408
A012448_120	Bladder Transitional cell carcinoma	BLCA	0	0	0.0470635	-0.624258	-0.492728	-0.767009	-0.0664163	0.148632	-1.26867	-0.431912	9.50022	7.05762
A012448_13	Bladder Transitional cell carcinoma	BLCA	0	0	-0.655795	-1.10653	-2.20809	-0.302297	-0.993946	0.378762	-0.220015	-0.729701	8.2161	6.94507
A012448_14	Bladder Transitional cell carcinoma	BLCA	0	0	-0.263129	-2.8254	-1.02504	-1.33191	-0.739619	-0.343544	-1.15229	-1.09728	8.56821	7.01657
A012448_15	Bladder Transitional cell carcinoma	BLCA	0	0	-0.255706	-2.8254	-0.766198	-1.10641	-1.00002	0.0864678	-1.61215	-1.06849	8.20769	5.2269
A012448_16	Bladder Transitional cell carcinoma	BLCA	182.601	2	0.0350478	0.725404	0.914056	0.138662	3.06351	1.39205	1.9919	1.18009	13.8335	9.23724
A012448_17	Bladder Transitional cell carcinoma	BLCA	0	0	-2.03463	1.0285	0.9188	-2.26737	-0.92545	-0.407134	0.840951	-0.40662	8.31093	6.4782
A012448_18	Bladder Transitional cell carcinoma	BLCA	0	0	-0.683478	-0.907165	-1.66813	-1.46779	-0.582906	-0.0216655	-0.811343	-0.877497	8.78517	6.69708
A012448_19	Bladder Transitional cell carcinoma	BLCA	14	1	-0.388188	-0.923015	1.09571	0.206591	1.10127	0.354719	-0.437037	0.144292	11.1168	7.39808
A012448_20	Bladder Transitional cell carcinoma	BLCA	45.2936	1	0.758952	1.21465	0.935871	0.785659	1.84605	0.0812769	1.56248	1.02642	12.1479	9.69079
A012448_22	Bladder Transitional cell carcinoma	BLCA	73.9244	2	0.636801	0.500281	0.326094	0.792953	1.55435	0.771516	1.72838	0.901482	11.7441	8.75119
A012448_23	Bladder Transitional cell carcinoma	BLCA	0	0	0.692065	-0.235181	0.182621	-0.907581	-0.0930333	0.585732	-0.644079	-0.0599225	9.46337	6.62303
A012448_24	Bladder Transitional cell carcinoma	BLCA	90.7245	2	2.03604	1.84067	1.96972	1.67815	2.21486	1.40812	2.35448	1.92886	12.6585	8.00538
A012448_25	Bladder Transitional cell carcinoma	BLCA	137.364	2	-0.339931	-2.8254	1.58759	0.547632	2.40638	0.953322	1.69351	0.57473	12.9237	9.72552
A012448_27	Bladder Transitional cell carcinoma	BLCA	0	0	-0.256484	0.10464	-0.0719908	-0.392231	-0.713796	0.48405	-0.39274	-0.176936	8.60396	6.69794
A012448_29	Bladder Transitional cell carcinoma	BLCA	0	0	0.17073	0.595871	1.04093	1.4367	0.981508	-0.650095	1.25677	0.690346	10.951	7.48151
A012448_3	Bladder Transitional cell carcinoma	BLCA	0	0	0.0370189	-1.17453	-2.41217	-0.516307	-0.501994	0.967236	-0.408626	-0.572767	8.89719	4.97488
A012448_30	Bladder Transitional cell carcinoma	BLCA	58.6257	1	-0.150735	-1.10804	0.461327	0.330435	0.800759	-0.0593329	0.217655	0.0702949	10.7008	8.46385
A012448_31	Bladder Transitional cell carcinoma	BLCA	0	0	-0.00285478	-0.225508	-0.0658871	-1.74247	-1.06779	0.312087	-1.00052	-0.541849	8.11387	1.71502
A012448_32	Bladder Transitional cell carcinoma	BLCA	0	0	-0.38064	-2.8254	2.91482	0.840152	1.54572	-4.21696	1.12136	-0.142992	11.7322	7.73841
A012448_33	Bladder Transitional cell carcinoma	BLCA	5.88235	0	0.43849	0.699666	0.113248	-0.757834	-1.6797	-0.00418337	0.271477	-0.131262	7.26671	0
A012448_34	Bladder Transitional cell carcinoma	BLCA	0	0	-0.583251	-0.982604	-0.454656	0.0173005	-1.37454	0.517776	-0.845508	-0.529354	7.68919	5.57451
A012448_35	Bladder Transitional cell carcinoma	BLCA	0	0	0.190692	0.825183	1.0721	0.107186	-0.0320077	0.0595011	0.631374	0.407718	9.54786	5.91139
A012448_36	Bladder Transitional cell carcinoma	BLCA	19.174	1	0.141909	-0.849371	-0.483271	0.261586	0.941688	0.332114	0.739593	0.154893	10.8959	8.60452
A012448_4	Bladder Transitional cell carcinoma	BLCA	7.61905	0	0.922472	0.464046	0.203738	0.590808	1.27484	1.36111	0.377416	0.742062	11.3571	8.03069
A012448_40	Bladder Transitional cell carcinoma	BLCA	0	0	0.357184	0.75393	1.23082	1.29735	1.76507	1.38018	1.52494	1.18707	12.0358	9.02073
A012448_41	Bladder Transitional cell carcinoma	BLCA	231.545	2	4.8227	1.86068	1.97172	4.01952	4.05837	4.41442	4.93909	3.72664	15.2108	6.89364
A012448_42	Bladder Transitional cell carcinoma	BLCA	0	0	0.623768	0.943877	1.27456	-0.180243	-0.00851322	0.0645782	0.760099	0.496875	9.58039	7.89717
A012448_44	Bladder Transitional cell carcinoma	BLCA	0	0	-0.211119	-0.25254	-0.620092	-0.594658	-0.31909	0.888593	0.355214	-0.10767	9.15041	6.79032
A012448_45	Bladder Transitional cell carcinoma	BLCA	0	0	-0.42477	-1.15376	-1.75726	-0.608185	-0.730752	0.17477	-0.542573	-0.720361	8.58048	5.86533
A012448_47	Bladder Transitional cell carcinoma	BLCA	0	0	0.000595725	0.174903	0.490295	-0.214984	0.269567	0.541748	0.266485	0.218373	9.96538	5.73675
A012448_5	Bladder Transitional cell carcinoma	BLCA	3.57143	0	1.09009	0.42858	0.981398	0.985851	1.51947	0.446643	1.4153	0.981048	11.6958	8.72659
A012448_50	Bladder Transitional cell carcinoma	BLCA	20.3922	1	0.112853	-0.667742	-0.349619	0.629585	1.48682	0.618425	0.622428	0.350393	11.6506	8.44622
A012448_51	Bladder Transitional cell carcinoma	BLCA	9.09091	0	1.03569	1.59352	2.01512	1.87853	2.70206	1.34619	1.95445	1.78936	13.333	8.53843
A012448_52	Bladder Transitional cell carcinoma	BLCA	0	0	-0.0968091	-0.110208	-0.121807	-0.154406	0.745139	0.276039	0.117635	0.0936548	10.6238	8.27155
A012448_53	Bladder Transitional cell carcinoma	BLCA	0	0	0.329701	-0.0933281	0.227833	0.510333	-0.00188922	0.057532	0.702551	0.247533	9.58956	8.21783
A012448_54	Bladder Transitional cell carcinoma	BLCA	19.4053	1	-0.123548	-0.40239	0.169486	0.693191	0.907556	0.296489	0.62994	0.310103	10.8486	7.58667
A012448_55	Bladder Transitional cell carcinoma	BLCA	260.534	2	1.50007	2.06335	1.96787	4.69092	4.19126	3.91562	4.12954	3.20838	15.3948	9.29245
A012448_57	Bladder Transitional cell carcinoma	BLCA	0	0	0.703375	0.0237415	0.246758	0.731802	0.202381	1.05522	0.899266	0.551792	9.87236	9.00292
A012448_59	Bladder Transitional cell carcinoma	BLCA	8.82353	0	0.354449	0.963556	0.0037679	0.68638	0.981788	0.635295	1.10266	0.675414	10.9514	8.2699
A012448_62	Bladder Transitional cell carcinoma	BLCA	0	0	-0.0199005	0.255797	-0.0115667	0.0755768	0.164065	0.351028	-0.124111	0.0986985	9.81931	7.48038
A012448_63	Bladder Transitional cell carcinoma	BLCA	5.30165	0	-0.467835	-1.08797	0.981433	-0.652438	0.84252	0.637575	0.680375	0.133381	10.7586	9.09956
A012448_65	Bladder Transitional cell carcinoma	BLCA	0	0	-0.0738514	0.0856819	1.24579	0.80784	0.912341	0.129833	0.953162	0.580114	10.8553	9.12228
A012448_66	Bladder Transitional cell carcinoma	BLCA	53.1003	2	1.86399	0.284761	1.65166	2.23624	2.95803	2.05854	1.77144	1.83209	13.6874	8.72312
A012448_67	Bladder Transitional cell carcinoma	BLCA	23.6806	1	0.268473	-0.82286	-0.554624	-0.14006	1.6945	0.128559	0.401575	0.139366	11.9381	8.27015
A012448_69	Bladder Transitional cell carcinoma	BLCA	0	0	0.0366575	-0.2882	-0.560964	-0.265033	0.0396949	0.747772	0.355691	0.009374	9.64713	8.27061
A012448_7	Bladder Transitional cell carcinoma	BLCA	0	0	0.0682531	0.0584428	0.222996	0.0354561	0.799964	0.00388332	0.47042	0.237059	10.6997	6.10406
A012448_70	Bladder Transitional cell carcinoma	BLCA	21.3592	1	0.122506	-0.997279	-0.235411	0.0576181	0.53816	-0.158856	0.579302	-0.013423	10.3372	9.25565
A012448_72	Bladder Transitional cell carcinoma	BLCA	10.9023	1	-0.216371	0.487498	0.83992	0.00842572	0.242527	0.087279	0.335916	0.255028	9.92794	8.03007
A012448_73	Bladder Transitional cell carcinoma	BLCA	0	0	0.393889	-0.529504	0.848466	0.276912	1.0199	0.545063	0.969188	0.503416	11.0042	8.78616
A012448_74	Bladder Transitional cell carcinoma	BLCA	0	0	-0.385244	0.360901	0.972639	-0.210431	-0.94988	-4.21696	-0.524364	-0.707619	8.27711	5.27047
A012448_76	Bladder Transitional cell carcinoma	BLCA	141.302	2	1.15433	1.10018	2.26951	0.379604	1.89177	0.0124956	1.37946	1.16962	12.2112	7.54343
A012448_77	Bladder Transitional cell carcinoma	BLCA	29.0237	1	0.284287	-0.463151	-0.0432294	0.211851	1.1724	0.516657	0.554797	0.319087	11.2153	7.68474
A012448_78	Bladder Transitional cell carcinoma	BLCA	0	0	-0.497403	-0.666229	-1.95511	0.106187	-0.799468	0.62786	-0.601404	-0.540796	8.48535	6.48448
A012448_79	Bladder Transitional cell carcinoma	BLCA	0	0	0.00136033	0.591018	0.750626	-0.204562	0.371339	0.0839972	0.90505	0.356976	10.1063	8.39103
A012448_8	Bladder Transitional cell carcinoma	BLCA	0	0	-0.246027	0.921268	1.07626	-1.06132	0.0160212	0.323462	0.596632	0.232328	9.61435	7.27515
A012448_80	Bladder Transitional cell carcinoma	BLCA	81.0646	2	0.137736	-0.969559	-1.32906	-0.947656	-0.904204	0.655122	-1.43261	-0.684319	8.34035	5.62356
A012448_81	Bladder Transitional cell carcinoma	BLCA	68.1868	2	1.17668	0.644119	0.518008	0.655015	1.01637	0.975578	0.362804	0.764082	10.9993	5.67458
A012448_82	Bladder Transitional cell carcinoma	BLCA	0	0	-0.609826	0.123968	-0.187683	0.417428	0.124286	0.942836	0.0399583	0.121567	9.76424	8.18726
A012448_83	Bladder Transitional cell carcinoma	BLCA	0	0	-0.146286	-0.695958	0.158868	-0.385758	-0.470749	-0.0533607	0.097656	-0.213655	8.94044	8.15497
A012448_84	Bladder Transitional cell carcinoma	BLCA	0	0	0.214931	-0.404702	0.127134	0.186209	1.46055	-0.12618	0.508002	0.28085	11.6142	8.6324
A012448_85	Bladder Transitional cell carcinoma	BLCA	97.8673	2	0.234663	-0.026704	1.19543	1.05082	2.4768	0.336904	1.65943	0.98962	13.0212	9.73968
A012448_86	Bladder Transitional cell carcinoma	BLCA	0	0	0.0237195	-1.04151	-0.457858	-0.297931	-1.06767	0.335664	-0.917418	-0.489001	8.11403	6.18524
A012448_88	Bladder Transitional cell carcinoma	BLCA	42.1007	1	-0.282982	-0.308964	0.480543	0.358206	1.44622	0.444773	0.700301	0.405442	11.5944	9.10335
A012448_89	Bladder Transitional cell carcinoma	BLCA	18.75	0	0.438643	1.1467	0.903228	-0.260662	-0.826507	-0.301963	0.978278	0.296816	8.44791	6.33964
A012448_9	Bladder Transitional cell carcinoma	BLCA	4.22535	0	-0.264572	0.0349579	0.67234	-0.0279129	0.493336	-0.157929	0.500763	0.178712	10.2752	7.45066
A012448_90	Bladder Transitional cell carcinoma	BLCA	16.5367	1	0.284248	0.0565855	1.23796	0.329871	1.05889	0.0815499	0.583332	0.51892	11.0582	8.83061
A012448_91	Bladder Transitional cell carcinoma	BLCA	0	0	-0.692734	0.404689	0.249795	-0.726492	-0.982909	-0.221245	-0.563291	-0.361741	8.23138	9.37719
A012448_92	Bladder Transitional cell carcinoma	BLCA	9.52381	0	0.422626	0.287546	0.310335	0.63868	1.98783	0.765745	0.774249	0.741001	12.3442	7.8932
A012448_93	Bladder Transitional cell carcinoma	BLCA	11.2885	1	-0.661533	-0.47414	-2.41217	0.0102891	0.732752	-0.643102	1.01213	-0.347967	10.6066	9.31203
A012448_94	Bladder Transitional cell carcinoma	BLCA	79.6034	2	0.399507	0.254046	0.834959	0.874191	1.54065	1.14342	1.2689	0.90224	11.7251	8.65129
A012448_95	Bladder Transitional cell carcinoma	BLCA	0	0	-0.985801	-0.812236	0.189487	0.0125012	0.217374	0.572391	0.793726	-0.00179391	9.89312	8.64201
A012448_97	Bladder Transitional cell carcinoma	BLCA	0	0	-0.0366726	-0.603871	-1.85642	-0.953907	-1.40191	-0.40513	-1.20263	-0.922934	7.6513	5.26335
A012448_98	Bladder Transitional cell carcinoma	BLCA	60.0622	1	0.177696	-0.757991	-0.811356	0.668569	1.68456	0.845773	0.643882	0.350162	11.9244	10.3398
A012448_99	Bladder Transitional cell carcinoma	BLCA	151.604	2	2.44886	2.39411	2.92678	3.62509	1.86245	1.38143	2.49675	2.44792	12.1706	8.72924
