# Supplementary material for: Pan-cancer gene expression analysis of tissue microarray using EdgeSeq oncology biomarker panel and a cross-comparison with HER2 and HER3 immunohistochemical analysis
Source: PLoS One. 2022 Sep 22;17(9):e0274140. doi: 10.1371/journal.pone.0274140 (PMC9498941; doi:10.1371/journal.pone.0274140)
Supplement: S7 File — (XLSX) [file pone.0274140.s007.xlsx]

## Sheet: Salivary-genes
Selected genes for each subtype/normal salivary gland*: average gene expression level in indicated subtype/normal tissue is higher or lower (log2 > 2.0 or <-2.0, t-test P-value < 0.05) than other samples
*: malignant tumor subtypes (acinic cell carcinoma [Ac], adenoidcystic carcinoma [Ad], basal cell adenoma [Ba], and mucoepidermoid carcinoma [Mu]), benign epithelial tumor subtypes (pleomorphic adenoma [Pl] and warthin tumor [Wa]), and normal salivary gland tissue [N]
		EdgeSeq Z-score averagre among each subtype samples
Gene	Subtype-genes	Ac	Ad	Ba	Mu	Pl	Wa	N
ACSL5	Ac-high	1.21053	-0.316155	-0.625976	0.467998	-0.385537	0.345513	-0.649226
APOC2	Ac-high	0.983806	-0.657363	-0.799625	0.263825	-0.284875	0.730803	-0.696457
BIRC3	Ac-high	0.934328	-0.857546	-0.62731	0.211405	-0.708516	0.852899	0.0870676
CLDN3	Ac-high	1.48	0.547639	-1.09858	-0.567528	-0.613976	-0.40078	0.978416
ENPP4	Ac-high	1.18034	-0.754543	-0.17469	-0.344393	-0.51903	0.154384	0.622747
ETV1	Ac-high	1.10765	-0.660534	0.019838	-0.890158	0.0182074	-0.728183	1.37353
FGF13	Ac-high	1.41123	-0.509761	0.074964	-1.46248	-0.173148	-0.34762	0.832675
GAL	Ac-high	1.2723	0.272953	-0.340999	-0.102818	-0.221163	-0.338107	-0.280558
GLIS3	Ac-high	1.5343	-0.497323	-0.619006	-0.158232	-0.182296	-0.0669085	-0.0588157
GPR160	Ac-high	1.22452	-0.594762	-0.784562	-0.314047	-0.516999	0.556073	0.100798
HDAC9	Ac-high	1.30921	-0.51013	-0.47392	-0.84067	-0.150765	-0.395692	1.0579
IL32	Ac-high	0.936691	-0.899812	-1.05362	0.953094	-0.625088	0.825609	-0.0880062
LCN1	Ac-high	1.53919	0.497037	-0.500476	-0.599377	-0.267823	-0.269045	-0.433012
LRP2	Ac-high	1.3532	-0.841054	-0.38814	-0.397881	-0.2464	-0.0734495	0.61824
LTF	Ac-high	0.970758	0.0707272	-0.548747	-0.469163	-0.211182	-0.478781	0.906909
NR4A3	Ac-high	1.42386	-0.336154	-0.286178	-0.128596	0.00426474	-0.404836	-0.129715
OCLN	Ac-high	0.828454	-0.288165	-0.240228	-0.0761336	-0.315969	0.526103	-0.724112
PBX3	Ac-high	1.65294	-0.724284	0.281892	-0.661541	0.025453	-0.512232	0.0722287
SERPINA3	Ac-high	1.22208	0.364344	-0.276009	-0.0961806	-0.0801984	-0.132402	-1.05459
SPDEF	Ac-high	0.825516	-0.549531	-0.390044	-0.141426	-0.0677563	-0.570863	1.31346
TESC	Ac-high	1.18707	-0.54475	-0.269986	-0.215179	-0.214304	-0.688063	1.37447
TMEM132A	Ac-high	1.46011	0.190055	-0.388252	0.36794	-0.954078	0.139437	-0.0821121
XBP1	Ac-high	1.52903	-0.877339	-0.734912	0.268604	-0.529464	-0.227288	1.20068
ANXA1	Ac-low	-1.26277	-1.25827	0.433171	0.316634	0.706905	0.502663	-0.132245
CACNA2D3	Ac-low	-0.819017	0.382898	0.414263	0.0975546	0.351808	-0.104736	-0.414829
CD200	Ac-low	-0.982732	0.459816	0.469651	-0.0225038	0.149062	0.234374	-0.530447
COL17A1	Ac-low	-1.12145	0.555397	-0.425366	0.529857	0.0780093	0.194269	0.119909
COL4A5	Ac-low	-1.24916	0.645375	0.648624	0.457045	0.608209	-0.278458	-0.816305
COL6A6	Ac-low	-0.998116	-0.425879	-0.269503	-0.549682	0.883611	-0.0703627	0.478273
DEFB1	Ac-low	-0.696005	-0.914796	-0.708756	0.228697	-0.54423	1.38252	0.663339
DST	Ac-low	-1.67575	-0.15111	0.712958	0.184867	0.385293	0.140602	0.290535
FGF2	Ac-low	-0.986926	-0.0735196	1.01501	-0.973259	1.23396	-0.577884	-0.431497
FGFR1	Ac-low	-1.13872	0.755818	1.07947	-0.549406	0.951559	-0.784851	-0.52464
HIF3A	Ac-low	-1.18053	-0.0894321	0.834723	-0.761017	1.24419	-0.639616	-0.0873191
KRT14	Ac-low	-1.09872	0.8055	-0.0478529	0.291813	-0.0812541	0.199512	-0.0308346
KRT17	Ac-low	-1.26615	0.575775	-0.315269	1.04319	-0.438658	0.692967	-0.053603
KRT5	Ac-low	-1.54063	0.181249	-0.0829764	1.12088	0.0704413	0.444832	-0.0968966
LOX	Ac-low	-0.698767	-0.154326	0.246605	0.398001	0.974379	-0.202768	-1.06118
MIA	Ac-low	-0.85194	0.671629	0.740402	-0.559312	0.997514	-0.743629	-0.640525
MT1X	Ac-low	-1.49773	-0.411545	0.747302	-0.475667	0.652248	0.355355	-0.191905
S100B	Ac-low	-0.734794	-0.378679	0.801589	-0.550075	1.2348	-0.588997	-0.436905
SERPINB5	Ac-low	-1.7189	0.531179	0.200538	0.748196	0.48669	0.270574	-0.790327
SNAI2	Ac-low	-1.17806	0.0484819	0.911681	0.255282	0.991965	-0.678468	-0.334816
TBX3	Ac-low	-0.922615	1.23503	0.291442	-0.216196	0.169505	-0.50536	0.17408
TFCP2L1	Ac-low	-0.980656	0.0462615	0.382502	-0.74331	-0.22351	0.477301	0.707965
WIF1	Ac-low	-0.82328	-0.566349	0.982869	-1.04576	1.22905	-0.60536	0.0618352
BAMBI	Ad-high	-0.395435	1.30277	0.749989	-1.11359	0.624452	-0.952598	-0.368871
CALML5	Ad-high	0.47868	0.742682	-0.521511	-0.487978	-0.385863	-0.742017	1.54806
CDCA7	Ad-high	-0.478825	0.906464	0.329827	0.555416	-0.494404	0.322335	-0.691143
COL27A1	Ad-high	-0.88966	1.73017	0.154863	-0.18779	0.618526	-0.699003	-0.844723
COL4A2	Ad-high	-0.633454	1.578	0.013045	0.600127	-0.00989348	-0.312695	-0.795611
EDIL3	Ad-high	-0.556735	1.03008	-0.722124	1.0234	0.00689435	-0.297531	-0.00549709
HEY2	Ad-high	-0.270717	1.16055	-0.194576	0.221836	-0.320711	0.271025	-0.82978
IGF2	Ad-high	-0.497949	0.964929	-0.817065	0.00639912	0.620678	-0.368551	-0.404974
IGFBP2	Ad-high	-0.704123	1.37135	-0.0493043	0.149163	0.0402615	-0.0909181	-0.691788
ITGA9	Ad-high	0.332061	1.45112	0.259632	-0.391191	-0.398173	-0.375314	-0.425045
KIF2C	Ad-high	-0.0548294	0.746265	-0.406599	0.829268	-0.210915	0.118644	-0.736454
KIT	Ad-high	-0.926654	1.08832	0.0810609	-0.177736	0.0950198	-0.304554	0.252575
KRT14	Ad-high	-1.09872	0.8055	-0.0478529	0.291813	-0.0812541	0.199512	-0.0308346
MIA	Ad-high	-0.85194	0.671629	0.740402	-0.559312	0.997514	-0.743629	-0.640525
MYB	Ad-high	-0.0658686	1.35811	-0.343086	-0.347154	-0.404198	0.136034	-0.388772
NOTCH1	Ad-high	-0.51473	1.70005	-0.454192	0.1341	-0.0614162	0.116534	-1.11954
PALM2(AKAP2)	Ad-high	-0.419615	1.69225	-0.526486	0.000973357	-0.477248	-0.0992418	0.163763
PDZK1	Ad-high	-0.263445	1.27852	-0.559223	-0.747575	-0.217443	0.143423	-0.0582721
PNMAL1	Ad-high	-0.478606	1.15199	0.831495	-0.493268	0.52438	-0.928763	-0.394068
PRAME	Ad-high	-0.125596	1.60837	-0.143211	-0.55237	-0.381726	-0.0819324	-0.265932
SHC4	Ad-high	-0.73704	1.16723	0.380647	-0.957435	0.745387	-0.585007	-0.582529
STMN1	Ad-high	-0.355124	1.34072	0.536586	0.426777	-0.185686	-0.0352954	-1.33106
TBX3	Ad-high	-0.922615	1.23503	0.291442	-0.216196	0.169505	-0.50536	0.17408
TLX1	Ad-high	-0.115813	1.40246	-0.10881	-1.29351	-0.355492	-0.202717	0.543993
TNNI2	Ad-high	-0.448126	1.35597	-0.204477	0.571935	-0.207212	-0.168955	-0.442774
VCAN	Ad-high	-0.631688	1.17224	-0.0199177	0.223384	0.327467	-0.371816	-0.661189
WNT5B	Ad-high	-0.578018	0.819816	-0.301614	0.647193	-0.935112	0.718205	0.0926303
ABCA5	Ad-low	0.260001	-1.42173	0.534507	-0.431098	0.329874	0.265053	-0.054399
ACKR4	Ad-low	0.175914	-1.08841	-0.180416	-0.289009	-0.0665331	0.286366	0.910454
ALDH1A1	Ad-low	0.709352	-1.16178	-0.166326	-0.29736	0.284343	-0.317114	0.842982
ANXA1	Ad-low	-1.26277	-1.25827	0.433171	0.316634	0.706905	0.502663	-0.132245
BATF	Ad-low	0.439223	-1.23799	-0.743104	0.207003	-0.236849	0.739623	0.417342
BCL3	Ad-low	0.518557	-1.07582	-0.783013	0.585731	-0.29449	0.749209	0.0534405
BMP5	Ad-low	-0.291515	-1.09362	0.61198	-0.748106	1.13221	-0.0930095	-0.604779
BTK	Ad-low	0.305881	-1.11966	-0.392608	-0.181949	-0.0325957	0.922712	-0.369551
BTLA	Ad-low	0.0294229	-1.26624	-0.109473	-0.165334	-0.163284	0.879349	0.203086
C3	Ad-low	0.296928	-1.29465	-0.744971	0.634101	-0.0257298	0.631952	0.163764
CACNB4	Ad-low	0.805989	-1.07062	0.0925767	-0.596704	-0.095485	0.60842	-0.389976
CAMKK1	Ad-low	0.0547968	-1.57661	-0.312521	-0.43079	0.154964	0.326961	1.25133
CCL13	Ad-low	0.139259	-1.2956	-0.0189964	0.491896	-0.050815	0.540827	0.0660922
CCL19	Ad-low	0.488359	-0.917057	-0.715527	-0.0743245	-0.642282	1.22064	0.0539298
CCL21	Ad-low	-0.106516	-0.829982	-0.721513	-0.596069	-0.369214	1.4774	-0.103629
CCL5	Ad-low	0.271639	-1.39127	-0.692325	0.666931	-0.210129	0.754737	0.371558
CD209	Ad-low	-0.0294725	-1.19081	-0.194695	0.112129	-0.13066	0.776461	0.216833
CD27	Ad-low	0.274671	-0.706353	-0.987006	0.358302	-0.726296	1.05625	0.495183
CD274	Ad-low	0.0877219	-1.57236	0.0577741	0.357922	0.155807	0.500147	0.11024
CD34	Ad-low	0.0436163	-1.12733	-0.426904	0.0103304	0.19434	0.556066	0.0822077
CD3D	Ad-low	0.14468	-1.03536	-0.761609	0.22865	-0.245552	1.03248	-0.0187615
CD3G	Ad-low	0.237989	-0.690994	-0.954565	0.539189	-0.744187	1.16796	0.207692
CD79B	Ad-low	0.0410142	-1.27856	-0.276262	-0.514611	0.0246422	0.977045	-0.0145901
CES1	Ad-low	-0.321622	-0.865176	-0.452803	0.298879	-0.40633	1.18807	0.0437208
CHI3L1	Ad-low	-0.132657	-0.974931	0.0955261	-0.63316	1.08721	0.11007	-0.861729
CPEB4	Ad-low	1.18701	-1.53349	-0.134291	-0.32185	0.019859	0.164943	0.328566
CREB3L1	Ad-low	0.943848	-1.46174	0.111092	0.459064	0.055077	-0.250794	0.571722
CSF1	Ad-low	0.309318	-1.19915	-0.385348	0.308639	-0.0475089	0.699468	-0.132067
CTLA4	Ad-low	0.373391	-1.20115	-0.39292	0.276427	-0.0599118	0.774181	-0.292111
CTSC	Ad-low	-0.042691	-1.1636	-0.763009	0.91562	-0.592548	0.986234	0.699203
CTSS	Ad-low	0.558767	-1.4565	-0.408335	0.73781	-0.36474	0.843208	-0.00113206
CXCL9	Ad-low	0.559062	-1.04574	-0.472827	0.991854	-0.19382	0.526314	-0.293864
CXCR4	Ad-low	0.42093	-0.899	-0.437365	0.309323	-0.475432	1.03003	-0.316024
CXCR5	Ad-low	0.00692209	-0.929172	-0.727168	-0.352777	-0.207636	1.10976	0.114601
CXXC5	Ad-low	0.0468247	-1.74796	0.200029	-0.195805	0.53974	0.204076	0.361483
CYBB	Ad-low	0.502957	-1.00252	-0.627495	0.669894	-0.430922	0.776927	0.0352627
CYP1B1	Ad-low	0.109932	-0.830377	-0.338892	-0.0368161	-0.174218	0.990364	-0.447564
DAPL1	Ad-low	-0.418198	-1.21279	-0.17163	0.0605212	-0.143877	0.991289	0.299382
DEFB1	Ad-low	-0.696005	-0.914796	-0.708756	0.228697	-0.54423	1.38252	0.663339
DISP2	Ad-low	0.169705	-1.08785	0.0869259	-0.926327	0.340117	0.360682	0.130686
DPP4	Ad-low	0.696422	-0.967042	-0.35819	-0.516332	-0.333785	-0.0390508	1.6358
ERO1L	Ad-low	0.89515	-1.29116	-0.677201	0.764535	-0.672007	0.749233	0.439126
EYA1	Ad-low	0.109407	-1.1448	0.192834	-0.389673	0.36386	0.304756	-0.0882853
FCER2	Ad-low	-0.160753	-1.05097	-0.801313	-0.513749	-0.199423	1.34358	0.12824
FCMR	Ad-low	0.0459355	-0.967924	-0.528176	-0.166186	-0.393958	1.30052	-0.146628
FGF16	Ad-low	0.0824011	-1.01366	0.0196767	0.00918735	0.128135	0.386565	0.0123882
FGFR3	Ad-low	-0.537009	-1.15173	-0.242917	0.521996	0.540792	0.523412	-0.337315
GPNMB	Ad-low	-0.377216	-1.09181	-0.36015	0.301526	0.0114221	1.23849	-0.652836
GSTM1	Ad-low	0.095631	-0.919978	0.230664	0.0646276	0.0759517	0.127691	0.288957
IL10RA	Ad-low	0.275968	-1.24709	-0.621365	0.236057	-0.294947	1.00842	0.0975804
IL1RN	Ad-low	-0.073441	-0.804428	-0.362458	0.667764	-0.355955	1.05394	-0.435611
IL32	Ad-low	0.936691	-0.899812	-1.05362	0.953094	-0.625088	0.825609	-0.0880062
IL33	Ad-low	-0.402319	-1.31469	0.418671	-0.791104	0.349793	0.710095	-0.0203257
INPP5J	Ad-low	-0.141083	-0.967709	-0.308865	-0.408242	-0.454034	0.861597	0.982742
IRAK3	Ad-low	0.142847	-1.08195	-0.236202	0.444929	-0.028565	0.807689	-0.522457
IRF8	Ad-low	0.137187	-1.10568	-0.75153	0.181591	-0.291616	1.08284	0.0834418
ITGAL	Ad-low	0.266355	-1.34908	-0.564582	0.234657	-0.189594	1.03035	-0.076622
KLRB1	Ad-low	0.335796	-0.837214	-0.649881	0.318828	-0.439655	1.09571	-0.322377
KREMEN1	Ad-low	0.588193	-1.29666	0.0948678	0.0537558	-0.307921	0.273606	0.767159
LTB	Ad-low	0.0174846	-1.12215	-0.743749	-0.00541811	-0.00459174	1.21758	-0.490841
LY96	Ad-low	0.395819	-1.36009	-0.427581	0.494225	-0.308849	0.96667	-0.112745
LYZ	Ad-low	-0.0806916	-1.06769	-0.637399	0.43528	-0.416064	0.357341	1.66515
MAOB	Ad-low	0.755314	-1.19595	-0.211053	-0.456233	-0.4753	0.405702	1.10705
MEIS1	Ad-low	0.44956	-0.956186	-0.690567	-0.570476	0.188143	0.289207	0.526247
MLLT3	Ad-low	0.388902	-1.03583	0.198084	0.0483324	-0.355218	0.212049	0.831694
MMP3	Ad-low	0.244813	-1.03847	-0.24287	0.537467	-0.0602942	0.460487	-0.00949695
MRC1	Ad-low	0.0825314	-0.869034	0.0745812	0.478549	-0.155646	0.305258	0.249662
MSTN	Ad-low	-0.17396	-1.17989	0.672568	-0.504391	0.4195	0.315566	-0.184764
MX1	Ad-low	0.348976	-1.32452	-0.246443	0.890688	0.116634	0.353089	-0.168292
NCAM1	Ad-low	-0.0357104	-1.00543	0.594002	-0.663177	0.400295	0.250915	-0.209371
NF2	Ad-low	0.473292	-1.10862	-0.0460992	0.0875995	0.216058	0.24615	-0.216617
NLRP3	Ad-low	0.50848	-1.06642	-0.0896834	-0.0489554	-0.042266	0.558181	-0.261159
NQO1	Ad-low	0.0944158	-1.39618	0.0933186	0.79939	-0.0246658	0.524248	-0.069091
NR5A2	Ad-low	0.273964	-1.18643	0.0322849	-0.459969	-0.0385773	0.665414	0.0667316
OAS1	Ad-low	0.75105	-1.15206	-0.432505	0.917207	-0.323931	0.402463	0.119969
PAX5	Ad-low	-0.164113	-0.982127	-0.195408	-0.255172	-0.0113789	0.958274	-0.227668
PIK3R5	Ad-low	0.323753	-0.911617	-0.542962	0.0330997	0.0972142	0.824042	-0.698948
POU2AF1	Ad-low	-0.051431	-1.28652	-0.224062	0.0894861	-0.0458062	0.956168	-0.127806
PRDM1	Ad-low	0.302011	-1.18622	-0.220615	0.715551	-0.345667	0.684548	0.110483
PTPN5	Ad-low	0.176392	-1.0765	-0.11396	-0.207089	0.233296	0.589156	-0.380447
RIPK3	Ad-low	0.125161	-1.17182	-0.559791	0.592015	-0.336953	0.657586	0.66844
RPRM	Ad-low	0.11854	-1.00181	-0.70363	-0.745662	-0.00229528	0.817736	0.432789
SLAMF7	Ad-low	0.326723	-0.92963	-0.926107	0.721809	-0.657756	0.859061	0.654294
SLC11A1	Ad-low	0.0426406	-1.31329	-0.0417096	0.0113731	0.207973	0.399882	0.248533
SLC16A7	Ad-low	0.430783	-1.11094	-0.37194	0.335186	-0.4507	0.813113	0.201104
STAMBPL1	Ad-low	0.0514552	-1.10835	-0.17671	0.356655	-0.227842	0.763821	0.0943827
TLR3	Ad-low	0.236063	-1.50245	0.251077	0.541036	0.127422	0.221814	0.191253
TLR6	Ad-low	0.137473	-1.05902	-0.131645	-0.117747	-0.244908	0.863458	0.0389152
TMEM154	Ad-low	0.447092	-1.11181	0.176081	-0.280551	0.0257765	0.576291	-0.387856
TNC	Ad-low	-0.311034	-0.956081	0.48645	0.0138194	1.04683	-0.098242	-0.910627
TNFRSF17	Ad-low	0.201079	-1.17575	-0.327963	-0.186098	-0.239444	0.674957	0.642638
UGT1A6	Ad-low	0.124349	-1.24121	-0.155282	-0.135542	-0.112335	0.609245	0.501202
VDR	Ad-low	-0.0620314	-1.25334	0.308566	0.570083	0.561489	0.268447	-0.775023
WIF1	Ad-low	-0.82328	-0.566349	0.982869	-1.04576	1.22905	-0.60536	0.0618352
WNT5A	Ad-low	-0.398019	-1.17598	0.302145	0.423989	-0.123931	0.0587547	1.37152
FGF2	Ba-high	-0.986926	-0.0735196	1.01501	-0.973259	1.23396	-0.577884	-0.431497
FGFR1	Ba-high	-1.13872	0.755818	1.07947	-0.549406	0.951559	-0.784851	-0.52464
HIF3A	Ba-high	-1.18053	-0.0894321	0.834723	-0.761017	1.24419	-0.639616	-0.0873191
PNMAL1	Ba-high	-0.478606	1.15199	0.831495	-0.493268	0.52438	-0.928763	-0.394068
SFRP1	Ba-high	-0.123798	0.0533214	0.974605	-0.77393	0.998147	-1.25095	0.142716
TGFBR3	Ba-high	-0.55059	0.453933	1.08547	-1.58611	0.651003	-0.580687	-0.00908346
WIF1	Ba-high	-0.82328	-0.566349	0.982869	-1.04576	1.22905	-0.60536	0.0618352
C1S	Ba-low	-0.0686155	-0.364279	-1.42599	0.640721	-0.311389	0.833441	0.271784
CCL19	Ba-low	0.488359	-0.917057	-0.715527	-0.0743245	-0.642282	1.22064	0.0539298
CCL21	Ba-low	-0.106516	-0.829982	-0.721513	-0.596069	-0.369214	1.4774	-0.103629
CCL4	Ba-low	0.603102	-0.359212	-1.17895	0.612611	-0.478194	0.469271	0.372088
CD27	Ba-low	0.274671	-0.706353	-0.987006	0.358302	-0.726296	1.05625	0.495183
CD3G	Ba-low	0.237989	-0.690994	-0.954565	0.539189	-0.744187	1.16796	0.207692
CD44	Ba-low	0.293596	-0.389956	-1.55096	0.234715	0.025751	0.0224732	1.11174
CLDN3	Ba-low	1.48	0.547639	-1.09858	-0.567528	-0.613976	-0.40078	0.978416
COL1A1	Ba-low	-0.15298	-0.144684	-0.905937	1.26827	0.0496584	0.427591	-0.620524
COL3A1	Ba-low	-0.113835	0.0081886	-1.00561	1.40825	-0.430733	0.572146	-0.149865
CXCL13	Ba-low	-0.226123	-0.221788	-0.732826	0.656986	-0.350876	1.05535	-0.618641
CXCR3	Ba-low	-0.112939	-0.0891926	-0.985627	0.487191	-0.334431	0.608425	0.231387
DCN	Ba-low	-0.197778	0.238091	-1.20351	0.590239	-0.731389	0.610058	0.86799
DEFB1	Ba-low	-0.696005	-0.914796	-0.708756	0.228697	-0.54423	1.38252	0.663339
DNAJB8	Ba-low	-0.330591	0.225346	-0.844584	0.325711	-0.0570326	-0.329444	1.33602
FCER2	Ba-low	-0.160753	-1.05097	-0.801313	-0.513749	-0.199423	1.34358	0.12824
GATA3	Ba-low	0.723429	-0.715688	-1.13593	0.0992063	-0.410004	0.453766	0.79856
IGF2	Ba-low	-0.497949	0.964929	-0.817065	0.00639912	0.620678	-0.368551	-0.404974
IL32	Ba-low	0.936691	-0.899812	-1.05362	0.953094	-0.625088	0.825609	-0.0880062
IRF4	Ba-low	0.112161	-0.271013	-0.969274	0.163595	-0.680985	0.9609	0.38826
KLK1	Ba-low	-0.51488	-0.34706	-0.79409	-0.635043	-0.612614	0.792209	1.68446
LCN2	Ba-low	-0.0587953	-0.571238	-0.866035	0.36191	-0.791146	1.01653	0.819602
LTB	Ba-low	0.0174846	-1.12215	-0.743749	-0.00541811	-0.00459174	1.21758	-0.490841
MMP9	Ba-low	-0.043033	-0.655821	-1.08041	0.20622	0.0812191	0.777977	-0.131259
SERPINA1	Ba-low	0.723395	-0.684513	-0.842826	1.05194	-0.459836	0.527643	-0.0825219
SFRP2	Ba-low	-0.0867824	-0.123956	-1.03761	0.652657	0.33364	0.0539431	-0.0994665
SLAMF7	Ba-low	0.326723	-0.92963	-0.926107	0.721809	-0.657756	0.859061	0.654294
ANXA8	Mu-high	-0.989288	0.428005	-0.482143	1.73166	-0.509331	0.760903	-0.462927
ASPM	Mu-high	0.0445939	0.661338	-0.442302	1.29	-0.499694	0.548578	-1.2396
BAG2	Mu-high	0.521616	0.0318457	-0.691828	0.907965	-0.672909	0.73043	-0.642124
CALML3	Mu-high	-0.416423	-0.18496	0.0578039	1.55498	-0.552167	-0.102425	0.981229
CLIC3	Mu-high	0.000753386	-0.454988	-0.369686	1.0874	-0.14492	0.407453	-0.341356
COL1A1	Mu-high	-0.15298	-0.144684	-0.905937	1.26827	0.0496584	0.427591	-0.620524
COL3A1	Mu-high	-0.113835	0.0081886	-1.00561	1.40825	-0.430733	0.572146	-0.149865
COL5A2	Mu-high	-0.0294292	-0.244902	-0.562908	1.34631	-0.0529445	0.197965	-0.325942
CXCL10	Mu-high	0.486198	-0.194614	-0.315187	1.1661	-0.125743	0.0979368	-0.702846
DHCR24	Mu-high	-0.306952	-0.476116	-0.0473476	1.18407	-0.00760988	0.492841	-0.732369
DSG3	Mu-high	-0.152589	-0.559182	0.00478037	1.35457	-0.0105367	0.454293	-0.8757
EDIL3	Mu-high	-0.556735	1.03008	-0.722124	1.0234	0.00689435	-0.297531	-0.00549709
EXO1	Mu-high	0.223152	0.636334	-0.315733	1.00373	-0.245366	-0.14084	-0.536758
FN1	Mu-high	0.276554	-0.163836	-0.589281	1.18666	0.506591	-0.496325	-0.434725
IFI27	Mu-high	-0.0448514	-0.703967	-0.156172	1.45423	-0.197328	0.49356	-0.467011
ITGB6	Mu-high	0.57642	-0.18795	0.127168	1.24085	-0.389308	0.320413	-1.10373
KIF2C	Mu-high	-0.0548294	0.746265	-0.406599	0.829268	-0.210915	0.118644	-0.736454
KRT17	Mu-high	-1.26615	0.575775	-0.315269	1.04319	-0.438658	0.692967	-0.053603
KRT5	Mu-high	-1.54063	0.181249	-0.0829764	1.12088	0.0704413	0.444832	-0.0968966
LAMB3	Mu-high	-0.260491	0.136145	-0.419524	1.38048	-0.48814	0.555842	-0.435705
NMU	Mu-high	-0.404946	0.432125	-0.379563	0.99435	-0.463185	0.698453	-0.723546
PIM1	Mu-high	0.297973	-0.557398	-0.473754	0.839754	-0.641092	0.831548	-0.137238
POSTN	Mu-high	-0.27241	-0.290435	-0.0116505	1.32968	0.351606	-0.0759868	-0.728198
SERPINA1	Mu-high	0.723395	-0.684513	-0.842826	1.05194	-0.459836	0.527643	-0.0825219
SFN	Mu-high	-0.571939	-0.535713	-0.373321	1.77158	-0.453501	0.877786	-0.306662
SLAMF7	Mu-high	0.326723	-0.92963	-0.926107	0.721809	-0.657756	0.859061	0.654294
SLC16A3	Mu-high	-0.0907837	-1.10167	-0.97926	1.42242	-0.284505	1.03572	-0.157203
TOP2A	Mu-high	-0.0478157	0.691252	-0.247931	1.2993	-0.419826	0.523565	-1.44414
TYMP	Mu-high	0.661551	-0.74626	-0.959723	1.54675	-0.618828	0.787026	-0.324788
WISP1	Mu-high	-0.0108077	-0.345763	-0.581466	0.88052	-0.219914	0.723518	-0.605768
BMP5	Mu-low	-0.291515	-1.09362	0.61198	-0.748106	1.13221	-0.0930095	-0.604779
CCL21	Mu-low	-0.106516	-0.829982	-0.721513	-0.596069	-0.369214	1.4774	-0.103629
COL11A2	Mu-low	-0.498493	-0.0816896	0.426574	-0.811042	1.20203	-0.368994	-0.919406
CX3CR1	Mu-low	0.304969	-0.668358	-0.327422	-1.34003	0.496311	0.11758	0.249657
FABP4	Mu-low	-0.587115	-0.641581	-0.128207	-0.761075	0.212568	-0.126227	1.72547
GNG7	Mu-low	-0.130637	0.150077	0.772179	-1.8844	0.620992	-0.325462	-0.132093
HDAC9	Mu-low	1.30921	-0.51013	-0.47392	-0.84067	-0.150765	-0.395692	1.0579
HIF3A	Mu-low	-1.18053	-0.0894321	0.834723	-0.761017	1.24419	-0.639616	-0.0873191
IL13RA2	Mu-low	-0.281102	-0.590612	0.770798	-0.96699	0.782992	-0.261822	-0.14608
IL17RB	Mu-low	1.14727	0.695317	-0.145623	-1.53412	0.0118049	-0.45932	-0.140776
KLK1	Mu-low	-0.51488	-0.34706	-0.79409	-0.635043	-0.612614	0.792209	1.68446
LRP1B	Mu-low	-0.114233	-0.560221	0.641389	-1.07112	0.464419	0.186258	-0.411271
PPARGC1A	Mu-low	0.119915	-0.590138	-0.514491	-1.4901	-0.36792	0.874516	0.89716
PTCH2	Mu-low	0.645952	-0.0792367	0.244941	-1.3006	-0.40827	-0.39415	1.52645
SIRT5	Mu-low	-0.0458128	-0.210624	-0.185884	-1.48824	0.317708	0.192843	0.321912
SIX1	Mu-low	0.485335	-0.895303	-0.0124592	-1.475	0.499844	-0.25628	0.833175
SLC2A4	Mu-low	-0.335831	-0.712806	0.394712	-1.86829	0.542207	0.445233	0.0283462
SOX10	Mu-low	0.34953	0.637262	0.558982	-1.08663	0.528825	-1.33309	0.594547
TGFBR3	Mu-low	-0.55059	0.453933	1.08547	-1.58611	0.651003	-0.580687	-0.00908346
WIF1	Mu-low	-0.82328	-0.566349	0.982869	-1.04576	1.22905	-0.60536	0.0618352
ALDOC	Pl-high	-0.817036	-0.485911	0.844823	-0.252365	0.858623	-0.318357	-0.203564
AQP1	Pl-high	-0.776351	0.224708	0.341367	-0.768395	0.948042	-0.338448	-0.458282
BMP2	Pl-high	-0.617954	0.285616	-0.17687	-0.0516255	0.818028	-0.269682	-0.585617
BMP5	Pl-high	-0.291515	-1.09362	0.61198	-0.748106	1.13221	-0.0930095	-0.604779
BOC	Pl-high	-0.686776	0.215788	0.843428	-0.868236	1.30548	-0.914445	-0.509237
CAPN6	Pl-high	-0.465058	-0.297592	0.589047	-0.63614	0.932844	-0.525682	-0.117531
CHI3L1	Pl-high	-0.132657	-0.974931	0.0955261	-0.63316	1.08721	0.11007	-0.861729
COL11A2	Pl-high	-0.498493	-0.0816896	0.426574	-0.811042	1.20203	-0.368994	-0.919406
COL6A6	Pl-high	-0.998116	-0.425879	-0.269503	-0.549682	0.883611	-0.0703627	0.478273
COL9A3	Pl-high	-0.250947	0.546079	0.251788	-0.568611	1.00513	-1.24206	0.164736
COMP	Pl-high	0.0288053	-0.371907	-0.613912	-0.344992	0.791262	-0.17146	-0.181213
CRTAC1	Pl-high	-0.455179	-0.324612	0.533083	-0.930732	0.856119	-0.380647	0.000735169
FGF2	Pl-high	-0.986926	-0.0735196	1.01501	-0.973259	1.23396	-0.577884	-0.431497
FGFR1	Pl-high	-1.13872	0.755818	1.07947	-0.549406	0.951559	-0.784851	-0.52464
FGFRL1	Pl-high	-0.306037	0.00542078	0.646965	-0.922042	1.21262	-1.13757	0.102471
FRZB	Pl-high	-0.148012	0.109164	0.0190024	-0.269332	0.849708	-0.42693	-0.699119
FZD8	Pl-high	-0.172241	-0.539889	0.394497	-0.611766	1.31492	-0.722937	-0.421462
GFAP	Pl-high	-0.490094	-0.760058	0.148268	-0.832865	1.27767	-0.347815	-0.138212
GRIA2	Pl-high	-0.412909	-0.693919	-0.204903	-0.532113	0.961148	-0.0824516	-0.0649374
HIF3A	Pl-high	-1.18053	-0.0894321	0.834723	-0.761017	1.24419	-0.639616	-0.0873191
HMGA2	Pl-high	-0.477492	-0.320526	0.523547	-0.289315	0.714819	-0.628218	0.396546
ID4	Pl-high	-0.426811	0.618578	0.959842	-0.897863	0.961132	-1.15009	-0.177192
IGF2	Pl-high	-0.497949	0.964929	-0.817065	0.00639912	0.620678	-0.368551	-0.404974
IL11RA	Pl-high	-0.760716	-0.471183	0.98109	-0.938283	1.37837	-0.718553	-0.258308
IL13RA2	Pl-high	-0.281102	-0.590612	0.770798	-0.96699	0.782992	-0.261822	-0.14608
LOX	Pl-high	-0.698767	-0.154326	0.246605	0.398001	0.974379	-0.202768	-1.06118
MIA	Pl-high	-0.85194	0.671629	0.740402	-0.559312	0.997514	-0.743629	-0.640525
NES	Pl-high	-0.715266	-0.105412	0.533996	-0.413634	1.30165	-0.779223	-0.399056
NGFR	Pl-high	-0.826921	-0.940902	0.931426	-0.405838	0.96348	-0.0516257	-0.385904
NRG1	Pl-high	-0.30154	-0.538368	0.495315	-0.417249	1.03194	-0.363235	-0.595742
NRG2	Pl-high	-0.505976	-0.0885542	0.825536	-0.716401	0.92369	-0.802483	0.100733
NTRK2	Pl-high	-0.742243	-0.268647	0.407701	-0.359781	1.18606	-0.546965	-0.331195
PLCE1	Pl-high	-0.512158	-0.283899	0.515002	-0.722833	1.15048	-0.321501	-0.792748
PTN	Pl-high	-0.827174	-0.734976	0.306606	-0.780942	0.839162	-0.0932977	0.440587
S100B	Pl-high	-0.734794	-0.378679	0.801589	-0.550075	1.2348	-0.588997	-0.436905
SFRP1	Pl-high	-0.123798	0.0533214	0.974605	-0.77393	0.998147	-1.25095	0.142716
TGFBR3	Pl-high	-0.55059	0.453933	1.08547	-1.58611	0.651003	-0.580687	-0.00908346
TIMP3	Pl-high	-0.855422	-0.545282	0.851403	-0.697515	1.20349	-0.382393	-0.402272
TNC	Pl-high	-0.311034	-0.956081	0.48645	0.0138194	1.04683	-0.098242	-0.910627
WIF1	Pl-high	-0.82328	-0.566349	0.982869	-1.04576	1.22905	-0.60536	0.0618352
AREG	Pl-low	-0.499103	0.546036	-0.540345	0.420634	-0.701581	0.537918	0.509387
CACNA2D1	Pl-low	0.658137	0.0320901	0.265824	0.312852	-0.929098	0.283384	0.160147
CCL19	Pl-low	0.488359	-0.917057	-0.715527	-0.0743245	-0.642282	1.22064	0.0539298
CD27	Pl-low	0.274671	-0.706353	-0.987006	0.358302	-0.726296	1.05625	0.495183
CD3G	Pl-low	0.237989	-0.690994	-0.954565	0.539189	-0.744187	1.16796	0.207692
DCN	Pl-low	-0.197778	0.238091	-1.20351	0.590239	-0.731389	0.610058	0.86799
DEFB1	Pl-low	-0.696005	-0.914796	-0.708756	0.228697	-0.54423	1.38252	0.663339
IRF4	Pl-low	0.112161	-0.271013	-0.969274	0.163595	-0.680985	0.9609	0.38826
KLK1	Pl-low	-0.51488	-0.34706	-0.79409	-0.635043	-0.612614	0.792209	1.68446
KRT19	Pl-low	-0.399386	0.435133	-0.409686	0.454003	-0.832808	0.744967	0.266204
LCN2	Pl-low	-0.0587953	-0.571238	-0.866035	0.36191	-0.791146	1.01653	0.819602
MIEN1	Pl-low	0.766817	-0.422278	0.0570371	0.330729	-1.05696	0.368406	0.790888
RAB27B	Pl-low	0.504927	-0.184397	-0.61591	0.515015	-0.968958	0.315995	1.16866
RBP1	Pl-low	0.474953	0.266311	-0.542114	0.47673	-1.03359	0.832686	-0.182652
SLAMF7	Pl-low	0.326723	-0.92963	-0.926107	0.721809	-0.657756	0.859061	0.654294
SLC15A2	Pl-low	0.0221045	-0.0508036	-0.638338	0.109803	-0.746945	0.539713	0.944792
SLC22A3	Pl-low	-0.595484	-0.55447	-0.323423	-0.194263	-0.626284	0.681024	1.59887
TACSTD2	Pl-low	0.205612	0.321126	-0.966453	0.752932	-0.978278	0.682762	0.4013
TMPRSS2	Pl-low	0.0145381	0.11456	-0.239944	-1.00846	-0.689205	0.338762	1.38979
TNFSF11	Pl-low	-0.15837	-0.475323	-0.443138	-0.158362	-0.665522	1.5361	-0.44095
WNT5B	Pl-low	-0.578018	0.819816	-0.301614	0.647193	-0.935112	0.718205	0.0926303
ACKR1	Wa-high	0.315199	-0.711088	-0.478419	-0.470239	-0.171405	0.899856	-0.26656
AHNAK2	Wa-high	-0.252508	-0.69413	-0.728582	0.438607	0.0211376	1.12522	-0.819185
AHR	Wa-high	-0.374231	-0.444641	-0.789467	0.608339	-0.454066	1.27929	-0.355184
BIRC3	Wa-high	0.934328	-0.857546	-0.62731	0.211405	-0.708516	0.852899	0.0870676
BLK	Wa-high	-0.261511	-0.190779	-0.855968	-0.500635	-0.0951922	1.10382	-0.424193
BTLA	Wa-high	0.0294229	-1.26624	-0.109473	-0.165334	-0.163284	0.879349	0.203086
C1S	Wa-high	-0.0686155	-0.364279	-1.42599	0.640721	-0.311389	0.833441	0.271784
CCL19	Wa-high	0.488359	-0.917057	-0.715527	-0.0743245	-0.642282	1.22064	0.0539298
CCL21	Wa-high	-0.106516	-0.829982	-0.721513	-0.596069	-0.369214	1.4774	-0.103629
CCR6	Wa-high	0.0650027	-0.428942	-0.180349	-0.302553	-0.290561	0.804975	-0.222186
CCR7	Wa-high	-0.0207915	-0.754257	-0.46523	0.636449	-0.0604674	0.886325	-0.720214
CD19	Wa-high	-0.148392	0.0810272	-0.641545	0.166838	-0.275081	0.835661	-0.550359
CD22	Wa-high	-0.148445	-0.525322	-0.461806	-0.656727	-0.0984488	1.12952	-0.444574
CD27	Wa-high	0.274671	-0.706353	-0.987006	0.358302	-0.726296	1.05625	0.495183
CD3D	Wa-high	0.14468	-1.03536	-0.761609	0.22865	-0.245552	1.03248	-0.0187615
CD3E	Wa-high	0.156147	-0.863894	-0.714244	0.0960948	-0.394914	1.05196	0.0833648
CD3G	Wa-high	0.237989	-0.690994	-0.954565	0.539189	-0.744187	1.16796	0.207692
CD52	Wa-high	-0.0478689	-0.674915	-0.814838	0.00316567	-0.154584	1.24776	-0.616538
CD79B	Wa-high	0.0410142	-1.27856	-0.276262	-0.514611	0.0246422	0.977045	-0.0145901
CES1	Wa-high	-0.321622	-0.865176	-0.452803	0.298879	-0.40633	1.18807	0.0437208
CIITA	Wa-high	0.428271	-0.61914	-0.568308	0.416198	-0.401852	1.00089	-0.683103
CKMT1A	Wa-high	-0.503893	-0.997925	-0.232918	-0.0357767	-0.197163	1.11016	0.144815
COL4A4	Wa-high	0.0876812	-0.452707	-0.0316639	-0.783602	-0.103666	0.916554	-0.6371
CTSC	Wa-high	-0.042691	-1.1636	-0.763009	0.91562	-0.592548	0.986234	0.699203
CXCL1	Wa-high	0.241757	-0.365647	-0.265685	0.369784	-0.469648	0.942964	-0.72538
CXCL13	Wa-high	-0.226123	-0.221788	-0.732826	0.656986	-0.350876	1.05535	-0.618641
CXCL5	Wa-high	0.401757	-0.396393	0.0178919	-0.303656	-0.367944	0.755047	-0.536721
CXCR4	Wa-high	0.42093	-0.899	-0.437365	0.309323	-0.475432	1.03003	-0.316024
CXCR5	Wa-high	0.00692209	-0.929172	-0.727168	-0.352777	-0.207636	1.10976	0.114601
CYP1B1	Wa-high	0.109932	-0.830377	-0.338892	-0.0368161	-0.174218	0.990364	-0.447564
DAPL1	Wa-high	-0.418198	-1.21279	-0.17163	0.0605212	-0.143877	0.991289	0.299382
DEFB1	Wa-high	-0.696005	-0.914796	-0.708756	0.228697	-0.54423	1.38252	0.663339
EMB	Wa-high	0.284864	-0.865264	-0.430722	0.185706	-0.571176	1.21893	-0.302015
FCER2	Wa-high	-0.160753	-1.05097	-0.801313	-0.513749	-0.199423	1.34358	0.12824
FCMR	Wa-high	0.0459355	-0.967924	-0.528176	-0.166186	-0.393958	1.30052	-0.146628
FLT3	Wa-high	0.249751	-0.612676	-0.804434	-0.132216	-0.43858	0.954889	0.184965
GNGT2	Wa-high	0.511547	-0.691498	-0.216065	0.187653	-0.376751	0.971814	-0.83474
GPNMB	Wa-high	-0.377216	-1.09181	-0.36015	0.301526	0.0114221	1.23849	-0.652836
GZMA	Wa-high	0.383253	-0.620088	-0.348293	0.568041	-0.367245	0.81507	-0.615817
GZMK	Wa-high	0.242056	-0.397072	-0.858185	0.562895	-0.605593	0.784446	0.240065
HEY1	Wa-high	0.313316	-0.19239	-0.1675	0.52625	-0.350785	0.813639	-1.15911
IKZF3	Wa-high	0.197325	-0.723117	-0.218374	-0.0746967	-0.463088	1.05261	-0.275903
IL10RA	Wa-high	0.275968	-1.24709	-0.621365	0.236057	-0.294947	1.00842	0.0975804
IL1RN	Wa-high	-0.073441	-0.804428	-0.362458	0.667764	-0.355955	1.05394	-0.435611
IL2RG	Wa-high	0.258994	-0.771313	-0.875349	0.432177	-0.429084	0.988716	-0.0158689
IL32	Wa-high	0.936691	-0.899812	-1.05362	0.953094	-0.625088	0.825609	-0.0880062
IL4R	Wa-high	0.258598	-0.931904	-0.666531	0.964429	-0.514088	1.1033	-0.372898
IL7R	Wa-high	0.273489	-0.774388	-0.670814	0.156264	-0.456743	1.11948	-0.219637
INPP5J	Wa-high	-0.141083	-0.967709	-0.308865	-0.408242	-0.454034	0.861597	0.982742
IRF4	Wa-high	0.112161	-0.271013	-0.969274	0.163595	-0.680985	0.9609	0.38826
IRF8	Wa-high	0.137187	-1.10568	-0.75153	0.181591	-0.291616	1.08284	0.0834418
ITGA4	Wa-high	0.268962	-1.15399	-0.6305	0.277745	-0.324668	1.06411	-0.0611938
ITGAL	Wa-high	0.266355	-1.34908	-0.564582	0.234657	-0.189594	1.03035	-0.076622
KLK1	Wa-high	-0.51488	-0.34706	-0.79409	-0.635043	-0.612614	0.792209	1.68446
KLRB1	Wa-high	0.335796	-0.837214	-0.649881	0.318828	-0.439655	1.09571	-0.322377
KRT17	Wa-high	-1.26615	0.575775	-0.315269	1.04319	-0.438658	0.692967	-0.053603
KRT19	Wa-high	-0.399386	0.435133	-0.409686	0.454003	-0.832808	0.744967	0.266204
LCN2	Wa-high	-0.0587953	-0.571238	-0.866035	0.36191	-0.791146	1.01653	0.819602
LRMP	Wa-high	-0.0591175	-0.77435	-0.333846	-0.0456251	-0.269911	0.891154	0.0578955
LTB	Wa-high	0.0174846	-1.12215	-0.743749	-0.00541811	-0.00459174	1.21758	-0.490841
LY96	Wa-high	0.395819	-1.36009	-0.427581	0.494225	-0.308849	0.96667	-0.112745
MAP4K1	Wa-high	0.00736673	-0.770126	-0.554088	-0.0114267	-0.0805328	0.963868	-0.381121
MMP7	Wa-high	-0.690726	0.397132	-0.45514	0.398085	-0.691819	0.958309	0.0110661
MMP9	Wa-high	-0.043033	-0.655821	-1.08041	0.20622	0.0812191	0.777977	-0.131259
MS4A1	Wa-high	0.176296	-0.665709	-0.545512	-1.07826	-0.0443484	0.820969	0.150578
MUC1	Wa-high	-0.252597	-0.681929	-0.732636	0.730723	-0.382845	1.04484	-0.0438511
PAX5	Wa-high	-0.164113	-0.982127	-0.195408	-0.255172	-0.0113789	0.958274	-0.227668
PIK3CG	Wa-high	0.29135	-0.686063	0.0132931	-0.250522	-0.382773	0.820664	-0.219853
PIK3R5	Wa-high	0.323753	-0.911617	-0.542962	0.0330997	0.0972142	0.824042	-0.698948
PIM1	Wa-high	0.297973	-0.557398	-0.473754	0.839754	-0.641092	0.831548	-0.137238
PLA1A	Wa-high	0.17487	-0.699184	-0.404988	0.402614	-0.20226	0.822985	-0.499984
POU2AF1	Wa-high	-0.051431	-1.28652	-0.224062	0.0894861	-0.0458062	0.956168	-0.127806
PRKCB	Wa-high	0.0955091	-0.913117	-0.598395	0.136184	-0.414231	1.18223	-0.121397
RAC2	Wa-high	0.0133693	-0.701426	-0.581862	0.332083	-0.577276	1.21044	-0.122175
RASGRP2	Wa-high	-0.209423	-0.856804	-0.548455	-0.452876	-0.322304	1.2823	0.0915706
RBP1	Wa-high	0.474953	0.266311	-0.542114	0.47673	-1.03359	0.832686	-0.182652
RPRM	Wa-high	0.11854	-1.00181	-0.70363	-0.745662	-0.00229528	0.817736	0.432789
SFN	Wa-high	-0.571939	-0.535713	-0.373321	1.77158	-0.453501	0.877786	-0.306662
SLA	Wa-high	0.440083	-0.905882	-0.504812	0.695769	-0.250565	0.866597	-0.646638
SLAMF7	Wa-high	0.326723	-0.92963	-0.926107	0.721809	-0.657756	0.859061	0.654294
SLC16A7	Wa-high	0.430783	-1.11094	-0.37194	0.335186	-0.4507	0.813113	0.201104
SLC22A3	Wa-high	-0.595484	-0.55447	-0.323423	-0.194263	-0.626284	0.681024	1.59887
TCL1A	Wa-high	-0.380684	-0.385881	-0.277587	-0.70218	-0.124865	1.07491	-0.306005
TNFSF11	Wa-high	-0.15837	-0.475323	-0.443138	-0.158362	-0.665522	1.5361	-0.44095
WISP1	Wa-high	-0.0108077	-0.345763	-0.581466	0.88052	-0.219914	0.723518	-0.605768
WNT5B	Wa-high	-0.578018	0.819816	-0.301614	0.647193	-0.935112	0.718205	0.0926303
BOC	Wa-low	-0.686776	0.215788	0.843428	-0.868236	1.30548	-0.914445	-0.509237
CALML5	Wa-low	0.47868	0.742682	-0.521511	-0.487978	-0.385863	-0.742017	1.54806
COL4A6	Wa-low	-0.348343	0.600468	0.256717	0.301702	0.552019	-0.663673	-0.506792
COL9A3	Wa-low	-0.250947	0.546079	0.251788	-0.568611	1.00513	-1.24206	0.164736
FGFRL1	Wa-low	-0.306037	0.00542078	0.646965	-0.922042	1.21262	-1.13757	0.102471
FZD7	Wa-low	-0.629418	0.685494	1.03762	-0.559596	0.941772	-1.19407	-0.170836
HIF3A	Wa-low	-1.18053	-0.0894321	0.834723	-0.761017	1.24419	-0.639616	-0.0873191
HMGA2	Wa-low	-0.477492	-0.320526	0.523547	-0.289315	0.714819	-0.628218	0.396546
ID4	Wa-low	-0.426811	0.618578	0.959842	-0.897863	0.961132	-1.15009	-0.177192
MIA	Wa-low	-0.85194	0.671629	0.740402	-0.559312	0.997514	-0.743629	-0.640525
NRG2	Wa-low	-0.505976	-0.0885542	0.825536	-0.716401	0.92369	-0.802483	0.100733
PNMAL1	Wa-low	-0.478606	1.15199	0.831495	-0.493268	0.52438	-0.928763	-0.394068
SFRP1	Wa-low	-0.123798	0.0533214	0.974605	-0.77393	0.998147	-1.25095	0.142716
SOX10	Wa-low	0.34953	0.637262	0.558982	-1.08663	0.528825	-1.33309	0.594547
TESC	Wa-low	1.18707	-0.54475	-0.269986	-0.215179	-0.214304	-0.688063	1.37447
THBS4	Wa-low	0.109551	0.0487835	0.000328266	-0.120705	0.299788	-0.725393	0.676662
WIF1	Wa-low	-0.82328	-0.566349	0.982869	-1.04576	1.22905	-0.60536	0.0618352
ADIPOQ	N-high	-0.0283927	-0.706621	-0.217887	-0.759756	-0.150962	0.204823	1.35144
ANGPTL1	N-high	0.594845	-0.477118	-0.274342	-0.488398	-0.596292	0.0874451	1.40945
APOC4	N-high	-0.0661166	0.0725398	-0.415745	0.0670123	-0.00622398	-0.395293	1.04883
ARHGAP44	N-high	0.756311	-0.340603	-0.503804	-0.351178	-0.714804	0.260364	1.09139
BLM	N-high	-0.0657035	-0.638816	-0.292219	-0.353129	-0.345427	0.0161699	1.88076
CACNB2	N-high	0.0913465	-0.296878	-0.13279	-0.86195	-0.0435626	-0.307895	1.52161
CALML3	N-high	-0.416423	-0.18496	0.0578039	1.55498	-0.552167	-0.102425	0.981229
CALML5	N-high	0.47868	0.742682	-0.521511	-0.487978	-0.385863	-0.742017	1.54806
CAMKK1	N-high	0.0547968	-1.57661	-0.312521	-0.43079	0.154964	0.326961	1.25133
CCL28	N-high	-0.174929	-0.376093	-0.604689	-0.57345	-0.375301	0.288949	1.63554
CTAG1B	N-high	-0.186833	0.308265	-0.414894	0.014893	-0.0752613	-0.386839	1.07492
CTAG2	N-high	-0.475452	0.289647	-0.19678	-0.039978	0.0492538	-0.373962	0.997817
CXXC4	N-high	-0.388443	0.371151	0.137361	-0.781994	0.127446	-0.488635	1.05184
CYP4A22	N-high	-0.202754	-0.11446	-0.262375	-0.00437372	-0.229512	-0.32037	1.62919
DCN	N-high	-0.197778	0.238091	-1.20351	0.590239	-0.731389	0.610058	0.86799
DEFB1	N-high	-0.696005	-0.914796	-0.708756	0.228697	-0.54423	1.38252	0.663339
DNAJB8	N-high	-0.330591	0.225346	-0.844584	0.325711	-0.0570326	-0.329444	1.33602
DPP4	N-high	0.696422	-0.967042	-0.35819	-0.516332	-0.333785	-0.0390508	1.6358
EGF	N-high	-0.190282	-0.165292	-0.459084	-0.316898	-0.432588	0.216787	1.40182
EIF4EBP1	N-high	1.05248	-0.384112	-0.206732	-0.226731	-0.54884	-0.414865	1.45214
ELL2	N-high	0.490474	-1.18635	0.0832537	-0.529118	0.566007	-0.862077	1.52227
EPGN	N-high	-0.106719	-0.859055	-0.482974	0.180359	-0.167442	0.308772	1.08873
ETV1	N-high	1.10765	-0.660534	0.019838	-0.890158	0.0182074	-0.728183	1.37353
FABP1	N-high	-0.342726	-0.256197	-0.413735	-0.0567857	0.179505	-0.330156	1.29216
FABP4	N-high	-0.587115	-0.641581	-0.128207	-0.761075	0.212568	-0.126227	1.72547
FBP1	N-high	0.930528	-0.489893	-1.09285	0.0796145	-0.417665	-0.0633903	1.29758
FGF10	N-high	-0.242683	-0.0103612	-0.402492	-0.385739	0.04728	-0.337468	1.37841
FGF5	N-high	-0.0166777	-0.487652	-0.00569825	0.36031	-0.200529	-0.364621	1.43697
FIGF	N-high	-0.188539	-0.144922	-0.471293	-0.101497	-0.131663	-0.164009	1.37968
HDAC9	N-high	1.30921	-0.51013	-0.47392	-0.84067	-0.150765	-0.395692	1.0579
IL9	N-high	-0.387036	0.0816164	-0.203768	0.233911	-0.124282	-0.371743	1.31351
INPP5J	N-high	-0.141083	-0.967709	-0.308865	-0.408242	-0.454034	0.861597	0.982742
KLK1	N-high	-0.51488	-0.34706	-0.79409	-0.635043	-0.612614	0.792209	1.68446
L1CAM	N-high	-0.329508	-0.2214	-0.49742	0.750891	-0.317637	-0.0123371	1.21212
LCN2	N-high	-0.0587953	-0.571238	-0.866035	0.36191	-0.791146	1.01653	0.819602
LTF	N-high	0.970758	0.0707272	-0.548747	-0.469163	-0.211182	-0.478781	0.906909
LYZ	N-high	-0.0806916	-1.06769	-0.637399	0.43528	-0.416064	0.357341	1.66515
MAOB	N-high	0.755314	-1.19595	-0.211053	-0.456233	-0.4753	0.405702	1.10705
MLPH	N-high	0.419454	-0.763653	-0.519865	-0.553364	-0.537613	0.328196	1.57818
NDRG2	N-high	0.0465386	-0.0129104	0.145028	-1.38586	0.114253	-0.679777	1.74157
NR0B2	N-high	-0.155166	-0.261877	-0.907854	-0.431899	-0.0811401	0.191935	1.24177
PLCB4	N-high	0.404393	-0.434197	0.0917129	-1.16639	0.436584	-0.904255	1.50416
PRKACB	N-high	-0.266149	-0.583219	0.032066	-0.282492	-0.424614	-0.0374127	1.99846
PROM1	N-high	0.381188	0.486578	-0.455871	-1.1255	-0.325684	-0.24394	1.20031
PTCH2	N-high	0.645952	-0.0792367	0.244941	-1.3006	-0.40827	-0.39415	1.52645
PTCRA	N-high	-0.467648	-0.280631	-0.476505	-0.235932	-0.403735	0.42362	1.34846
RAB27B	N-high	0.504927	-0.184397	-0.61591	0.515015	-0.968958	0.315995	1.16866
RASD1	N-high	-0.0594268	-0.605688	-0.480774	-0.269589	-0.090723	0.185454	1.10708
RET	N-high	0.539537	0.138647	-0.573411	-0.227858	-0.391153	-0.281163	1.16596
SLAMF7	N-high	0.326723	-0.92963	-0.926107	0.721809	-0.657756	0.859061	0.654294
SLC15A2	N-high	0.0221045	-0.0508036	-0.638338	0.109803	-0.746945	0.539713	0.944792
SLC22A3	N-high	-0.595484	-0.55447	-0.323423	-0.194263	-0.626284	0.681024	1.59887
SLC28A3	N-high	-0.128307	-0.442814	-0.39655	-0.283614	-0.171181	-0.141209	1.7263
SLC2A2	N-high	-0.296462	-0.283508	-0.35037	-0.194064	-0.129579	-0.201885	1.67744
SPDEF	N-high	0.825516	-0.549531	-0.390044	-0.141426	-0.0677563	-0.570863	1.31346
TESC	N-high	1.18707	-0.54475	-0.269986	-0.215179	-0.214304	-0.688063	1.37447
TMPRSS2	N-high	0.0145381	0.11456	-0.239944	-1.00846	-0.689205	0.338762	1.38979
TNFRSF11A	N-high	0.658832	-0.359418	-0.654679	-0.385922	-0.495989	-0.0575362	1.52724
TPD52	N-high	0.803213	-0.445861	-0.0970412	0.217316	-1.03025	0.0665483	1.48822
TSPAN13	N-high	0.784966	-0.532965	0.425618	-0.15056	-0.257126	-0.784499	1.47744
WFDC2	N-high	-0.432307	-0.576308	-0.481715	-0.540908	-0.349915	0.626326	1.32921
WNT5A	N-high	-0.398019	-1.17598	0.302145	0.423989	-0.123931	0.0587547	1.37152
WWC1	N-high	0.386343	-0.939594	0.107208	-0.994204	0.187523	-0.248314	1.21608
XBP1	N-high	1.52903	-0.877339	-0.734912	0.268604	-0.529464	-0.227288	1.20068
AHNAK2	N-low	-0.252508	-0.69413	-0.728582	0.438607	0.0211376	1.12522	-0.819185
AMH	N-low	-0.242509	0.290535	0.53574	-0.185814	0.654694	-0.211649	-1.27719
ANLN	N-low	0.210294	0.0569389	-0.121437	0.615931	-0.0871714	0.426291	-1.20197
ASPM	N-low	0.0445939	0.661338	-0.442302	1.29	-0.499694	0.548578	-1.2396
AURKB	N-low	0.0813855	-0.289336	-0.232368	0.36873	0.0801178	0.650814	-1.20338
CAD	N-low	-0.0299582	0.0674922	0.159719	0.176157	0.336559	0.287538	-1.4942
CDC25B	N-low	-0.350471	0.201364	-0.315074	0.392538	0.417648	0.370015	-1.35777
CHI3L1	N-low	-0.132657	-0.974931	0.0955261	-0.63316	1.08721	0.11007	-0.861729
COL11A2	N-low	-0.498493	-0.0816896	0.426574	-0.811042	1.20203	-0.368994	-0.919406
COL4A5	N-low	-1.24916	0.645375	0.648624	0.457045	0.608209	-0.278458	-0.816305
CREB5	N-low	0.110362	-0.749326	0.421474	-0.334653	0.607081	0.245853	-1.11481
DAPK1	N-low	-0.279987	0.954255	-0.238823	0.538711	-0.3609	0.613995	-1.31866
DSG3	N-low	-0.152589	-0.559182	0.00478037	1.35457	-0.0105367	0.454293	-0.8757
F2R	N-low	0.348848	-0.32784	-0.159289	0.551453	-0.273467	0.677407	-0.966689
FANCA	N-low	0.0935862	0.498373	-0.114652	0.314281	-0.210731	0.38703	-1.0619
HEY1	N-low	0.313316	-0.19239	-0.1675	0.52625	-0.350785	0.813639	-1.15911
IRS1	N-low	0.208841	-0.0994801	1.04784	-0.079715	0.517637	-0.162518	-1.63723
ITGB6	N-low	0.57642	-0.18795	0.127168	1.24085	-0.389308	0.320413	-1.10373
KSR1	N-low	-0.539407	0.5979	-0.311805	0.726266	0.267811	0.260892	-1.28197
LOX	N-low	-0.698767	-0.154326	0.246605	0.398001	0.974379	-0.202768	-1.06118
MMP11	N-low	0.322006	0.592933	0.0705552	1.24838	-0.366844	0.17377	-1.40838
NANOS1	N-low	0.117124	-0.398215	0.259555	-0.638254	0.693609	0.282063	-1.43863
NR2F2	N-low	0.229944	0.0766155	0.25761	-0.568272	-0.0757207	0.517306	-1.03378
NUF2	N-low	0.214967	0.111599	-0.0320637	0.639584	-0.253436	0.526009	-1.20987
PRDM5	N-low	-0.420005	0.161403	0.419504	-0.226128	0.776959	-0.167554	-1.15103
PTCHD1	N-low	0.268393	-0.0814168	0.638834	-0.729881	0.326732	-0.00498394	-0.922808
SDC1	N-low	-0.340714	-0.519609	0.212435	0.628465	0.160954	0.60508	-1.07223
SERPINA3	N-low	1.22208	0.364344	-0.276009	-0.0961806	-0.0801984	-0.132402	-1.05459
SIRT6	N-low	0.37911	-0.225733	0.241887	0.482489	0.0789056	0.304581	-1.38823
SLC16A1	N-low	-0.0135227	-0.329089	-0.0340898	0.592614	-0.087937	0.78512	-1.26728
SLC16A4	N-low	0.379291	-0.642309	0.231422	-0.0370836	0.545585	-0.0613515	-0.84817
SLC19A1	N-low	0.470306	0.722749	0.0166006	0.138984	-0.200641	0.0646435	-1.13057
SMC4	N-low	0.189546	-0.187608	-0.0831218	0.571204	-0.0870338	0.588388	-1.22223
STMN1	N-low	-0.355124	1.34072	0.536586	0.426777	-0.185686	-0.0352954	-1.33106
TBP	N-low	0.366613	-0.0554151	0.0273483	-0.441314	0.0451252	0.600141	-1.32993
TLR8	N-low	0.468357	-0.37794	0.195734	0.000616647	0.0173213	0.431172	-1.11029
TMEFF1	N-low	0.217465	0.542095	0.034839	-0.254137	0.232072	0.00189751	-1.17865
TNC	N-low	-0.311034	-0.956081	0.48645	0.0138194	1.04683	-0.098242	-0.910627
TNFRSF21	N-low	0.121493	-0.114266	-0.060051	0.821774	-0.212882	0.644621	-1.25199
TOP2A	N-low	-0.0478157	0.691252	-0.247931	1.2993	-0.419826	0.523565	-1.44414
TUBB3	N-low	-0.189602	0.0264428	-0.547631	0.806158	0.521904	0.233621	-1.3538
UBE2C	N-low	0.159293	-0.0660227	-0.18781	0.0932641	0.372578	0.198886	-1.13135
USP21	N-low	0.268646	0.361178	0.400368	-0.178837	0.0977737	0.285911	-1.64458

## Sheet: Salivary-signature
	Subtype genes	Ac-high	Ac-high	Ac-high	Ac-high	Ac-high	Ac-high	Ac-high	Ac-high	Ac-high	Ac-high	Ac-high	Ac-high	Ac-high	Ac-high	Ac-high	Ac-high	Ac-high	Ac-high	Ac-high	Ac-high	Ac-high	Ac-high	Ac-high	Ac-low	Ac-low	Ac-low	Ac-low	Ac-low	Ac-low	Ac-low	Ac-low	Ac-low	Ac-low	Ac-low	Ac-low	Ac-low	Ac-low	Ac-low	Ac-low	Ac-low	Ac-low	Ac-low	Ac-low	Ac-low	Ac-low	Ac-low	Ad-high	Ad-high
Sample ID	Pathological subtype	ACSL5	APOC2	BIRC3	CLDN3	ENPP4	ETV1	FGF13	GAL	GLIS3	GPR160	HDAC9	IL32	LCN1	LRP2	LTF	NR4A3	OCLN	PBX3	SERPINA3	SPDEF	TESC	TMEM132A	XBP1	ANXA1	CACNA2D3	CD200	COL17A1	COL4A5	COL6A6	DEFB1	DST	FGF2	FGFR1	HIF3A	KRT14	KRT17	KRT5	LOX	MIA	MT1X	S100B	SERPINB5	SNAI2	TBX3	TFCP2L1	WIF1	KRT14	MIA
A011835_15	Salivary Glands_Acinic cell (Ac)	1.08914	1.05334	1.31081	1.78788	2.00931	1.82169	2.11629	3.58346	3.21363	1.27108	1.87358	1.3899	1.72346	2.5366	-0.581812	2.17645	1.06045	3.27596	0.821685	-0.265936	2.12378	1.4386	1.95703	-1.78965	0.67849	-1.49296	-2.04216	-1.92139	-1.36169	-1.51463	-3.47441	-2.09142	-2.10235	-0.988882	-1.95419	-1.7974	-3.64479	-2.07209	-1.42866	-2.81066	-1.88391	-3.10805	-2.44296	-1.6289	-1.95714	-1.56829	-1.95419	-1.42866
A011835_8	Salivary Glands_Acinic cell (Ac)	1.723	0.669094	1.05516	1.81505	1.7986	1.54903	1.94204	1.29397	2.29673	1.52353	1.99103	1.13497	3.93322	2.10199	0.460125	2.0539	1.03082	2.44502	2.07603	0.66951	1.83177	2.70079	1.67802	-2.367	-1.46865	-1.35264	-2.04216	-1.42718	-0.862141	-0.937978	-2.33233	-1.24337	-1.69082	-1.51539	-1.30548	-1.31771	-1.72209	-0.813142	-0.814076	-1.95603	-0.79124	-1.58295	-1.42879	-1.7665	-0.617997	-0.903717	-1.30548	-0.814076
A011835_13	Salivary Glands_Acinic cell (Ac)	2.01972	0.818957	1.80887	1.13369	1.28662	1.42939	2.46544	1.07527	2.27882	1.3835	1.80036	1.25152	1.55225	2.56889	2.21077	2.17688	0.686056	2.34319	1.13662	0.9742	1.32203	1.30388	2.00004	-1.26713	-1.46865	-1.65386	-0.844871	-1.45247	-1.36169	-0.866922	-2.26719	-1.05981	-1.63778	-0.778864	-1.35668	-1.37171	-1.8343	-1.08272	-1.76835	-2.22781	-1.21873	-2.03029	-1.57652	-0.781979	-1.26076	-1.09347	-1.35668	-1.76835
A011835_12	Salivary Glands_Acinic cell (Ac)	1.57005	1.04837	0.281285	1.54726	2.10883	1.64809	1.64577	3.88075	2.31833	0.944923	1.45084	1.41398	3.18062	1.25536	0.813869	2.13531	0.649573	2.44404	1.74539	0.245692	1.71286	1.70444	1.83536	-1.73609	-1.07643	-0.900866	-1.5413	-1.92139	-0.530539	-0.99012	-2.27583	-1.44126	-1.64468	-1.46952	-1.17532	-1.40564	-1.29834	-1.55808	-0.397659	-2.42931	-0.801713	-2.01482	-1.48724	-0.544475	-1.51398	-0.773315	-1.17532	-0.397659
A011835_9	Salivary Glands_Acinic cell (Ac)	1.19776	1.49549	1.31878	1.3246	1.48853	1.56154	0.927359	2.64657	1.84267	1.28978	1.8693	1.64277	1.74281	2.04928	0.583819	2.02624	1.17978	2.21729	1.71582	0.10601	1.6563	1.41616	1.61879	-1.56921	-1.46865	-1.08026	-1.01463	-1.92139	-0.162477	-0.756398	-2.17803	-0.953712	-1.36133	-1.77244	-0.955205	-1.16748	-1.70029	-2.07209	0.00792636	-2.02257	-0.787168	-1.92866	-1.33678	-3.00207	-1.06656	-0.635129	-0.955205	0.00792636
A011835_10	Salivary Glands_Acinic cell (Ac)	0.981803	1.81186	0.313905	1.96782	1.82147	1.58384	1.72049	1.94536	1.50721	1.7019	1.83645	0.349473	1.21004	0.97039	-0.887353	1.87034	1.01116	1.05061	2.85181	1.01481	1.87078	2.10382	1.86874	-2.36552	-1.1408	-1.02548	-1.8651	-1.92139	-1.36169	-0.690921	-2.09969	-0.962059	-1.67848	-1.21043	-1.8576	-1.49214	-1.88672	-0.288998	-0.924554	-1.71936	-1.07611	-1.31011	-1.03306	-1.2212	-0.437871	-0.870075	-1.8576	-0.924554
A011835_14	Salivary Glands_Acinic cell (Ac)	1.54765	0.412459	2.34498	1.33338	1.31956	1.05566	0.942593	2.71472	1.94684	1.23722	1.73578	1.88235	1.56261	0.594463	1.72298	1.9191	0.706491	1.79485	0.810949	0.662195	1.23741	1.08498	1.65301	-0.839897	-0.471514	-0.512569	-1.2597	-1.92139	-1.21951	-0.798678	-2.0289	-1.24014	-0.889779	-1.11026	-1.78374	-1.80307	-1.69091	-0.40558	-0.300908	-1.93109	-0.534498	-3.39791	-1.23479	-0.404126	-1.53619	-1.17449	-1.78374	-0.300908
A011835_7	Salivary Glands_Acinic cell (Ac)	1.71491	0.508244	0.868978	1.54555	1.04765	1.65133	1.48866	0.705506	2.35978	1.876	1.96993	1.40467	3.69088	0.49491	-0.393657	1.82003	0.611481	1.89999	0.75258	1.33663	1.71934	1.56318	1.47146	-1.84136	-0.0379874	-0.670473	-1.68244	-1.1605	-1.36169	-0.643499	-1.97477	-0.682222	-1.11601	-0.691969	-1.19541	-1.43217	-1.45662	-0.873266	-1.4904	-1.88376	-0.699481	-1.21688	-0.705511	-1.39448	-0.561783	-0.588284	-1.19541	-1.4904
A011835_3	Salivary Glands_Acinic cell (Ac)	1.15512	1.4865	-0.368691	1.90224	0.196052	-0.286308	-0.204015	-0.424167	0.542063	1.3515	-0.714698	-0.241422	-0.122919	0.0944741	2.50579	0.00381832	0.531147	0.966398	-0.540635	1.69408	-0.685735	1.63293	0.833095	-0.986936	-0.439039	-0.181311	-0.472644	-0.048226	-0.878532	-0.715378	-0.585372	-0.892007	-0.423985	-1.70792	-1.32699	-1.22427	-1.38036	0.876277	-2.21379	-0.115951	-1.08868	-1.20638	-0.358525	0.246726	-1.16439	-0.689314	-1.32699	-2.21379
A011835_5	Salivary Glands_Acinic cell (Ac)	0.768917	1.05519	1.00864	1.16134	0.504824	0.344778	1.70988	-2.66295	-0.773988	0.0674189	0.476306	0.382562	-1.16822	2.60756	2.66678	0.228091	0.984917	0.0834373	2.60312	0.892616	1.46013	0.0962999	0.481511	1.16516	-1.46865	-1.70613	-0.816912	-0.373537	-1.36169	0.39127	-0.213038	-0.241068	-0.0200334	-1.77244	-0.689705	-0.463117	-1.29505	0.470646	0.33669	0.153424	1.23382	-1.13969	-1.63805	-0.287809	0.630948	-0.855674	-0.689705	0.33669
A011835_6	Salivary Glands_Acinic cell (Ac)	-0.452286	0.46236	0.33489	0.761136	-0.597738	-0.17491	0.76905	-0.76318	-0.654742	0.822918	0.112373	-0.307157	-0.373668	-0.388773	1.57703	-0.74773	0.661122	-0.338504	-0.530433	1.75086	-1.19088	1.01608	1.4223	-0.292874	-0.647287	-0.233507	1.24595	0.328063	-0.517619	-0.132797	0.996272	-0.0491108	0.0393234	0.0323113	1.51445	-0.452955	0.962584	0.132616	-0.377569	0.468042	-0.435022	0.0278637	0.28352	0.636038	-1.30149	0.0956813	1.51445	-0.377569
A011835_16	Salivary Glands_Adenoidcystic (Ad)	-2.11857	-1.79489	-0.408654	1.18622	-4.58997	-0.23153	-2.86753	1.68263	-0.560058	-3.1019	-1.2779	-1.19668	0.154076	-3.49509	0.936702	0.954346	-0.486047	-0.741722	1.11796	-2.70157	0.472985	0.063294	-0.879877	-1.62858	1.52419	0.895047	1.09255	-0.391648	0.564094	-2.58497	-0.334341	-0.273429	0.974223	0.386571	1.16857	0.864734	0.22498	-2.07209	1.11202	-0.81123	0.39563	1.11527	-0.0417835	1.62233	0.101241	-2.17984	1.16857	1.11202
A011835_26	Salivary Glands_Adenoidcystic (Ad)	1.10464	-1.79489	-3.64626	0.952833	-1.71516	-1.54655	-0.473992	0.0326035	-2.87547	0.581807	-1.2779	-1.0714	0.600078	-1.39205	0.499243	-2.9092	-1.93996	-1.03709	0.39912	0.329207	-3.01737	-0.390389	-2.25741	-2.03517	0.0524159	1.48931	-2.04216	1.20086	-1.36169	-1.39039	-0.919022	-0.466828	0.150854	0.285593	-0.465105	-0.0292132	0.0123514	0.486279	-0.324257	0.130356	0.281018	0.0929278	0.0571972	0.928667	0.216839	-0.416128	-0.465105	-0.324257
A011835_28	Salivary Glands_Adenoidcystic (Ad)	-0.701835	-1.33743	-1.0819	0.993033	-1.68213	-3.61254	-1.60699	0.62235	0.588253	-1.71946	-0.590727	-1.43833	0.526486	-0.536854	-0.549428	-1.80977	-0.259217	-1.49926	0.689176	-0.722899	-1.34428	-0.115292	-1.02646	-1.74275	1.59106	0.23574	1.42215	0.686266	0.624994	-1.19779	0.562925	0.203567	0.970068	0.401362	1.58496	0.0700888	0.712387	-0.0878784	1.31961	0.127393	-1.17862	0.479754	0.800821	2.09289	1.22902	-0.172295	1.58496	1.31961
A011835_22	Salivary Glands_Adenoidcystic (Ad)	0.7773	-1.79489	-0.822597	1.08096	-0.625745	-0.771564	-0.0560364	-0.429811	-0.440369	0.456967	0.367492	-1.08614	0.171872	-1.97216	0.695042	-0.0267567	0.687341	-1.20347	-0.00567352	0.318893	-0.742584	-0.719274	-0.92467	-0.980777	-0.702366	1.58119	1.02202	1.18199	0.104422	-0.889665	0.298537	-0.992958	0.540215	-0.168623	1.26653	1.0567	0.517982	-1.24611	0.320627	-0.00150055	-0.107504	0.787265	-0.166243	1.36127	-0.286937	0.0984336	1.26653	0.320627
A011835_23	Salivary Glands_Adenoidcystic (Ad)	1.04365	0.779335	-0.623028	0.508426	0.80057	1.15576	1.39166	0.42342	1.21141	1.20277	1.11091	0.110131	2.82336	0.300291	0.12297	1.11427	-1.93996	0.754662	-0.467548	0.316379	0.857861	0.863072	0.288203	-1.12357	-1.46865	-0.121413	0.209424	0.782141	-1.36169	-0.527944	-1.17666	-0.145472	-0.600222	0.053418	0.409464	0.536005	-0.165522	-0.191082	0.0458289	-1.62492	-0.838428	0.306718	-0.103176	0.492806	-0.354793	-0.255481	0.409464	0.0458289
A011835_18	Salivary Glands_Adenoidcystic (Ad)	-0.285114	-0.306591	0.0577022	0.0314879	-0.795882	-0.441851	-1.08539	-0.285953	-1.39788	-0.878516	-0.387644	-0.626229	-0.927158	-2.1107	-0.0107151	0.617774	-0.0498301	-2.20745	1.72339	-0.1434	-0.23744	0.902859	-0.656693	-0.405685	2.19544	1.89324	1.16768	1.48377	-0.677923	-0.041943	-0.29631	-0.18289	1.38965	-0.0483402	1.67265	1.89953	0.512536	0.000631631	1.09895	-0.167441	-0.752199	0.693741	-0.00378756	2.02822	0.343729	-1.19364	1.67265	1.09895
A011835_21	Salivary Glands_Adenoidcystic (Ad)	-0.147729	0.0581482	-0.649048	-0.101316	-0.677231	-0.904927	-0.912131	-0.00567565	-0.735923	-1.34031	-0.642656	-0.797264	-0.479662	-0.568818	-0.764178	-0.754027	0.792072	-0.529159	-0.0514103	-2.70157	-0.676445	0.393252	-1.26949	-0.905037	-0.740832	0.860574	1.34712	1.03298	-0.600897	-0.801257	0.604301	-0.517364	1.25889	-0.481379	1.50679	0.990683	0.842896	0.161735	0.829277	-0.579822	-1.80844	1.11626	0.113529	1.5088	-0.0798371	-0.842991	1.50679	0.829277
A011835_29	Salivary Glands_Adenoidcystic (Ad)	-0.0330856	-0.664502	-0.710894	0.5559	0.948762	-0.734763	0.138779	0.925454	-0.865574	-1.00993	0.252481	-0.582512	1.21291	-0.192998	-0.0761254	-0.0307515	0.771701	-0.748387	0.259514	-1.09012	-0.409356	1.17985	-0.547233	-1.05512	1.00883	0.701796	0.140241	0.338955	1.0062	-1.21138	0.782484	0.531016	1.24917	-0.993816	0.0663194	0.968264	-0.155237	0.300374	0.699498	0.459655	-0.749812	-0.474688	-1.54207	1.1137	0.0486083	-1.18193	0.0663194	0.699498
A011835_25	Salivary Glands_Adenoidcystic (Ad)	-0.535237	0.0889768	-0.903758	0.700182	-0.209023	-0.707466	-0.464042	-0.525261	-0.395702	-0.743325	-1.2779	-1.37002	-0.204907	-0.357573	0.708117	-1.05177	0.652281	-0.926939	0.911899	0.365463	-1.18592	0.674525	-0.906884	-1.05258	1.50317	0.247135	1.00693	0.439258	-0.56917	-0.893905	0.097936	0.166473	0.958089	0.170525	0.942072	0.245942	0.380588	0.0592487	0.865418	-0.590431	-0.119968	0.72273	0.120045	1.6899	0.0606168	-1.02153	0.942072	0.865418
A011835_20	Salivary Glands_Adenoidcystic (Ad)	-0.463169	-0.806495	-0.679832	0.0276601	-0.0075564	0.597084	0.486898	0.0289388	-0.802052	-0.124469	-0.916106	-0.364895	-0.0700927	0.173036	-0.447414	0.0251466	-0.478598	-0.0287507	-0.510523	0.533492	0.28522	-1.05518	-0.333365	-0.936146	-1.46865	-2.84402	0.0873446	0.15697	-1.05131	-0.136345	-0.574188	0.728132	0.694133	-0.198032	0.333637	-0.526469	-0.966166	1.16654	1.10333	-0.7555	1.32207	0.46247	0.895995	-0.0464277	-0.561483	1.43565	0.333637	1.10333
A011835_24	Salivary Glands_Adenoidcystic (Ad)	-2.11857	0.342241	0.0352547	0.0886442	0.253381	-0.0675166	-0.158596	0.533781	0.802798	0.133991	-0.971465	-1.4746	1.66044	0.901311	-0.336214	0.173046	-0.919587	0.200444	-0.0581183	-0.548714	0.00508074	0.293891	-1.13685	-1.97549	0.717271	0.119369	0.656081	0.187581	-1.36169	-0.387164	-0.707879	0.141037	0.728931	-0.391032	0.374622	0.257253	0.0769441	-0.275231	0.31761	-0.71355	-0.609224	0.540525	0.402773	0.79318	-0.208127	-0.500091	0.374622	0.31761
A011835_41	Salivary Glands_Basal cell adenoma (Ba)	-0.229746	-1.79489	-1.29298	-1.63422	-0.323497	-0.873162	0.000550942	-1.27528	-2.25704	-0.825571	0.170497	-0.886827	-1.36504	-1.28826	-0.650211	0.0325894	0.0139243	0.479883	-0.976607	0.723192	-0.527015	-1.70707	-0.512777	0.693841	1.02751	-0.430841	-2.04216	0.455348	-1.36169	-1.26193	-0.4592	1.74466	0.974241	1.31597	-1.71793	-2.10303	-2.18667	1.60899	1.29878	0.589865	1.74955	-0.246071	1.69836	-0.391119	1.34092	1.53587	-1.71793	1.29878
A011835_44	Salivary Glands_Basal cell adenoma (Ba)	-0.848213	-0.570195	-0.909729	-1.57414	-0.130976	0.24665	0.543666	-0.211296	-1.10197	-0.64368	0.222273	-1.24067	-0.307019	-0.364083	-1.16268	-0.225878	0.228097	1.26046	0.0917577	0.859539	0.367581	-1.51201	-0.731377	1.04453	0.468834	0.305144	-2.04216	0.26406	-1.36169	-0.87932	0.136376	1.90532	1.01284	1.61322	-1.10002	-1.39536	-0.520702	1.12425	1.50181	1.3614	1.93043	0.510481	2.56841	-1.03028	1.32179	1.512	-1.10002	1.50181
A011835_38	Salivary Glands_Basal cell adenoma (Ba)	-1.82301	-1.79489	-1.05752	-1.54426	-0.349661	0.440699	-0.819485	-0.485856	-0.632547	-1.31838	-1.2779	-1.36637	-0.737249	-0.759152	-1.76752	-0.0165445	-1.93996	0.0331793	-0.584923	-0.906863	-0.271466	0.280301	-0.781162	0.20786	-1.46865	1.24243	0.756662	1.90565	2.52605	-0.965618	0.606164	0.869271	0.780434	1.4183	-1.32437	-2.19425	0.501193	-0.134546	1.54174	1.51338	1.76363	-0.10772	0.204399	0.983877	-1.37375	1.47714	-1.32437	1.54174
A011835_45	Salivary Glands_Basal cell adenoma (Ba)	-0.28976	-1.79489	-0.952146	-0.677637	-0.126951	0.16435	0.422958	-0.313959	-1.51668	-1.15593	-1.2779	-0.714325	-0.487455	-0.303603	-1.03943	0.976584	-0.125604	0.278584	-1.18571	-0.506928	0.317328	-0.841586	-0.617635	2.08805	1.44521	-0.0892379	-1.13041	-0.506208	0.0915222	-0.847487	0.563899	1.90276	1.10319	1.78992	-1.56458	0.0256852	-1.60603	1.21518	1.22582	1.74759	1.84338	0.105375	1.06001	0.642953	1.48671	1.52577	-1.56458	1.22582
A011835_36	Salivary Glands_Basal cell adenoma (Ba)	-0.190811	0.0232539	-0.863838	-1.26616	-0.824667	0.485211	0.597947	-0.311858	-0.52209	-0.767143	-1.14667	-1.34588	-0.36201	-0.672252	-0.696744	-0.704711	-0.0805325	-1.46213	1.0731	-1.17623	-0.4093	1.12069	-0.779512	0.380094	1.37156	1.3151	0.383044	1.03274	-1.36169	-0.393948	1.36411	-0.47075	1.94945	0.295459	1.7445	1.44169	1.63807	-0.249091	1.09068	1.77975	0.218328	1.04215	0.474532	0.465707	1.43272	0.929275	1.7445	1.09068
A011835_40	Salivary Glands_Basal cell adenoma (Ba)	-2.11857	-0.321948	0.118064	-1.92026	-0.40898	-0.760211	-0.638293	-0.443735	0.262554	-0.653545	-1.2779	-1.36598	-0.606214	-0.360407	-0.949412	-1.16618	-0.52121	0.363048	-0.664163	-1.25797	-0.553687	0.395184	-1.17841	-0.120491	1.15783	-0.3173	1.66257	1.15215	0.0662648	-0.438896	1.47778	0.911494	0.4217	0.252004	1.60093	1.94263	1.54653	-2.07209	-2.02136	-1.11144	-0.972478	0.84555	0.175003	0.590461	-1.55736	-0.854812	1.60093	-2.02136
A011835_46	Salivary Glands_Basal cell adenoma (Ba)	0.102352	-1.07656	0.0893738	-0.056628	0.379276	0.366988	0.752579	0.114675	0.465126	-0.646399	1.23809	-0.371836	-0.164156	0.168109	2.34151	-0.764655	-0.389284	0.045557	-0.392914	0.134004	-0.548426	0.0274629	0.0580593	0.112123	0.780469	0.461726	0.355045	0.683817	-1.36169	-0.434258	1.12557	0.142208	1.9465	0.592852	0.954551	0.510257	0.774216	-0.0439541	0.898059	1.12672	-0.0478894	-0.133753	-0.0185862	0.370419	0.507007	0.708437	0.954551	0.898059
A011835_43	Salivary Glands_Basal cell adenoma (Ba)	0.389946	0.933129	-0.149701	-0.115332	0.387937	0.088179	-0.260212	0.199315	0.350604	-0.265853	-0.441832	-1.13709	0.0253364	0.474534	-0.465488	-0.420627	0.892747	1.25655	0.431387	-0.989102	-0.534902	-0.868996	-1.33648	-0.940644	-1.46865	1.27018	-1.34551	0.201431	0.606901	-0.448588	0.888971	1.11507	0.447392	-0.599936	1.0241	-0.749788	-0.810421	0.5241	0.387689	-1.02884	-0.0722461	-0.411713	1.13132	0.699515	-0.0980212	1.02928	1.0241	0.387689
A011835_34	Salivary Glands_Mucoepidermoid (Mu)	0.841257	0.626895	-0.389678	-1.02169	-1.16259	-0.828433	-1.47418	-0.590357	-0.269499	-0.487882	-1.2779	1.97777	-0.939749	-0.603617	0.30987	-0.951625	-0.884411	0.0725826	-0.33839	-0.500594	-1.05045	0.756938	-0.917551	0.278693	-1.46865	0.0888378	1.43577	0.906944	-0.415146	-0.528958	0.972076	-0.838816	-1.2988	-0.921068	0.276162	1.47647	1.50728	1.20575	-0.81577	-0.336271	-0.556749	-0.101073	0.615935	-0.187512	-1.34485	-1.07993	0.276162	-0.81577
A011835_35	Salivary Glands_Mucoepidermoid (Mu)	0.930681	1.14864	0.680215	-1.0699	-0.524162	-1.83596	-3.24745	-1.22601	-0.0940701	0.140858	-0.238454	1.74104	-0.992909	-0.985097	-0.338949	-0.416956	-0.660289	-0.510702	0.302554	0.683838	-0.991641	0.116398	0.349484	-0.522021	-1.46865	-0.152676	-0.066906	0.290531	0.306576	0.41517	-0.849195	-2.00486	-0.476012	-0.669917	0.40708	0.822792	1.07999	1.08659	-0.827807	-1.21204	-0.116098	0.478503	0.349272	-0.728157	-0.923832	-1.97599	0.40708	-0.827807
A011835_31	Salivary Glands_Mucoepidermoid (Mu)	0.770856	0.498255	0.536915	0.555537	0.0190115	-0.745457	-0.475755	0.897886	-0.134538	0.0960474	-1.2779	1.83972	0.0436461	-0.170318	-0.649659	0.0246941	-0.0760412	-0.0124427	0.706094	-0.830415	-0.339379	0.280932	-0.281216	-0.247972	0.634888	0.241959	-0.22003	-0.111066	0.542284	0.253179	-0.551894	-1.02996	-0.606234	-1.77244	-0.225359	0.779369	1.02976	0.564828	-1.46092	0.465666	-0.753149	0.402257	0.0688556	0.0889713	-2.37909	-0.657095	-0.225359	-1.46092
A011835_32	Salivary Glands_Mucoepidermoid (Mu)	-1.04268	-0.699727	-1.05067	-1.67834	-1.56924	-0.642189	-1.45809	0.87397	-0.295275	-1.28929	-0.976266	-0.41873	-0.611781	-0.557607	-1.53669	-0.535395	0.140346	-1.37565	0.74322	-1.64811	-0.346815	0.331963	-0.399875	0.334277	1.27137	-0.185647	1.83299	0.960162	-1.36169	-0.548155	2.50971	0.479154	1.31819	0.216074	2.0613	2.08354	1.84589	0.550385	0.455434	0.207502	-0.16309	2.72232	1.86882	0.301389	-1.86701	-0.892486	2.0613	0.455434
A011835_33	Salivary Glands_Mucoepidermoid (Mu)	0.329141	-0.30241	0.321043	0.739914	0.916421	-0.589421	-1.61631	-0.61513	-0.0275109	-0.164585	-1.2779	-0.958736	-1.04639	-0.329707	-0.424843	0.795178	1.26211	-1.79103	-0.97762	1.18687	0.743322	0.204896	1.67774	2.06213	1.35766	-0.0258472	-0.0188518	0.553977	-1.36169	0.932885	-1.28287	-1.80962	-1.12668	-0.531774	0.353188	0.499243	0.304247	-0.738018	-0.0439793	-0.839853	-0.898419	0.906238	-1.07339	0.0597815	1.0113	-0.865104	0.353188	-0.0439793
A011835_30	Salivary Glands_Mucoepidermoid (Mu)	0.978728	0.311298	1.17061	-0.930684	0.254204	-0.699481	-0.503114	0.0427277	-0.1285	-0.179425	0.00441326	1.53751	-0.0490795	0.25906	-0.174712	0.312525	-0.238517	-0.35201	-1.01294	0.259852	0.693887	0.516514	1.18304	-0.00530985	0.258724	-0.10165	0.216168	0.14172	-1.00842	0.848058	0.311375	-0.63545	-1.1069	-0.886976	-1.12149	0.597701	0.958108	-0.281525	-0.662831	-1.139	-0.812946	0.0809307	-0.2978	-0.831647	1.04362	-0.803966	-1.12149	-0.662831
A011835_59	Salivary Glands_Pleomorphic (Pl)	-0.334806	-0.840995	-1.22802	-2.25181	-0.302831	0.808987	-0.206705	-0.947253	-1.67253	-1.77466	-0.00677891	-1.68543	-0.920387	-1.67613	-2.17538	-1.08571	0.159898	0.430005	0.059537	-0.72737	1.06742	-0.820207	-0.555298	0.44436	-0.188703	1.03753	0.19133	1.25243	1.40615	-1.88152	0.565019	0.975917	1.49877	1.26887	0.337543	-0.443528	0.291628	1.25213	1.90776	0.970725	1.6331	0.324842	0.184025	1.34086	-1.88479	1.70443	0.337543	1.90776
A011835_69	Salivary Glands_Pleomorphic (Pl)	-0.256397	-0.0362283	-1.17851	-1.89344	-0.789141	1.00881	-1.37966	-1.28257	-1.27124	-1.11813	0.180925	-0.893156	-0.0211611	-1.73819	-1.59443	-1.34868	-0.546747	-1.22986	-0.599674	0.465429	0.445485	-1.2064	-1.07177	0.71423	0.790896	0.405997	-0.277054	0.996191	2.80686	-1.06227	-0.0942508	1.01003	1.49384	1.27858	-1.7889	-2.06586	0.0890804	1.10983	1.60333	-1.16414	1.74966	0.459221	0.441338	1.50792	-2.13187	1.76202	-1.7889	1.60333
A011835_54	Salivary Glands_Pleomorphic (Pl)	-1.21337	0.167419	-0.534052	-0.989061	0.00886355	0.535407	-1.56152	0.28313	-0.0274233	-0.126262	-0.471068	-1.04798	0.459717	0.383285	-0.636799	0.42495	-0.365321	0.455474	-1.44895	-0.67166	0.079918	-0.597495	-0.80694	0.549306	0.810346	1.08327	0.780582	0.961203	1.88004	-0.479651	0.299586	1.35419	1.35551	1.28777	-0.933405	-0.648666	0.893884	1.10493	1.43927	-0.286039	1.08767	0.91442	0.103016	0.911127	-0.388701	1.5323	-0.933405	1.43927
A011835_49	Salivary Glands_Pleomorphic (Pl)	-0.468977	-0.392282	-0.876153	-0.399713	0.647559	0.691502	0.0809706	-0.255775	-1.34173	-0.930084	-0.235034	-1.58351	-0.699918	-0.297121	-1.31705	0.225124	-0.146534	-0.0828745	-0.101298	0.293745	1.37966	-1.95766	-0.0502518	0.981151	-0.520774	1.27741	0.492123	1.39974	1.01058	-0.759009	0.557816	1.15616	1.32247	1.39919	-0.987328	-0.695556	0.464478	0.656922	1.60883	1.40595	2.53278	0.283714	-0.615073	0.768367	-1.3776	1.43112	-0.987328	1.60883
A011835_61	Salivary Glands_Pleomorphic (Pl)	-0.28256	-1.79489	-0.555263	-1.25469	-0.802552	-0.0104022	-0.427548	0.120988	0.611031	-1.53247	0.768995	-0.460968	-0.605781	-0.0380129	-0.0947828	1.37042	0.618539	-0.0222869	1.50375	-1.65453	-0.221257	-0.962276	-0.454615	1.41528	0.208883	-0.148922	0.831475	0.149075	0.538533	-0.703563	0.776376	2.41717	1.14594	0.679124	0.688343	0.127596	0.138197	1.90164	1.05143	1.35633	1.10427	0.398118	0.704973	-0.992049	-0.549824	1.07615	0.688343	1.05143
A011835_58	Salivary Glands_Pleomorphic (Pl)	-0.79315	-1.79489	-1.38168	0.0926114	-2.00094	-0.376834	0.621689	-0.902088	-0.535721	-1.0677	0.721496	0.0447862	-0.477423	0.0516198	-0.177499	0.645469	-1.93996	-0.83618	0.301077	-0.724385	-0.0698158	-1.27859	-0.765792	1.15829	-1.46865	-2.84402	-0.982607	0.464589	0.451113	-1.59869	-0.112355	1.061	1.07815	1.27454	-0.905174	-0.999129	-1.24397	0.957285	0.964902	1.17169	1.32459	-0.179545	1.27266	0.190802	-0.00117527	1.15632	-0.905174	0.964902
A011835_70	Salivary Glands_Pleomorphic (Pl)	-0.225496	0.202227	-0.630399	-0.233287	-1.30065	0.548997	-0.00230666	0.172615	0.357996	-0.345255	-0.432278	-1.13569	-0.26194	-0.116014	0.425175	-0.410587	-1.93996	-0.472184	-0.480984	-0.685038	-0.556396	-0.947837	-1.39254	0.218389	1.27342	0.870693	1.49041	1.02407	1.55788	-0.261465	1.66285	0.882257	0.904655	1.7514	1.63497	1.082	1.35137	0.89878	0.730823	0.377671	0.672444	1.54867	1.60901	0.730678	-1.20602	1.4292	1.63497	0.730823
A011835_62	Salivary Glands_Pleomorphic (Pl)	-0.385389	0.334049	-0.543693	-0.687519	-0.938268	0.366832	-1.09809	-0.081924	0.279662	-0.433547	-0.762033	-1.05386	-0.249354	-0.217316	0.448354	0.247901	-0.333394	-1.07963	-0.364258	-1.30313	-0.983037	-0.122651	-0.844594	1.74995	1.34281	0.999824	1.67959	1.25535	1.5391	-0.258216	1.60782	1.07297	1.18234	1.38491	1.57322	0.594815	1.19307	1.64539	0.806572	0.902677	0.89184	1.91292	0.823348	0.547916	-0.307878	1.40508	1.57322	0.806572
A011835_71	Salivary Glands_Pleomorphic (Pl)	0.920539	-0.658203	0.325217	-1.13219	-1.85203	-0.767631	-0.41695	-0.725403	-0.0419525	-3.1019	0.129609	1.04743	-0.673326	-1.67463	-0.820087	-0.0759853	-0.128773	0.600859	0.00954262	-0.105431	-0.605494	-1.20466	-0.613598	0.940864	-1.46865	-0.272384	-0.427471	0.580591	0.721231	-0.794634	-0.342285	1.13162	0.766817	0.820617	-1.0792	-1.81999	-1.09434	1.11019	0.92078	-0.335247	1.41348	-0.0466335	1.02868	-0.587393	-1.86235	1.19174	-1.0792	0.92078
A011835_60	Salivary Glands_Pleomorphic (Pl)	-1.09307	0.0251873	-0.394283	-0.863313	-0.712044	0.619293	-1.00119	0.0274609	0.0818097	-0.399091	-0.0382867	-0.431906	-0.191264	-0.310016	0.833026	-0.593804	-0.659766	-0.220421	-1.10444	-0.176984	-0.801382	-0.722639	-0.743789	0.44012	1.54566	0.923405	1.03818	0.988444	1.27966	-0.631444	0.439607	1.30086	0.990784	1.78543	1.09486	-0.958748	0.512647	1.19518	0.334212	0.742919	0.275995	0.931776	1.39331	0.752963	0.168046	1.49652	1.09486	0.334212
A011835_55	Salivary Glands_Pleomorphic (Pl)	0.146592	-0.530182	-1.4085	-0.374097	-1.24639	-0.425958	-0.38811	-1.31609	0.0319376	0.0740843	0.297904	-0.710602	-0.918303	-0.855094	0.896858	-0.447459	0.201231	0.46609	-0.0356767	0.832052	-0.498816	-1.20783	0.592272	0.391086	1.04643	0.706466	0.638128	1.56798	0.621379	-0.644801	0.651349	1.18644	0.658018	1.25015	-1.14456	-1.09249	-0.182655	0.182526	1.10775	1.05377	1.40791	0.320077	1.58198	-0.349834	-0.0403981	1.04375	-1.14456	1.10775
A011835_56	Salivary Glands_Pleomorphic (Pl)	-0.288409	0.249117	-0.718704	-1.2401	0.373778	-0.445318	0.47366	-0.0764896	-0.45532	-0.590056	0.313244	-1.17593	-0.225325	-0.0433793	-1.04184	-0.520825	-0.221379	0.496123	-0.0513604	0.0397108	0.151233	-0.854356	-1.00939	0.981954	1.67295	-0.961728	-1.24407	0.550617	-0.495094	-0.755964	-0.31593	1.57927	0.926446	1.49191	-0.678733	-0.153529	-0.759496	0.8898	0.88559	1.39204	1.74991	0.368731	1.88655	-1.49676	1.79312	1.25996	-0.678733	0.88559
A011835_65	Salivary Glands_Pleomorphic (Pl)	0.0377595	0.199007	-0.444058	-1.39026	0.166719	-0.422111	0.386029	-0.0214121	0.101798	-0.161359	-0.578196	-1.02138	0.0969168	0.441837	-0.717861	0.766605	-1.07684	0.369006	-0.25518	0.348187	-0.457317	-0.678972	-0.736202	0.24635	-1.16488	-0.673851	-1.98243	-0.0108929	-1.18348	-0.52273	-0.559372	1.50216	0.641727	1.5264	-1.34382	-1.10158	-1.57438	0.982872	1.1849	0.697122	1.49378	0.178763	2.29631	-0.372049	1.62648	1.16696	-1.34382	1.1849
A011835_67	Salivary Glands_Pleomorphic (Pl)	-1.09495	0.889101	-0.552776	0.125336	-0.2727	0.0834979	0.2931	0.330836	0.846645	0.476964	-1.2779	-0.769812	0.159803	0.445819	0.610334	-0.431664	-0.62309	0.45215	-0.175684	0.00855572	0.229929	-0.317691	-0.882153	0.486826	1.10448	-0.917476	1.26894	0.562711	0.793425	-0.340574	0.764238	0.39336	0.725576	1.17401	1.65261	0.631731	1.23811	1.16413	0.206472	0.779608	0.538585	1.33811	1.47265	-0.138776	-0.0478009	0.964339	1.65261	0.206472
A011835_53	Salivary Glands_Pleomorphic (Pl)	-0.124719	0.104983	-0.426715	-0.441906	0.925803	-0.618603	0.252521	0.137149	-0.488359	-0.210455	-0.129688	-0.607987	-0.06403	0.0761645	-0.638617	-0.205101	-0.0728895	1.50549	-0.0682934	0.0974255	-0.26407	-1.14067	-0.30581	0.0848399	1.04529	-1.05721	-0.921364	0.384027	-0.34124	-0.653954	-0.166008	1.38882	1.13703	1.57789	-0.833219	-0.992201	-1.013	1.38751	1.29455	1.19687	2.06017	-0.711325	1.89809	-1.27423	1.87215	1.30819	-0.833219	1.29455
A011835_63	Salivary Glands_Pleomorphic (Pl)	0.921845	-1.79489	-3.64626	0.523187	-2.03179	-0.473427	0.505421	-0.0121021	-1.05672	0.0485802	-1.2779	-0.724728	-0.264483	-0.472352	0.121116	-0.0940107	-1.93996	-0.3082	0.323292	0.526576	-1.08526	-4.7024	-1.00137	0.33607	-0.976099	0.541499	-2.04216	1.09912	0.996773	-0.507004	-0.619319	1.30487	0.442753	1.01877	-0.119673	-1.02383	-1.13192	0.699725	0.995298	0.429829	1.38792	0.206341	1.48466	0.870115	-0.0297024	1.21357	-0.119673	0.995298
A011835_51	Salivary Glands_Pleomorphic (Pl)	-0.902699	-1.79489	-0.0627756	0.414583	-0.226716	-0.0616308	-0.206714	0.247298	-0.312278	0.779167	0.539819	-0.93556	-0.252204	0.332844	0.083808	-0.387574	-0.173929	0.219853	0.436484	1.22931	-0.505873	-0.0877972	0.795606	0.364335	0.599557	0.200988	0.787879	-1.92139	0.879399	-0.235041	1.6272	0.874763	0.57299	1.20189	-0.934587	-0.122471	0.471573	0.0921118	0.636063	0.814329	1.16068	0.603252	0.861055	0.43136	-0.888313	0.797907	-0.934587	0.636063
A011835_47	Salivary Glands_Pleomorphic (Pl)	-0.398991	0.0989229	-0.0236879	-0.31672	0.126462	-0.755513	0.409779	-0.280076	0.218067	-0.509457	0.183862	0.17561	-0.139629	0.0399193	0.605089	2.0365	1.74651	0.405046	-0.153751	-0.381702	-0.958658	-0.542261	-0.282833	1.5367	-0.468996	1.1961	-1.0005	0.293782	1.27119	-0.183891	0.0182839	1.95515	1.04758	0.442341	0.841576	0.65761	0.574576	0.728423	0.991661	-0.138791	0.928919	0.148777	-0.0349126	0.189545	1.27442	1.05912	0.841576	0.991661
A011835_68	Salivary Glands_Pleomorphic (Pl)	-2.11857	1.2113	-0.694376	0.207899	-0.143892	-0.00645259	0.724209	0.0438419	0.420801	0.096986	-1.2779	0.234497	-0.147062	0.387212	-0.409897	0.231	0.972794	-0.643075	0.726569	0.278133	-0.10545	0.383606	-0.669906	0.964365	1.31095	0.130166	0.144142	0.17073	1.16173	1.26226	0.292463	1.27035	0.587322	1.02384	0.297103	-0.144389	0.357612	1.01262	1.15563	0.80654	1.08042	0.174523	0.577869	0.425239	-0.511616	0.786608	0.297103	1.15563
A011835_66	Salivary Glands_Pleomorphic (Pl)	0.244077	0.458635	0.804377	-0.175039	-0.00984312	0.0647055	-0.521553	0.114601	0.607603	0.484676	0.335929	0.234421	0.0386955	0.351555	1.37686	-0.261273	0.150211	0.00367346	-0.124674	0.955977	-0.526898	-0.112785	0.209693	0.133634	0.541235	0.48349	1.09506	0.395817	0.776987	0.127567	0.652765	0.861827	0.552473	1.24615	1.00329	0.395048	0.832377	0.515598	0.124467	0.871109	0.201829	0.559039	0.869749	-0.0657131	0.0236105	0.795725	1.00329	0.124467
A011835_97	Salivary Glands_Warthin tumor (Wa)	0.872991	0.579378	1.4272	-0.460652	0.159496	-1.46825	-0.818129	-0.671513	-0.469091	0.584871	-1.2779	1.29184	-0.779739	-1.10742	0.637377	-1.2473	0.449762	-1.0269	0.502229	-0.0230051	-0.881676	0.295712	0.144445	0.486054	-0.385768	0.5481	0.151088	0.379664	-1.36169	1.35827	-0.321618	-0.474549	-1.31478	-0.440006	0.574507	0.684014	0.394549	-0.264839	-0.556002	0.592315	-0.435497	0.232822	-1.09559	-0.181622	0.758034	-1.41325	0.574507	-0.556002
A011835_89	Salivary Glands_Warthin tumor (Wa)	0.837489	1.1535	1.13105	-0.601786	0.140588	-0.907504	-0.456854	-0.186287	-0.22624	0.728088	-0.151934	1.08085	-0.162993	-0.16699	-1.07263	-0.513735	0.719213	-0.405834	-1.61559	-0.76401	-0.640029	0.350315	-0.411267	0.364507	0.708037	0.541012	0.273239	0.156198	0.21969	0.950765	0.136304	-0.660681	-0.776714	-0.745785	0.682888	0.782995	0.626415	-0.856377	-1.16272	0.534759	-0.611489	0.792642	-0.963527	-0.654766	0.148034	-0.550171	0.682888	-1.16272
A011835_94	Salivary Glands_Warthin tumor (Wa)	0.785266	1.04479	1.21514	-0.532947	0.259294	-1.08972	-0.111169	-0.0259984	-0.215756	0.958069	-0.706639	1.49853	-0.042914	0.316809	0.761097	-0.533913	-0.0174856	0.0157303	0.513163	0.0225341	-0.819269	-0.0842864	0.0363576	-0.634811	-0.126559	-0.128879	-0.584816	-0.848618	-1.36169	1.18483	-0.813452	-0.994083	-0.931631	-0.78807	-0.59682	0.0753544	-0.346735	-0.183834	-1.30666	-0.447137	-0.182031	-0.68081	-0.875812	-0.913548	-0.423337	-0.594452	-0.59682	-1.30666
A011835_84	Salivary Glands_Warthin tumor (Wa)	0.596849	0.935403	0.794341	-0.246876	-0.389003	-0.908059	-0.294464	-0.409715	-1.13831	0.712467	0.145595	1.029	-0.361739	-0.596237	-1.22734	-0.834761	1.10056	-0.849592	-1.33727	-1.24249	-0.6354	0.301863	-0.589599	0.673658	0.0743985	0.416134	0.531811	-0.591128	0.576636	1.70311	0.172203	-1.4174	-1.32193	-0.557062	0.471155	0.20611	0.726058	-1.33534	-0.740104	0.473804	-0.994429	0.492936	-1.01356	-0.47753	0.559233	-0.801431	0.471155	-0.740104
A011835_92	Salivary Glands_Warthin tumor (Wa)	0.38349	0.535474	1.09108	-0.448031	0.395304	-0.777996	0.092702	-0.28168	-0.398842	0.72923	-0.0819234	0.924264	-0.225451	-0.119364	-0.902903	-0.55749	0.719152	-0.370008	-1.00097	0.0117981	-0.53281	-0.0630086	-0.358285	0.477069	-0.236397	0.0780216	0.299738	-0.542413	0.3623	1.47546	-0.309697	-0.665061	-0.810361	-0.577653	0.475633	0.653327	0.455732	-0.425327	-0.693264	0.182425	-0.606231	0.164155	-0.818916	-0.360799	0.827818	-0.811165	0.475633	-0.693264
A011835_99	Salivary Glands_Warthin tumor (Wa)	0.568696	1.20174	1.41005	-0.204264	0.0681161	-1.15452	-0.625384	-0.864508	0.524508	0.279179	-0.331279	1.2923	-0.861392	-0.504302	-0.0676754	-0.602795	0.734838	-0.503015	0.559113	0.0443573	-0.957004	0.248704	0.432875	0.429712	0.344033	-0.40642	0.281219	-1.60352	-0.305164	1.07142	0.266654	-1.00742	-0.722657	-1.08327	0.246488	1.11566	0.629367	0.702064	-0.916369	1.04224	-0.044182	-0.144997	-0.485465	-0.377446	0.433811	-1.54123	0.246488	-0.916369
A011835_81	Salivary Glands_Warthin tumor (Wa)	0.497915	-0.0106436	0.983722	-0.803848	-0.0417507	-0.879376	-0.852348	-0.732799	-0.569089	0.529757	-0.323853	0.686704	-0.743134	-0.337018	-1.09668	-0.705695	0.788018	-0.912671	0.177012	-0.841123	-0.974117	0.0463682	-0.393313	0.702501	-0.19476	-0.0710683	0.513402	-0.490924	-0.0783497	1.58209	-0.10067	-0.764181	-0.893712	-0.514492	0.294786	0.820353	0.579734	-0.114625	-0.321128	0.602811	-0.662145	0.700591	-0.801393	-0.201045	0.71442	-0.681679	0.294786	-0.321128
A011835_85	Salivary Glands_Warthin tumor (Wa)	0.720028	1.06473	0.873651	0.206816	0.214186	-0.358566	-0.282901	0.179799	0.335587	0.752068	-0.0456661	1.07696	0.158414	0.447228	0.678563	-0.37265	0.547631	0.0113344	1.33499	-0.884911	-0.53511	0.0993957	-0.0386401	-0.0442409	-0.332699	0.263823	0.321013	-0.392747	0.349451	1.1168	-0.351143	-0.501074	-0.977181	-0.624824	0.135164	0.325402	0.152845	-0.63924	-0.399938	-0.403761	-0.433185	0.123009	-0.502814	-0.259285	0.315911	-0.0636292	0.135164	-0.399938
A011835_96	Salivary Glands_Warthin tumor (Wa)	0.755764	1.03065	0.993323	-0.430414	0.422022	-1.09472	-0.311944	-0.271898	-0.30813	0.494542	0.10909	0.602043	-0.340729	-0.557739	-1.23707	-0.795205	1.14317	-0.52854	0.499564	0.0140509	-0.849183	-0.158776	-0.11282	0.898588	0.32064	0.0877506	0.673246	-0.174782	-0.904654	1.11591	0.292342	-0.883699	-1.03036	-0.613612	-0.358215	0.689159	0.559763	-0.28776	0.112208	-0.165492	-0.922683	0.432929	-0.999853	-0.567266	0.392646	-1.05072	-0.358215	0.112208
A011835_95	Salivary Glands_Warthin tumor (Wa)	0.402244	0.586265	0.955236	0.179354	0.24974	-0.711942	-0.499213	0.115501	-0.116969	0.363731	-0.035147	0.816484	-0.0540547	0.180056	-0.811641	-0.0658575	1.00403	-0.405802	-0.10989	-1.02915	-0.722462	0.189928	-0.606241	0.681602	-0.0926186	0.266358	0.529206	-0.45301	-0.565947	1.33341	0.272244	-0.428022	-0.535892	-1.20613	0.398127	0.717164	0.487951	-0.436724	0.0991652	0.0512276	-0.824303	0.647728	-0.557539	-0.131903	0.684864	-0.657211	0.398127	0.0991652
A011835_93	Salivary Glands_Warthin tumor (Wa)	0.283043	0.636818	1.01623	-0.379221	0.308068	-0.944198	-0.414522	-0.345521	-0.470905	0.491786	-0.405451	0.696058	-0.282745	-0.160478	-0.817732	0.214519	1.08369	-0.50484	-0.661742	-1.36729	-0.607122	0.254147	-0.415943	0.934604	-0.0649062	0.0924445	0.394102	-0.319373	0.0475986	1.55832	0.529864	-0.818891	-0.552194	-0.00688646	0.928271	0.676349	0.419798	0.145825	-0.661042	0.627462	-0.996894	0.688032	-0.600282	0.00568973	0.291429	-0.770694	0.928271	-0.661042
A011835_86	Salivary Glands_Warthin tumor (Wa)	0.498093	0.383901	0.532783	-0.712932	0.512165	-0.36352	-0.258615	-0.193951	0.0330614	0.784275	-0.115365	0.784651	-0.263619	0.129558	-0.912673	-0.517113	1.21232	-0.58347	-0.676122	-0.974545	-0.571929	0.487531	-0.629257	1.03115	-0.0741282	0.0302887	0.282924	0.161951	0.89083	1.72977	0.522524	-0.533017	-1.12009	-1.09826	0.355619	0.486296	0.784628	-0.390734	-0.817703	0.735999	-0.86024	0.395219	-0.689567	0.0198346	0.577923	-0.359338	0.355619	-0.817703
A011835_91	Salivary Glands_Warthin tumor (Wa)	-2.11857	0.527272	0.477257	-0.933363	0.457725	-0.314354	-0.688758	-2.25881	0.494202	-0.0719952	-1.2779	0.385063	-0.410885	0.436061	-0.858343	-0.885107	-1.93996	-1.06756	-0.688129	-2.70157	-0.773045	-1.29087	0.1476	0.0755794	-0.378006	0.71742	-0.553515	-0.621268	-1.36169	1.79308	0.480156	0.444699	-0.821943	-0.909635	-0.0782687	0.316461	0.0274444	-0.0531458	-1.86992	0.151721	-0.614684	-0.0360183	-0.846761	-3.00207	0.615008	-0.392964	-0.0782687	-1.86992
A011835_90	Salivary Glands_Warthin tumor (Wa)	0.435393	1.22889	0.716479	-0.0448049	0.291135	-0.669477	-0.419914	-0.300144	-0.0141387	0.899112	0.213771	1.19343	-0.193	-0.0821785	0.174732	-0.216326	1.43229	-0.545875	0.852529	-0.47018	-0.856545	0.451032	-0.0455226	0.762128	0.0134785	0.0960726	0.134817	-0.293954	-0.448001	1.644	0.380863	-0.759014	-0.713159	-0.547162	0.538318	0.470804	0.2798	-0.111953	-0.500823	0.715784	-0.578632	0.18789	-0.944394	-0.404842	1.0272	-0.777799	0.538318	-0.500823
A011835_77	Salivary Glands_Warthin tumor (Wa)	-0.151045	0.938723	0.906342	-0.14723	0.134254	-0.218413	0.416983	0.635679	0.759521	0.567254	-1.2779	0.659186	0.456797	0.885159	-0.222281	-0.286446	0.518315	0.178158	-0.978853	-0.447007	-0.282492	0.20053	-1.59732	-0.143397	0.000281113	-0.051965	-0.498738	-0.577513	0.219264	1.25177	-0.177278	-0.176848	-0.459561	-0.291154	-0.578772	0.395928	0.0660335	-0.29917	-1.11499	0.291907	-0.405872	-0.446658	-0.053898	-1.10733	0.151451	0.00493704	-0.578772	-1.11499
A011835_87	Salivary Glands_Warthin tumor (Wa)	0.131356	0.600179	0.556912	-0.247508	0.172907	-0.41103	-0.261352	-0.073479	0.0842284	0.556668	-0.0193683	0.553763	-0.00837747	0.287604	-0.769696	-0.361657	1.19149	-0.425967	-0.341178	-0.792438	-0.630448	0.554901	-0.811422	0.945674	-0.173381	0.759738	0.215639	0.175323	0.098909	1.68698	0.614415	-0.301773	-0.742876	-0.840111	-0.0643328	1.45734	0.694618	-0.818305	-0.568141	0.205788	-0.808624	0.814723	-0.535881	-0.152254	0.624682	-0.573525	-0.0643328	-0.568141
A011835_75	Salivary Glands_Warthin tumor (Wa)	0.350548	1.08531	0.736696	-0.366486	-0.257594	-0.0932555	-0.114698	-0.182868	0.14299	0.266188	-0.714824	1.27206	-0.254731	0.375508	0.0114219	-0.0171425	-1.93996	-0.913208	0.419613	0.21437	-0.0524658	0.373105	1.30832	-0.000356123	-0.30433	0.414003	0.122096	-0.0297178	0.58936	0.928928	0.195979	-0.463593	-0.401621	-0.82407	0.100489	1.00157	0.6132	1.0487	-0.0597547	0.204112	0.0528168	-0.356146	-0.0877781	-0.428764	0.278746	0.44243	0.100489	-0.0597547
A011835_88	Salivary Glands_Warthin tumor (Wa)	0.082127	0.546678	0.388124	-0.518307	0.268181	-0.364237	0.0991573	0.0172642	0.294567	0.728466	-1.2779	0.235744	0.00106087	0.270289	-0.311156	-0.353231	0.806352	-0.138945	0.305326	-0.213526	-0.646792	0.624029	-0.000479214	0.676321	-1.46865	-0.0520619	0.303315	0.432579	1.00431	1.40854	0.207728	-0.467156	-0.699983	0.00499509	0.75456	0.938579	0.866645	-0.267794	-0.81666	1.05115	-0.583844	0.757937	-0.313196	-0.253409	0.627182	-0.0226297	0.75456	-0.81666
A011835_98	Salivary Glands_Warthin tumor (Wa)	0.633072	-0.183806	-0.000518963	-0.92233	-0.431538	-1.10633	-0.803366	-0.573105	-0.0124553	0.211632	0.0564623	-0.392373	-0.742615	-1.09209	-1.05221	0.960019	0.442529	-0.755397	-0.269446	0.597732	-1.10529	-0.231325	-0.377951	1.23426	0.381344	0.852341	0.301337	0.342539	0.691948	1.37439	0.674015	-0.10804	-0.0855253	-0.489519	-0.488861	1.35352	0.433966	0.735983	-1.83512	0.304624	-0.678799	0.374914	-0.704663	-0.153479	0.46367	-0.887323	-0.488861	-1.83512
A011835_74	Normal_Salivary Gland (N)	-2.11857	-1.79489	-0.694234	0.89846	-0.390908	1.23565	0.521194	-0.800601	-0.299398	-3.1019	0.941153	-0.362816	-0.0762208	0.826293	0.800756	-0.577243	1.55942	0.557328	-1.1151	1.23858	1.1572	0.0310652	0.940381	-0.897835	0.674384	-2.84402	0.0641416	-1.92139	0.811543	0.700422	0.183934	-0.458695	-0.599955	-1.77244	-0.0228036	-0.622125	-0.0308812	-2.07209	-0.923974	0.0632564	-0.304578	-2.27295	0.506754	-3.00207	-0.417042	0.212978	-0.0228036	-0.923974
A011835_80	Normal_Salivary Gland (N)	-2.11857	-1.79489	-0.0648776	0.717973	0.853722	1.67895	0.978076	-0.88582	0.133302	0.2448	0.668449	-0.0617993	-0.408432	0.930799	0.692426	-0.157114	-1.93996	0.105078	-2.50522	1.32703	1.39359	-0.0599537	1.09784	-0.460316	0.582974	-2.84402	-0.155298	-1.92139	0.513225	0.685274	-0.109955	-0.24004	-0.932806	0.130511	-0.304648	-0.570193	-0.309616	-2.07209	-0.814045	-0.64115	-0.986657	-1.1567	-0.630712	0.1796	0.752542	-0.128002	-0.304648	-0.814045
A011835_37	Normal_Salivary Gland (N)	-0.392468	-0.299195	0.313855	0.835086	1.03545	1.58137	0.749994	-0.143215	0.0232595	0.413165	1.84301	-0.510583	-0.374107	1.2722	0.348708	0.823976	0.150145	-0.452258	-1.86996	1.39845	1.5826	0.131006	1.47036	0.121923	-0.237975	-0.457405	0.268654	-1.92139	0.252248	0.692075	0.622002	-0.505612	0.0178326	0.284577	-0.101242	-0.258903	0.203286	-0.164041	-0.351616	0.41959	-0.182957	-0.847017	-0.176347	-0.0975466	1.09464	0.214582	-0.101242	-0.351616
A011835_82	Normal_Salivary Gland (N)	-2.11857	-1.79489	0.347836	0.752322	0.897807	1.56472	1.12124	-0.201117	0.270448	0.4817	1.60608	-0.518285	-0.289383	0.857751	0.83043	0.719713	-1.93996	0.457208	-0.984196	1.3087	1.42483	0.0570316	1.46858	0.124868	-0.0953207	0.262284	0.251835	-1.92139	0.510089	0.618921	0.500543	-0.327523	-0.339515	0.342675	0.104041	0.248692	0.00965345	-0.32843	-0.529867	-0.560429	-0.647319	-0.627769	-0.442432	0.5645	0.527532	-0.0879078	0.104041	-0.529867
A011835_19	Normal_Salivary Gland (N)	0.215265	-0.564796	0.32931	1.06327	0.868436	1.14494	0.556679	-0.491243	-0.238619	0.524588	1.45644	0.239392	-1.37519	0.233291	1.86356	0.0441661	-0.305203	-0.875382	0.498885	1.2203	1.32104	0.0355221	1.07537	0.633121	-0.148743	0.778664	0.383409	0.0906322	0.561533	1.03096	0.304736	-0.568794	-0.450855	-0.309772	0.375722	0.330765	2.28431e-05	-0.105468	-0.328355	-0.373197	-0.727097	-0.528569	-0.574555	0.709488	1.07151	0.077702	0.375722	-0.328355
A011835_50	Normal_Salivary Gland (N)	-0.303362	0.113244	0.487042	1.66	0.588761	1.65553	1.4714	0.198859	0.574659	0.0616845	1.66642	0.493707	-0.272471	0.911445	0.634482	0.25235	-1.93996	0.798505	-1.6	1.50784	1.67222	-0.350609	1.65728	-0.0642509	-1.46865	-1.17385	-0.694013	-0.232089	0.646313	0.174893	0.253375	-0.288762	-0.769244	0.172086	-0.377823	0.138782	-0.364552	-2.07209	-0.985099	-0.325799	-0.514191	-1.53355	-0.414327	0.600255	0.648358	-0.443868	-0.377823	-0.985099
A011835_52	Normal_Salivary Gland (N)	-0.173145	0.539778	0.123745	1.37573	0.499097	1.33949	0.997325	0.109499	0.656341	0.609159	1.03469	0.0795738	-0.0769891	0.988463	1.23191	0.0211466	0.392889	0.314433	-0.456947	1.41296	1.45281	0.0775754	1.25525	-0.0445452	-0.246881	-1.56088	0.09997	-1.92139	0.655185	0.657565	0.175784	-0.491577	-0.468257	0.429488	-0.250369	-0.0538651	-0.00865369	-1.05344	-0.770273	0.270447	-0.604409	-0.136243	-0.451998	0.649149	0.567762	-0.0951849	-0.250369	-0.770273
A011835_76	Normal_Salivary Gland (N)	-0.609965	-0.0408965	0.346859	0.749193	0.432863	1.30159	0.691214	-0.17442	-0.233695	0.329218	1.01905	0.0684288	-0.187288	-0.0812077	0.628418	0.813921	-0.673182	-1.03981	-2.50522	1.02404	1.14958	-0.223929	1.06219	0.130332	-0.270764	0.887056	0.430088	0.0612681	0.54838	0.896363	0.854241	-0.132317	0.053185	0.957626	0.286648	0.656798	0.103259	0.268777	-0.273015	0.211322	-0.190331	0.025399	0.18376	0.797154	1.46578	0.811988	0.286648	-0.273015
A011835_17	Normal_Salivary Gland (N)	1.25974	-1.79489	-0.737755	1.17166	0.693265	0.971077	0.34551	-0.571638	-1.55772	0.986915	-1.2779	0.304079	-1.26514	-0.926288	1.24416	-2.9092	-1.93996	0.498306	0.843157	1.38735	1.15189	-0.647633	0.763099	-0.460034	-1.46865	1.29127	0.112854	1.02858	-0.0769354	0.68248	-0.244497	-1.07889	-1.17029	-1.17644	-0.257683	-0.597305	-0.583397	-2.07209	-1.08768	-0.535798	-0.089867	-0.230354	-0.697676	1.00391	0.710005	-0.127934	-0.257683	-1.08768
A011835_39	Normal_Salivary Gland (N)	-0.132631	0.466863	0.418896	0.560462	0.748981	1.26198	0.894124	0.154117	0.0832633	0.458653	1.62159	-0.61176	-0.00489618	1.16965	0.794233	-0.328872	-0.605336	0.358882	-0.851334	1.30937	1.43893	0.128803	1.21643	-0.405712	-1.46865	0.356435	0.437452	0.49551	0.361146	0.494434	0.365186	-0.222758	-0.586491	0.0685005	0.239812	0.191323	0.011913	-0.940855	-0.341321	-0.447296	-0.12164	-0.595518	-0.650626	0.336368	0.658557	0.184	0.239812	-0.341321
[truncated: 483 more columns]

## Sheet: Salivary-PCA
Eigenvectors of correlation (https://usegalaxy.org/)
	#Std. deviation	7.828	1.853
	#Proportion of variance explained	0.7209	0.0404
	subtype	PC1	PC2
A011835_10	Salivary Glands_Acinic cell	-0.1142	-0.06264
A011835_12	Salivary Glands_Acinic cell	-0.113	-0.07968
A011835_13	Salivary Glands_Acinic cell	-0.1146	-0.05528
A011835_14	Salivary Glands_Acinic cell	-0.1148	-0.07433
A011835_15	Salivary Glands_Acinic cell	-0.1073	0.02867
A011835_3	Salivary Glands_Acinic cell	-0.1104	-0.05067
A011835_5	Salivary Glands_Acinic cell	-0.1074	0.03914
A011835_6	Salivary Glands_Acinic cell	-0.1162	0.0301
A011835_7	Salivary Glands_Acinic cell	-0.1123	-0.07739
A011835_8	Salivary Glands_Acinic cell	-0.1134	-0.06083
A011835_9	Salivary Glands_Acinic cell	-0.1153	-0.07889
A011835_16	Salivary Glands_Adenoidcystic	-0.08481	0.1879
A011835_18	Salivary Glands_Adenoidcystic	-0.1072	0.1119
A011835_20	Salivary Glands_Adenoidcystic	-0.101	0.07312
A011835_21	Salivary Glands_Adenoidcystic	-0.1137	0.05485
A011835_22	Salivary Glands_Adenoidcystic	-0.08678	0.208
A011835_23	Salivary Glands_Adenoidcystic	-0.0784	0.02233
A011835_24	Salivary Glands_Adenoidcystic	-0.1013	-0.06519
A011835_25	Salivary Glands_Adenoidcystic	-0.1155	0.05683
A011835_26	Salivary Glands_Adenoidcystic	-0.06894	0.2577
A011835_28	Salivary Glands_Adenoidcystic	-0.1039	0.1146
A011835_29	Salivary Glands_Adenoidcystic	-0.1056	0.06659
A011835_36	Salivary Glands_Basal cell adenoma	-0.1134	0.07095
A011835_38	Salivary Glands_Basal cell adenoma	-0.1097	0.09921
A011835_40	Salivary Glands_Basal cell adenoma	-0.1096	0.05845
A011835_41	Salivary Glands_Basal cell adenoma	-0.1075	0.1907
A011835_43	Salivary Glands_Basal cell adenoma	-0.1144	-0.02664
A011835_44	Salivary Glands_Basal cell adenoma	-0.1149	0.08644
A011835_45	Salivary Glands_Basal cell adenoma	-0.1078	0.1399
A011835_46	Salivary Glands_Basal cell adenoma	-0.1143	0.009239
A011835_30	Salivary Glands_Mucoepidermoid	-0.1166	-0.129
A011835_31	Salivary Glands_Mucoepidermoid	-0.1065	-0.02023
A011835_32	Salivary Glands_Mucoepidermoid	-0.1084	0.0761
A011835_33	Salivary Glands_Mucoepidermoid	-0.1081	0.0287
A011835_34	Salivary Glands_Mucoepidermoid	-0.1025	0.005478
A011835_35	Salivary Glands_Mucoepidermoid	-0.1027	-0.03017
A011835_47	Salivary Glands_Pleomorphic	-0.1157	0.04354
A011835_49	Salivary Glands_Pleomorphic	-0.1121	0.1146
A011835_51	Salivary Glands_Pleomorphic	-0.11	0.06318
A011835_53	Salivary Glands_Pleomorphic	-0.1139	0.0562
A011835_54	Salivary Glands_Pleomorphic	-0.1116	0.04375
A011835_55	Salivary Glands_Pleomorphic	-0.1059	0.1468
A011835_56	Salivary Glands_Pleomorphic	-0.1144	0.05256
A011835_58	Salivary Glands_Pleomorphic	-0.0933	0.1967
A011835_59	Salivary Glands_Pleomorphic	-0.1078	0.1609
A011835_60	Salivary Glands_Pleomorphic	-0.1167	0.07362
A011835_61	Salivary Glands_Pleomorphic	-0.09143	0.108
A011835_62	Salivary Glands_Pleomorphic	-0.1145	0.07775
A011835_63	Salivary Glands_Pleomorphic	-0.08651	0.2344
A011835_65	Salivary Glands_Pleomorphic	-0.1122	0.01499
A011835_66	Salivary Glands_Pleomorphic	-0.1187	-0.05493
A011835_67	Salivary Glands_Pleomorphic	-0.1067	0.03629
A011835_68	Salivary Glands_Pleomorphic	-0.08924	0.1074
A011835_69	Salivary Glands_Pleomorphic	-0.109	0.1517
A011835_70	Salivary Glands_Pleomorphic	-0.1108	0.1203
A011835_71	Salivary Glands_Pleomorphic	-0.107	0.06339
A011835_75	Salivary Glands_Warthin tumor	-0.116	-0.09549
A011835_77	Salivary Glands_Warthin tumor	-0.1028	-0.1817
A011835_81	Salivary Glands_Warthin tumor	-0.1176	-0.1316
A011835_84	Salivary Glands_Warthin tumor	-0.1159	-0.1468
A011835_85	Salivary Glands_Warthin tumor	-0.1145	-0.1841
A011835_86	Salivary Glands_Warthin tumor	-0.1181	-0.1404
A011835_87	Salivary Glands_Warthin tumor	-0.1172	-0.1539
A011835_88	Salivary Glands_Warthin tumor	-0.1179	-0.1348
A011835_89	Salivary Glands_Warthin tumor	-0.114	-0.1559
A011835_90	Salivary Glands_Warthin tumor	-0.1191	-0.1358
A011835_91	Salivary Glands_Warthin tumor	-0.09426	-0.1069
A011835_92	Salivary Glands_Warthin tumor	-0.118	-0.1504
A011835_93	Salivary Glands_Warthin tumor	-0.1191	-0.132
A011835_94	Salivary Glands_Warthin tumor	-0.1117	-0.1778
A011835_95	Salivary Glands_Warthin tumor	-0.1183	-0.1535
A011835_96	Salivary Glands_Warthin tumor	-0.1181	-0.1329
A011835_97	Salivary Glands_Warthin tumor	-0.1127	-0.112
A011835_98	Salivary Glands_Warthin tumor	-0.11	-0.02717
A011835_99	Salivary Glands_Warthin tumor	-0.1121	-0.08514
A011835_17	Normal_Salivary Gland	-0.0779	0.19
A011835_19	Normal_Salivary Gland	-0.1046	0.02276
A011835_37	Normal_Salivary Gland	-0.1097	-0.002224
A011835_39	Normal_Salivary Gland	-0.1105	0.006658
A011835_50	Normal_Salivary Gland	-0.1105	-0.04143
A011835_52	Normal_Salivary Gland	-0.1116	-0.05302
A011835_74	Normal_Salivary Gland	-0.0813	0.02005
A011835_76	Normal_Salivary Gland	-0.1135	-0.01691
A011835_80	Normal_Salivary Gland	-0.08933	-0.06021
A011835_82	Normal_Salivary Gland	-0.1098	-0.05098
